# Supplementary material for: Massively parallel reporter perturbation assays uncover temporal regulatory architecture during neural differentiation
Source: Nat Commun. 2022 Mar 21;13:1504. doi: 10.1038/s41467-022-28659-0 (PMC8938438; doi:10.1038/s41467-022-28659-0)
Supplement: Supplementary file 4 — Dataset 1 [file 41467_2022_28659_MOESM4_ESM.xlsx]

## Sheet: FRSs
motif	region	motif_effect	start	end	strand	replaced_seq	original_cluster_WT	cluster_LogFC	cluster_WT_alpha	closest_genes	PCHiC_hESC	PCHiC_NPC	PCHiC_excitatory	PCHiC_hippocampal	PCHiC_motor	PCHiC_astrocytes	Log2FC_TP0hr	Log2FC_TP3hr	Log2FC_TP6hr	Log2FC_TP12hr	Log2FC_TP24hr	Log2FC_TP48hr	Log2FC_TP72hr	WTalpha_TP0hr	WTalpha_TP3hr	WTalpha_TP6hr	WTalpha_TP12hr	WTalpha_TP24hr	WTalpha_TP48hr	WTalpha_TP72hr	PERTalpha_TP0hr	PERTalpha_TP3hr	PERTalpha_TP6hr	PERTalpha_TP12hr	PERTalpha_TP24hr	PERTalpha_TP48hr	PERTalpha_TP72hr	func_TP0hr	func_TP3hr	func_TP6hr	func_TP12hr	func_TP24hr	func_TP48hr	func_TP72hr	CTCF_h64	CTCF_ectoderm	NANOG_h64	NANOG_ectoderm	OTX2_h64
OTP_M3694_1.02	chr9:110235257-110235428	2	77	88	-	AAAGGATTAGAT	3	3	3	RAD23B,KLF4,							0.192154	0.168478	0.20768	0.249955	0.196044	0.479457	0.648214	2.16589	2.04566	2.1063	2.20914	1.96204	2.66149	3.48477	1.80511	1.74166	1.71769	1.68813	1.61807	1.8039	1.82	1	1	1	1	1	1	1	0	0	1	0	1
SOX5_1	chr9:110235257-110235428	1	62	71	+	TAAACAATAG	3	3	3	RAD23B,KLF4,							0.481581	0.391029	0.498767	0.558656	0.472958	0.717442	0.764927	2.16589	2.04566	2.1063	2.20914	1.96204	2.66149	3.48477	1.42402	1.43372	1.30489	1.27227	1.20147	1.35208	1.66131	1	1	1	1	1	1	1	0	0	1	0	1
FOSL1_M6231_1.02	chr9:110302071-110302242	2	147	158	-	CCCTGACTGGCT	3	2	3	KLF4,							0.166865	0.094632	0.188545	0.188486	0.277145	0.194764	0.251387	2.61652	2.23686	2.54432	2.81879	2.87255	2.81893	3.13885	2.19216	2.00007	2.17185	2.26722	2.16352	2.41612	2.46423	1	0	1	1	1	1	1	1	1	0	0	0
CEBPZ_M6174_1.02	chr9:110512103-110512274	4	139	149	+	AGCCAATGGGC	2	2	3	KLF4,							-0.482657	-0.433089	-0.412513	-0.459459	-0.564403	-0.487217	-0.450032	10.6006	8.79672	11.1861	12.8298	12.1685	13.9898	14.4568	15.8047	13.0241	16.2197	19.475	19.7726	21.6041	20.6867	-1	-1	-1	-1	-1	-1	-1	0	0	0	0	0
NKX3-1_6	chr8:128822478-128822649	2	150	158	+	ACCACTTAA	2	1	2	TMEM75,MYC,							0.333368	0.310788	0.338396	0.225449	0.272867	0.153835	0.31096	12.7437	11.0305	16.7499	20.841	18.4649	19.0498	16.0947	9.68397	8.20852	11.7489	16.5035	15.8955	15.9311	12.6555	1	1	1	1	1	0	1	0	0	1	0	1
CEBPZ_M6174_1.02	chr8:128284887-128285058	2	155	165	-	AACCAATCAGA	3	1	1	POU5F1B,FAM84B,							0.178568	0.08931	0.176464	0.111272	0.062828	0.086683	0.03411	2.45949	2.20268	2.30397	2.33848	2.13348	2.2336	2.00896	2.00722	1.98687	2.02562	2.06934	1.95746	2.04075	1.88782	1	0	1	0	0	0	0	0	0	0	0	0
TRIM28_M3835_1.02	chr8:128284887-128285058	2	27	35	-	CCCGCAGCC	3	1	1	POU5F1B,FAM84B,							0.215561	0.084175	0.167428	0.179454	0.127515	0.184652	0.106476	2.45949	2.20268	2.30397	2.33848	2.13348	2.2336	2.00896	1.92278	2.01591	2.06678	2.01254	1.95786	1.95974	1.80576	1	0	1	1	1	1	0	0	0	0	0	0
BHLHE40_disc2	chr9:110252110-110252281	2	119	135	+	GGGCGCGGGCGGGGCTG	2	1	3	KLF4,	KLF4,	KLF4,					0.2522	0.160735	0.092398	0.036647	0.248821	0.081226	0.188654	1.7356	1.63421	1.88858	2.10715	2.02415	2.42887	2.30464	1.37731	1.29749	1.72154	2.1013	1.5306	2.18139	1.86539	1	0	0	0	1	0	0	0	0	0	0	0
HIF1A_1	chr9:110252110-110252281	4	90	101	+	CGCACGTGGGGG	2	2	3	KLF4,	KLF4,	KLF4,					-0.230447	-0.241809	-0.264338	-0.234213	-0.419227	-0.274712	-0.294141	1.7356	1.63421	1.88858	2.10715	2.02415	2.42887	2.30464	2.24401	1.99514	2.34795	2.69503	2.97964	2.90631	3.05479	-1	-1	-1	-1	-1	-1	-1	0	0	0	0	0
HIF1A_2	chr9:110252110-110252281	4	89	102	+	GCGCACGTGGGGGC	2	3	3	KLF4,	KLF4,	KLF4,					-0.27028	-0.302713	-0.243292	-0.247122	-0.282049	-0.316523	-0.438804	1.7356	1.63421	1.88858	2.10715	2.02415	2.42887	2.30464	2.46041	2.00084	2.38287	2.72325	2.70123	3.25848	3.55665	-1	-1	-1	-1	-1	-1	-1	0	0	0	0	0
CTCF_M4592_1.02	chr8:128746290-128746461	1	62	82	+	CTGCCAGTAGAGGGCACACTT	3	3	3	POU5F1B,MYC,	MYC,	MYC,					0.805013	0.642984	0.708499	0.793988	0.969856	1.03168	0.905025	2.89718	2.35324	2.71778	3.03918	3.05915	3.33528	3.17696	1.2752	1.26091	1.38156	1.35083	1.20782	1.17264	1.30944	1	1	1	1	1	1	1	1	1	1	0	0
TP73_M6117_1.02	chr8:128746290-128746461	2	8	22	-	CAGGTGGGGGCAGGA	3	3	3	POU5F1B,MYC,	MYC,	MYC,					0.185103	0.124009	0.056364	0.152231	0.245403	0.272856	0.241362	2.89718	2.35324	2.71778	3.03918	3.05915	3.33528	3.17696	2.36686	2.11875	2.60592	2.52975	2.42465	2.51074	2.55546	1	1	0	1	1	1	1	1	1	1	0	0
SOX7_M5837_1.02	chr13:43167712-43167883	2	43	59	+	CATGTGTGGCATTCATG	1	2	2	TNFSF11,DNAJC15,							0.407815	1.0219	0.671702	1.17787	1.42448	0.970286	0.91447	7.32242	11.7142	9.07209	13.1186	14.6056	8.70651	6.85746	3.97528	3.38247	3.75901	3.67177	3.42053	2.68745	2.17783	0	1	1	1	1	1	1	0	0	1	0	1
CTCF_M4592_1.02	chr1:62054476-62054647	4	37	57	-	GAACCACTAGGTGGCAGCAGA	4	3	3	TM2D1,NFIA,							-0.048937	0.107324	0.02539	0.038113	-0.026953	0.053445	-0.296154	1.31129	1.37007	1.39766	1.58562	1.283	1.52303	1.60999	1.4622	1.22034	1.39582	1.53113	1.44593	1.55871	2.0873	0	0	0	0	0	0	-1	1	1	0	0	1
NANOG_disc2	chr2:151184377-151184548	1	74	88	-	GGCCAGAACAAAGGC	4	3	3	RND3,MMADHC,							0.285728	0.308496	0.257145	0.342292	0.390002	0.529261	0.497187	2.22124	2.25603	2.17917	2.19926	2.19272	2.46431	2.75746	1.66316	1.62608	1.71855	1.65081	1.50934	1.51759	1.68945	1	1	1	1	1	1	1	0	0	0	0	0
SOX11_M5834_1.02	chr2:151184377-151184548	2	137	152	-	GAACTATTTCATTGGT	4	3	3	RND3,MMADHC,							0.373815	0.362334	0.326619	0.428698	0.461938	0.691269	0.463515	2.22124	2.25603	2.17917	2.19926	2.19272	2.46431	2.75746	1.51869	1.49226	1.60347	1.47637	1.38225	1.27012	1.64253	1	1	1	1	1	1	1	0	0	0	0	0
ESRRA_disc4	chr5:87240472-87240643	2	99	112	-	CAGGGCCAGCGGGC	4	3	3	TMEM161B,CCNH,							0.216991	0.218322	0.302152	0.149295	0.335216	0.400899	0.157951	1.9746	1.76402	1.94353	1.92965	1.95979	2.34629	2.15408	1.57797	1.34377	1.48903	1.59232	1.44802	1.42949	1.8635	1	1	1	1	1	1	1	0	0	1	0	0
IRF3_M5572_1.02	chr5:87240472-87240643	1	110	130	+	CTGTAAAGGAAACTGGAACAC	4	2	3	TMEM161B,CCNH,							0.29876	0.226591	0.314105	0.30433	0.465554	0.430394	0.254415	1.9746	1.76402	1.94353	1.92965	1.95979	2.34629	2.15408	1.51516	1.47869	1.47659	1.44806	1.32579	1.49823	1.86093	1	1	1	1	1	1	1	0	0	1	0	0
NANOG_disc2	chr5:87240472-87240643	2	122	136	+	CTGGAACACAAAGCA	4	3	3	TMEM161B,CCNH,							0.086275	0.11156	0.166391	0.17177	0.250555	0.253626	0.147598	1.9746	1.76402	1.94353	1.92965	1.95979	2.34629	2.15408	1.81825	1.56176	1.83355	1.59227	1.6053	1.76401	1.90052	0	0	1	1	1	1	0	0	0	1	0	0
BX088580.2_M6121_1.02	chr21:32887073-32887244	1	62	76	+	TCTGCAAGAAAAAGG	4	3	3	TIAM1,KRTAP19-8,							0.361346	0.173705	0.225517	0.195523	0.204929	0.675985	0.686039	1.80718	1.4954	1.79903	1.88117	1.64436	2.6813	3.04789	1.25691	1.27589	1.43811	1.47288	1.36583	1.33115	1.44058	1	1	1	1	1	1	1	1	1	0	0	0
GLI2_2	chr21:32887073-32887244	4	24	35	-	GGGACCACACTC	4	2	3	TIAM1,KRTAP19-8,							-0.082277	-0.124869	-0.16901	-0.14671	-0.209721	0.135747	0.090996	1.80718	1.4954	1.79903	1.88117	1.64436	2.6813	3.04789	1.89488	1.77785	2.06345	2.02984	2.0177	2.32873	2.45776	0	0	0	0	-1	0	0	1	1	0	0	0
SP8_1	chr22:17714994-17715165	2	103	114	+	GCCCCTCCCACC	2	1	3	CECR2,CECR1,							0.167514	0.168624	0.258232	0.185302	0.18632	0.036108	0.251148	2.43304	1.90173	2.57207	2.56633	2.50276	2.09964	2.58704	2.00338	1.58902	1.95219	2.13805	2.03024	2.08894	2.03086	1	1	1	1	1	0	1	1	1	0	0	0
RFX5_disc3	chr22:25087329-25087500	1	47	55	-	AACTGATGA	1	2	2	PIWIL3,GGT1,							0.493683	0.452889	0.799631	0.85308	0.746876	0.59013	0.44788	2.41903	2.57051	2.6658	2.83474	2.49275	2.40753	1.84715	1.49846	1.55553	1.23551	1.27398	1.22279	1.31153	1.20726	1	1	0	0	0	0	0	0	0	1	0	0
TEAD4_1	chr22:25087329-25087500	4	39	48	-	GACATTCCAC	1	3	2	PIWIL3,GGT1,							-0.291255	-0.090631	-0.100333	-0.204358	-0.30411	-0.149328	-0.341385	2.41903	2.57051	2.6658	2.83474	2.49275	2.40753	1.84715	3.93205	3.08928	3.35731	3.85187	3.78681	2.99873	2.71176	-1	0	0	0	-1	0	-1	0	0	1	0	0
CEBPZ_M6174_1.02	chr1:145438316-145438487	1	67	77	+	AGCCAATGGGA	4	3	3	TXNIP,HFE2,	TXNIP,	TXNIP,	RP11-315I20.1,RBM8A,POLR3GL,PIAS3,PEX11B,NUDT17,LIX1L,GNRHR2,ANKRD35,ANKRD34A,	RP11-315I20.1,RBM8A,POLR3GL,PIAS3,PEX11B,NUDT17,LIX1L,GNRHR2,ANKRD35,ANKRD34A,	RP11-315I20.3,RP11-315I20.1,POLR3GL,PIAS3,PEX11B,NUDT17,LIX1L,GNRHR2,ANKRD35,ANKRD34A,	RP11-315I20.3,RP11-315I20.1,RNF115,RBM8A,POLR3GL,POLR3C,PIAS3,PEX11B,NUDT17,LIX1L,ITGA10,GNRHR2,ANKRD35,ANKRD34A,	0.454954	0.474525	0.543837	0.48835	0.672639	0.753853	0.875687	2.20939	2.05245	2.31218	2.19336	2.59482	3.13551	3.55513	1.38155	1.18014	1.35905	1.42256	1.38984	1.64216	1.45311	1	1	1	1	1	1	1	0	0	1	0	0
FOSL1_M6231_1.02	chr1:145438316-145438487	1	29	40	+	CACTGATTGGTC	4	3	3	TXNIP,HFE2,	TXNIP,	TXNIP,	RP11-315I20.1,RBM8A,POLR3GL,PIAS3,PEX11B,NUDT17,LIX1L,GNRHR2,ANKRD35,ANKRD34A,	RP11-315I20.1,RBM8A,POLR3GL,PIAS3,PEX11B,NUDT17,LIX1L,GNRHR2,ANKRD35,ANKRD34A,	RP11-315I20.3,RP11-315I20.1,POLR3GL,PIAS3,PEX11B,NUDT17,LIX1L,GNRHR2,ANKRD35,ANKRD34A,	RP11-315I20.3,RP11-315I20.1,RNF115,RBM8A,POLR3GL,POLR3C,PIAS3,PEX11B,NUDT17,LIX1L,ITGA10,GNRHR2,ANKRD35,ANKRD34A,	0.432508	0.439465	0.415041	0.420072	0.822158	0.822571	0.869784	2.20939	2.05245	2.31218	2.19336	2.59482	3.13551	3.55513	1.44314	1.32731	1.46482	1.44283	1.17501	1.55392	1.4111	1	1	1	1	1	1	1	0	0	1	0	0
FOSL1_M2279_1.02	chr22:39610562-39610733	1	113	123	-	GGTGACTCATG	4	3	3	PDGFB,CBX7,					PDGFB,		0.202689	0.134649	0.253756	0.380444	0.416776	0.592499	0.578844	1.62977	1.58918	1.67007	2.00043	2.05714	2.6119	2.72416	1.35505	1.4242	1.39039	1.39751	1.34071	1.45588	1.56637	1	1	1	1	1	1	1	0	0	1	0	0
BCL6_M6136_1.02	chr22:45898393-45898564	1	92	121	+	AGGGGGTGGGGGGAGGAGGGGATCGGGTTT	4	3	3	RIBC2,FBLN1,	FBLN1,	FBLN1,					0.520047	0.362651	0.373525	0.619372	0.776332	0.906582	0.784453	2.84026	2.43072	2.48751	2.84118	2.64568	3.1689	2.65189	1.66457	1.64464	1.59918	1.49247	1.28475	1.36098	1.21097	1	1	1	1	1	1	1	1	1	0	1	0
ESRRA_disc4	chr22:45898393-45898564	1	91	104	+	GAGGGGGTGGGGGG	4	3	3	RIBC2,FBLN1,	FBLN1,	FBLN1,					0.064563	-0.048031	0.03037	0.04471	0.09196	0.251926	0.135544	2.84026	2.43072	2.48751	2.84118	2.64568	3.1689	2.65189	2.65776	2.44845	2.43084	2.71168	2.47498	2.57812	2.20104	0	0	0	0	0	1	0	1	1	0	1	0
TCF7L2_M5596_1.02	chr22:45898393-45898564	2	62	76	+	TAACCTTTGATCCCG	4	3	3	RIBC2,FBLN1,	FBLN1,	FBLN1,					0.178235	0.19441	0.047361	0.250096	0.159493	0.357148	0.181005	2.84026	2.43072	2.48751	2.84118	2.64568	3.1689	2.65189	2.28437	1.91376	2.40484	2.27522	2.26135	2.22278	2.13837	1	1	0	1	0	1	0	1	1	0	1	0
BX088580.2_M6121_1.02	chr3:29517435-29517606	1	75	89	-	TTTACATGACAAAGA	4	3	3	RBMS3,							1.26187	1.1119	1.28785	1.46475	1.77531	1.98504	1.85598	4.56679	3.75761	4.35881	5.91857	6.10181	8.15372	8.29196	1.2598	1.20197	1.19311	1.28445	1.00753	1.07273	1.2552	1	1	1	1	1	1	1	0	0	1	0	1
IRX2_2	chr3:29517435-29517606	1	77	88	-	TTACATGACAAA	4	3	3	RBMS3,							1.22635	1.06815	1.22594	1.55644	1.68308	1.95661	1.85926	4.56679	3.75761	4.35881	5.91857	6.10181	8.15372	8.29196	1.35666	1.32161	1.28612	1.2624	1.12907	1.20689	1.36668	1	1	1	1	1	1	1	0	0	1	0	1
ZSCAN4_2	chr3:29517435-29517606	2	134	150	-	CAGGTGTGCACACTCCC	4	3	3	RBMS3,							0.378491	0.243924	0.313177	0.384623	0.457125	0.532263	0.591103	4.56679	3.75761	4.35881	5.91857	6.10181	8.15372	8.29196	3.13601	2.85466	3.30864	3.93586	3.81552	4.8511	4.73644	1	1	1	1	1	1	1	0	0	1	0	1
BX088580.2_M6121_1.02	chr3:33619185-33619356	1	5	19	-	TCTACATATGAATGA	1	3	3	UBP1,CLASP2,							1.17066	0.877682	1.07694	1.12274	1.14478	1.39929	1.36877	3.6903	3.03402	3.33005	3.12111	3.03238	3.56191	4.33246	1.06548	1.15934	1.03748	0.980825	0.925381	0.88589	1.00188	1	1	1	1	1	1	1	0	0	1	0	1
ESRRG_M6008_1.02	chr3:33619185-33619356	2	30	40	-	ATCACCTTGAG	1	3	3	UBP1,CLASP2,							0.647208	0.505003	0.653148	0.670125	0.673241	0.681225	0.526021	3.6903	3.03402	3.33005	3.12111	3.03238	3.56191	4.33246	1.76006	1.74984	1.73379	1.54498	1.43981	1.74973	2.26918	1	1	1	1	1	1	1	0	0	1	0	1
SOX1_M1605_1.02	chr3:45742777-45742948	2	90	99	+	ATTCATCACC	3	3	3	SLC6A20,SACM1L,							0.272341	0.21214	0.298557	0.425932	0.365026	0.469273	0.443354	3.02793	2.45187	2.82981	3.26917	3.00063	3.36152	2.81546	2.29089	1.89601	2.07839	1.99734	2.0355	2.10981	1.88658	1	1	1	1	1	1	1	0	0	1	0	1
TEAD1_M4047_1.02	chr3:45742777-45742948	1	79	89	-	ACATTCCAGGG	3	3	3	SLC6A20,SACM1L,							0.840857	0.617587	0.838496	0.896647	0.885063	1.00441	0.808584	3.02793	2.45187	2.82981	3.26917	3.00063	3.36152	2.81546	1.34882	1.31956	1.29172	1.27742	1.24089	1.23933	1.21785	1	1	1	1	1	1	1	0	0	1	0	1
RELA_M4497_1.02	chr3:50283626-50283797	3	33	43	+	GGGGCTTCCCA	1	3	1	LSMEM2,GNAI2,							-0.194417	-0.089815	-0.246808	-0.21874	-0.239021	-0.255927	-0.319447	2.00445	1.9515	1.68989	1.67526	1.57177	1.73808	1.81711	2.14115	2.0146	2.39609	2.15195	2.02524	2.25654	2.35968	0	0	-1	0	0	0	-1	1	1	0	0	0
RELB_M6448_1.02	chr3:50283626-50283797	3	32	43	+	GGGGGCTTCCCA	1	3	1	LSMEM2,GNAI2,							-0.373901	-0.211737	-0.359775	-0.267915	-0.316572	-0.376537	-0.662838	2.00445	1.9515	1.68989	1.67526	1.57177	1.73808	1.81711	2.68828	2.29837	2.77652	2.2575	2.39075	3.04847	3.49233	-1	0	-1	0	-1	-1	-1	1	1	0	0	0
BCL6_M6136_1.02	chr3:57165008-57165179	2	136	165	-	GAGGGGGTGGGGGAGGGGAAGCTTGTTCAC	1	2	1	IL17RD,ARHGEF3,							0.253282	0.294853	0.264797	0.256576	0.38495	0.350015	0.12227	4.90512	4.53311	5.39005	4.99252	4.61384	3.19991	2.34469	3.48358	3.12827	3.99363	3.62177	3.00649	2.12807	2.01218	1	1	1	1	1	1	0	0	0	1	0	1
TP53_M6103_1.02	chr3:57165008-57165179	2	128	145	-	GCTTGTTCACATGCTTGT	1	2	1	IL17RD,ARHGEF3,							0.546733	0.473058	0.618001	0.510077	0.657439	0.59246	0.352636	4.90512	4.53311	5.39005	4.99252	4.61384	3.19991	2.34469	2.64364	2.54706	2.73099	2.79392	2.41973	1.73237	1.61651	1	1	1	1	1	1	1	0	0	1	0	1
BARHL1_1	chr3:57234048-57234219	1	93	108	-	AATAAACAATTAACTC	4	3	3	HESX1,APPL1,							0.47456	0.481517	0.448659	0.50326	0.443736	0.795017	1.01883	2.36386	2.38795	2.27453	2.1295	1.98685	2.75489	3.79996	1.46673	1.51067	1.51912	1.35717	1.30803	1.3101	1.49641	1	1	1	1	1	1	1	0	0	1	0	1
BX088580.2_M6121_1.02	chr3:57234048-57234219	1	53	67	+	TTAGCATGTCAATGA	4	3	3	HESX1,APPL1,							0.452042	0.442788	0.549019	0.452876	0.491292	0.924791	1.10204	2.36386	2.38795	2.27453	2.1295	1.98685	2.75489	3.79996	1.43896	1.49413	1.32408	1.30794	1.18319	1.11694	1.3566	1	1	1	1	1	1	1	0	0	1	0	1
ZIC5_M2259_1.02	chr3:57234048-57234219	2	139	150	+	CACCAGGGGGGC	4	3	3	HESX1,APPL1,							0.120851	0.16507	0.109438	0.025649	0.03279	0.236409	0.509423	2.36386	2.38795	2.27453	2.1295	1.98685	2.75489	3.79996	1.94717	2.05104	2.13697	2.11307	1.91088	2.32326	2.35279	1	1	0	0	0	1	1	0	0	1	0	1
BX088580.2_M6121_1.02	chr3:77524736-77524907	1	122	136	+	TTAGAATATAAATGA	1	2	2								0.922765	0.85821	1.0101	1.12905	1.19759	0.995992	0.642291	3.70907	3.3273	4.23962	4.25048	4.25514	3.54979	2.69091	1.39573	1.47165	1.40256	1.34309	1.24066	1.2724	1.44493	1	1	1	1	1	1	1	0	0	0	0	0
FOSL1_M2279_1.02	chr3:77524736-77524907	1	132	142	-	GGTGACTCATT	1	2	2								0.845373	0.785307	0.925202	1.06771	1.10382	1	0.702691	3.70907	3.3273	4.23962	4.25048	4.25514	3.54979	2.69091	1.53906	1.55043	1.64109	1.4081	1.32914	1.26383	1.26825	1	1	1	1	1	1	1	0	0	0	0	0
REST_M4657_1.02	chr3:106549298-106549469	4	17	31	-	CTGTGCTCGGTACTG	1	2	1	CBLB,BBX,							-0.238451	-0.198703	-0.235654	-0.260287	-0.26435	0.019683	-0.133152	1.82669	1.70774	1.65674	1.48443	1.31887	1.12365	1.02631	2.30668	2.10542	2.0673	1.91938	1.78176	1.20178	1.14908	-1	-1	-1	-1	-1	0	0	0	0	1	0	1
FOSL1_M6231_1.02	chr3:112488974-112489145	2	149	160	-	TGCTGATTGGTC	2	3	3	CD200R1L,CCDC80,							0.315524	0.390187	0.313923	0.515021	0.508612	0.588686	0.412247	2.99145	2.87092	3.31744	4.12411	4.01766	4.5476	4.07816	2.17445	2.06303	2.38447	2.52943	2.58256	2.60559	2.62741	1	1	1	1	1	1	1	0	0	0	0	0
FOSL1_M2279_1.02	chr3:113873403-113873574	2	92	102	+	TGTGACTCATC	3	3	3	QTRTD1,DRD3,							1.17874	1.12138	1.23283	1.16117	1.22323	1.02704	1.2347	11.1418	8.83872	10.7316	12.5692	12.6002	13.6042	13.2867	3.6729	2.89134	3.42755	3.88721	3.87031	4.97335	3.90065	1	1	1	1	1	1	1	1	0	1	0	1
FOSL1_M2279_1.02	chr1:7669063-7669234	1	69	79	-	AGTGACTCAGC	1	2	1	VAMP3,CAMTA1,							1.79693	1.5998	1.80935	2.03227	1.87903	1.75336	1.48219	10.7091	8.36828	9.59352	9.92165	8.8223	6.60198	6.32145	1.69942	1.63758	1.68323	1.35055	1.3863	1.30667	1.36366	1	1	1	1	1	1	1	0	0	0	0	0
ZIC2_2	chr1:7669063-7669234	1	45	59	+	GCCCCCCGCAGGGGT	1	2	1	VAMP3,CAMTA1,							1.06843	0.981594	1.2507	1.31604	1.08598	0.948467	0.668703	10.7091	8.36828	9.59352	9.92165	8.8223	6.60198	6.32145	3.32856	3.25216	2.81812	2.68823	3.17621	3.03649	3.13826	1	1	1	1	1	1	1	0	0	0	0	0
ZIC3_4	chr1:7669063-7669234	1	44	58	+	GGCCCCCCGCAGGGG	1	1	1	VAMP3,CAMTA1,							0.764815	0.950685	1.05959	0.954856	0.950894	0.624436	0.436338	10.7091	8.36828	9.59352	9.92165	8.8223	6.60198	6.32145	4.68464	3.6258	3.65442	3.72423	4.0977	4.41001	4.10145	1	1	1	1	1	1	1	0	0	0	0	0
IRX2_2	chr3:173950554-173950725	2	3	14	-	CTACATGACAAG	1	2	2	NLGN1,NAALADL2,							2.42208	2.35845	2.52699	2.6342	2.61537	2.4582	2.36094	36.3733	27.5754	38.889	43.3769	40.0585	28.6874	21.7353	3.22436	2.78071	3.20937	3.54986	3.18025	2.59548	2.13622	1	1	1	1	1	1	1	0	0	1	0	1
RFX5_disc3	chr3:176039661-176039832	4	69	77	-	AACTGATGA	1	2	2	TBL1XR1,							-0.610416	-0.590028	-0.663657	-0.705307	-0.79125	-0.784127	-0.560402	3.50128	2.99431	3.52657	4.15706	3.83655	3.06941	3.0472	6.73658	5.4534	7.09269	9.2918	8.69713	7.19489	5.54674	-1	-1	-1	-1	-1	-1	-1	0	0	1	0	0
TEAD4_1	chr3:176039661-176039832	2	61	70	-	GACATTCCAC	1	3	2	TBL1XR1,							0.498213	0.284992	0.339631	0.510805	0.413129	0.520247	0.523005	3.50128	2.99431	3.52657	4.15706	3.83655	3.06941	3.0472	2.29682	2.30168	2.57877	2.82629	2.62021	1.96951	1.74154	1	1	1	1	1	1	1	0	0	1	0	0
BX088580.2_M6121_1.02	chr3:183152898-183153069	1	61	75	+	TTTGCAAAACAATGC	4	3	3	MCF2L2,KLHL6,							0.319828	0.205637	0.336583	0.38187	0.217944	0.358909	0.42656	1.80975	1.68711	1.81496	1.82701	1.62291	1.8719	2.19732	1.33511	1.34403	1.26886	1.3459	1.27544	1.2834	1.42842	1	1	1	1	1	1	1	0	0	1	0	1
PITX1_3	chr3:183152898-183153069	2	4	12	-	GTTAATCCC	4	3	3	MCF2L2,KLHL6,							0.131255	0.065031	0.036593	0.097873	0.043645	0.054885	0.132539	1.80975	1.68711	1.81496	1.82701	1.62291	1.8719	2.19732	1.54276	1.62296	1.68335	1.64434	1.51312	1.70924	1.86164	1	0	0	0	0	0	0	0	0	1	0	1
TP73_M6117_1.02	chr3:183152898-183153069	2	115	129	-	CCTGCTGGGACTTGA	4	3	3	MCF2L2,KLHL6,							0.090169	0.118359	0.222653	0.24675	0.133722	0.267978	0.196538	1.80975	1.68711	1.81496	1.82701	1.62291	1.8719	2.19732	1.64989	1.49121	1.39077	1.48002	1.40937	1.45285	1.77354	0	1	1	1	1	1	1	0	0	1	0	1
CEBPZ_M6174_1.02	chr3:185827109-185827280	2	39	49	+	GGCCAATCAGC	1	2	2	ETV5,DGKG,	ETV5,	ETV5,	DGKG,	DGKG,			0.321841	0.193683	0.318544	0.346276	0.390975	0.226621	0.321018	3.46407	3.25231	3.6192	3.91442	3.96996	3.37383	2.86648	2.5936	2.52962	2.66412	2.58407	2.50502	2.61453	2.24254	1	1	1	1	1	1	1	0	0	1	0	0
TP73_M6117_1.02	chr4:56146759-56146930	4	37	51	+	CAGGCAAGGACCGGC	1	1	2	SRD5A3,KDR,							-0.276728	-0.087182	-0.121927	-0.050747	0.101835	-0.030828	-0.148534	1.30209	1.31703	1.33578	1.7323	1.7468	1.5808	1.65501	1.69154	1.41708	1.4785	1.77404	1.69077	1.65262	1.82277	-1	0	0	0	0	0	0	0	0	1	0	0
RELA_M4497_1.02	chr4:56147528-56147699	2	15	25	-	GGGAATTTCCT	3	3	3	SRD5A3,KDR,							0.36559	0.284309	0.390736	0.520675	0.432028	0.565457	0.580044	2.12791	2.14479	2.49554	2.73938	2.51663	2.89313	2.61335	1.5216	1.64113	1.67316	1.62182	1.65899	1.80109	1.41833	1	1	1	1	1	1	1	0	0	1	0	1
RELB_M6448_1.02	chr4:56147528-56147699	2	15	26	-	AGGGAATTTCCT	3	3	3	SRD5A3,KDR,							0.224491	0.134168	0.21606	0.206693	0.171179	0.297218	0.329442	2.12791	2.14479	2.49554	2.73938	2.51663	2.89313	2.61335	1.69854	2.01002	2.13189	2.1293	2.14777	2.33031	1.89295	1	1	1	1	1	1	1	0	0	1	0	1
TP53_M6104_1.02	chr4:65593775-65593946	4	115	131	+	ACTTGTTTCCCACCTGT	1	2	1	TECRL,EPHA5,							-0.13421	-0.175642	-0.155442	-0.091341	-0.185906	-0.085181	0.075676	2.86033	2.32042	2.66251	2.83423	2.63601	2.24732	2.06093	3.46595	2.8439	3.30681	3.26925	3.25465	2.34581	1.97022	-1	-1	-1	0	-1	0	0	0	0	1	0	1
HSF1_M3443_1.02	chr4:79473652-79473823	2	100	115	+	TGCTGGGAGGTTCTGG	2	1	2	BMP2K,ANXA3,							0.224728	0.237419	0.269405	0.210411	0.261363	0.180925	0.203189	16.9499	14.4028	19.4994	26.5142	25.0761	25.1593	22.0777	14.5814	11.7245	15.6162	22.5998	20.8315	21.7169	18.3645	1	1	1	1	1	1	1	0	0	1	0	0
HSF_known3	chr4:79473652-79473823	2	99	115	+	GTGCTGGGAGGTTCTGG	2	1	2	BMP2K,ANXA3,							0.224606	0.121752	0.223328	0.137192	0.157346	0.099151	0.052084	16.9499	14.4028	19.4994	26.5142	25.0761	25.1593	22.0777	14.8325	12.7563	16.5231	24.0472	21.9645	23.3018	20.4642	1	0	1	1	1	0	0	0	0	1	0	0
SRF_known7	chr4:79473652-79473823	2	75	86	+	GACCATATATAG	2	2	2	BMP2K,ANXA3,							2.42402	2.27427	2.56414	2.85118	2.86154	2.78499	2.58318	16.9499	14.4028	19.4994	26.5142	25.0761	25.1593	22.0777	1.50838	1.43725	1.49439	1.4878	1.37103	1.5437	1.53997	1	1	1	1	1	1	1	0	0	1	0	0
ETV5_M5433_1.02	chr1:160983559-160983730	2	42	51	-	ACCGGAAATT	3	3	3	ITLN2,F11R,			PVRL4,	PVRL4,	TSTD1,RP11-544M22.3,PVRL4,F11R,		0.590012	0.57792	0.712733	0.703102	0.732389	0.828757	0.736872	3.68539	3.51485	4.06936	4.35362	4.41193	4.45319	3.85234	2.08967	1.91282	2.07354	2.29741	2.20998	1.96922	1.73563	1	1	1	1	1	1	1	0	0	0	0	0
BX088580.2_M6121_1.02	chr4:152405951-152406122	2	31	45	+	TCTACATGAGAAAAG	3	2	2	PRSS48,PET112,							1.76618	1.64217	1.80643	1.84479	1.85106	1.57468	1.32726	14.7323	11.2653	13.5296	16.6814	15.7946	12.678	9.58558	2.56921	2.2222	2.30874	2.72214	2.75724	2.89066	2.57176	1	1	1	1	1	1	1	0	0	1	0	1
BHLHE40_disc2	chr4:154711421-154711592	2	45	61	-	CCCGGAGACAGCGGCTG	1	1	2	SFRP2,DCHS2,		SFRP2,	PLRG1,		PLRG1,		0.431212	0.433605	0.518726	0.392441	0.364203	0.286741	0.184376	4.83532	4.3477	5.18863	5.26563	4.61772	4.03308	3.44793	3.29863	2.86214	3.39882	3.70621	3.31714	3.36143	3.03465	1	1	1	1	1	1	1	0	0	1	0	1
NKX2-2_2	chr4:154711421-154711592	2	141	157	+	CCGACCACTTAAGAGTC	1	1	2	SFRP2,DCHS2,		SFRP2,	PLRG1,		PLRG1,		1.16073	1.03476	1.13068	1.1555	1.00557	0.611017	0.367107	4.83532	4.3477	5.18863	5.26563	4.61772	4.03308	3.44793	1.46428	1.532	1.64241	1.65955	1.73662	2.20999	2.25049	1	1	1	1	1	1	1	0	0	1	0	1
NKX3-1_6	chr4:154711421-154711592	2	144	152	+	ACCACTTAA	1	1	2	SFRP2,DCHS2,		SFRP2,	PLRG1,		PLRG1,		0.332249	0.365607	0.399964	0.375222	0.332394	0.174888	0.183682	4.83532	4.3477	5.18863	5.26563	4.61772	4.03308	3.44793	3.59489	3.20693	3.74389	3.94439	3.48444	3.65479	2.99019	1	1	1	1	1	1	1	0	0	1	0	1
TEAD1_M4047_1.02	chr4:159942865-159943036	2	99	109	+	GCATTCCTCAG	1	2	2	RAPGEF2,FNIP2,			C4orf45,	C4orf45,		C4orf45,	0.665608	0.706642	0.665793	0.714933	0.71574	0.646623	0.466496	14.3377	11.2966	14.3384	16.4099	15.7675	10.096	6.62817	7.74636	5.61063	7.86486	8.29616	7.63052	6.0263	4.07018	1	1	1	1	1	1	1	0	0	1	0	1
ZIC2_1	chr4:159942865-159943036	2	149	157	+	GGGGTGGTG	1	3	2	RAPGEF2,FNIP2,			C4orf45,	C4orf45,		C4orf45,	0.250649	0.285446	0.259061	0.298061	0.343685	0.407413	0.307867	14.3377	11.2966	14.3384	16.4099	15.7675	10.096	6.62817	11.995	9.27197	11.9567	13.2983	11.4062	7.18436	5.4301	1	1	1	1	1	1	1	0	0	1	0	1
NKX2-2_2	chr4:169762283-169762454	2	153	169	+	CTTACCACTTGAAAATG	2	3	3	PALLD,CBR4,							0.415598	0.446752	0.428334	0.446274	0.474098	0.496909	0.432236	6.3837	6.02504	7.28496	9.69368	9.25175	12.0076	10.6426	4.82986	4.26169	5.199	7.18232	6.57026	8.35259	7.44248	1	1	1	1	1	1	1	0	0	1	0	1
NKX2-4_1	chr4:169762283-169762454	2	153	168	+	CTTACCACTTGAAAAT	2	2	3	PALLD,CBR4,							0.109836	0.084979	0.001864	0.183073	0.199642	0.180139	0.107939	6.3837	6.02504	7.28496	9.69368	9.25175	12.0076	10.6426	6.31855	5.62671	7.42949	7.93503	7.93042	10.0078	9.33032	0	0	0	1	1	1	0	0	0	1	0	1
RELA_M4497_1.02	chr4:169762283-169762454	2	56	66	+	GGGACTTTCCC	2	3	3	PALLD,CBR4,							0.995755	0.935443	0.927142	1.25707	1.19379	1.29915	1.27295	6.3837	6.02504	7.28496	9.69368	9.25175	12.0076	10.6426	2.46959	2.49403	2.92166	2.99398	2.94445	3.36118	3.11744	1	1	1	1	1	1	1	0	0	1	0	1
RELB_M6448_1.02	chr4:169762283-169762454	2	55	66	+	TGGGACTTTCCC	2	3	3	PALLD,CBR4,							1.26565	1.26455	1.29468	1.50737	1.50879	1.65237	1.6174	6.3837	6.02504	7.28496	9.69368	9.25175	12.0076	10.6426	1.92036	1.78556	1.86432	2.12143	2.09537	2.39032	2.33944	1	1	1	1	1	1	1	0	0	1	0	1
HSF1_M3443_1.02	chr4:185609702-185609873	1	137	152	-	TTCCGGAAATGTCACC	1	2	2	PRIMPOL,CENPU,							0.817947	0.554426	0.713798	0.847387	0.732999	0.545397	0.631129	2.92131	2.48092	2.78913	3.1895	3.12898	2.60341	2.69653	1.28308	1.3057	1.33306	1.34151	1.28144	1.53987	1.35749	1	1	1	1	1	1	1	0	0	1	0	0
HSF_known3	chr4:185609702-185609873	1	137	153	-	TTTCCGGAAATGTCACC	1	2	2	PRIMPOL,CENPU,							0.742315	0.571981	0.663801	0.846354	0.721914	0.673547	0.575615	2.92131	2.48092	2.78913	3.1895	3.12898	2.60341	2.69653	1.41435	1.2997	1.40644	1.38744	1.29635	1.30317	1.46851	1	1	1	1	1	1	1	0	0	1	0	0
KLF15_M6321_1.02	chr5:3101526-3101697	4	93	109	-	GGTTGGGAGAGGGGAGC	1	3	1	IRX1,C5orf38,							-0.238456	-0.180767	-0.243822	-0.230561	-0.198304	-0.35976	-0.381993	2.7466	2.41706	2.42946	2.59832	2.45398	2.18304	1.78794	3.5268	2.98533	3.11036	3.59807	3.16493	3.33365	2.68438	-1	-1	-1	-1	-1	-1	-1	1	0	1	0	0
SIN3A_disc3	chr5:3101526-3101697	2	142	152	+	ACCAAGGAGAG	1	1	1	IRX1,C5orf38,							0.341353	0.22595	0.262497	0.27533	0.294494	0.259385	0.197063	2.7466	2.41706	2.42946	2.59832	2.45398	2.18304	1.78794	1.95269	1.8877	1.86372	1.96915	1.73128	1.6427	1.5819	1	1	1	1	1	1	1	1	0	1	0	0
TEAD4_1	chr5:7269040-7269211	2	83	92	+	GACATTCCAC	3	1	2	PAPD7,ADCY2,							0.333383	0.197276	0.20478	0.272846	0.120291	0.29736	0.080295	3.02236	2.44996	3.12289	3.32472	3.12478	2.99276	2.35592	2.4348	2.08085	2.53359	2.80714	2.86727	2.25316	2.36331	1	1	1	1	0	1	0	0	0	1	0	0
RFX5_disc3	chr5:10102436-10102607	2	20	28	+	AACTGATGA	1	3	1	TAS2R1,FAM173B,							0.110499	0.118335	0.065953	0.043616	0.038312	0.023089	0.120305	2.20285	2.19697	2.11414	2.01326	1.8757	1.56162	1.59955	2.05035	1.99707	1.97641	1.99615	1.74358	1.67953	1.38481	1	1	0	0	0	0	0	0	0	1	0	0
STAT_disc6	chr5:10102436-10102607	2	10	18	-	AGGCAGGAA	1	1	1	TAS2R1,FAM173B,							0.144399	0.19403	0.16414	0.180692	0.156125	0.09846	0.109379	2.20285	2.19697	2.11414	2.01326	1.8757	1.56162	1.59955	1.93233	1.78118	1.80923	1.67555	1.59634	1.47867	1.43704	1	1	1	1	1	0	0	0	0	1	0	0
ZIC5_M2259_1.02	chr5:10102436-10102607	1	108	119	-	CAGTGGGGGAGC	1	2	1	TAS2R1,FAM173B,							0.364929	0.312048	0.329292	0.344222	0.4203	0.290077	0.161078	2.20285	2.19697	2.11414	2.01326	1.8757	1.56162	1.59955	1.59493	1.59102	1.50205	1.45445	1.24827	1.22466	1.40549	1	1	1	0	0	0	0	0	0	1	0	0
ATF5_M2977_1.02	chr5:15554693-15554864	2	45	54	-	CTCTCCCTTT	3	2	3	MARCH11,FBXL7,							0.532954	0.454531	0.540305	0.605469	0.545421	0.54699	0.413364	5.42573	4.62372	5.71008	6.79285	7.21356	9.0449	6.73473	3.07125	2.89558	3.27103	3.62344	4.09948	5.0877	4.3322	1	1	1	1	1	1	1	0	0	0	0	0
FOXP3_1	chr5:15554693-15554864	2	82	98	-	GAAATGCTGATTCTGAC	3	2	3	MARCH11,FBXL7,							0.679121	0.608895	0.708123	0.741356	0.850851	0.843703	0.720569	5.42573	4.62372	5.71008	6.79285	7.21356	9.0449	6.73473	2.87712	2.58929	2.9179	3.3722	3.14896	4.07193	3.47118	1	1	1	1	1	1	1	0	0	0	0	0
TCF7L2_M5596_1.02	chr1:166919460-166919631	4	53	67	-	AAAACTTTGATCTCT	4	3	1	TADA1,ILDR2,			ILDR2,	ILDR2,	ILDR2,	ILDR2,	-0.062845	-0.066032	-0.062389	-0.244145	-0.243275	-0.304032	-0.404024	1.32793	1.56996	1.38242	1.2144	1.11549	1.21649	1.42478	1.49207	1.66387	1.43512	1.53567	1.38987	1.65729	2.20253	0	0	0	0	0	-1	-1	0	0	1	0	0
NANOG_disc2	chr5:72783214-72783385	2	66	80	+	AAGAAAGACAAAGAG	1	3	3	FOXD1,BTF3,							0.380133	0.262121	0.344977	0.311386	0.508528	0.52929	0.655088	2.69169	2.35267	2.70147	2.85072	2.76397	3.10445	3.54026	1.79351	1.7443	1.93271	1.92099	1.59762	1.75978	1.75233	1	1	1	1	1	1	1	0	0	1	0	1
TCF4_M0219_1.02	chr5:72783214-72783385	2	82	90	+	CCAGGTGCG	1	3	3	FOXD1,BTF3,							0.200872	0.099051	0.218009	0.142424	0.238725	0.387008	0.480816	2.69169	2.35267	2.70147	2.85072	2.76397	3.10445	3.54026	2.17181	2.07894	2.16114	2.25091	2.16768	2.07061	2.23423	1	0	1	1	1	1	1	0	0	1	0	1
KLF15_M6321_1.02	chr5:107008316-107008487	2	98	114	-	GCGGGGGAGGGGGTAGG	2	3	3	EFNA5,	EFNA5,	EFNA5,					0.35211	0.118517	0.346577	0.251595	0.282653	0.581341	0.407458	3.61958	2.87534	3.32296	3.30681	3.4838	4.62524	3.18234	2.56797	2.42945	2.43823	2.87525	2.567	2.77207	2.54264	1	0	1	0	1	1	1	0	0	1	0	0
TEAD4_1	chr5:121810074-121810245	2	126	135	-	GACATTCCAC	1	3	1	SNX2,SNCAIP,							0.043211	-0.019141	0.048867	0.140309	0.145094	0.173192	0.119582	6.79777	5.24347	6.66606	6.10214	5.82864	3.67842	2.50532	6.16157	5.05624	6.09275	5.57328	4.90572	2.96327	2.2005	0	0	0	0	0	1	0	0	0	1	0	0
ZIC5_M2259_1.02	chr5:121810074-121810245	2	25	36	+	CAGTGGGGGAGC	1	1	1	SNX2,SNCAIP,							1.49193	1.13106	1.33553	1.33844	1.47369	1.2233	0.609196	6.79777	5.24347	6.66606	6.10214	5.82864	3.67842	2.50532	1.39083	1.4804	1.45258	1.41685	1.22605	0.956805	1.35342	1	1	1	1	1	1	1	0	0	1	0	0
TEAD4_1	chr5:126175218-126175389	2	117	126	-	GACATTCCAC	3	3	1	MARCH3,LMNB1,							0.659377	0.48358	0.539105	0.60017	0.719582	0.847322	0.605724	6.67603	5.12703	5.86733	6.07522	5.57157	5.26643	4.01788	3.09381	2.75486	3.05363	3.11648	2.63966	2.12568	2.07519	1	1	1	1	1	1	1	0	0	1	0	1
ZIC3_4	chr5:126175218-126175389	1	23	37	-	GCACCCCCACTGAGC	3	1	1	MARCH3,LMNB1,							1.41086	1.04519	1.35463	1.31971	1.34185	1.38383	1.12632	6.67603	5.12703	5.86733	6.07522	5.57157	5.26643	4.01788	1.46993	1.50628	1.37326	1.46247	1.27136	1.28187	1.22202	1	1	1	1	1	1	1	0	0	1	0	1
ZIC5_M2259_1.02	chr5:126175218-126175389	1	26	37	+	CAGTGGGGGTGC	3	1	1	MARCH3,LMNB1,							1.23619	0.893883	1.11829	1.19403	1.16138	1.16542	0.847668	6.67603	5.12703	5.86733	6.07522	5.57157	5.26643	4.01788	1.76191	1.71853	1.7129	1.6748	1.61479	1.51922	1.62724	1	1	1	1	1	1	1	0	0	1	0	1
KLF15_M6321_1.02	chr5:140381870-140382041	1	56	72	-	GGAGTGGAGGTGGGGGA	3	2	1	PCDHB1,PCDHAC2,							0.292951	0.335257	0.366965	0.322309	0.46822	0.464709	0.376057	2.11219	2.09663	2.1934	2.0077	2.04824	1.95391	1.91184	1.57485	1.49733	1.47978	1.43192	1.29027	1.32277	1.27114	1	1	1	1	1	1	1	0	0	1	0	1
SP8_1	chr5:140381870-140382041	2	10	21	-	GCCCCGCCCCTT	3	2	1	PCDHB1,PCDHAC2,							0.226903	0.258021	0.276588	0.191211	0.477428	0.301232	0.14012	2.11219	2.09663	2.1934	2.0077	2.04824	1.95391	1.91184	1.69996	1.70715	1.6465	1.70764	1.31895	1.47406	1.78263	1	1	1	1	1	1	1	0	0	1	0	1
ZNF219_M6553_1.02	chr5:140381870-140382041	1	13	24	+	GGGCGGGGCCGA	3	2	1	PCDHB1,PCDHAC2,							0.313521	0.360146	0.346385	0.319039	0.494514	0.423931	0.362893	2.11219	2.09663	2.1934	2.0077	2.04824	1.95391	1.91184	1.59579	1.52609	1.57724	1.46386	1.2975	1.40311	1.38248	1	1	1	1	1	1	1	0	0	1	0	1
HNF4_known18	chr1:181939130-181939301	2	41	56	-	GGGTGCAAAATCCATC	4	3	3	ZNF648,CACNA1E,							0.115075	0.127307	0.242757	0.207621	0.283006	0.303827	0.052144	3.20641	2.89467	3.4793	3.4579	3.33161	3.61945	3.1871	2.84314	2.47499	2.71815	2.67202	2.53195	2.51671	2.8262	0	1	1	1	1	1	0	0	0	1	0	1
CEBPZ_M6174_1.02	chr5:176294032-176294203	2	123	133	+	AGCCAATGACC	4	3	3	UNC5A,HK3,			HK3,	HK3,	HK3,		0.486583	0.33659	0.319892	0.419349	0.347295	0.418955	0.522168	2.57857	1.99648	2.3501	2.29572	2.21708	2.60142	3.25253	1.65192	1.45081	1.59532	1.46925	1.48685	1.73389	1.89554	1	1	1	1	1	1	1	0	0	1	0	0
TP53_M6103_1.02	chr6:24403022-24403193	4	11	28	-	ACCTGTACCTGCACCTGT	4	2	3	MRS2,DCDC2,							-0.297759	-0.141124	-0.264989	-0.025538	-0.413405	-0.072974	-0.133291	2.62971	2.26293	2.32446	2.62311	1.88393	2.79325	2.79225	3.36373	2.53162	3.2121	2.68645	2.95294	3.0318	3.30328	-1	0	-1	0	-1	0	0	0	0	0	0	0
ZEB1_M2954_1.02	chr6:24403022-24403193	4	9	19	-	TGCACCTGTAC	4	2	3	MRS2,DCDC2,							-0.351158	-0.173101	-0.101674	-0.095569	-0.458826	-0.175116	-0.246373	2.62971	2.26293	2.32446	2.62311	1.88393	2.79325	2.79225	4.05082	2.82046	2.92779	3.25172	3.29448	3.48002	3.94746	-1	0	0	0	-1	0	-1	0	0	0	0	0
KLF15_M6321_1.02	chr6:35181392-35181563	2	141	157	+	GGCGCGCAGGGGGAGCG	3	2	3	TCP11,SCUBE3,		SCUBE3,	ZNF76,RP3-329A5.8,	ZNF76,RP3-329A5.8,	ZNF76,RP3-329A5.8,	ZNF76,RP3-329A5.8,	0.454997	0.354151	0.295561	0.214705	0.579776	0.268529	0.247803	1.44936	1.4698	1.51668	1.78914	1.92337	2.01412	1.98146	0.93998	1.07897	1.13158	1.51618	1.16093	1.61912	1.53536	1	1	0	0	0	1	0	0	0	0	0	0
BX088580.2_M6121_1.02	chr6:90193122-90193293	1	13	27	-	TTTACATGTCAATGG	3	3	3	RRAGD,ANKRD6,							0.884625	0.893629	0.954893	1.1702	1.18401	1.33122	1.49641	3.12393	2.85261	3.15584	3.14503	3.14207	3.94594	4.18105	1.22236	1.14723	1.19319	1.01552	0.984634	1.03011	1.04855	1	1	1	1	1	1	1	0	0	1	0	1
ESRRA_disc4	chr1:201708818-201708989	2	69	82	-	CAGGCTGCGAGCGG	4	2	2	NAV1,IPO9,							0.145676	0.113247	0.178991	0.387106	0.113552	0.180225	0.132165	1.71016	1.7584	1.93268	2.28955	1.86343	2.08574	2.09054	1.58326	1.49009	1.67549	1.54603	1.75423	1.6152	1.96058	0	0	0	1	0	0	0	1	0	0	0	0
MEIS3_3	chr6:137278018-137278189	2	87	98	-	TGACAGCTGCGA	1	2	1	SLC35D3,IL20RA,							0.230685	0.258341	0.268984	0.209773	0.305532	0.275705	0.205774	8.91461	8.21477	9.68733	8.98633	8.89828	5.79108	3.82998	7.00317	6.01628	7.08285	7.24891	6.62028	4.52701	3.07983	1	1	1	1	1	1	1	0	0	1	0	1
NANOG_disc2	chr6:137278018-137278189	1	95	109	-	ATGCATAACAATGAC	1	2	1	SLC35D3,IL20RA,							1.75905	1.55905	1.78991	1.76052	1.89752	1.49777	1.01308	8.91461	8.21477	9.68733	8.98633	8.89828	5.79108	3.82998	1.44443	1.5425	1.49578	1.45468	1.27725	1.25902	1.34438	1	1	1	1	1	1	1	0	0	1	0	1
TCF4_M0219_1.02	chr6:144651799-144651970	4	43	51	-	CCAGGTGTG	3	2	1	UTRN,							-0.041496	0.04576	-0.07741	-0.140171	0.041785	-0.075274	-0.061264	1.7413	1.65159	1.59492	1.55075	1.55099	1.52726	1.67552	1.78122	1.62661	1.7755	1.72763	1.49639	1.69513	1.87428	0	0	0	-1	0	0	0	0	0	0	0	0
SOX11_M5834_1.02	chr6:149085830-149086001	4	128	143	+	ACACAATGTCAGGGTT	2	3	1	UST,TAB2,							-0.394927	-0.347809	-0.467014	-0.50892	-0.528603	-0.693021	-0.636316	1.2936	1.54076	1.52071	1.44964	1.32931	1.22056	1.32411	1.94908	2.25387	2.45573	2.49039	2.37122	2.52534	2.48	-1	-1	-1	-1	-1	-1	-1	0	0	0	0	0
NR2F2_M5676_1.02	chr6:154864095-154864266	4	141	155	-	ATGAGCTATGACCCT	3	3	3	SCAF8,CNKSR3,							-0.112318	-0.191594	-0.185859	-0.306475	-0.368177	-0.418646	-0.23197	2.48721	2.15618	2.4945	2.5613	2.37142	3.00027	3.25956	2.59113	2.64323	2.95439	3.36446	3.65051	4.72483	3.96491	0	-1	-1	-1	-1	-1	-1	0	0	1	0	0
ZIC3_4	chr6:154864095-154864266	2	23	37	+	TCCCCCCGGCTGTGT	3	3	3	SCAF8,CNKSR3,							0.351088	0.445315	0.435519	0.451506	0.354718	0.497795	0.572168	2.48721	2.15618	2.4945	2.5613	2.37142	3.00027	3.25956	1.65142	1.2829	1.59892	1.55237	1.64096	1.81522	1.8005	1	1	1	1	1	1	1	0	0	1	0	0
TEAD1_M4047_1.02	chr6:158184525-158184696	2	38	48	-	ACATTCCTGGC	2	2	2	ZDHHC14,SNX9,							1.01012	0.922566	1.05122	1.17975	1.20181	1.07881	1.02297	4.72232	4.40708	5.3071	6.33878	6.04185	5.96985	5.44119	1.7419	1.79363	1.93675	2.14517	1.93173	2.11401	1.90972	1	1	1	1	1	1	1	0	0	0	0	0
IRF6_1	chr6:158622031-158622202	4	64	80	-	CCGAACGAAACCCAAAA	1	2	3	TULP4,GTF2H5,							-0.159267	-0.040923	-0.170942	-0.211094	-0.055298	0.00024	-0.123203	1.48618	1.55301	1.45599	1.55033	1.55337	1.85846	1.97016	1.83353	1.63866	1.76303	1.97085	1.66046	1.95551	2.2352	-1	0	-1	-1	0	0	0	0	0	0	0	0
GBX2_5	chr6:163681520-163681691	2	16	25	-	AGCAATTAGG	3	3	3	QKI,PARK2,							0.240827	0.241935	0.19406	0.32934	0.314919	0.570391	0.417729	2.52037	2.28982	2.5017	2.68541	2.60602	3.29548	3.23197	1.95868	1.91058	2.16903	1.99337	1.94757	1.99039	2.22439	1	1	1	1	1	1	1	0	0	1	0	1
HSF1_M3443_1.02	chr6:163681520-163681691	2	46	61	-	CTCCCGAAGCTTCAGC	3	3	3	QKI,PARK2,							0.093305	0.054114	0.137484	0.195912	0.221386	0.348803	0.247698	2.52037	2.28982	2.5017	2.68541	2.60602	3.29548	3.23197	2.32675	2.19593	2.38225	2.25007	2.19759	2.4549	2.53944	0	0	1	1	1	1	1	0	0	1	0	1
HSF_known3	chr6:163681520-163681691	2	46	62	-	ACTCCCGAAGCTTCAGC	3	3	3	QKI,PARK2,							0.358761	0.27413	0.347608	0.424461	0.407186	0.563087	0.625152	2.52037	2.28982	2.5017	2.68541	2.60602	3.29548	3.23197	1.8069	1.79808	1.80513	1.78809	1.7601	1.91933	1.72226	1	1	1	1	1	1	1	0	0	1	0	1
POU3F1_2	chr6:163681520-163681691	1	98	109	+	TTATGCAAATGT	3	3	3	QKI,PARK2,							0.661636	0.616653	0.872986	0.952932	0.955098	1.2828	1.08485	2.52037	2.28982	2.5017	2.68541	2.60602	3.29548	3.23197	1.31409	1.25889	1.09377	1.0474	1.00689	0.970945	1.13516	1	1	1	1	1	1	1	0	0	1	0	1
NANOG_disc2	chr6:167854597-167854768	2	61	75	+	GTGCATGACAAAGAA	4	3	3	TCP10,C6orf123,							1.19328	0.971077	1.08748	1.15552	1.17101	1.16728	1.22713	4.91512	3.73088	4.47785	5.09585	4.3845	5.51381	5.3827	1.50191	1.34329	1.49951	1.53049	1.44478	1.7304	1.80834	1	1	1	1	1	1	1	0	0	1	0	1
TP73_M6117_1.02	chr6:167854597-167854768	4	23	37	-	CAGGCTGGGGCAGGC	4	2	3	TCP10,C6orf123,							-0.311101	-0.338602	-0.312696	-0.233236	-0.362198	-0.341825	-0.216437	4.91512	3.73088	4.47785	5.09585	4.3845	5.51381	5.3827	6.59532	5.30771	6.22615	6.82241	6.42276	7.68919	7.38589	-1	-1	-1	-1	-1	-1	-1	0	0	1	0	1
CEBPZ_M6174_1.02	chr7:2559238-2559409	2	101	111	+	AGCCAATGAGC	3	1	3	LFNG,CHST12,			IQCE,		snoU13,IQCE,BRAT1,		0.143213	0.295507	0.184595	0.246662	0.277822	0.210289	0.175667	3.07489	2.74464	3.12386	3.49407	3.62369	3.84156	3.63301	2.49244	2.04805	2.59957	2.83179	2.68316	3.00352	3.1478	1	1	1	1	1	1	1	0	0	0	0	0
TRIM28_M3835_1.02	chr7:2559238-2559409	4	32	40	+	GCCGCGGCC	3	2	3	LFNG,CHST12,			IQCE,		snoU13,IQCE,BRAT1,		-0.227369	-0.18047	-0.155389	-0.296489	-0.296797	-0.229133	-0.229665	3.07489	2.74464	3.12386	3.49407	3.62369	3.84156	3.63301	3.74147	3.23911	3.86128	4.66774	4.67755	4.88955	4.70201	-1	-1	-1	-1	-1	-1	-1	0	0	0	0	0
RELA_M4497_1.02	chr7:2861044-2861215	2	83	93	-	GGGAGTTTCCT	4	3	3	GNA12,AMZ1,							-0.10429	0.037537	0.111533	0.094231	-0.079707	0.247704	0.240981	1.40654	1.416	1.63194	1.81395	1.49452	2.32809	2.57875	1.52558	1.32711	1.40439	1.56796	1.43524	1.60189	2.09607	0	0	0	0	0	1	1	1	0	1	0	0
ENSG00000250096_M5792_1.02	chr7:2864339-2864510	4	68	77	+	AAACCGCAAT	1	3	2	GNA12,AMZ1,							-0.042713	-0.072036	-0.108621	-0.181852	-0.197337	-0.376842	-0.261401	1.76172	1.68976	1.71053	1.94628	1.77082	1.70716	1.63283	1.85046	1.79527	1.86075	2.32068	2.14282	2.36902	2.20715	0	0	-1	-1	-1	-1	-1	0	0	1	0	0
HOXD9_2	chr7:2864339-2864510	4	73	82	+	GCAATAAAAA	1	3	2	GNA12,AMZ1,							-0.212715	-0.255856	-0.36385	-0.427482	-0.454939	-0.626901	-0.593634	1.76172	1.68976	1.71053	1.94628	1.77082	1.70716	1.63283	2.19287	2.08863	2.46615	2.84101	2.74885	3.12509	2.99868	-1	-1	-1	-1	-1	-1	-1	0	0	1	0	0
BX088580.2_M6121_1.02	chr7:27950066-27950237	1	30	44	+	TTTGCATGCCAAAGG	4	3	3	TAX1BP1,JAZF1,							0.437678	0.465368	0.544012	0.529736	0.65142	1.02699	1.04548	2.01101	2.07953	2.0784	2.14068	2.0666	2.89019	3.658	1.27062	1.29307	1.20797	1.23716	1.15139	1.05188	1.24618	1	1	1	1	1	1	1	0	0	1	0	1
TEAD1_M4047_1.02	chr7:27950066-27950237	2	74	84	-	GCATTCCTGGG	4	3	3	TAX1BP1,JAZF1,							0.242269	0.267614	0.229007	0.316867	0.355357	0.381836	0.409289	2.01101	2.07953	2.0784	2.14068	2.0666	2.89019	3.658	1.55259	1.58842	1.65084	1.56521	1.43874	2.04874	2.38258	1	1	1	1	1	1	1	0	0	1	0	1
TCF4_M0219_1.02	chr7:28929753-28929924	1	132	140	+	CCAGGTGTG	3	3	3	CREB5,CHN2,							0.064013	0.094543	0.048148	0.066693	0.06717	0.070635	0.284321	2.3279	2.12712	2.23426	2.28334	1.91534	1.93184	2.43687	2.25039	1.96683	2.10971	2.20803	1.84981	2.00842	1.83308	0	0	0	0	0	0	1	0	0	0	0	0
ZEB1_M2954_1.02	chr7:28929753-28929924	1	130	140	-	CACACCTGGTC	3	3	3	CREB5,CHN2,							0.25842	0.276604	0.24129	0.32732	0.263293	0.248665	0.54118	2.3279	2.12712	2.23426	2.28334	1.91534	1.93184	2.43687	1.89113	1.7394	1.94686	1.78411	1.51262	1.57442	1.56171	1	1	1	1	1	1	1	0	0	0	0	0
BHLHE40_disc2	chr7:28940020-28940191	2	111	127	+	CTCAGGGCCAGCTGCTG	4	3	3	CREB5,CHN2,							0.256652	0.103006	0.250867	0.186344	0.295376	0.314754	0.462824	3.13064	2.7322	3.0493	2.97357	2.9556	4.37715	5.7007	2.51369	2.34284	2.43143	2.35964	2.22582	2.88152	3.70955	1	0	1	1	1	1	1	0	0	1	0	1
NANOG_disc2	chr7:28940020-28940191	2	11	25	-	TAGGGAGACAAAGAG	4	3	3	CREB5,CHN2,							0.764014	0.477272	0.718405	0.639804	0.830062	0.904774	0.993336	3.13064	2.7322	3.0493	2.97357	2.9556	4.37715	5.7007	1.56631	1.6609	1.56269	1.53237	1.28349	1.67232	2.22284	1	1	1	1	1	1	1	0	0	1	0	1
PITX1_3	chr7:28940020-28940191	2	81	89	+	CTTAATCCC	4	3	3	CREB5,CHN2,							0.385699	0.273622	0.332555	0.343919	0.378296	0.521267	0.736502	3.13064	2.7322	3.0493	2.97357	2.9556	4.37715	5.7007	2.226	2.11082	2.11831	2.16843	2.05397	2.60901	2.7313	1	1	1	1	1	1	1	0	0	1	0	1
ZIC3_4	chr7:73153258-73153429	2	140	154	+	GGCAACCCGCGGTGC	4	3	3	CLDN3,ABHD11,					WBSCR28,		0.076346	0.09302	0.032274	0.009353	0.066979	0.152021	0.114158	5.48251	4.71992	5.68112	6.415	6.35391	8.67077	8.8296	5.23067	4.5173	5.68376	6.55051	6.05382	7.34789	8.29169	0	0	0	0	0	1	1	0	0	1	0	0
ZEB1_M2954_1.02	chr7:73157350-73157521	2	16	26	+	TGCACCTGGCC	4	3	3	CLDN3,ABHD11,					WBSCR28,		0.211863	0.329588	0.30112	0.271526	0.586074	0.810396	0.552415	3.03593	3.57745	4.92118	5.85136	6.24218	18.9537	26.3901	2.22303	2.59966	3.26773	3.49358	3.31159	8.84238	13.9123	0	1	1	0	1	1	1	1	0	1	1	0
RELB_M6448_1.02	chr7:75793252-75793423	2	7	18	+	AGGGGCTTTGCA	4	3	3	MDH2,HSPB1,					RN7SL212P,	RN7SL212P,	0.69927	0.587346	0.688268	0.742433	0.816067	0.969569	0.901426	2.63194	2.60172	2.84224	2.86218	3.05323	5.96082	6.43691	1.28556	1.3848	1.37467	1.3748	1.27787	2.23888	2.67724	1	1	1	1	1	1	1	0	0	1	0	1
TP73_M6117_1.02	chr7:75793252-75793423	2	48	62	-	CCTGCCGGGACAAGC	4	3	3	MDH2,HSPB1,					RN7SL212P,	RN7SL212P,	0.695825	0.537982	0.682146	0.772476	0.822189	1.41243	1.42712	2.63194	2.60172	2.84224	2.86218	3.05323	5.96082	6.43691	1.37158	1.49375	1.46307	1.3496	1.31158	1.3973	1.58308	1	1	1	1	1	1	1	0	0	1	0	1
BARHL1_1	chr7:76302788-76302959	2	48	63	+	AAAAACTAATTAGGAC	3	3	3	POMZP3,CCDC146,							0.360133	0.323699	0.38342	0.349486	0.326975	0.389674	0.393433	6.36897	5.10675	6.41858	7.19853	7.74781	9.80724	9.14061	4.29024	3.72764	4.49509	4.80543	5.24714	6.55926	6.39248	1	1	1	1	1	1	1	0	0	0	0	0
BX088580.2_M6121_1.02	chr7:76302788-76302959	2	115	129	-	TCTGCATAATAAAAG	3	3	3	POMZP3,CCDC146,							1.1842	0.954555	1.14535	1.219	1.30258	1.59102	1.42971	6.36897	5.10675	6.41858	7.19853	7.74781	9.80724	9.14061	1.95922	1.96152	2.00852	2.05862	2.02975	2.07051	2.16728	1	1	1	1	1	1	1	0	0	0	0	0
POU3F1_2	chr7:76302788-76302959	2	72	83	-	ATATGCAAATGG	3	3	3	POMZP3,CCDC146,							0.573491	0.47345	0.543328	0.58883	0.650858	0.720151	0.735499	6.36897	5.10675	6.41858	7.19853	7.74781	9.80724	9.14061	3.49407	3.0949	3.69017	3.59307	3.70801	4.42263	4.28163	1	1	1	1	1	1	1	0	0	0	0	0
BARHL1_1	chr7:82841106-82841277	2	102	117	-	TAAAATCAATTAATGC	1	3	2	SEMA3E,PCLO,							0.471968	0.475155	0.458644	0.520398	0.534448	0.553856	0.615567	3.81034	3.53187	3.57687	3.9183	3.62298	3.3971	3.2421	2.34955	2.25365	2.34395	2.25573	2.14862	1.78718	1.67472	1	1	1	1	1	1	1	0	0	1	0	1
SOX5_1	chr7:82841106-82841277	1	72	81	-	TAAACAATAC	1	2	2	SEMA3E,PCLO,							0.919771	0.841617	0.973013	1.0613	1.10353	1.00973	0.927566	3.81034	3.53187	3.57687	3.9183	3.62298	3.3971	3.2421	1.48857	1.49889	1.3269	1.29447	1.21421	1.20761	1.19647	1	1	1	1	1	1	1	0	0	1	0	1
ESRRA_disc4	chr1:205641296-205641467	4	43	56	-	GTGGGTGAGGGGGG	3	3	3	SLC45A3,ELK4,					AC119673.1,		5.6e-05	-0.09165	-0.027107	-0.126226	-0.196596	0.05796	-0.236821	2.3073	2.16099	2.35214	2.44672	2.35593	2.91254	2.16938	2.38665	2.3128	2.52139	3.06735	2.96579	2.75552	2.71259	0	0	0	0	-1	0	-1	1	1	1	0	0
IRF_known14	chr1:205641296-205641467	4	24	44	-	GGGGAATGGAAACCGAGAAGA	3	2	3	SLC45A3,ELK4,					AC119673.1,		-0.06566	-0.043553	-0.07677	0.00804	-0.172221	0.016085	-0.039005	2.3073	2.16099	2.35214	2.44672	2.35593	2.91254	2.16938	2.58705	2.27326	2.50058	2.64573	2.77692	2.94659	2.40912	0	0	0	0	-1	0	0	1	1	1	0	0
TP73_M6117_1.02	chr1:205641296-205641467	4	137	151	-	CCTGTTGGGGCCAGC	3	3	3	SLC45A3,ELK4,					AC119673.1,		0.049583	-0.091639	-0.091793	-0.066616	-0.18355	-0.07718	-0.251363	2.3073	2.16099	2.35214	2.44672	2.35593	2.91254	2.16938	2.18135	2.32158	2.47081	2.67027	2.7544	2.99989	2.87341	0	0	0	0	-1	0	-1	1	1	1	0	0
BX088580.2_M6121_1.02	chr8:5023671-5023842	2	63	77	+	TTTACATGTGAAAAG	3	3	3	CSMD1,							1.78109	1.60248	1.84849	1.92576	1.92129	2.05495	2.21638	10.4916	8.80366	10.6119	14.2406	15.7582	19.3114	16.3614	1.89675	1.86912	1.86074	2.18563	2.37345	2.6731	2.14075	1	1	1	1	1	1	1	0	0	1	0	1
DMRT2_1	chr8:5023671-5023842	2	13	28	+	CAGATGGTTACATTCT	3	2	3	CSMD1,							0.846105	0.837498	0.887592	0.882897	0.959709	0.916843	0.936189	10.4916	8.80366	10.6119	14.2406	15.7582	19.3114	16.3614	4.87117	4.09083	4.73016	5.8879	6.22155	7.98155	7.20469	1	1	1	1	1	1	1	0	0	1	0	1
DMRT2_M3118_1.02	chr8:5023671-5023842	2	14	28	+	AGATGGTTACATTCT	3	3	3	CSMD1,							0.396357	0.401117	0.430577	0.549184	0.60112	0.874644	0.954687	10.4916	8.80366	10.6119	14.2406	15.7582	19.3114	16.3614	7.40009	6.11157	7.45188	8.2387	8.5516	8.33643	7.04407	1	1	1	1	1	1	1	0	0	1	0	1
NANOG_disc2	chr8:5023671-5023842	2	103	117	-	ATGCAAGACAATGCA	3	1	3	CSMD1,							0.591369	0.616999	0.635212	0.582393	0.543633	0.316106	0.359099	10.4916	8.80366	10.6119	14.2406	15.7582	19.3114	16.3614	6.35136	5.04496	6.07086	8.75898	9.66969	15.6741	12.8796	1	1	1	1	1	1	1	0	0	1	0	1
BCL6_M6136_1.02	chr8:10192311-10192482	2	55	84	-	GGGGCAGACGGGAGCGGCCAGAGCGGGGGA	4	3	3	PRSS55,MSRA,							0.111779	0.175819	0.149389	0.134911	0.054887	0.07599	0.20264	2.79302	2.65496	2.85728	3.10218	2.82787	3.18216	3.57179	2.4888	2.2199	2.53624	2.7939	2.57949	2.89223	2.88338	1	1	1	1	0	0	1	1	1	1	0	0
KLF15_M6321_1.02	chr8:10192311-10192482	2	56	72	-	AGCGGCCAGAGCGGGGG	4	3	3	PRSS55,MSRA,							0.061029	0.133209	0.140034	0.147901	0.097701	0.122621	0.253558	2.79302	2.65496	2.85728	3.10218	2.82787	3.18216	3.57179	2.55206	2.35387	2.52473	2.60798	2.56669	2.84015	2.6871	0	1	1	1	1	1	1	1	1	1	0	0
PTEN_1	chr8:10192311-10192482	2	94	106	+	GCCCACGTGATGG	4	3	3	PRSS55,MSRA,							0.208357	0.202816	0.253127	0.264026	0.249666	0.239783	0.407403	2.79302	2.65496	2.85728	3.10218	2.82787	3.18216	3.57179	2.24046	2.10858	2.28925	2.39882	2.22163	2.42557	2.28354	1	1	1	1	1	1	1	1	1	1	0	0
TEAD4_1	chr8:32987009-32987180	1	145	154	-	CACATTCCTT	2	3	3	NRG1,FUT10,							1.39508	1.17392	1.51212	1.76769	1.8153	2.02873	2.06308	5.42709	4.95193	5.51577	7.03764	6.8318	8.39329	10.102	1.29243	1.38228	1.19476	1.13937	1.06082	1.04827	1.1847	1	1	1	1	1	1	1	0	0	0	0	0
CTCFL_disc1	chr8:38326145-38326316	2	69	78	+	CCGCCCCCTG	3	3	3	TACC1,FGFR1,	FGFR1,	FGFR1,			TACC1,RP11-495O10.1,C8orf86,	C8orf86,	0.561965	0.458954	0.471787	0.528649	0.584837	0.619501	0.67204	3.11034	2.80913	3.04825	3.30795	3.2163	3.66684	3.29256	1.86658	1.79935	1.9211	1.94018	1.84018	1.89452	1.72761	1	1	1	1	1	1	1	1	1	1	1	0
CTCF_M4592_1.02	chr8:38326145-38326316	2	65	85	-	GCAGCTGCAGGGGGCGGAGGC	3	3	3	TACC1,FGFR1,	FGFR1,	FGFR1,			TACC1,RP11-495O10.1,C8orf86,	C8orf86,	0.318207	0.270139	0.28561	0.434988	0.378495	0.514042	0.53097	3.11034	2.80913	3.04825	3.30795	3.2163	3.66684	3.29256	2.32653	2.17725	2.32893	2.14676	2.28555	2.17484	1.96423	1	1	1	1	1	1	1	1	1	1	1	0
RAD21_disc5	chr8:38326145-38326316	2	67	79	-	GCAGGGGGCGGAG	3	1	3	TACC1,FGFR1,	FGFR1,	FGFR1,			TACC1,RP11-495O10.1,C8orf86,	C8orf86,	0.169762	0.079945	0.123739	0.086685	0.135601	0.159932	0.11092	3.11034	2.80913	3.04825	3.30795	3.2163	3.66684	3.29256	2.71824	2.46418	2.72088	2.93425	2.99694	3.00612	2.84625	1	0	1	0	1	1	0	1	1	1	1	0
NEUROG1_M5229_1.02	chr8:62736150-62736321	2	43	53	-	GGGACATATGG	4	2	3	NKAIN3,ASPH,							0.349541	0.337718	0.321312	0.387056	0.274799	0.30069	0.298417	7.00887	5.71869	6.76484	7.74688	7.05723	8.35217	8.62866	4.96774	4.04363	4.89365	4.89205	5.18388	6.14439	6.43855	1	1	1	1	1	1	1	0	0	1	0	1
POU3F1_2	chr8:62736150-62736321	2	133	144	-	AAATGCAAATTA	4	3	3	NKAIN3,ASPH,							1.10634	1.08632	1.26092	1.36582	1.3152	1.47741	1.35851	7.00887	5.71869	6.76484	7.74688	7.05723	8.35217	8.62866	2.2634	1.89018	1.96844	1.90133	1.80215	1.96574	2.0863	1	1	1	1	1	1	1	0	0	1	0	1
SP8_1	chr8:73921015-73921186	2	29	40	+	GCCACGCCCCGA	3	3	3	TERF1,SBSPON,							0.34222	0.291499	0.274841	0.425047	0.441767	0.635755	0.635524	5.05604	3.66822	4.56622	5.58721	5.06715	6.14873	5.95518	3.59741	2.70579	3.37427	3.63523	3.31188	3.31007	3.13472	1	1	1	1	1	1	1	0	0	1	0	1
TRIM28_M3835_1.02	chr8:73921015-73921186	2	23	31	+	TCCGCGGCC	3	3	3	TERF1,SBSPON,							0.521269	0.320501	0.47799	0.453325	0.463216	0.476728	0.736123	5.05604	3.66822	4.56622	5.58721	5.06715	6.14873	5.95518	2.95508	2.44225	2.78223	3.6294	3.07575	3.49299	3.11045	1	1	1	1	1	1	1	0	0	1	0	1
LCOR_M1504_1.02	chr8:99023456-99023627	2	76	85	+	AATTTTGGGG	3	2	3	RPL30,MATN2,							1.56338	1.40726	1.57374	1.76668	1.75126	1.61088	1.71696	7.7478	6.82355	8.90057	11.029	9.76043	10.9943	11.7637	1.6277	1.66849	1.85367	1.88766	1.75979	2.21125	2.11794	1	1	1	1	1	1	1	0	0	1	0	0
LCOR_M1510_1.02	chr8:99023456-99023627	2	76	84	+	AATTTTGGG	3	2	3	RPL30,MATN2,							1.22659	1.20744	1.29501	1.32788	1.29993	1.18413	1.22344	7.7478	6.82355	8.90057	11.029	9.76043	10.9943	11.7637	2.39303	2.13727	2.63348	3.19702	2.76079	3.27703	3.71408	1	1	1	1	1	1	1	0	0	1	0	0
ZIC2_1	chr8:99023456-99023627	2	118	126	-	AGGGTGGTC	3	2	3	RPL30,MATN2,							0.050887	0.087984	0.156225	0.219204	0.112325	0.075377	0.070573	7.7478	6.82355	8.90057	11.029	9.76043	10.9943	11.7637	7.40374	6.62625	8.10666	10.0615	9.51324	11.1252	10.9234	0	0	1	1	0	0	0	0	0	1	0	0
ZIC4_M4149_1.02	chr8:99023456-99023627	2	118	125	-	GGGTGGTC	3	3	3	RPL30,MATN2,							0.221558	0.268015	0.280463	0.390145	0.277243	0.315375	0.52302	7.7478	6.82355	8.90057	11.029	9.76043	10.9943	11.7637	6.26078	5.64795	6.81096	7.68512	7.42216	8.28856	7.55356	1	1	1	1	1	1	1	0	0	1	0	0
FOSL1_M2279_1.02	chr8:103918611-103918782	2	124	134	+	GGTGACTCATA	2	2	2	AZIN1,ATP6V1C1,							0.453939	0.573506	0.698361	0.818926	0.777015	0.734189	0.669718	6.66717	6.14293	8.01263	11.149	10.3408	10.3919	9.74433	4.18398	3.41205	4.12069	4.59414	4.61368	4.86146	4.69518	1	1	1	1	1	1	1	0	0	1	0	0
SRF_known1	chr8:103918611-103918782	2	11	28	-	ATGCCCTTAAAAGGGAAG	2	2	2	AZIN1,ATP6V1C1,							1.23846	1.18972	1.44289	1.65472	1.6114	1.63472	1.56019	6.66717	6.14293	8.01263	11.149	10.3408	10.3919	9.74433	1.95914	1.78426	1.82269	2.05095	1.9133	2.02543	1.98896	1	1	1	1	1	1	1	0	0	1	0	0
SRF_known7	chr8:103918611-103918782	2	15	26	-	GCCCTTAAAAGG	2	2	2	AZIN1,ATP6V1C1,							1.42389	1.46313	1.59509	1.83859	1.82059	1.81607	1.64779	6.66717	6.14293	8.01263	11.149	10.3408	10.3919	9.74433	1.62909	1.39263	1.66775	1.69311	1.56304	1.68016	1.83642	1	1	1	1	1	1	1	0	0	1	0	0
FOXP3_1	chr8:132986373-132986544	2	49	65	-	AACATGCTGATGCATAG	2	3	2	ENSG00000258417,EFR3A,							1.62327	1.46007	1.65412	1.84977	1.89407	2.07075	1.88124	8.74347	7.43979	9.68572	13.6654	11.5997	12.7252	10.4283	1.6437	1.69289	1.77562	1.95984	1.84516	1.56852	1.54552	1	1	1	1	1	1	1	0	0	1	0	1
HOXA5_3	chr8:132986373-132986544	1	23	38	-	AAAGTAATTAAGTCAG	2	3	2	ENSG00000258417,EFR3A,							1.90864	1.7574	2.06596	2.2578	2.27934	2.33176	2.07068	8.74347	7.43979	9.68572	13.6654	11.5997	12.7252	10.4283	1.26788	1.24781	1.18859	1.2622	1.18304	1.14538	1.26737	1	1	1	1	1	1	1	0	0	1	0	1
CTCFL_disc1	chr9:16768931-16769102	1	50	59	-	CCGCCCCCTA	1	2	1	BNC2,							0.813134	0.819872	0.756904	0.759165	0.939215	0.729846	0.490886	3.02456	2.89079	2.83051	2.8877	2.84175	2.29346	2.08356	1.38295	1.30509	1.27076	1.32871	1.08267	1.09649	1.31732	1	1	1	1	1	1	1	0	0	1	0	1
NANOG_disc2	chr9:16768931-16769102	1	93	107	+	ATGGGGAACAATGGA	1	2	1	BNC2,							0.720249	0.688165	0.56103	0.578673	0.730402	0.536153	0.356364	3.02456	2.89079	2.83051	2.8877	2.84175	2.29346	2.08356	1.53078	1.50684	1.58491	1.6045	1.39389	1.4033	1.44488	1	1	1	1	1	1	1	0	0	1	0	1
FOXP3_1	chr9:26746781-26746952	2	17	33	-	AAAGAGCTGAGTCATAG	1	2	2	CAAP1,							2.13786	1.91347	2.21888	2.40583	2.33518	2.2318	1.86418	16.6553	13.6474	18.5488	24.8527	21.9731	16.1012	10.5527	1.81335	1.78187	1.92068	1.94004	1.94445	1.61059	1.46084	1	1	1	1	1	1	1	0	0	1	0	1
JUN_M4531_1.02	chr9:26746781-26746952	2	18	28	+	TATGACTCAGC	1	2	2	CAAP1,							2.17464	1.8842	2.17696	2.35084	2.32552	2.15931	1.74315	16.6553	13.6474	18.5488	24.8527	21.9731	16.1012	10.5527	1.79264	1.83729	1.95593	2.00503	1.92384	1.68212	1.52188	1	1	1	1	1	1	1	0	0	1	0	1
IRF3_M5572_1.02	chr9:32344650-32344821	2	1	21	-	CAGAAAGTGAAACTGAAAGCT	1	3	1	ACO1,							0.240611	0.260411	0.277446	0.354219	0.318554	0.464415	0.465527	6.05721	4.75717	5.57108	5.71544	5.50588	4.42828	3.9861	4.86092	3.80788	4.29444	4.29224	3.95824	2.81654	2.6	1	1	1	1	1	1	1	0	0	1	0	0
IRF4_M5573_1.02	chr9:32344650-32344821	2	1	15	-	GTGAAACTGAAAGCT	1	3	1	ACO1,							0.442187	0.381675	0.460856	0.41558	0.49811	0.508089	0.38616	6.05721	4.75717	5.57108	5.71544	5.50588	4.42828	3.9861	3.67463	3.04868	3.60568	3.69151	3.2019	2.68468	2.86805	1	1	1	1	1	1	1	0	0	1	0	0
KLF15_M6321_1.02	chr9:38227186-38227357	1	3	19	+	GGTGTGGGGGAGGGGGC	4	3	3	SHB,ALDH1B1,							0.493807	0.187982	0.56718	0.451846	0.095395	0.734017	0.476657	3.15574	2.68705	3.15586	3.61911	3.55975	4.46643	5.2206	1.72194	2.32656	1.71229	2.13587	3.31408	2.20442	2.78225	1	0	1	1	0	1	1	0	0	0	0	0
NFATC1_M1522_1.02	chr9:38227186-38227357	2	143	152	-	ACTTTCCATT	4	3	3	SHB,ALDH1B1,							0.303151	0.26045	0.328837	0.510972	0.510997	0.694043	0.979483	3.15574	2.68705	3.15586	3.61911	3.55975	4.46643	5.2206	2.25831	2.12357	2.20232	2.25258	2.00737	2.14559	1.89905	1	1	1	1	1	1	1	0	0	0	0	0
RELA_M4497_1.02	chr9:38227186-38227357	2	145	155	-	GGGACTTTCCA	4	3	3	SHB,ALDH1B1,							0.142257	0.230878	0.188939	0.284843	0.286531	0.458684	0.724858	3.15574	2.68705	3.15586	3.61911	3.55975	4.46643	5.2206	2.3667	2.14255	2.43571	2.75335	2.37957	2.75775	2.32314	0	1	0	1	1	1	1	0	0	0	0	0
RELB_M6448_1.02	chr9:38227186-38227357	2	145	156	-	AGGGACTTTCCA	4	3	3	SHB,ALDH1B1,							0.068323	0.133398	0.238694	0.205652	0.184648	0.518195	0.633175	3.15574	2.68705	3.15586	3.61911	3.55975	4.46643	5.2206	2.84511	2.39228	2.46014	2.98247	3.01115	2.7691	2.9561	0	0	1	1	0	1	1	0	0	0	0	0
TEAD1_M4047_1.02	chr9:38227186-38227357	2	160	170	-	GCATTCCTGGG	4	3	3	SHB,ALDH1B1,							0.160933	0.30751	0.239804	0.303339	0.177252	0.456536	0.452807	3.15574	2.68705	3.15586	3.61911	3.55975	4.46643	5.2206	2.46829	2.11695	2.409	2.7845	2.72039	2.92877	3.51977	0	1	1	1	0	1	1	0	0	0	0	0
CTCF_M4592_1.02	chr9:71487183-71487354	2	61	81	+	GGCCCAGCAGGGGCCAGCGAT	1	1	2	PRKACG,FAM122A,							1.78944	1.59104	1.66746	1.76715	1.70258	1.42439	1.06	11.2417	9.7936	12.1779	14.5962	13.2076	9.27935	5.62597	1.77456	2.01258	2.18826	2.37474	2.27326	2.10067	1.8782	1	1	1	1	1	1	1	0	0	1	0	1
POU3F1_2	chr9:71487183-71487354	1	87	98	-	AAATGCAAATTA	1	2	2	PRKACG,FAM122A,							2.01456	1.94238	2.13524	2.31312	2.27342	1.92374	1.38995	11.2417	9.7936	12.1779	14.5962	13.2076	9.27935	5.62597	1.43635	1.33371	1.39957	1.30113	1.26818	1.2841	1.402	1	1	1	1	1	1	1	0	0	1	0	1
IRX2_2	chr1:230736475-230736646	1	65	76	-	CTACATAACAAG	2	3	3	PGBD5,COG2,							1.39918	1.17989	1.49117	1.74136	1.74799	1.98421	1.8019	5.03781	4.11147	4.85577	6.16035	5.5437	6.44717	5.91184	1.20297	1.22356	1.07244	1.02785	0.921861	0.905158	0.924207	1	1	1	1	1	1	1	0	0	1	0	0
CEBPZ_M6174_1.02	chr9:123638639-123638810	2	137	147	-	AGCCAATCACA	4	3	3	PSMD5,PHF19,						TRAF1,	0.981853	0.867286	1.35858	1.41519	1.37265	1.42862	1.18738	1.88384	1.71239	2.39537	3.15984	3.16256	3.40856	3.26103	0.729	0.762692	0.699728	0.79163	0.765534	0.800166	0.942264	1	1	1	1	1	1	1	1	0	0	0	0
FOSL1_M6231_1.02	chr9:123638639-123638810	2	136	147	+	CTGTGATTGGCT	4	2	3	PSMD5,PHF19,						TRAF1,	0.913606	0.862688	1.18138	1.43466	1.28088	1.36563	1.20264	1.88384	1.71239	2.39537	3.15984	3.16256	3.40856	3.26103	0.768407	0.737001	0.77111	0.801414	0.88069	0.90377	0.955065	1	1	1	1	1	1	1	1	0	0	0	0
GFI1B_M1870_1.02	chr9:123638639-123638810	2	136	145	+	CTGTGATTGG	4	2	3	PSMD5,PHF19,						TRAF1,	0.988491	0.854976	1.20948	1.48234	1.31419	1.47233	1.13113	1.88384	1.71239	2.39537	3.15984	3.16256	3.40856	3.26103	0.732113	0.760429	0.766141	0.738895	0.777281	0.812575	1.10305	1	1	1	1	1	1	1	1	0	0	0	0
GFI1B_M5188_1.02	chr9:123638639-123638810	2	134	148	+	GGCTGTGATTGGCTG	4	2	3	PSMD5,PHF19,						TRAF1,	0.87361	0.87392	1.1249	1.40367	1.34947	1.29768	1.21889	1.88384	1.71239	2.39537	3.15984	3.16256	3.40856	3.26103	0.82062	0.752382	0.802153	0.815355	0.840568	0.974116	0.934276	1	1	1	1	1	1	1	1	0	0	0	0
ETV5_M5433_1.02	chr1:233249267-233249438	1	119	128	-	ACCGGAAATG	2	3	2	PCNXL2,NTPCR,							0.826666	0.551072	0.807451	1.05433	1.03998	1.08109	0.918867	2.60064	2.27742	2.56194	3.05823	2.83089	3.0093	2.87928	1.13629	1.24156	1.17628	1.08199	0.979312	1.12049	1.09247	1	1	1	1	1	1	1	0	0	1	0	1
GATA_known9	chr9:126122582-126122753	4	50	59	+	AAAGATAAGC	2	3	3	DENND1A,CRB2,							-0.093123	-0.083821	-0.02187	-0.032958	-0.061285	-0.182187	-0.187871	4.28593	3.68653	4.40569	4.985	4.8489	5.64057	5.62694	4.61197	3.93011	4.33812	5.15061	5.47949	6.90698	6.63912	0	0	0	0	0	-1	-1	0	0	1	0	1
RELB_M6448_1.02	chr9:126122582-126122753	2	118	129	-	AGGGGCTGTCCC	2	2	3	DENND1A,CRB2,							0.057859	0.093127	0.112316	0.131526	0.123517	0.006045	0.020659	4.28593	3.68653	4.40569	4.985	4.8489	5.64057	5.62694	3.79813	3.32256	3.73934	4.23142	4.31076	5.18775	5.04136	0	0	1	1	0	0	0	0	0	1	0	1
RUNX1_5	chr9:126122582-126122753	4	42	56	+	GGATTTGTAAAGATA	2	3	3	DENND1A,CRB2,							-0.121832	-0.05532	-0.069917	0.022587	-0.031839	-0.162219	-0.171944	4.28593	3.68653	4.40569	4.985	4.8489	5.64057	5.62694	4.72166	3.7671	4.52655	4.95732	4.92194	6.70833	6.51945	-1	0	0	0	0	-1	-1	0	0	1	0	1
SP8_1	chr9:126122582-126122753	2	87	98	+	GCCCCGCCCCTC	2	2	3	DENND1A,CRB2,							0.236812	0.284066	0.31493	0.390684	0.365787	0.296128	0.312219	4.28593	3.68653	4.40569	4.985	4.8489	5.64057	5.62694	3.13566	2.69357	3.0518	3.30294	3.28988	3.97976	4.12263	1	1	1	1	1	1	1	0	0	1	0	1
HBP1_1	chr9:138232060-138232231	1	64	79	+	AATTTCAATGGATGTC	3	3	3	PPP1R26,OLFM1,	C9orf62,	C9orf62,					1.36507	1.22179	1.536	1.68187	1.78709	2.01187	1.66486	5.52373	4.78167	5.9507	7.46759	7.27326	8.57761	7.11439	1.43347	1.48096	1.32669	1.36189	1.25348	1.19653	1.34473	1	1	1	1	1	1	1	0	0	1	0	0
RELA_M4497_1.02	chr9:138232060-138232231	2	90	100	+	GGGAATTTCCT	3	3	3	PPP1R26,OLFM1,	C9orf62,	C9orf62,					1.09144	1.03101	1.07037	1.14818	1.23222	1.342	1.18518	5.52373	4.78167	5.9507	7.46759	7.27326	8.57761	7.11439	1.82243	1.68785	1.92158	2.11457	1.9404	2.05856	2.09095	1	1	1	1	1	1	1	0	0	1	0	0
RELB_M6448_1.02	chr9:138232060-138232231	2	89	100	+	GGGGAATTTCCT	3	3	3	PPP1R26,OLFM1,	C9orf62,	C9orf62,					0.983345	0.852859	1.03602	1.06281	1.09132	1.25446	1.11927	5.52373	4.78167	5.9507	7.46759	7.27326	8.57761	7.11439	1.98057	1.94794	2.02665	2.37257	2.25402	2.2753	2.09669	1	1	1	1	1	1	1	0	0	1	0	0
BCL6_M6136_1.02	chr9:139695643-139695814	1	109	138	-	GGGGTGGGGAGAGGGGTGGGCCCAGGAAGC	3	3	2	RABL6,CCDC183,	KIAA1984,	KIAA1984,	snoU13,UAP1L1,TRAF2,SAPCD2,RP11-229P13.25,RP11-229P13.23,RP11-229P13.22,RP11-229P13.20,RP11-229P13.2,RP11-229P13.19,RABL6,PTGDS,PHPT1,NPDC1,NCLP1,MIR4479,MIR4292,MAN1B1,MAMDC4,LCNL1,LCN12,KIAA1984-AS1,FUT7,FBXW5,ENTPD2,EDF1,DPP7,C9orf172,C9orf141,C9orf139,C8G,ABCA2,	snoU13,UAP1L1,TRAF2,SAPCD2,RP11-229P13.25,RP11-229P13.23,RP11-229P13.22,RP11-229P13.20,RP11-229P13.2,RP11-229P13.19,RABL6,PTGDS,PHPT1,NPDC1,NCLP1,MIR4479,MIR4292,MAN1B1,MAMDC4,LCNL1,LCN12,KIAA1984-AS1,FUT7,FBXW5,ENTPD2,EDF1,DPP7,C9orf172,C9orf141,C9orf139,C8G,ABCA2,	SNORD62,RP11-229P13.19,RABL6,PTGDS,PHPT1,NCLP1,MIR4292,MAN1B1,MAMDC4,LCNL1,KIAA1984-AS1,C9orf172,C9orf142,C9orf139,AL807752.1,ABCA2,	TRAF2,RP11-229P13.25,RP11-229P13.20,RP11-229P13.2,RP11-229P13.19,RABL6,PTGDS,PHPT1,NPDC1,NCLP1,MIR4479,MIR4292,MAMDC4,LCNL1,KIAA1984-AS1,FUT7,FBXW5,ENTPD2,C9orf172,C9orf142,C9orf139,C8G,ABCA2,	0.958382	0.765323	0.888676	1.01863	1.04245	1.06394	1.07732	4.24828	3.57823	4.01582	4.3239	4.3368	4.09209	4.23644	1.55753	1.58462	1.59879	1.53214	1.44807	1.39175	1.33817	1	1	1	1	1	1	1	1	0	0	0	0
KLF15_M6321_1.02	chr9:139695643-139695814	2	120	136	-	GGTGGGGAGAGGGGTGG	3	1	2	RABL6,CCDC183,	KIAA1984,	KIAA1984,	snoU13,UAP1L1,TRAF2,SAPCD2,RP11-229P13.25,RP11-229P13.23,RP11-229P13.22,RP11-229P13.20,RP11-229P13.2,RP11-229P13.19,RABL6,PTGDS,PHPT1,NPDC1,NCLP1,MIR4479,MIR4292,MAN1B1,MAMDC4,LCNL1,LCN12,KIAA1984-AS1,FUT7,FBXW5,ENTPD2,EDF1,DPP7,C9orf172,C9orf141,C9orf139,C8G,ABCA2,	snoU13,UAP1L1,TRAF2,SAPCD2,RP11-229P13.25,RP11-229P13.23,RP11-229P13.22,RP11-229P13.20,RP11-229P13.2,RP11-229P13.19,RABL6,PTGDS,PHPT1,NPDC1,NCLP1,MIR4479,MIR4292,MAN1B1,MAMDC4,LCNL1,LCN12,KIAA1984-AS1,FUT7,FBXW5,ENTPD2,EDF1,DPP7,C9orf172,C9orf141,C9orf139,C8G,ABCA2,	SNORD62,RP11-229P13.19,RABL6,PTGDS,PHPT1,NCLP1,MIR4292,MAN1B1,MAMDC4,LCNL1,KIAA1984-AS1,C9orf172,C9orf142,C9orf139,AL807752.1,ABCA2,	TRAF2,RP11-229P13.25,RP11-229P13.20,RP11-229P13.2,RP11-229P13.19,RABL6,PTGDS,PHPT1,NPDC1,NCLP1,MIR4479,MIR4292,MAMDC4,LCNL1,KIAA1984-AS1,FUT7,FBXW5,ENTPD2,C9orf172,C9orf142,C9orf139,C8G,ABCA2,	0.200654	0.144073	0.089969	0.134844	0.065133	0.101399	0.150338	4.24828	3.57823	4.01582	4.3239	4.3368	4.09209	4.23644	3.482	3.11369	3.65039	3.6396	3.87076	3.64925	3.45161	1	1	0	1	0	0	1	1	0	0	0	0
LHX3_3	chrX:37336134-37336305	2	39	55	+	TACATTAATTAAATAAA	1	2	2	PRRG1,LANCL3,							1.86303	1.65779	1.90021	2.01905	2.01962	1.89739	1.76846	10.04	7.82486	10.0704	11.0594	10.2759	9.46349	7.55192	1.56109	1.48753	1.56638	1.45623	1.35496	1.368	1.22677	1	1	1	1	1	1	1	0	0	1	0	0
ESRRG_M6008_1.02	chrX:50337911-50338082	2	145	155	+	TTGACCTTCAA	1	2	1	SHROOM4,CCNB3,							0.038182	0.076867	0.170621	0.108793	0.30356	0.158235	0.26073	10.1791	7.94595	10.9606	10.7311	10.5424	6.57055	5.33166	10.5835	7.12557	9.44733	9.52664	8.33238	6.13418	3.99151	0	0	1	0	1	0	1	0	0	1	0	0
ZIC3_4	chrX:50337911-50338082	2	6	20	+	GACACCCTGCTGGCC	1	2	1	SHROOM4,CCNB3,							1.5569	1.46775	1.60387	1.50431	1.62088	1.20823	1.0612	10.1791	7.94595	10.9606	10.7311	10.5424	6.57055	5.33166	2.28051	1.78267	2.1708	2.32083	2.0437	1.87223	1.81858	1	1	1	1	1	1	1	0	0	1	0	0
ZIC5_M2259_1.02	chrX:50337911-50338082	2	6	17	-	CAGCAGGGTGTC	1	2	1	SHROOM4,CCNB3,							0.796322	0.640583	0.808171	0.740319	0.875442	0.661416	0.723366	10.1791	7.94595	10.9606	10.7311	10.5424	6.57055	5.33166	4.84105	3.85155	4.72266	4.8071	4.51989	3.43752	2.54843	1	1	1	1	1	1	1	0	0	1	0	0
JUN_M4531_1.02	chrX:71272534-71272705	2	30	40	-	GATGACTCATT	1	3	2	PIN4,NHSL2,							1.43311	1.36076	1.50667	1.55723	1.60866	1.63783	1.54319	13.8857	10.6313	12.9772	13.9839	12.5407	10.3303	8.40393	3.52357	2.93973	3.16115	3.14195	2.72782	2.10802	1.88589	1	1	1	1	1	1	1	0	0	0	0	0
ZIC4_M4149_1.02	chrX:71272534-71272705	2	10	17	-	GGGTGGTC	1	1	2	PIN4,NHSL2,							0.452434	0.424196	0.444817	0.387422	0.366799	0.171599	0.171567	13.8857	10.6313	12.9772	13.9839	12.5407	10.3303	8.40393	8.90449	7.13611	8.38816	9.73011	8.9856	8.37392	7.21855	1	1	1	1	1	1	1	0	0	0	0	0
TCF4_M0219_1.02	chrX:130611511-130611682	2	51	59	+	CCAGGTGTG	1	3	2	OR13H1,IGSF1,							0.285481	0.358157	0.308598	0.291129	0.385885	0.408713	0.358569	5.37709	5.31327	6.4151	7.37771	6.43301	4.93155	3.87951	4.14324	3.75429	4.63414	5.15555	4.41827	3.31806	2.75768	1	1	1	1	1	1	1	0	0	1	0	0
ZEB1_M2954_1.02	chrX:130611511-130611682	2	49	59	-	CACACCTGGGA	1	2	2	OR13H1,IGSF1,							0.928671	1.05333	1.06458	1.11504	1.18604	0.93506	0.734646	5.37709	5.31327	6.4151	7.37771	6.43301	4.93155	3.87951	2.01755	1.75445	2.05635	2.14351	1.85315	1.8047	1.69554	1	1	1	1	1	1	1	0	0	1	0	0
KLF15_M6321_1.02	chrX:150070993-150071164	2	81	97	-	AGTGGGGAGTGAGGTGG	4	3	3	HMGB3,CD99L2,	CD99L2,	CD99L2,			HMGB3,		0.483759	0.426944	0.522365	0.559289	0.399962	0.573601	0.394925	4.54056	4.34137	5.35746	5.53958	5.04566	7.36893	7.92056	3.00509	2.95993	3.17527	3.40697	3.49103	4.15282	5.39372	1	1	1	1	1	1	1	0	0	1	0	1
OTX2_1	chrX:150070993-150071164	2	8	24	-	TAGAGGGATTAAGCTCC	4	1	3	HMGB3,CD99L2,	CD99L2,	CD99L2,			HMGB3,		0.466531	0.533459	0.482538	0.427805	0.331363	0.528209	0.52813	4.54056	4.34137	5.35746	5.53958	5.04566	7.36893	7.92056	2.76081	2.58404	3.27286	3.58676	3.58061	4.47787	5.17531	1	1	1	1	1	1	1	0	0	1	0	1
PITX1_3	chrX:150070993-150071164	2	12	20	+	CTTAATCCC	4	3	3	HMGB3,CD99L2,	CD99L2,	CD99L2,			HMGB3,		0.229659	0.247512	0.243889	0.254858	0.227738	0.277372	0.286079	4.54056	4.34137	5.35746	5.53958	5.04566	7.36893	7.92056	3.38388	3.22556	3.76602	4.1944	4.05925	5.51981	5.83064	1	1	1	1	1	1	1	0	0	1	0	1
ZIC3_4	chrX:150070993-150071164	4	87	101	+	CACTCCCCACTGTGC	4	1	3	HMGB3,CD99L2,	CD99L2,	CD99L2,			HMGB3,		-0.342082	-0.237493	-0.127215	-0.102766	-0.170212	0.064534	0.076839	4.54056	4.34137	5.35746	5.53958	5.04566	7.36893	7.92056	6.76535	5.8674	6.39243	6.42652	6.3124	7.43447	7.36383	-1	-1	0	0	-1	0	0	0	0	1	0	1
FOXD1_M6017_1.02	chr1:9774467-9774638	2	92	104	-	ACAAACAAAAAAA	3	3	3	PIK3CD,CLSTN1,							0.607004	0.525185	0.5861	0.487924	0.545897	0.626713	0.520592	7.38025	6.2731	8.08688	10.7776	12.6265	18.3739	16.3779	4.05206	3.61483	4.64824	6.7331	7.32579	9.73983	9.6288	1	1	1	1	1	1	1	1	0	1	0	0
FOXP4_M3284_1.02	chr1:9774467-9774638	2	92	110	+	TTTTTTTGTTTGTTTTTTA	3	1	3	PIK3CD,CLSTN1,							0.932171	0.845401	0.917311	0.875479	0.926323	0.781701	0.753829	7.38025	6.2731	8.08688	10.7776	12.6265	18.3739	16.3779	3.15784	3.08881	3.72081	5.28621	5.49973	8.90279	7.98799	1	1	1	1	1	1	1	1	0	1	0	0
RELA_M4497_1.02	chr1:9774467-9774638	2	151	161	+	GGGGTTTTCCC	3	2	3	PIK3CD,CLSTN1,							0.885341	0.826956	0.915023	0.982266	1.01666	0.820931	0.80657	7.38025	6.2731	8.08688	10.7776	12.6265	18.3739	16.3779	3.02946	2.80022	3.29561	4.08263	4.64602	8.13327	7.5379	1	1	1	1	1	1	1	1	0	1	0	0
TEAD4_1	chr1:27933863-27934034	2	58	67	+	CACATTCCTC	4	3	3	FGR,AHDC1,			RNU6-949P,IFI6,	RNU6-949P,IFI6,	RP11-288L9.4,RP11-288L9.1,	RP11-288L9.4,RP1-159A19.3,RNU6-949P,IFI6,FGR,	0.182604	0.183707	0.212435	0.307949	0.202089	0.324012	0.229046	7.01486	5.84777	6.54531	7.21682	7.2881	8.62551	8.95528	5.88237	4.80671	5.79824	6.01107	6.0058	6.78352	7.18101	1	1	1	1	1	1	1	1	0	1	0	0
PTEN_1	chr10:73368864-73369035	4	10	22	-	CCCCACCTGCAGC	3	2	3	SLC29A3,C10orf105,							0.036545	-0.175626	-0.251586	-0.405642	-0.310225	-0.03838	-0.087918	1.85716	1.61179	1.79974	1.43552	1.66644	1.90818	2.51723	1.82837	1.9006	2.22131	2.1073	2.06916	1.93325	2.28475	0	0	0	-1	0	0	0	1	1	0	0	0
TP73_M6117_1.02	chr11:6325010-6325181	4	137	151	-	CAGGTCAGTGCATGC	4	2	3	PRKCDBP,CCKBR,							-0.09062	-0.026297	-0.174242	-0.218435	-0.125413	-0.0961	-0.021096	2.68258	2.40649	2.94822	3.35706	3.37904	3.7669	3.73971	2.86356	2.65102	3.56569	4.02087	3.84431	3.9534	3.71662	0	0	-1	-1	0	0	0	0	0	1	0	1
ZEB1_M2954_1.02	chr11:6325010-6325181	4	15	25	-	GGCACCTGTAC	4	1	3	PRKCDBP,CCKBR,							-0.608231	-0.491674	-0.390189	-0.457216	-0.361527	-0.384637	-0.447875	2.68258	2.40649	2.94822	3.35706	3.37904	3.7669	3.73971	4.84756	4.02843	4.62787	5.39165	5.06191	5.14396	5.41258	-1	-1	-1	-1	-1	-1	-1	0	0	1	0	1
FOSL1_M2279_1.02	chr11:13119680-13119851	1	148	158	+	TGTGACTCAGG	1	1	1	TEAD1,ARNTL,							0.631181	0.464762	0.597716	0.609617	0.583796	0.594725	0.515263	3.36621	2.69994	3.05864	3.11613	2.77282	2.81442	2.72064	1.77385	1.66421	1.69482	1.72153	1.57255	1.48992	1.61719	1	1	1	1	1	1	1	0	0	0	0	0
SOX7_4	chr11:13119680-13119851	2	24	40	+	CTTGAATCACAGTCATT	1	1	1	TEAD1,ARNTL,							0.613573	0.5166	0.690984	0.607129	0.620016	0.543878	0.587718	3.36621	2.69994	3.05864	3.11613	2.77282	2.81442	2.72064	1.76465	1.56189	1.51557	1.63149	1.54896	1.55033	1.46598	1	1	1	1	1	1	1	0	0	0	0	0
NKX2-5_M1052_1.02	chr11:13123770-13123941	2	50	59	+	ACCCACTTGA	2	3	3	TEAD1,ARNTL,							0.147336	0.192472	0.223885	0.237759	0.239234	0.369451	0.151289	1.92779	1.80622	1.92169	1.89907	1.84193	2.27303	1.94059	1.50063	1.48095	1.46356	1.45235	1.44579	1.49932	1.59497	1	1	0	0	0	0	0	0	0	1	0	0
NKX2-5_M3634_1.02	chr11:13123770-13123941	2	51	59	+	CCCACTTGA	2	2	3	TEAD1,ARNTL,							0.170919	0.2115	0.208518	0.247117	0.353267	0.290628	0.215926	1.92779	1.80622	1.92169	1.89907	1.84193	2.27303	1.94059	1.56574	1.4662	1.48856	1.5045	1.41651	1.68626	1.64756	1	0	0	0	0	0	0	0	0	1	0	0
MXI1_M4678_1.02	chr1:244978972-244979143	2	4	18	+	AATGCCACGGCAACA	1	2	1	DESI2,COX20,							0.382035	0.374982	0.303103	0.397656	0.346262	0.361109	0.359574	12.3937	8.84347	11.6466	11.8998	10.8546	7.47565	6.23565	7.80653	6.33246	7.87328	7.6158	7.16299	5.58939	4.68518	1	1	1	1	1	1	1	0	0	1	0	1
TRIM28_M3835_1.02	chr1:244978972-244979143	2	114	122	+	CCCGCAGCC	1	1	1	DESI2,COX20,							1.18733	1.07829	1.11955	1.12354	1.05722	0.80708	0.748138	12.3937	8.84347	11.6466	11.8998	10.8546	7.47565	6.23565	3.61268	3.01287	3.5915	3.79747	3.87638	3.40187	3.38845	1	1	1	1	1	1	1	0	0	1	0	1
SP8_1	chr10:2243989-2244160	2	89	100	-	ACCACCCCCACC	3	1	3	PFKP,ADARB2,							0.824081	0.281514	0.562286	0.371073	0.371169	0.289059	0.23928	4.81854	2.61354	3.4705	3.72703	3.34288	5.74121	5.06379	2.30892	2.05684	2.31969	2.42584	2.71593	3.727	3.72652	1	0	1	0	0	0	0	0	0	1	0	1
MEIS2_4	chr11:130016427-130016598	4	63	74	+	TGACAGGTGCGA	3	1	3	ST14,APLP2,							-0.382424	-0.347614	-0.278107	-0.314966	-0.242151	-0.357392	-0.340973	1.71615	1.621	1.82859	1.93396	2.03931	2.2643	2.04581	2.54195	2.33575	2.54289	2.69254	2.70481	3.30798	2.8002	-1	-1	-1	-1	-1	-1	-1	1	0	0	0	0
FOSL1_M2279_1.02	chr13:36429897-36430068	2	123	133	+	AGTGACTCATC	1	2	2	MAB21L1,DCLK1,							0.653202	0.522166	0.767789	0.839796	0.823694	0.795796	0.663682	4.07172	2.94797	3.9893	5.00619	4.27364	4.42336	3.65953	2.18485	1.825	1.94088	2.28818	1.96586	1.79293	1.83248	1	1	1	1	1	1	1	0	0	1	0	1
E2F3_M2271_1.02	chr10:33247227-33247398	2	115	129	-	CTGACGCGGCGGGAG	3	2	2	NRP1,ITGB1,							0.210002	0.314928	0.258626	0.288165	0.384226	0.314084	0.198138	7.29847	6.77589	7.4692	9.85903	8.11557	9.79683	8.76666	6.25493	4.78494	6.61505	7.31966	6.05611	7.38308	7.31046	1	1	1	1	1	1	1	0	0	1	0	0
TRIM28_M3835_1.02	chr10:33247227-33247398	2	36	44	+	GCCGCGGCC	3	2	2	NRP1,ITGB1,							0.301479	0.318739	0.269712	0.428004	0.292879	0.359909	0.330651	7.29847	6.77589	7.4692	9.85903	8.11557	9.79683	8.76666	5.60689	4.71386	6.16988	6.43997	6.45447	6.69293	6.64513	1	1	1	1	1	1	1	0	0	1	0	0
BX088580.2_M6121_1.02	chr17:12623392-12623563	2	89	103	+	TTTGCATAATAAAAG	1	3	3	MYOCD,ARHGAP44,					RP11-1090M7.1,ARHGAP44,		0.617062	0.48007	0.618603	0.67365	0.756331	0.866565	0.834031	3.48234	3.08872	3.35028	3.64694	3.65502	3.67963	3.43698	1.89376	1.8717	1.82916	1.95263	1.65943	1.56362	1.54268	1	1	1	1	1	1	1	0	0	0	0	0
POU3F1_2	chr17:12623392-12623563	1	86	97	-	TTATGCAAATAC	1	3	3	MYOCD,ARHGAP44,					RP11-1090M7.1,ARHGAP44,		0.528458	0.369417	0.520066	0.553939	0.663332	0.669295	0.659295	3.48234	3.08872	3.35028	3.64694	3.65502	3.67963	3.43698	2.10905	2.10122	2.16473	2.2932	1.9479	1.9177	1.88818	1	1	1	1	1	1	1	0	0	0	0	0
POU4F1_M5742_1.02	chr17:12623392-12623563	1	90	105	+	TTGCATAATAAAAGAC	1	3	3	MYOCD,ARHGAP44,					RP11-1090M7.1,ARHGAP44,		0.580603	0.502195	0.616564	0.771259	0.847739	0.916559	0.712514	3.48234	3.08872	3.35028	3.64694	3.65502	3.67963	3.43698	1.96965	1.88314	1.87294	1.77143	1.59147	1.50079	1.77678	1	1	1	1	1	1	1	0	0	0	0	0
TEAD4_1	chr10:55264314-55264485	2	39	48	-	GACATTCCAC	1	2	2	MBL2,							0.995679	0.725056	1.08414	1.11595	1.04221	0.957886	0.588769	5.35231	4.01095	5.50669	5.54403	4.96556	3.59142	2.53943	2.06534	2.07152	1.93317	1.77799	1.82596	1.41522	1.54225	1	1	1	1	1	1	1	0	0	1	0	0
SP8_1	chr10:69621992-69622163	1	141	152	+	TCCCCGCCCCCT	2	3	2	SIRT1,DNAJC12,			HERC4,	HERC4,			0.328265	0.16435	0.389454	0.385074	0.346729	0.48963	0.578907	1.96841	1.79272	1.88578	2.02443	1.81747	2.01188	2.02069	1.41599	1.54571	1.3916	1.36784	1.2195	1.25195	1.17198	1	1	1	1	1	1	1	0	0	1	0	1
FOXP4_M3284_1.02	chr10:69913461-69913632	2	86	104	+	TATTTGCATATGTTTGTTT	2	1	2	MYPN,ATOH7,							0.679899	0.599465	0.781228	0.77649	0.702527	0.583145	0.52892	3.89959	4.00808	5.46827	8.14658	7.19312	6.0893	4.82436	1.99111	2.10296	2.63976	3.65228	3.43066	3.24058	2.69062	1	1	1	1	1	1	1	0	0	1	0	0
POU3F1_2	chr10:69913461-69913632	2	85	96	-	ATATGCAAATAA	2	2	2	MYPN,ATOH7,							0.147612	0.299264	0.376456	0.322509	0.383977	0.276962	0.298278	3.89959	4.00808	5.46827	8.14658	7.19312	6.0893	4.82436	3.45163	3.11944	3.89643	5.92584	5.26484	4.70152	3.80297	1	1	1	1	1	1	1	0	0	1	0	0
HOXC10_2	chr5:58295686-58295857	2	108	117	+	CCCATAAAAC	2	2	2	RAB3C,PDE4D,							0.415955	0.475174	0.44315	0.535011	0.622255	0.578961	0.555735	4.16395	4.29719	5.3378	6.28094	5.78495	6.05243	5.97211	2.47391	2.59298	3.33399	3.64291	3.10755	3.36762	3.33809	1	1	1	1	1	1	1	0	0	0	0	0
BARHL1_1	chr8:89100767-89100938	1	87	102	-	ATAAAGCAATTAGGTA	4	3	3	MMP16,							0.297333	0.318258	0.305588	0.321769	0.480887	0.966453	1.53431	1.74614	1.71503	1.70015	1.66312	1.70477	2.76443	6.2034	1.25923	1.23456	1.22155	1.20709	1.03275	1.09139	1.31564	1	1	1	1	1	1	1	0	0	1	0	1
GBX2_5	chr8:89100767-89100938	1	89	98	-	AGCAATTAGG	4	3	3	MMP16,							0.215422	0.199534	0.170233	0.227878	0.376198	0.735627	1.51846	1.74614	1.71503	1.70015	1.66312	1.70477	2.76443	6.2034	1.43749	1.42292	1.30229	1.2693	1.11946	1.34652	1.21595	1	1	1	1	1	1	1	0	0	1	0	1
POU3F1_2	chr8:89100767-89100938	1	99	110	+	TTATGCTAATAT	4	3	3	MMP16,							0.266651	0.185257	0.190215	0.247589	0.436693	0.857676	1.41338	1.74614	1.71503	1.70015	1.66312	1.70477	2.76443	6.2034	1.31238	1.39895	1.32629	1.29358	1.06787	1.20012	1.4158	1	1	1	1	1	1	1	0	0	1	0	1
CTCFL_disc1	chr9:108414176-108414347	2	50	59	-	CTGCCCCCTG	4	3	3	TAL2,FKTN,							0.103765	-0.004222	0.120035	0.143711	0.126575	0.208389	0.365055	2.75014	2.26277	2.50272	2.42241	2.17211	4.84244	9.84381	2.46412	2.2513	2.27801	2.1927	1.96834	4.01694	7.18151	1	0	1	1	1	1	1	0	0	1	0	1
OTP_M3694_1.02	chr9:108414176-108414347	2	119	130	-	GGGGGATTAGAT	4	3	3	TAL2,FKTN,							0.305801	0.21042	0.28849	0.248667	0.222784	0.549301	0.626953	2.75014	2.26277	2.50272	2.42241	2.17211	4.84244	9.84381	2.04934	1.83364	2.0032	1.99716	1.84884	2.99565	5.87159	1	1	1	1	1	1	1	0	0	1	0	1
POU3F1_2	chr9:108414176-108414347	2	141	152	+	TTATGTAAATTC	4	3	3	TAL2,FKTN,							0.714035	0.431922	0.625759	0.611455	0.643297	1.24268	1.3355	2.75014	2.26277	2.50272	2.42241	2.17211	4.84244	9.84381	1.32402	1.45972	1.3249	1.30939	1.12022	1.35165	2.7388	1	1	1	1	1	1	1	0	0	1	0	1
RAD21_disc5	chr9:108414176-108414347	2	49	61	+	CCAGGGGGCAGTG	4	3	3	TAL2,FKTN,							0.308719	0.236067	0.464248	0.482062	0.40329	0.859078	1.01535	2.75014	2.26277	2.50272	2.42241	2.17211	4.84244	9.84381	2.01562	1.81004	1.59287	1.51411	1.46444	1.98694	3.79977	1	1	1	1	1	1	1	0	0	1	0	1
BCL6_M6136_1.02	chr1:38736205-38736376	1	32	61	+	GGCAAAACAAAGGGCAGGAAGGAAAGGAAG	1	1	2	RRAGC,POU3F1,							1.10374	1.0528	1.18083	1.14175	1.04727	1.02607	0.639989	4.42548	3.74393	4.1405	4.44743	3.7145	3.40552	2.84352	1.34868	1.27868	1.28483	1.39409	1.31888	1.18452	1.53865	1	1	1	1	1	1	1	0	0	1	0	0
NANOG_disc2	chr1:38736205-38736376	2	31	45	+	GGGCAAAACAAAGGG	1	2	2	RRAGC,POU3F1,							1.02064	1.02194	1.01279	1.06106	0.921815	0.749666	0.547619	4.42548	3.74393	4.1405	4.44743	3.7145	3.40552	2.84352	1.48451	1.29967	1.44563	1.45947	1.47148	1.62644	1.66929	1	1	1	1	1	1	1	0	0	1	0	0
REST_M4657_1.02	chr1:38736205-38736376	1	70	84	-	CAGCCCCAGGTGCTG	1	2	2	RRAGC,POU3F1,							0.961766	0.856765	0.848019	1.05666	0.83531	0.915864	0.618821	4.42548	3.74393	4.1405	4.44743	3.7145	3.40552	2.84352	1.61287	1.68264	1.73158	1.56654	1.64345	1.33406	1.60266	1	1	1	1	1	1	1	0	0	1	0	0
ZIC2_1	chr1:38758019-38758190	2	56	64	-	GGGGTGGTG	3	2	3	RRAGC,POU3F1,							0.18952	0.262976	0.223263	0.237702	0.273896	0.151498	0.1323	2.38114	2.25732	2.34588	2.51487	2.45485	2.45994	2.60837	1.9311	1.92776	1.97804	1.94251	1.91856	2.19948	2.33982	0	1	1	1	1	0	0	0	0	0	0	0
FOXJ3_8	chr1:38869457-38869628	2	119	131	+	ATAAACAAAAATA	1	2	1	RRAGC,POU3F1,							0.112709	0.148046	0.126868	0.017427	0.161562	0.123668	0.048904	1.68426	1.69145	1.68398	1.58197	1.57728	1.59822	1.58698	1.57006	1.54462	1.57505	1.55851	1.43926	1.4863	1.61186	1	1	1	0	0	0	0	1	0	0	0	0
FOXP4_M3284_1.02	chr1:38869457-38869628	2	119	137	-	TGGTTGTATTTTTGTTTAT	1	1	1	RRAGC,POU3F1,							0.174807	0.166028	0.142141	0.073801	0.149815	0.098612	0.110652	1.68426	1.69145	1.68398	1.58197	1.57728	1.59822	1.58698	1.42358	1.4747	1.46696	1.4918	1.41697	1.4606	1.40745	0	1	0	0	0	0	0	1	0	0	0	0
E2F3_M2271_1.02	chr10:82224535-82224706	2	116	130	+	GAGTGGGAGAGGGAG	3	2	3	TSPAN14,						TSPAN14,	0.285041	0.247133	0.255616	0.359279	0.348612	0.343896	0.266982	4.83688	3.90343	4.82573	4.92773	4.61294	5.97439	6.03589	3.63714	3.02043	3.36841	3.33637	3.43181	3.71869	4.23309	1	1	1	1	1	1	1	0	0	1	0	0
PITX1_3	chr1:12676021-12676192	2	114	122	+	CTTAATCCC	2	2	2	VPS13D,DHRS3,	DHRS3,	DHRS3,					0.385142	0.349666	0.331534	0.445019	0.457985	0.424387	0.38872	3.72821	3.26486	3.77166	4.23705	4.04669	4.23102	3.30205	2.76295	2.39614	2.62629	2.86322	2.59784	2.86902	2.18138	1	1	1	1	1	1	1	0	0	1	0	1
REST_M4657_1.02	chr2:2524343-2524514	4	144	158	-	CTGCCCTTGGTCCTG	1	1	3	TRAPPC12,MYT1L,							-0.476639	-0.103537	-0.29803	-0.195898	-0.145232	-0.421998	-0.217954	1.36237	1.48345	1.41811	1.55371	1.62973	1.66902	1.68116	2.02083	1.46036	1.67865	1.69307	1.6216	2.13918	1.91692	-1	0	-1	0	0	-1	0	0	0	0	0	0
SIN3A_disc3	chr2:2524343-2524514	4	148	158	+	ACCAAGGGCAG	1	1	3	TRAPPC12,MYT1L,							-0.380969	-0.321726	-0.282994	-0.294501	-0.149768	-0.217682	-0.268718	1.36237	1.48345	1.41811	1.55371	1.62973	1.66902	1.68116	1.89451	2.04851	1.8835	1.98465	1.7842	1.95568	2.13981	-1	-1	-1	-1	0	0	0	0	0	0	0	0
FOSL1_M2279_1.02	chr3:181930352-181930523	1	74	84	-	AGTGACTCAGA	2	3	2	SOX2,ATP11B,							0.418566	0.384603	0.409264	0.487713	0.447131	0.48984	0.259696	1.93767	1.83517	2.02115	2.22269	1.86622	2.04774	1.86292	1.4631	1.49085	1.5233	1.61252	1.49459	1.58741	1.79711	1	1	1	1	1	1	1	0	0	1	0	0
RFX5_disc3	chr3:181930352-181930523	2	59	67	+	AACCGATGA	2	1	2	SOX2,ATP11B,							0.235005	0.281629	0.337414	0.275127	0.322317	0.308956	0.187633	1.93767	1.83517	2.02115	2.22269	1.86622	2.04774	1.86292	1.50842	1.3579	1.48131	1.71817	1.39307	1.46572	1.57787	1	1	1	1	1	1	1	0	0	1	0	0
KIAA0415_M0752_1.02	chr6:98864773-98864944	2	68	77	+	AGGTAAACAA	3	2	2	POU3F2,							0.266616	0.077639	0.037294	0.325178	0.083025	0.123248	0.045944	6.7514	5.44427	6.15755	8.67744	7.0448	8.00158	7.07441	5.31537	4.51856	5.92859	6.0247	6.17555	6.49665	6.50791	1	0	0	1	0	0	0	0	0	1	0	0
E2F3_M2271_1.02	chr1:3624010-3624181	2	91	105	-	GGCCTGGCGCGGGAA	4	3	3	TP73,SMIM1,							0.168746	0.194135	0.111313	0.15057	0.123177	0.271064	0.350725	2.61006	2.4282	2.61147	2.96241	2.57761	3.23839	3.74076	2.26007	1.96796	2.36498	2.47862	2.22441	2.5579	2.65485	1	1	0	1	0	1	1	0	0	0	0	0
RAD21_disc5	chr10:100206539-100206710	2	75	87	+	CCAGAGGGGACAG	4	2	3	PYROXD2,HPS1,	HPS1,	HPS1,					0.271561	0.349088	0.244456	0.299371	0.361008	0.28863	0.240902	3.698	3.67095	4.33633	4.48297	4.52001	4.92465	4.37642	3.18132	2.621	3.30411	3.37834	3.47888	3.7461	3.44369	1	1	1	1	1	1	1	1	0	0	0	0
TEAD1_M4047_1.02	chr1:18807298-18807469	2	146	156	+	ACATTCCTCAG	3	2	2	KLHDC7A,IGSF21,	KLHDC7A,	KLHDC7A,					1.37919	1.35193	1.44751	1.60503	1.53765	1.53562	1.46081	6.3224	5.6042	6.81919	8.39166	7.19075	7.51668	7.41547	1.55455	1.30797	1.53626	1.56123	1.54719	1.52409	1.67687	1	1	1	1	1	1	1	0	0	1	0	0
TEAD4_1	chr1:40442528-40442699	1	153	162	-	CACATTCCTT	2	3	3	MFSD2A,CAP1,							1.30854	1.10823	1.32197	1.47817	1.56106	1.76111	1.69724	4.80056	4.52147	5.17911	5.85025	5.30189	6.51238	6.88973	1.41771	1.4563	1.35228	1.3433	1.12904	1.12363	1.17398	1	1	1	1	1	1	1	0	0	0	0	0
CEBPZ_M6174_1.02	chr1:59249675-59249846	2	123	133	-	AGCCAATGGGA	2	3	3	MYSM1,JUN,	JUN,	JUN,	RP11-470E16.1,FGGY,	RP11-470E16.1,FGGY,	FGGY,	RP4-794H19.4,FGGY,	0.548897	0.586769	0.695348	0.806843	0.773253	0.787771	0.987417	2.67468	2.60404	3.28376	3.72891	3.36854	4.77116	4.61947	1.64453	1.52495	1.60435	1.79137	1.59511	2.24903	1.80279	1	1	1	1	1	1	1	0	0	1	0	0
GATA2_M0784_1.02	chr1:59249675-59249846	2	68	76	-	GCAGATAAG	2	3	3	MYSM1,JUN,	JUN,	JUN,	RP11-470E16.1,FGGY,	RP11-470E16.1,FGGY,	FGGY,	RP4-794H19.4,FGGY,	0.091661	0.018196	0.030068	0.086072	0.055256	0.189307	0.095456	2.67468	2.60404	3.28376	3.72891	3.36854	4.77116	4.61947	2.45508	2.59041	3.02435	3.28182	3.15229	3.8516	4.19967	0	0	0	0	0	1	0	0	0	1	0	0
ZNF219_M6553_1.02	chr1:59249675-59249846	2	145	156	+	CAGGGGGGCGGG	2	2	3	MYSM1,JUN,	JUN,	JUN,	RP11-470E16.1,FGGY,	RP11-470E16.1,FGGY,	FGGY,	RP4-794H19.4,FGGY,	0.112434	0.169741	0.179227	0.189983	0.02804	0.151751	0.127083	2.67468	2.60404	3.28376	3.72891	3.36854	4.77116	4.61947	2.44369	2.27567	2.66792	3.0762	3.26799	3.97389	4.0986	0	1	1	1	0	1	0	0	0	1	0	0
MXI1_M4678_1.02	chr1:155804390-155804561	4	116	130	+	AATGCCATGGCAACC	2	2	3	GON4L,DAP3,							-0.106723	-0.153187	-0.149163	-0.084069	-0.267868	-0.213446	-0.197393	1.86985	2.05913	2.39455	2.50676	2.47563	2.48075	2.66467	2.03905	2.39388	2.62266	2.73943	3.04977	3.12752	2.98089	0	-1	-1	0	-1	-1	-1	0	0	0	0	0
NEUROG1_M5229_1.02	chr1:155804390-155804561	2	132	142	-	GTAACATCTGG	2	2	3	GON4L,DAP3,							0.072868	0.1337	0.144896	0.22365	0.19352	0.071337	0.00855	1.86985	2.05913	2.39455	2.50676	2.47563	2.48075	2.66467	1.80577	1.82165	2.10705	2.10863	1.93303	2.31682	2.69375	0	1	1	1	1	0	0	0	0	0	0	0
JUN_M4531_1.02	chr1:212732260-212732431	2	107	117	-	GGTGACTCACC	4	2	3	NENF,ATF3,	ATF3,	ATF3,	ATF3,	ATF3,	ATF3,	RP11-338C15.5,FAM71A,BATF3,	0.22763	0.250691	0.273498	0.354778	0.293526	0.306768	0.28081	5.68479	4.9761	6.38608	7.29768	7.39472	8.4964	8.17676	4.65496	4.00273	4.79638	5.72433	5.54149	6.37242	6.59134	1	1	1	1	1	1	1	0	0	0	0	0
PTEN_1	chr1:212732260-212732431	2	56	68	-	GCGCACGTGAGCG	4	2	3	NENF,ATF3,	ATF3,	ATF3,	ATF3,	ATF3,	ATF3,	RP11-338C15.5,FAM71A,BATF3,	0.342085	0.333182	0.265702	0.401958	0.367327	0.322822	0.341714	5.68479	4.9761	6.38608	7.29768	7.39472	8.4964	8.17676	4.29548	3.75559	5.07536	5.52205	5.43504	6.54675	6.24268	1	1	1	1	1	1	1	0	0	0	0	0
RARG_4	chr10:34716435-34716606	4	53	68	-	GAGGTCACAAGGTCAG	2	1	3	PARD3,							-0.753062	-0.471808	-0.558148	-0.434277	-0.448654	-0.335411	-0.288214	2.52196	2.95601	3.73767	4.46244	4.59972	4.94166	4.59367	5.45978	4.87437	6.43428	6.97123	6.79112	6.66332	6.22855	-1	-1	-1	-1	-1	-1	-1	0	0	1	0	1
E2F3_M2271_1.02	chr10:74014931-74015102	2	39	53	-	CAGCCTCCGCGGGAG	3	1	3	DDIT4,ASCC1,					RP11-442H21.2,		0.240543	0.130937	0.128743	0.090861	0.187402	0.110344	0.164694	2.04388	1.86428	2.03969	2.05059	2.1509	2.23726	2.35315	1.62376	1.64767	1.86585	1.94559	1.75403	2.05017	2.02098	1	1	1	0	1	0	1	0	0	0	0	0
MYBL1_M1356_1.02	chr10:74014931-74015102	4	125	134	-	TTGGCCGTTA	3	2	3	DDIT4,ASCC1,					RP11-442H21.2,		-0.112276	-0.124901	-0.130307	-0.189781	-0.205437	-0.159666	-0.181048	2.04388	1.86428	2.03969	2.05059	2.1509	2.23726	2.35315	2.28921	2.22497	2.42062	2.59154	2.59357	2.7609	2.84743	0	-1	-1	-1	-1	-1	-1	0	0	0	0	0
BHLHE40_disc2	chr10:74020531-74020702	2	69	85	+	CCCCCACCCAGCCGCCG	4	3	3	DDIT4,ASCC1,					RP11-442H21.2,		0.291276	0.258794	0.24181	0.319013	0.192636	0.270858	0.37038	5.56565	5.28404	5.84133	6.53065	6.0924	8.09084	8.6333	4.48467	3.99073	4.79439	5.22878	5.58953	6.7249	6.90223	1	1	1	1	1	1	1	1	0	1	1	0
RAD21_disc5	chr10:74020531-74020702	2	122	134	-	GAGGAGGGCAGCC	4	3	3	DDIT4,ASCC1,					RP11-442H21.2,		0.327413	0.33399	0.345982	0.351489	0.453487	0.578077	0.605595	5.56565	5.28404	5.84133	6.53065	6.0924	8.09084	8.6333	4.05483	3.54255	4.00037	4.5584	4.0741	4.70487	4.95172	1	1	1	1	1	1	1	1	0	1	1	0
RAD21_disc5	chr10:74032637-74032808	2	157	169	+	CCGGGGGGCGCCC	2	3	3	DDIT4,ASCC1,					RP11-442H21.2,		0.582152	0.52066	0.703541	0.899822	0.936641	0.879322	0.954885	8.00325	7.34502	9.70513	13.8542	11.6453	13.6878	16.7079	4.40455	4.57048	5.09443	5.69921	4.91044	6.54082	7.71886	1	1	1	1	1	1	1	0	0	1	0	0
REST_M4657_1.02	chr10:74032637-74032808	2	86	100	+	CGGTCCTCGGTCCTG	2	3	3	DDIT4,ASCC1,					RP11-442H21.2,		0.675938	0.525634	0.710121	0.897589	0.795197	0.956505	0.989236	8.00325	7.34502	9.70513	13.8542	11.6453	13.6878	16.7079	3.95719	4.27933	4.71411	5.56265	5.93024	6.04633	6.89603	1	1	1	1	1	1	1	0	0	1	0	0
BHLHE40_disc2	chr10:74114346-74114517	4	101	117	-	CGGACCGACGGGAGCAG	3	1	3	DNAJB12,DDIT4,	DNAJB12,						0.00186	-0.08602	-0.098708	-0.090263	-0.059849	0.030578	-0.019929	3.72725	3.18687	3.68326	4.1185	4.16336	5.51133	5.41629	3.77189	3.39555	4.07376	4.38961	4.41885	5.28676	5.44086	0	-1	-1	-1	0	0	0	0	0	1	0	0
SP8_1	chr10:74114346-74114517	2	82	93	+	ACCCCTCCCCCT	3	3	3	DNAJB12,DDIT4,	DNAJB12,						-0.003054	-0.01196	-0.014607	0.01213	-0.03234	0.113798	0.085001	3.72725	3.18687	3.68326	4.1185	4.16336	5.51133	5.41629	3.7846	3.18981	3.66259	4.06441	4.29117	5.04398	4.95047	0	0	0	0	0	1	1	0	0	1	0	0
ESRRA_disc4	chr10:126745821-126745992	2	149	162	-	GAGGGAGGCGGGGG	4	3	2	EDRF1,CTBP2,							0.092725	0.176829	0.043352	0.134689	0.009225	0.019592	0.221411	2.25034	2.05117	2.1843	2.33224	1.96165	1.9028	2.18368	1.98687	1.78925	1.91544	1.9587	1.82331	1.74724	1.64886	0	1	0	1	0	0	1	0	0	0	0	0
RARG_4	chr10:126745821-126745992	1	5	20	+	GGTGTCAAAAGGTCAG	4	2	2	EDRF1,CTBP2,							0.214347	0.267024	0.168803	0.339901	0.264933	0.240015	0.303147	2.25034	2.05117	2.1843	2.33224	1.96165	1.9028	2.18368	1.77178	1.62142	1.75371	1.64828	1.55301	1.48844	1.60734	1	1	1	1	1	1	1	0	0	0	0	0
ELF1_M5374_1.02	chr12:57914374-57914545	2	112	123	+	GACCCGGAAGTG	4	3	3	MBD6,DDIT3,			TSPAN31,SLC26A10,PIP4K2C,MBD6,MARCH9,KIF5A,DTX3,DCTN2,CYP27B1,CDK4,B4GALNT1,ARHGEF25,AGAP2,AC025165.8,	TSPAN31,SLC26A10,PIP4K2C,MBD6,MARCH9,KIF5A,DTX3,DCTN2,CYP27B1,CDK4,B4GALNT1,ARHGEF25,AGAP2,AC025165.8,	TSPAN31,SLC26A10,RP11-571M6.8,RP11-571M6.7,PIP4K2C,OS9,MBD6,KIF5A,DTX3,DCTN2,B4GALNT1,ARHGEF25,AGAP2-AS1,AGAP2,AC025165.8,	TSPAN31,SLC26A10,RP11-571M6.8,RP11-571M6.7,PIP4K2C,OS9,MBD6,MARCH9,KIF5A,DTX3,DCTN2,CYP27B1,B4GALNT1,ARHGEF25,AGAP2-AS1,AGAP2,AC025165.8,	0.629763	0.447882	0.471397	0.582328	0.428317	0.674942	0.692729	5.05698	4.14986	5.24368	5.11054	4.7764	6.26345	6.6799	2.54415	2.29041	2.99389	2.81288	3.00624	3.14171	3.0971	1	1	1	1	1	1	1	0	0	1	0	0
SP8_1	chr12:57914374-57914545	2	23	34	+	GCCCCGCCCCGT	4	1	3	MBD6,DDIT3,			TSPAN31,SLC26A10,PIP4K2C,MBD6,MARCH9,KIF5A,DTX3,DCTN2,CYP27B1,CDK4,B4GALNT1,ARHGEF25,AGAP2,AC025165.8,	TSPAN31,SLC26A10,PIP4K2C,MBD6,MARCH9,KIF5A,DTX3,DCTN2,CYP27B1,CDK4,B4GALNT1,ARHGEF25,AGAP2,AC025165.8,	TSPAN31,SLC26A10,RP11-571M6.8,RP11-571M6.7,PIP4K2C,OS9,MBD6,KIF5A,DTX3,DCTN2,B4GALNT1,ARHGEF25,AGAP2-AS1,AGAP2,AC025165.8,	TSPAN31,SLC26A10,RP11-571M6.8,RP11-571M6.7,PIP4K2C,OS9,MBD6,MARCH9,KIF5A,DTX3,DCTN2,CYP27B1,B4GALNT1,ARHGEF25,AGAP2-AS1,AGAP2,AC025165.8,	0.440096	0.311045	0.325725	0.237131	0.181732	0.343567	0.375752	5.05698	4.14986	5.24368	5.11054	4.7764	6.26345	6.6799	3.13829	2.61008	3.4291	3.95456	3.57979	4.28051	4.22709	1	1	1	1	0	1	1	0	0	1	0	0
CTCF_M4592_1.02	chr12:112251019-112251190	1	89	109	-	GTCCCACAAGGTGGCGCCCAC	3	2	3	MAPKAPK5,ALDH2,							0.213307	0.179064	0.321369	0.343441	0.471929	0.347723	0.207347	1.56984	1.55853	1.89907	1.80255	1.88602	1.881	1.90732	1.32147	1.41216	1.36574	1.41093	1.27971	1.37059	1.51755	1	1	1	1	1	1	1	1	1	0	0	0
GLI2_2	chr12:112251019-112251190	2	85	96	-	GCGCCCACACTT	3	2	3	MAPKAPK5,ALDH2,							0.055208	0.158275	0.251586	0.268381	0.266034	0.243417	0.221303	1.56984	1.55853	1.89907	1.80255	1.88602	1.881	1.90732	1.45733	1.40053	1.50062	1.43867	1.5215	1.45799	1.5446	0	1	1	1	1	1	1	1	1	0	0	0
SP8_1	chr12:112251019-112251190	2	154	165	+	GCCCCTCCCACC	3	2	3	MAPKAPK5,ALDH2,							0.00729	0.093642	0.174032	0.189556	0.220122	0.201811	0.117828	1.56984	1.55853	1.89907	1.80255	1.88602	1.881	1.90732	1.55229	1.51879	1.59728	1.53361	1.58885	1.53919	1.60938	0	0	1	1	1	1	0	1	1	0	0	0
TBPL2_M4010_1.02	chr17:13542497-13542668	2	148	161	+	TATAAAAGGGGAAG	2	3	3	HS3ST3A1,COX10,							0.471837	0.42737	0.472515	0.713923	0.750419	0.844424	0.722752	2.3377	2.42375	2.91019	3.36528	3.08415	4.13537	3.20393	1.47004	1.58524	1.79388	1.65453	1.52529	1.58187	1.57516	1	1	1	1	1	1	1	0	0	1	0	0
CEBPZ_M6174_1.02	chr5:36725223-36725394	2	122	132	+	AGCCAATCAGA	4	3	3	SLC1A3,NIPBL,							0.579587	0.53551	0.518803	0.580483	0.510153	0.570193	0.6505	5.01385	4.10119	5.01625	5.36918	5.35251	5.62254	5.64301	2.99714	2.38836	3.12741	2.98704	3.36291	3.17354	2.93689	1	1	1	1	1	1	1	0	0	0	0	0
FOSL1_M6231_1.02	chr5:36725223-36725394	2	122	133	-	TTCTGATTGGCT	4	3	3	SLC1A3,NIPBL,							0.439897	0.294193	0.384916	0.454633	0.460472	0.575636	0.616062	5.01385	4.10119	5.01625	5.36918	5.35251	5.62254	5.64301	3.34125	2.98095	3.47306	3.54482	3.46382	3.18802	3.1361	1	1	1	1	1	1	1	0	0	0	0	0
TEAD1_M4047_1.02	chr5:68218210-68218381	2	3	13	-	GCATTCCTCAG	1	2	2	SLC30A5,PIK3R1,							1.38515	1.43836	1.48139	1.60007	1.61127	1.58551	1.33475	13.2358	10.3948	12.3041	15.718	15.5376	12.511	8.38616	2.93737	2.55662	2.9958	3.02223	2.98955	2.44035	2.32849	1	1	1	1	1	1	1	0	0	1	0	1
NANOG_disc2	chr10:112896851-112897022	2	80	94	-	TTGCAGCACAATGAA	3	3	3	ADRA2A,							-0.052696	-0.09081	0.015721	0.001577	0.063874	0.166799	0.169824	1.75848	1.78975	1.82454	1.8001	1.89013	2.10205	2.08647	1.9357	1.97266	1.94738	1.94027	1.8075	1.87941	1.81267	0	0	0	0	0	1	1	0	0	1	0	0
CEBPZ_M6174_1.02	chr9:90060679-90060850	2	74	84	+	GGCCAATGAGA	4	3	3	GAS1,DAPK1,							0.135566	0.152246	0.107958	0.185495	0.099295	0.187673	0.17041	2.4064	2.31743	2.53742	2.84608	2.64307	3.29214	3.22504	2.03586	1.98074	2.21571	2.20756	2.38881	2.63904	2.56921	1	1	0	1	0	1	1	0	0	0	0	0
MYBL1_M1923_1.02	chr9:90060679-90060850	4	129	138	+	TGACAGTTGA	4	1	3	GAS1,DAPK1,							-0.471342	-0.242083	-0.321516	-0.328243	-0.377294	-0.353863	-0.327924	2.4064	2.31743	2.53742	2.84608	2.64307	3.29214	3.22504	3.80634	2.8687	3.50194	3.83935	3.84147	4.47773	4.69413	-1	-1	-1	-1	-1	-1	-1	0	0	0	0	0
CTCFL_disc1	chr11:8350449-8350620	1	44	53	-	CCGCCCCCTA	3	3	3	STK33,LMO1,							0.510316	0.40253	0.590274	0.699846	0.695558	0.729173	0.667428	2.23815	2.10949	2.50183	2.56425	2.41986	2.66243	2.55049	1.47681	1.51021	1.41869	1.40893	1.3589	1.47912	1.39521	1	1	1	1	1	1	1	1	1	1	0	0
CTCF_M4592_1.02	chr11:8350449-8350620	1	37	57	+	GGTCCTCTAGGGGGCGGCAGA	3	3	3	STK33,LMO1,							0.60263	0.467129	0.673335	0.614905	0.65887	0.708038	0.641164	2.23815	2.10949	2.50183	2.56425	2.41986	2.66243	2.55049	1.28079	1.41446	1.31473	1.43382	1.34445	1.27136	1.39658	1	1	1	1	1	1	1	1	1	1	0	0
JUN_M4531_1.02	chr11:8350449-8350620	2	158	168	+	GGTGACTCACC	3	2	3	STK33,LMO1,							0.231281	0.222986	0.181694	0.33956	0.332822	0.210444	0.319104	2.23815	2.10949	2.50183	2.56425	2.41986	2.66243	2.55049	1.93857	1.87522	2.14294	2.00759	1.83065	2.35784	2.09276	1	1	0	1	1	0	1	1	1	1	0	0
KLF15_M6321_1.02	chr11:20178225-20178396	2	116	132	+	AGGGCGGGGTTGGGGGC	2	2	3	NAV2,DBX1,						DBX1,	0.447168	0.275514	0.376119	0.121299	0.51671	0.446952	0.27626	6.11266	5.27536	6.50643	7.18228	7.53297	9.42113	8.57978	4.03776	4.05116	4.57878	5.73737	4.95385	6.1064	6.26677	1	1	1	0	1	1	1	0	0	1	0	0
BX088580.2_M6121_1.02	chr1:17760603-17760774	1	89	103	-	TTAGCATACAAAAAG	2	2	2	RCC2,PADI4,	RCC2,	RCC2,					0.952348	0.925834	1.13641	1.29522	1.09051	0.995068	0.609491	3.64497	3.1607	3.96221	4.56522	4.09289	3.73899	3.19707	1.42352	1.25169	1.25422	1.30118	1.36231	1.3931	1.7023	1	1	1	1	1	1	1	0	0	1	0	0
POU3F1_2	chr1:17760603-17760774	1	95	106	+	GTATGCTAATGA	2	2	2	RCC2,PADI4,	RCC2,	RCC2,					1.08045	0.938116	1.13518	1.32894	1.16085	1.08739	0.846361	3.64497	3.1607	3.96221	4.56522	4.09289	3.73899	3.19707	1.25646	1.26512	1.30619	1.26278	1.31265	1.34099	1.32794	1	1	1	1	1	1	1	0	0	1	0	0
MXI1_M4678_1.02	chr11:61394378-61394549	4	98	112	+	GTCCCCTTGGCTACC	3	3	3	SYT7,DAGLA,						RP11-855O10.3,	0.072766	-0.021966	-0.173403	-0.089157	-0.0233	-0.049676	-0.398602	1.88211	1.76122	1.65767	1.6253	1.69124	2.40989	2.5507	1.88293	1.77719	1.87904	1.82486	1.81361	2.54862	3.56184	0	0	0	0	0	0	-1	1	0	0	0	0
RELA_M4497_1.02	chr11:61394378-61394549	2	65	75	+	GGGATTTTCCA	3	3	3	SYT7,DAGLA,						RP11-855O10.3,	0.136607	0.076419	-0.03056	0.195441	0.121712	0.349769	0.075155	1.88211	1.76122	1.65767	1.6253	1.69124	2.40989	2.5507	1.57096	1.50406	1.63678	1.29014	1.46228	1.62681	2.05784	0	0	0	0	0	1	0	1	0	0	0	0
GFI1B_M1870_1.02	chr11:61717138-61717309	2	34	43	-	CTGTGATTGG	2	3	3	RAB3IL1,BEST1,	BEST1,	BEST1,	RP11-810P12.5,FTH1,AP003733.1,	RP11-810P12.5,FTH1,AP003733.1,	RP11-810P12.5,	RP11-810P12.5,FTH1,AP003733.1,	0.438504	0.283513	0.443554	0.528205	0.350749	0.542795	0.495567	2.71502	2.41785	3.51435	4.30012	3.48187	4.66868	5.21318	1.77287	1.90025	2.26752	2.55682	2.33141	2.74135	3.21055	1	1	1	1	1	1	1	0	0	0	0	0
GFI1B_M5188_1.02	chr11:61717138-61717309	2	31	45	-	GGCTGTGATTGGCTG	2	3	3	RAB3IL1,BEST1,	BEST1,	BEST1,	RP11-810P12.5,FTH1,AP003733.1,	RP11-810P12.5,FTH1,AP003733.1,	RP11-810P12.5,	RP11-810P12.5,FTH1,AP003733.1,	0.517264	0.420738	0.52961	0.55959	0.375537	0.561279	0.536713	2.71502	2.41785	3.51435	4.30012	3.48187	4.66868	5.21318	1.6818	1.66725	2.1681	2.62174	2.37578	2.88445	3.2279	1	1	1	1	1	1	1	0	0	0	0	0
SRF_known1	chr11:67203945-67204116	1	11	28	-	TTGACCAAATAAGGCCTT	2	2	2	RPS6KB2,PTPRCAP,			PITPNM1,CDK2AP2,AIP,	PITPNM1,CDK2AP2,AIP,	TMEM134,PITPNM1,GPR152,CTC-1337H24.2,CTC-1337H24.1,CDK2AP2,CABP4,AIP,	TMEM134,PITPNM1,GPR152,CTC-1337H24.2,CTC-1337H24.1,CDK2AP2,CABP4,AIP,	0.627841	0.556911	0.622058	0.641215	0.684342	0.673699	0.635212	2.48375	2.25683	2.5135	2.73329	2.47613	2.52854	2.69155	1.35533	1.32861	1.35025	1.54828	1.33248	1.34489	1.51797	1	1	1	1	1	1	1	0	0	1	0	1
SRF_known7	chr11:67203945-67204116	1	15	26	-	GACCAAATAAGG	2	3	2	RPS6KB2,PTPRCAP,			PITPNM1,CDK2AP2,AIP,	PITPNM1,CDK2AP2,AIP,	TMEM134,PITPNM1,GPR152,CTC-1337H24.2,CTC-1337H24.1,CDK2AP2,CABP4,AIP,	TMEM134,PITPNM1,GPR152,CTC-1337H24.2,CTC-1337H24.1,CDK2AP2,CABP4,AIP,	0.652087	0.530878	0.707315	0.783112	0.782419	0.831093	0.7493	2.48375	2.25683	2.5135	2.73329	2.47613	2.52854	2.69155	1.23951	1.28442	1.2238	1.1932	1.11531	1.07189	1.3052	1	1	1	1	1	1	1	0	0	1	0	1
BHLHE40_disc2	chr11:77185277-77185448	2	21	37	+	CGCCCCGCCTCCCGCAG	2	3	3	PAK1,AQP11,	PAK1,	PAK1,					0.260636	0.247307	0.240589	0.273891	0.277683	0.324453	0.183085	1.75849	1.85087	2.03783	2.23399	2.01791	2.23928	2.30911	1.35677	1.56598	1.71007	1.77909	1.52648	1.75662	1.80706	1	1	1	1	1	1	1	1	0	1	0	0
KLF15_M6321_1.02	chr11:77185277-77185448	2	43	59	+	AGGGGGCGGGGAGGGCC	2	2	3	PAK1,AQP11,	PAK1,	PAK1,					0.186312	0.095877	0.16792	0.205329	0.143382	0.174165	0.118297	1.75849	1.85087	2.03783	2.23399	2.01791	2.23928	2.30911	1.35332	1.63596	1.75603	1.93286	1.78957	1.96862	1.94182	1	0	1	1	0	1	0	1	0	1	0	0
SP8_1	chr11:77185277-77185448	2	43	54	-	TCCCCGCCCCCT	2	2	3	PAK1,AQP11,	PAK1,	PAK1,					0.28036	0.286229	0.284086	0.345598	0.269186	0.232472	0.254433	1.75849	1.85087	2.03783	2.23399	2.01791	2.23928	2.30911	1.32091	1.43267	1.59588	1.61813	1.56811	1.98466	1.77819	1	1	1	1	1	1	1	1	0	1	0	0
CTCF_M4592_1.02	chr1:20813188-20813359	2	90	110	+	CCTCCAGGAGGGGGAGGGGGA	2	3	3	MUL1,CAMK2N1,	CAMK2N1,	CAMK2N1,					0.247591	0.161919	0.231522	0.35088	0.327056	0.349176	0.422451	2.45908	2.23357	2.80493	3.14772	3.04968	3.97427	3.84695	2.1859	1.99743	2.37003	2.41724	2.33295	2.98389	2.67811	1	1	1	1	1	1	1	0	0	0	0	0
BARHL2_M5296_1.02	chr11:104452080-104452251	1	43	58	-	TAATTAGGGTTAAATG	1	1	1	PDGFD,CASP12,							0.478978	0.276127	0.39665	0.335369	0.418326	0.178328	0.18443	2.96378	2.32792	2.64028	2.53731	2.2197	1.76482	2.07044	1.68487	1.75542	1.7351	1.7904	1.47258	1.2939	1.55935	1	1	1	1	0	0	0	0	0	1	0	1
E2F7_M6196_1.02	chr11:125033416-125033587	1	19	31	-	AAAAGCGGGAAAG	4	3	3	TMEM218,PKNOX2,	PKNOX2,	PKNOX2,	FEZ1,AP000708.1,				0.104662	0.054622	0.086459	0.040013	0.049019	0.162491	0.465373	2.30991	2.05488	1.95883	2.2584	2.05185	2.08532	2.58141	2.14092	2.07402	1.85329	2.02337	1.87572	1.84043	1.71523	0	0	0	0	0	0	1	1	0	1	0	0
IRF_known20	chr11:125033416-125033587	2	5	18	-	CAGAAAGTGAAACC	4	3	3	TMEM218,PKNOX2,	PKNOX2,	PKNOX2,	FEZ1,AP000708.1,				0.087796	0.100465	-0.064548	0.21139	0.118976	-0.019355	0.217579	2.30991	2.05488	1.95883	2.2584	2.05185	2.08532	2.58141	2.2619	2.00649	2.21073	1.80409	1.87598	2.47539	2.27846	0	0	0	1	0	0	1	1	0	1	0	0
KLF15_M6321_1.02	chr1:22469826-22469997	2	125	141	-	AGCGGCGGGTTGGGGGA	3	2	2	ZBTB40,WNT4,	WNT4,	WNT4,				LACTBL1,	0.121176	0.065705	0.193339	0.325557	0.193197	0.179	-0.020087	0.85472	0.789305	0.830888	1.01381	0.878246	0.904764	0.858374	0.815507	0.715564	0.711344	0.679697	0.716073	0.807275	0.871191	0	0	0	1	0	0	0	1	1	0	0	0
NANOG_disc2	chr12:33803094-33803265	1	7	21	-	TTGAATAACAATGGC	2	2	2	SYT10,ALG10,							1.06894	0.888717	1.05015	1.10045	1.24896	1.07661	0.76288	3.4864	3.11478	3.58079	3.8475	3.68115	3.32401	2.54313	1.09811	1.17792	1.21011	1.25889	1.00207	1.09522	1.2733	1	1	1	1	1	1	1	0	0	1	0	1
ZIC5_M2259_1.02	chr12:49380486-49380657	3	71	82	-	CCGTGGGGGGGA	1	1	1	WNT1,DDN,			PRKAG1,	PRKAG1,	PRKAG1,	PRKAG1,	-0.16985	0.078465	-0.097065	-0.033189	-0.021127	-0.163175	0.132751	1.67269	1.68522	1.56936	1.57046	1.49851	1.34452	1.63712	1.96358	1.6568	1.74075	1.59685	1.58227	1.5184	1.37599	-1	0	0	0	0	0	0	0	0	0	0	0
FOSL1_M2279_1.02	chr12:83436836-83437007	2	81	91	+	GGTGACTCAGA	4	2	3	TMTC2,							0.473976	0.414628	0.470253	0.618638	0.507276	0.481901	0.357536	3.38778	2.53809	2.70152	3.12514	2.66289	3.24288	4.12793	2.05641	1.67428	1.77661	1.62793	1.56696	1.97254	2.85648	1	1	1	1	1	1	1	0	0	1	0	0
HOMEZ_2	chr12:83436836-83437007	4	16	27	+	AAAACGAATAAA	4	3	3	TMTC2,							-0.069268	-0.093663	-0.17779	-0.122738	-0.145361	-0.127622	-0.190434	3.38778	2.53809	2.70152	3.12514	2.66289	3.24288	4.12793	3.71103	2.88137	3.41742	3.72977	3.21259	3.89816	5.34715	0	0	-1	0	-1	0	-1	0	0	1	0	0
SOX1_M1605_1.02	chr1:3022152-3022323	2	36	45	-	ATTCATCCCG	4	3	3	PRDM16,ARHGEF16,							0.090423	0.149071	0.083502	0.138371	0.189193	0.201103	0.290455	1.99046	1.88002	1.97002	2.04102	2.13382	2.39504	2.48249	1.89926	1.67349	1.86363	1.83064	1.92931	1.85699	1.80787	0	1	0	1	1	1	1	0	0	1	0	0
TEAD1_M4047_1.02	chr1:3022152-3022323	2	81	91	+	GCATTCCTCGG	4	3	3	PRDM16,ARHGEF16,							0.223106	0.254895	0.211336	0.187656	0.282493	0.283857	0.298821	1.99046	1.88002	1.97002	2.04102	2.13382	2.39504	2.48249	1.61559	1.53325	1.70386	1.80023	1.69908	1.74473	2.01944	1	1	1	1	1	1	1	0	0	1	0	0
BHLHE40_disc2	chr1:23885911-23886082	2	85	101	+	CACGCTCGCCGCGGCGG	3	1	3	ID3,E2F2,	ID3,	ID3,	MDS2,	MDS2,	MDS2,	MDS2,	0.085406	0.152793	-0.029406	-0.022113	0.052693	-0.031418	0.069344	2.37763	2.19598	2.30818	2.69779	2.60621	2.80206	2.45033	2.36488	1.96736	2.42347	2.8551	2.59653	3.08262	2.5468	0	1	0	0	0	0	0	0	0	1	0	1
CTCF_M4592_1.02	chr12:110318405-110318576	1	53	73	+	GGGCCGGCCGGGGGCGGGACG	3	2	2	TCHP,GLTP,	GLTP,	GLTP,	TCHP,	TCHP,	TCHP,	TCHP,	0.535624	0.464254	0.557483	0.669977	0.665764	0.512556	0.539641	1.93692	1.9893	2.25036	2.38386	2.54828	2.4	2.36115	1.17581	1.29611	1.2785	1.26774	1.45483	1.57864	1.40874	1	1	1	1	1	1	1	1	1	0	0	0
ZEB1_M2954_1.02	chr12:111374875-111375046	1	108	118	-	TACACCTGGGA	3	3	3	MYL2,CUX2,							0.033357	0.154725	0.112611	0.207941	0.250563	0.444859	0.301334	1.48585	1.59297	1.55136	1.76351	1.628	2.22432	2.19958	1.48119	1.42876	1.47319	1.47575	1.32078	1.4612	1.60822	0	1	1	1	1	1	1	1	1	1	0	0
CTCFL_disc1	chr12:111843242-111843413	2	43	52	+	GCGCCCCCTG	4	2	3	SH2B3,FAM109A,	SH2B3,	SH2B3,					0.113924	0.066742	0.113076	0.199461	0.160198	0.115802	0.091839	3.74808	3.0745	3.77407	4.25759	4.05168	4.65799	4.48707	3.34224	2.92886	3.35709	3.64904	3.55455	4.06458	4.16801	0	0	0	1	1	0	0	1	1	1	1	0
TCF4_M0219_1.02	chr12:111843242-111843413	2	123	131	-	CCAGGTGCC	4	1	3	SH2B3,FAM109A,	SH2B3,	SH2B3,					0.23318	0.126518	0.151276	0.175091	0.225537	0.134924	0.194632	3.74808	3.0745	3.77407	4.25759	4.05168	4.65799	4.48707	2.95375	2.67037	3.14974	3.59159	3.22582	3.89238	3.6703	1	0	1	1	1	0	1	1	1	1	1	0
HOXD12_M5560_1.02	chr12:119656641-119656812	4	16	24	-	TTTTATTAC	3	3	3	HSPB8,CCDC60,							-0.416998	-0.420706	-0.403662	-0.521402	-0.476591	-0.523056	-0.558127	2.53267	2.57769	3.10236	3.11282	3.11573	3.92347	3.42855	3.77723	3.896	4.61052	5.33805	5.02472	6.54447	5.86047	-1	-1	-1	-1	-1	-1	-1	0	0	0	0	0
DMRT1_M0630_1.02	chr12:132475302-132475473	2	85	94	-	AATGTAACAA	4	3	3	EP400,DDX51,							0.47259	0.489845	0.543129	0.487305	0.467173	0.641034	0.605274	10.7152	8.70089	10.5477	13.0209	13.704	23.5309	26.0761	7.09044	5.5524	6.41875	8.42993	9.08004	13.6609	16.2287	1	1	1	1	1	1	1	0	0	1	1	0
PAX6_5	chr12:132475302-132475473	2	117	135	+	TTTTATGCTTCAGTGCTTT	4	2	3	EP400,DDX51,							1.03429	1.06189	1.06172	1.09071	1.02376	1.05635	1.01035	10.7152	8.70089	10.5477	13.0209	13.704	23.5309	26.0761	3.70639	2.99751	3.66065	4.33996	4.86698	8.7113	9.89397	1	1	1	1	1	1	1	0	0	1	1	0
E2F_known18	chr13:30628105-30628276	1	131	142	+	AGCCCGCGAAAA	1	2	1	UBL3,KATNAL1,							0.796339	0.790653	0.823132	0.879751	0.901186	0.900726	0.772433	3.56987	3.24369	3.27711	3.46556	3.45942	2.99271	3.44739	1.64077	1.47195	1.42364	1.48603	1.39842	1.22225	1.51614	1	1	1	1	1	1	1	0	0	0	0	0
E2F_known9	chr13:30628105-30628276	2	130	141	-	TTTCGCGGGCTA	1	3	1	UBL3,KATNAL1,							0.281415	0.28992	0.22805	0.250269	0.28146	0.146227	0.335498	3.56987	3.24369	3.27711	3.46556	3.45942	2.99271	3.44739	2.71443	2.40423	2.49232	2.67258	2.57548	2.55425	2.48496	1	1	1	1	1	1	1	0	0	0	0	0
BHLHE40_disc2	chr1:27337557-27337728	1	138	154	+	GCCCCCGCCCCCTCCAG	2	3	3	TRNP1,FAM46B,	FAM46B,	FAM46B,	RP1-144C9.2,	RP1-144C9.2,			0.335195	0.215607	0.291752	0.331479	0.434666	0.378531	0.447178	1.68547	1.73313	1.80741	1.93984	2.00657	1.92495	2.12998	1.2094	1.42486	1.43928	1.33357	1.3443	1.37779	1.37089	1	1	1	1	1	1	1	0	0	1	0	1
SP8_1	chr1:27337557-27337728	2	139	150	+	CCCCCGCCCCCT	2	2	3	TRNP1,FAM46B,	FAM46B,	FAM46B,	RP1-144C9.2,	RP1-144C9.2,			0.086274	0.164278	0.182737	-0.063044	0.2553	0.127308	0.122141	1.68547	1.73313	1.80741	1.93984	2.00657	1.92495	2.12998	1.54519	1.53202	1.60348	1.99737	1.55021	1.64838	1.91461	0	1	1	0	1	0	0	0	0	1	0	1
TEAD1_M4047_1.02	chr1:27337557-27337728	2	80	90	-	GCATTCCTCGG	2	2	3	TRNP1,FAM46B,	FAM46B,	FAM46B,	RP1-144C9.2,	RP1-144C9.2,			0.039712	0.22952	0.135827	0.09279	0.318004	0.083356	0.252254	1.68547	1.73313	1.80741	1.93984	2.00657	1.92495	2.12998	1.58348	1.36637	1.64495	1.64218	1.4897	1.80748	1.56493	0	1	0	0	1	0	1	0	0	1	0	1
FOSL1_M2279_1.02	chr13:60053907-60054078	1	95	105	+	GGTGACTCATA	3	3	3	DIAPH3,							1.13453	1.07615	1.16107	1.24265	1.33857	1.52435	1.39112	4.55037	3.96969	4.49228	5.30928	4.87718	6.5814	5.69371	1.32017	1.18254	1.25277	1.36825	1.17305	1.30026	1.35903	1	1	1	1	1	1	1	0	0	1	0	1
CEBPZ_M6174_1.02	chr1:27339473-27339644	2	19	29	-	AGCCAATCGGA	3	3	3	SLC9A1,FAM46B,	FAM46B,	FAM46B,	RP1-144C9.2,	RP1-144C9.2,			0.190035	0.026661	0.22879	0.255792	0.173619	0.1772	0.362474	3.26356	3.02352	3.40209	3.73143	3.25315	4.00133	3.88676	2.9325	2.74507	2.79022	3.07032	3.28491	3.49662	2.95639	1	0	1	1	1	0	1	0	0	1	0	1
GFI1B_M1870_1.02	chr1:27339473-27339644	2	104	113	+	CTGTGATTGG	3	3	3	SLC9A1,FAM46B,	FAM46B,	FAM46B,	RP1-144C9.2,	RP1-144C9.2,			0.179504	0.329791	0.354538	0.398089	0.335519	0.25656	0.445988	3.26356	3.02352	3.40209	3.73143	3.25315	4.00133	3.88676	2.76397	2.10204	2.48228	2.67367	2.4691	3.08281	2.77277	1	1	1	1	1	1	1	0	0	1	0	1
CTCFL_disc1	chr13:97920066-97920237	2	155	164	+	CCGCCCCCTG	4	3	3	RAP2A,MBNL2,						RNA5SP37,	0.103994	-0.033434	0.092955	-0.082022	0.012104	0.231538	0.051825	1.68747	1.46343	1.63811	1.5807	1.78673	2.09028	2.30671	1.54522	1.57554	1.48514	1.70179	1.64821	1.79345	2.2436	0	0	0	0	0	1	0	1	1	1	0	0
TP73_M6117_1.02	chr13:97920066-97920237	2	135	149	+	CAAGCTTGAGCCTGC	4	3	3	RAP2A,MBNL2,						RNA5SP37,	0.10712	0.081217	0.077112	0.038901	0.110827	0.202702	0.162368	1.68747	1.46343	1.63811	1.5807	1.78673	2.09028	2.30671	1.46797	1.42541	1.50958	1.5539	1.50365	1.79923	1.998	0	0	0	0	0	1	0	1	1	1	0	0
ZIC3_4	chr14:25412372-25412543	2	136	150	-	GGCCACCTGCAGGGC	4	3	3	STXBP6,GZMB,							0.071761	0.019961	0.029495	0.10529	0.078796	0.169217	-0.014474	1.77814	1.62669	1.80613	1.94634	1.88731	1.95307	1.89197	1.73149	1.6196	1.84447	1.79137	1.71671	1.70972	1.96267	0	0	0	0	0	1	0	0	0	1	0	0
BARHL1_1	chr14:54209001-54209172	2	46	61	+	GAGAACTAATTAAGGT	4	3	2	DDHD1,BMP4,							1.12424	0.969577	1.10818	1.05439	1.10569	1.06259	1.22054	11.5336	8.78888	10.9017	12.0118	11.4407	10.2406	10.4414	3.6302	3.15317	3.33734	4.06497	3.58331	3.4551	2.74457	1	1	1	1	1	1	1	0	0	1	0	1
FOSL1_M2279_1.02	chr14:54209001-54209172	2	140	150	-	AGTGACTCATG	4	2	2	DDHD1,BMP4,							0.350286	0.396143	0.38037	0.44945	0.427779	0.398925	0.303368	11.5336	8.78888	10.9017	12.0118	11.4407	10.2406	10.4414	8.39997	5.83047	7.45259	7.97299	7.4692	6.8716	7.06689	1	1	1	1	1	1	1	0	0	1	0	1
CEBPZ_M6174_1.02	chr14:64854652-64854823	2	94	104	-	AGCCAATCAGG	3	1	3	MTHFD1,ESR2,		MTHFD1,			CTD-2555O16.3,AKAP5,	CTD-2555O16.3,AKAP5,	0.187925	0.15725	0.214871	0.187763	0.12236	0.155166	0.113823	3.30133	3.11065	3.75474	3.97525	3.77648	3.92564	4.11985	2.94251	2.70647	3.12408	3.38092	3.43999	3.65263	3.7439	1	1	1	1	0	1	0	0	0	1	0	0
FOSL1_M6231_1.02	chr14:64854652-64854823	2	93	104	+	CCCTGATTGGCT	3	2	3	MTHFD1,ESR2,		MTHFD1,			CTD-2555O16.3,AKAP5,	CTD-2555O16.3,AKAP5,	0.153155	0.197862	0.178686	0.21814	0.209107	0.146816	0.0793	3.30133	3.11065	3.75474	3.97525	3.77648	3.92564	4.11985	2.93368	2.64272	3.25473	3.19606	3.3094	3.52878	3.92678	1	1	1	1	1	1	0	0	0	1	0	0
ATF5_M2977_1.02	chr14:68400982-68401153	2	42	51	-	CTCTTCCTTT	1	2	1	ZFP36L1,RAD51B,							0.243356	0.127098	0.266317	0.246132	0.292701	0.251245	0.197325	2.32699	2.15738	2.31694	2.1839	2.05366	1.56336	1.4967	1.91202	1.96365	1.79174	1.71168	1.52244	1.2343	1.24637	1	1	1	1	0	0	0	1	1	1	0	1
HOXA5_3	chr14:68400982-68401153	1	146	161	+	TCAGTAATTAGCTCAG	1	1	1	ZFP36L1,RAD51B,							0.33427	0.238325	0.266712	0.332567	0.277237	0.14815	0.11704	2.32699	2.15738	2.31694	2.1839	2.05366	1.56336	1.4967	1.67574	1.65509	1.79681	1.53067	1.55172	1.36158	1.38635	1	1	1	0	0	0	0	1	1	1	0	1
CTCF_M4592_1.02	chr14:74101112-74101283	1	13	33	+	GCTGCAGCAGGCGGCGCCGCT	1	3	2	DNAL1,ACOT6,			DNAL1,	DNAL1,	DNAL1,	DNAL1,	0.399313	0.356833	0.450578	0.480881	0.527962	0.609791	0.444065	2.28029	2.3441	2.61406	2.69031	2.55996	2.54123	2.41374	1.61218	1.59186	1.76271	1.59201	1.52504	1.51278	1.48371	1	1	1	1	1	1	1	1	1	1	0	0
GLIS3_M4165_1.02	chr14:74101112-74101283	2	117	125	+	CGGGGGGTC	1	2	2	DNAL1,ACOT6,			DNAL1,	DNAL1,	DNAL1,	DNAL1,	0.321894	0.391513	0.391604	0.408874	0.378523	0.323794	0.283257	2.28029	2.3441	2.61406	2.69031	2.55996	2.54123	2.41374	1.67126	1.56645	1.8544	1.67214	1.72363	1.93558	1.80732	1	1	1	1	1	1	1	1	1	1	0	0
ZEB1_M2954_1.02	chr14:74101112-74101283	2	53	63	-	TGCACCTGGGC	1	2	2	DNAL1,ACOT6,			DNAL1,	DNAL1,	DNAL1,	DNAL1,	0.061203	0.119438	0.063034	0.005905	0.168925	0.148709	0.022576	2.28029	2.3441	2.61406	2.69031	2.55996	2.54123	2.41374	2.25648	2.15645	2.57229	2.6508	2.19399	2.29381	2.30303	0	0	0	0	1	1	0	1	1	1	0	0
ZIC5_M2259_1.02	chr14:74101112-74101283	2	114	125	+	CTGCGGGGGGTC	1	3	2	DNAL1,ACOT6,			DNAL1,	DNAL1,	DNAL1,	DNAL1,	0.293761	0.302076	0.374279	0.338296	0.35851	0.380746	0.248334	2.28029	2.3441	2.61406	2.69031	2.55996	2.54123	2.41374	1.71235	1.73734	1.85885	1.82465	1.70825	1.76984	1.80729	1	1	1	1	1	1	1	1	1	1	0	0
TBPL2_M4010_1.02	chr14:75745408-75745579	1	90	103	+	TATAAAAGCAGTGG	3	2	2	JDP2,FOS,	FOS,	FOS,					0.441521	0.237676	0.309612	0.453711	0.325376	0.349547	0.300219	2.1707	1.75657	2.0406	2.31401	1.94225	2.31046	2.20544	1.43162	1.39977	1.48828	1.60353	1.48149	1.56221	1.64664	1	1	1	1	1	1	1	0	0	0	0	0
TRIM28_M3835_1.02	chr14:75745408-75745579	2	102	110	-	GCCGCAGCC	3	2	2	JDP2,FOS,	FOS,	FOS,					0.121644	0.086526	0.157799	0.294924	0.087785	0.07049	0.081022	2.1707	1.75657	2.0406	2.31401	1.94225	2.31046	2.20544	1.94661	1.5308	1.70171	1.72317	1.81442	1.94911	1.86096	0	0	0	1	0	0	0	0	0	0	0	0
ZIC2_2	chr14:77428196-77428367	2	96	110	-	TGCCCCCTGGGGTGA	2	3	3	IRF2BPL,ANGEL1,							0.702882	0.731304	0.801225	0.963608	0.851183	0.957408	0.982774	6.13003	4.93937	6.13143	7.54106	6.94796	7.81252	7.53063	2.92307	2.36263	2.68745	2.89228	2.72449	2.90055	2.82813	1	1	1	1	1	1	1	0	0	1	0	0
RELA_M4497_1.02	chr1:33808004-33808175	1	155	165	+	GGGGATTTCCA	2	3	3	PHC2,A3GALT2,							0.18678	0.164456	0.355323	0.230128	0.484979	0.838355	0.953315	1.76282	1.72102	2.11228	1.8068	2.09676	3.12045	3.69064	1.44532	1.31556	1.43413	1.43063	1.2942	1.22939	1.36859	1	1	1	1	1	1	1	1	0	1	0	1
RELB_M6448_1.02	chr1:33808004-33808175	2	154	165	+	GGGGGATTTCCA	2	3	3	PHC2,A3GALT2,							0.144287	0.166868	0.287622	0.241	0.450215	0.708962	0.863164	1.76282	1.72102	2.11228	1.8068	2.09676	3.12045	3.69064	1.52643	1.44325	1.54801	1.43816	1.43469	1.47565	1.64395	0	1	1	1	1	1	1	1	0	1	0	1
ZNF219_M6553_1.02	chr1:33808004-33808175	2	116	127	-	GGGGTGGGGGGA	2	3	3	PHC2,A3GALT2,							0.235609	0.212536	0.311168	0.202287	0.378509	0.447923	0.345728	1.76282	1.72102	2.11228	1.8068	2.09676	3.12045	3.69064	1.35509	1.42738	1.52919	1.50511	1.4779	1.92211	2.51907	1	1	1	1	1	1	1	1	0	1	0	1
CEBPZ_M6174_1.02	chr14:100842684-100842855	2	57	67	-	AGCCAATCAGT	4	3	3	WDR25,SLC25A47,	WDR25,	WDR25,	MIR770,MEG3,DLK1,				0.404345	0.410983	0.402663	0.333627	0.341203	0.392879	0.537268	6.46949	5.69461	7.12788	6.63424	5.97849	7.03464	8.13849	4.61245	3.79327	4.82916	5.06947	4.57	4.86179	5.15426	1	1	1	1	1	1	1	0	0	1	0	0
ETV5_M5433_1.02	chr14:100842684-100842855	2	141	150	-	ACCGGAAGCG	4	3	3	WDR25,SLC25A47,	WDR25,	WDR25,	MIR770,MEG3,DLK1,				0.313148	0.314248	0.363364	0.138955	0.19214	0.375822	0.371641	6.46949	5.69461	7.12788	6.63424	5.97849	7.03464	8.13849	5.06513	4.37732	5.09389	5.86694	5.14559	5.23187	6.18814	1	1	1	0	1	1	1	0	0	1	0	0
FOSL1_M6231_1.02	chr14:100842684-100842855	1	56	67	+	CACTGATTGGCT	4	3	3	WDR25,SLC25A47,	WDR25,	WDR25,	MIR770,MEG3,DLK1,				0.981998	0.946974	1.01437	1.0631	1.07513	1.23818	1.34814	6.46949	5.69461	7.12788	6.63424	5.97849	7.03464	8.13849	2.61797	2.27045	2.74756	2.563	2.38078	2.30633	2.44076	1	1	1	1	1	1	1	0	0	1	0	0
ESRRA_disc4	chr1:36351738-36351909	4	101	114	-	CAGGGACAGACGGC	1	3	1	AGO3,AGO1,							-0.416466	-0.360016	-0.434696	-0.684824	-0.78008	-0.966225	-1.25144	5.02391	4.19468	4.61035	3.92695	3.6615	3.11236	2.54329	7.85247	6.03623	7.25373	7.78105	8.14743	8.79853	8.87642	-1	-1	-1	-1	-1	-1	-1	0	0	1	0	0
REST_M4657_1.02	chr1:36351738-36351909	2	61	75	+	TTGTCCTCTGTGCTG	1	3	1	AGO3,AGO1,							0.087375	0.0008	0.098342	-0.081874	-0.006582	0.140111	-0.119866	5.02391	4.19468	4.61035	3.92695	3.6615	3.11236	2.54329	4.63886	3.84589	4.35402	3.93739	3.49958	2.8633	2.65919	0	0	0	0	0	1	0	0	0	1	0	0
NEUROD2_1	chr15:75409661-75409832	3	141	150	-	GCCATATGTT	4	3	3	PPCDC,C15orf39,							-0.017263	0.006951	-0.087798	-0.075906	-0.158706	-0.333554	-0.251358	1.29791	1.35345	1.28561	1.29428	1.15848	1.38131	1.57923	1.32906	1.3617	1.42706	1.34876	1.4323	1.93224	2.08602	0	0	0	0	0	-1	-1	0	0	1	0	0
POU4F1_M5741_1.02	chr15:83632340-83632511	1	34	49	+	ATGCATGTTTAATAAG	1	2	1	HOMER2,FAM103A1,			HOMER2,FAM103A1,	HOMER2,FAM103A1,		HOMER2,FAM103A1,	0.840306	0.707019	0.839729	0.881762	0.866181	0.849011	0.58296	3.5438	2.99759	3.25226	3.46924	3.17306	2.79579	2.27122	1.43708	1.46823	1.34983	1.35184	1.2669	1.13329	1.23218	1	1	1	1	1	1	1	0	0	0	0	0
JUN_M4531_1.02	chr15:89529347-89529518	1	12	22	-	AATGACTCACC	1	2	2	MFGE8,ABHD2,							0.61288	0.449174	0.669199	0.57279	0.707154	0.645663	0.532234	3.14894	2.59747	3.29802	3.36773	3.24503	3.10495	2.66678	1.7283	1.73882	1.76217	1.88561	1.62563	1.57566	1.64706	1	1	1	1	1	1	1	0	0	1	0	0
POU3F1_2	chr15:89529347-89529518	1	67	78	+	ATATGCAAATGC	1	3	2	MFGE8,ABHD2,							0.721195	0.674228	0.8958	0.904835	0.92431	1.04254	0.817587	3.14894	2.59747	3.29802	3.36773	3.24503	3.10495	2.66678	1.55242	1.43929	1.38383	1.40317	1.33668	1.14299	1.18516	1	1	1	1	1	1	1	0	0	1	0	0
GLI2_1	chr15:90936956-90937127	2	58	71	+	GACCACCCAGCAGG	1	1	2	IQGAP1,CRTC3,	IQGAP1,	IQGAP1,	IQGAP1,	IQGAP1,			0.237587	0.118698	0.244562	0.194733	0.233071	0.165686	0.143778	2.78676	2.46512	2.76642	2.76732	2.78764	2.75036	2.6948	2.2728	2.23406	2.21343	2.29357	2.18276	2.46527	2.37071	1	1	1	1	1	1	1	0	0	1	0	1
ZIC1_1	chr15:90936956-90937127	2	58	66	-	TGGGTGGTC	1	2	2	IQGAP1,CRTC3,	IQGAP1,	IQGAP1,	IQGAP1,	IQGAP1,			0.433072	0.297181	0.443467	0.477177	0.488511	0.371534	0.294841	2.78676	2.46512	2.76642	2.76732	2.78764	2.75036	2.6948	1.75497	1.82683	1.84401	1.78349	1.64354	1.94582	2.05368	1	1	1	1	1	1	1	0	0	1	0	1
ZIC4_M4149_1.02	chr15:90936956-90937127	2	58	65	-	GGGTGGTC	1	1	2	IQGAP1,CRTC3,	IQGAP1,	IQGAP1,	IQGAP1,	IQGAP1,			0.125904	0.124202	0.332387	0.292702	0.185535	0.01856	0.020695	2.78676	2.46512	2.76642	2.76732	2.78764	2.75036	2.6948	2.42493	2.22779	2.18688	2.15081	2.25575	2.93455	2.82968	1	1	1	1	1	0	0	0	0	1	0	1
CTCF_M4592_1.02	chr1:38412720-38412891	2	19	39	-	TGACCACCATGTGGCGCAGGG	4	3	3	SF3A3,INPP5B,	INPP5B,	INPP5B,					0.484885	0.333014	0.565478	0.571846	0.634435	0.758716	0.621798	2.53304	2.20316	2.50795	2.64229	2.456	3.02711	3.08778	1.6462	1.6452	1.57483	1.5856	1.43501	1.51047	1.63389	1	1	1	1	1	1	1	0	0	1	0	0
TP73_M6117_1.02	chr1:38412720-38412891	2	48	62	-	CATGCTGGGACTTGC	4	3	3	SF3A3,INPP5B,	INPP5B,	INPP5B,					0.012562	-0.008501	0.002705	-0.007506	-0.019613	0.181862	0.204575	2.53304	2.20316	2.50795	2.64229	2.456	3.02711	3.08778	2.50751	2.27073	2.57399	2.63309	2.65789	2.55971	2.56311	0	0	0	0	0	1	1	0	0	1	0	0
JUN_M4531_1.02	chr16:24150712-24150883	2	89	99	-	GATGACTCACA	2	1	3	PRKCB,CACNG3,							0.886373	0.798555	1.01254	0.909601	0.996148	0.912459	0.99413	6.00345	5.15326	6.50811	7.4287	7.78847	8.56761	7.47022	2.4497	2.34239	2.40669	3.00703	2.85084	3.21937	2.8741	1	1	1	1	1	1	1	0	0	1	0	0
SOX5_1	chr16:24150712-24150883	2	126	135	+	TTAACAATAG	2	2	3	PRKCB,CACNG3,							1.16865	1.12539	1.29435	1.27956	1.39811	1.37921	1.38523	6.00345	5.15326	6.50811	7.4287	7.78847	8.56761	7.47022	1.83462	1.64309	1.83249	2.18978	1.90239	2.09261	1.83952	1	1	1	1	1	1	1	0	0	1	0	0
TATA_known6	chr16:26188895-26189066	1	72	87	+	GCCATTTATATAACAA	4	2	1	HS3ST4,							0.999385	0.790753	0.945601	1.05774	1.07515	0.90306	0.831872	3.39582	2.96693	3.36853	3.26222	3.10873	2.90948	3.01497	1.18098	1.28344	1.19	1.11514	1.01247	1.14101	1.28407	1	1	1	1	1	1	1	0	0	1	0	1
POU4F1_M5741_1.02	chr16:46994321-46994492	2	70	85	-	TAGCATTTTTAATGCG	1	2	2	GPT2,DNAJA2,							1.59549	1.51082	1.58523	1.73569	1.79214	1.70382	1.57443	16.6596	13.4647	17.7081	27.5694	31.7374	25.7054	14.8891	3.34197	2.90771	3.50105	5.2578	5.46789	4.60294	3.20038	1	1	1	1	1	1	1	0	0	0	0	0
ZEB1_M2954_1.02	chr16:46994321-46994492	2	90	100	-	TGCACCTGGCC	1	3	2	GPT2,DNAJA2,							1.52135	1.50601	1.49859	1.92227	1.95184	2.08344	1.88724	16.6596	13.4647	17.7081	27.5694	31.7374	25.7054	14.8891	3.83486	3.11209	3.91305	4.41919	4.47665	3.10967	2.3009	1	1	1	1	1	1	1	0	0	0	0	0
BHLHE40_disc2	chr16:51185391-51185562	2	146	162	-	CGCGGAGTCCCGGGCGG	3	3	3	SALL1,	SALL1,	SALL1,					0.155879	0.119218	0.277886	0.221682	0.118116	0.255937	0.305275	3.25377	2.98606	3.40971	3.53418	3.26362	3.69545	3.54147	2.75068	2.76289	2.68659	2.7865	2.80274	2.91651	2.62879	1	0	1	1	0	1	1	0	0	1	0	0
CTCF_M4592_1.02	chr16:53078136-53078307	2	68	88	+	TGGCCACAAGGAGACGCCCCG	3	1	3	TOX3,CHD9,							0.384013	0.217858	0.202834	0.091419	0.356016	0.124818	0.354867	3.76809	3.06819	3.45061	3.66028	3.60645	3.97211	4.27036	2.68053	2.65855	2.95513	3.28715	2.66825	3.35968	3.10383	1	1	1	0	1	0	1	0	0	1	0	0
ZIC2_2	chr16:53078136-53078307	2	101	115	+	AGCCCCCTGTGGGGT	3	1	3	TOX3,CHD9,							0.54377	0.207027	0.335997	0.340501	0.349228	0.387807	0.530102	3.76809	3.06819	3.45061	3.66028	3.60645	3.97211	4.27036	2.2897	2.21751	2.62646	2.56996	2.56856	2.69406	2.5181	1	1	1	1	1	1	1	0	0	1	0	0
ZIC5_M2259_1.02	chr16:53078136-53078307	2	80	91	-	CAGCGGGGCGTC	3	1	3	TOX3,CHD9,							0.487904	0.310213	0.380768	0.303399	0.310865	0.315615	0.341781	3.76809	3.06819	3.45061	3.66028	3.60645	3.97211	4.27036	2.44109	2.22151	2.55996	2.95949	2.94311	2.98866	3.21839	1	1	1	1	1	1	1	0	0	1	0	0
TCF7L2_M5596_1.02	chr16:69106323-69106494	4	75	89	+	TTACCTTTGAACTCT	1	2	1	TANGO6,HAS3,			HAS3,	HAS3,	HAS3,		-0.39671	-0.288007	-0.317896	-0.331463	-0.43937	-0.287751	-0.299821	1.77518	1.79208	1.71219	1.74854	1.59596	1.37754	1.38907	2.83181	2.46508	2.44994	2.39251	2.41374	1.93162	1.8704	-1	-1	-1	-1	-1	-1	0	0	0	1	0	1
TEAD4_1	chr16:70655764-70655935	2	64	73	-	GACATTCCAC	1	2	1	MTSS1L,IL34,							0.225775	0.175891	0.258155	0.300068	0.314735	0.271481	0.05074	1.95389	2.02496	2.26098	2.21754	2.11856	1.83457	1.88412	1.42065	1.61961	1.55218	1.61372	1.42559	1.42664	1.67575	0	1	1	0	0	0	0	0	0	1	0	0
SRF_known1	chr16:75279057-75279228	2	15	32	+	TTTCCCAAATATGGTCTG	2	2	2	CTRB1,BCAR1,	BCAR1,	BCAR1,					0.768291	0.869808	0.894271	0.992079	1.15182	0.941287	1.13137	4.80074	4.631	6.02088	7.90744	8.13128	7.54151	7.33959	2.187	1.83657	2.39665	2.90035	2.38325	2.94197	2.34002	1	1	1	1	1	1	1	0	0	1	0	0
CTCF_M4592_1.02	chr16:87812846-87813017	1	2	22	+	CGGCCGCCAGGGGTCACTCCT	3	3	2	SLC7A5,KLHDC4,							0.59353	0.738147	0.923808	0.865449	0.791136	0.97366	0.664236	2.5584	2.68288	3.10456	3.26807	2.87884	2.99201	3.03057	1.38828	1.32008	1.22968	1.40814	1.24496	1.20733	1.43257	1	1	1	1	1	1	1	1	1	0	0	0
SP8_1	chr16:87887324-87887495	2	63	74	-	GCCACACCCACT	3	2	3	SLC7A5,KLHDC4,							0.622192	0.513806	0.595226	0.688203	0.601869	0.647583	0.434002	14.3446	9.80705	14.3926	15.7969	14.669	16.0784	13.9564	7.38703	6.14376	7.63048	7.89	7.58172	8.57357	8.15588	1	1	1	1	1	1	1	0	0	0	0	0
CTCF_M4592_1.02	chr17:1619583-1619754	2	8	28	-	TGCCCAGCAGTGGGCGGTGAT	4	3	3	WDR81,TLCD2,			SMG6,RP11-667K14.4,RP11-667K14.3,OVCA2,MIR212,MIR132,HIC1,DPH1,		WDR81,SMG6,SGSM2,RP11-667K14.4,RP11-667K14.3,OVCA2,MIR212,MIR132,HIC1,DPH1,		0.345871	0.298025	0.381507	0.328881	0.292933	0.426292	0.44692	4.9007	3.84437	5.00183	5.49945	5.33777	5.89759	6.10893	3.64322	2.85208	3.59982	3.76033	3.78546	3.93794	3.99027	1	1	1	1	1	1	1	1	0	1	0	0
ESRRA_disc4	chr17:1619583-1619754	2	35	48	-	CCGGGTGGGCGGGG	4	3	3	WDR81,TLCD2,			SMG6,RP11-667K14.4,RP11-667K14.3,OVCA2,MIR212,MIR132,HIC1,DPH1,		WDR81,SMG6,SGSM2,RP11-667K14.4,RP11-667K14.3,OVCA2,MIR212,MIR132,HIC1,DPH1,		0.319493	0.166052	0.285201	0.283653	0.274253	0.346919	0.572112	4.9007	3.84437	5.00183	5.49945	5.33777	5.89759	6.10893	3.77969	3.39105	4.01315	4.02323	3.7496	4.32143	3.80977	1	1	1	1	1	1	1	1	0	1	0	0
FOSL1_M6231_1.02	chr17:1619583-1619754	2	3	14	-	CGGTGATTGGCC	4	3	3	WDR81,TLCD2,			SMG6,RP11-667K14.4,RP11-667K14.3,OVCA2,MIR212,MIR132,HIC1,DPH1,		WDR81,SMG6,SGSM2,RP11-667K14.4,RP11-667K14.3,OVCA2,MIR212,MIR132,HIC1,DPH1,		0.46574	0.468299	0.578734	0.555427	0.525905	0.614591	0.780384	4.9007	3.84437	5.00183	5.49945	5.33777	5.89759	6.10893	3.0768	2.28092	2.81655	3.17102	3.06201	3.04288	2.90782	1	1	1	1	1	1	1	1	0	1	0	0
REST_M4657_1.02	chr17:1619583-1619754	2	62	76	+	CTCGCCCTGGTCCCG	4	3	3	WDR81,TLCD2,			SMG6,RP11-667K14.4,RP11-667K14.3,OVCA2,MIR212,MIR132,HIC1,DPH1,		WDR81,SMG6,SGSM2,RP11-667K14.4,RP11-667K14.3,OVCA2,MIR212,MIR132,HIC1,DPH1,		0.205696	0.125323	0.314101	0.302014	0.265574	0.284027	0.464841	4.9007	3.84437	5.00183	5.49945	5.33777	5.89759	6.10893	4.35203	3.62317	3.89643	4.32283	3.98715	4.50396	4.34764	1	0	1	1	1	1	1	1	0	1	0	0
CEBPZ_M6174_1.02	chr17:1620389-1620560	1	132	142	+	GGCCAATCAGA	2	3	2	WDR81,TLCD2,			SMG6,RP11-667K14.4,RP11-667K14.3,OVCA2,MIR212,MIR132,HIC1,DPH1,		WDR81,SMG6,SGSM2,RP11-667K14.4,RP11-667K14.3,OVCA2,MIR212,MIR132,HIC1,DPH1,		0.458735	0.448308	0.600394	0.710696	0.718666	0.817499	0.8112	2.67271	2.38464	2.78544	3.12705	2.73774	3.09729	2.94089	1.7519	1.52472	1.64072	1.66479	1.49452	1.38623	1.37431	1	1	1	1	1	1	1	0	0	1	0	1
FOSL1_M6231_1.02	chr17:1620389-1620560	1	132	143	-	CTCTGATTGGCC	2	2	2	WDR81,TLCD2,			SMG6,RP11-667K14.4,RP11-667K14.3,OVCA2,MIR212,MIR132,HIC1,DPH1,		WDR81,SMG6,SGSM2,RP11-667K14.4,RP11-667K14.3,OVCA2,MIR212,MIR132,HIC1,DPH1,		0.540908	0.452619	0.609134	0.872758	0.644097	0.850597	0.758715	2.67271	2.38464	2.78544	3.12705	2.73774	3.09729	2.94089	1.58301	1.51125	1.55171	1.31798	1.5236	1.44029	1.44126	1	1	1	1	1	1	1	0	0	1	0	1
BCL6_M6136_1.02	chr1:45008967-45009138	2	25	54	+	GGCTGGGGGGAGGGGAGGGGGTGATGGGGG	3	2	3	TMEM53,RNF220,							0.177653	0.161688	0.056816	0.374823	0.149302	0.293296	0.07101	2.41788	2.39844	2.3025	2.68274	2.27689	3.70954	3.07694	1.99982	2.34817	1.96918	2.01695	2.16559	3.34778	2.64385	0	0	0	1	0	0	0	1	1	1	0	1
NANOG_disc2	chr17:16189363-16189534	2	27	41	+	TTGGATGACAAAGGA	2	3	3	PIGL,CENPV,							0.026482	0.350125	0.391909	0.514525	0.493452	0.664058	0.588506	1.81394	2.40767	2.586	3.12421	2.90138	3.98209	3.84097	1.86839	1.79009	1.88749	2.00455	1.77944	2.16609	2.2773	0	1	1	1	1	1	1	1	1	1	0	0
TP73_M6117_1.02	chr17:40075263-40075434	4	121	135	+	CCTGCTGGGACTTGT	3	3	2	CNP,ACLY,					CNP,	ZNF385C,NKIRAS2,DNAJC7,CNP,	-0.323137	-0.32978	-0.304917	-0.288998	-0.307527	-0.372207	-0.48106	4.14935	3.2265	4.26011	4.43451	4.45629	3.96888	3.66985	6.18585	4.79648	6.20898	6.11224	6.28808	6.69285	6.20717	-1	-1	-1	-1	-1	-1	-1	0	0	0	0	0
FOSL1_M2279_1.02	chr17:60902265-60902436	1	33	43	+	AGTGACTCATC	4	3	2	TANC2,MARCH10,							0.278381	0.20319	0.33795	0.490888	0.370166	0.526797	0.49913	1.67283	1.56642	1.73921	2.03536	1.78603	1.95443	1.9862	1.21687	1.26201	1.29658	1.28346	1.20338	1.17395	1.2279	1	1	1	1	1	1	1	0	0	1	0	1
GATA_known9	chr17:63568967-63569138	4	73	82	-	ACAGATAAGC	3	2	2	CEP112,AXIN2,							-0.312627	-0.206514	-0.294627	-0.391904	-0.27904	-0.349349	-0.344792	2.08726	2.0428	2.139	2.11048	2.16714	2.09542	2.01822	2.72283	2.67824	2.9247	3.18054	3.00234	3.05266	2.85622	-1	-1	-1	-1	-1	-1	-1	0	0	1	0	0
HNF4_known18	chr17:63568967-63569138	2	118	133	-	AAGGTCAAAGTTCAAG	3	2	2	CEP112,AXIN2,							0.16781	0.180854	0.20562	0.151084	0.276363	0.159993	0.157107	2.08726	2.0428	2.139	2.11048	2.16714	2.09542	2.01822	1.7725	1.78732	1.7214	1.81208	1.69671	1.76611	1.77062	1	1	1	1	1	1	1	0	0	1	0	0
NR2F2_M5676_1.02	chr17:63568967-63569138	1	119	133	+	TTGAACTTTGACCTT	3	3	2	CEP112,AXIN2,							0.287389	0.409223	0.459345	0.496135	0.55599	0.578088	0.410723	2.08726	2.0428	2.139	2.11048	2.16714	2.09542	2.01822	1.50824	1.4394	1.39819	1.34085	1.30441	1.21872	1.35739	1	1	1	1	1	1	1	0	0	1	0	0
RARG_4	chr17:63568967-63569138	2	126	141	-	GGGGAGAAAAGGTCAA	3	2	2	CEP112,AXIN2,							0.240085	0.247219	0.336498	0.253973	0.375448	0.357504	0.295565	2.08726	2.0428	2.139	2.11048	2.16714	2.09542	2.01822	1.59176	1.62455	1.56014	1.63693	1.52922	1.46618	1.48449	1	1	1	1	1	1	1	0	0	1	0	0
MXI1_M4678_1.02	chr1:51887751-51887922	2	73	87	-	ATTTCCATAGCAACA	4	3	3	TTC39A,EPS15,							0.148192	0.187466	0.172299	0.274166	0.261345	0.336179	0.361993	2.87777	2.74832	3.13107	3.32838	2.99985	3.65416	3.40823	2.51358	2.35017	2.61525	2.76079	2.19915	2.60688	2.52257	1	1	1	1	1	1	1	0	0	0	0	0
E2F3_M2271_1.02	chr17:71609370-71609541	2	105	119	-	CAGAGGGGGAGGGAG	4	3	3	SDK2,CDC42EP4,							0.207663	0.211485	0.315939	0.293254	0.325992	0.345783	0.508421	1.70604	1.71501	2.09969	2.36092	1.96805	2.29886	2.4858	1.57196	1.34541	1.6268	1.66386	1.43209	1.49362	1.56364	1	1	1	1	1	1	1	0	0	1	0	1
ESRRA_disc4	chr17:71609370-71609541	2	61	74	-	CAGGGAGACGGGGC	4	3	3	SDK2,CDC42EP4,							0.169696	0.032443	0.17477	0.104053	0.030362	0.001501	0.280356	1.70604	1.71501	2.09969	2.36092	1.96805	2.29886	2.4858	1.5423	1.70625	1.77254	2.03472	1.95332	2.02679	1.82695	0	0	0	0	0	0	1	0	0	1	0	1
MXI1_M4678_1.02	chr17:71609370-71609541	2	66	80	+	GTCTCCCTGGAGACG	4	2	3	SDK2,CDC42EP4,							0.21427	0.189338	0.429068	0.456284	0.388733	0.41433	0.420102	1.70604	1.71501	2.09969	2.36092	1.96805	2.29886	2.4858	1.38274	1.40712	1.33847	1.42854	1.28666	1.37112	1.57316	1	1	1	1	1	1	1	0	0	1	0	1
NANOG_disc2	chr17:75738862-75739033	2	12	26	+	CAGGGAAACAAAGAC	4	3	3	TNRC6C,SEPT9,							0.936826	0.753831	0.764685	0.916629	0.950055	1.22535	1.33672	3.41707	2.96591	3.33847	3.29051	3.25029	4.71408	6.77891	1.39456	1.324	1.53028	1.35941	1.21318	1.34604	1.72699	1	1	1	1	1	1	1	0	0	1	0	1
OTX2_1	chr17:75738862-75739033	1	105	121	-	GTAAAGGATTAACCTCC	4	3	3	TNRC6C,SEPT9,							0.941247	0.756405	0.877494	0.886554	0.943527	1.35814	1.497	3.41707	2.96591	3.33847	3.29051	3.25029	4.71408	6.77891	1.44381	1.35547	1.40882	1.43825	1.21628	1.18654	1.54152	1	1	1	1	1	1	1	0	0	1	0	1
BCL6_M6136_1.02	chr17:79316609-79316780	2	123	152	-	AGGGGGCGGAAGGAAGGACGGAGAAGGGTG	1	1	1	TMEM105,ACTG1,					RP13-766D20.2,RP11-1055B8.7,RP11-1055B8.6,MIR4740,FSCN2,ACTG1,AC139149.1,	RP11-1055B8.6,RP11-1055B8.4,	0.404612	0.425181	0.36997	0.360353	0.250561	0.242394	0.244374	5.03475	4.13006	4.68542	4.8567	4.46373	4.75735	4.47307	3.51642	2.73594	3.21042	3.47813	3.17949	3.49539	3.24616	1	1	1	1	1	1	1	0	0	0	0	1
ZEB1_M2954_1.02	chr17:79316609-79316780	2	3	13	+	CACACCTGGGC	1	3	1	TMEM105,ACTG1,					RP13-766D20.2,RP11-1055B8.7,RP11-1055B8.6,MIR4740,FSCN2,ACTG1,AC139149.1,	RP11-1055B8.6,RP11-1055B8.4,	0.322507	0.29173	0.240838	0.285634	0.189431	0.349965	0.378638	5.03475	4.13006	4.68542	4.8567	4.46373	4.75735	4.47307	3.53688	3.03726	3.4733	3.67028	3.47927	3.07042	2.86817	1	1	1	1	1	1	1	0	0	0	0	1
ZNF219_M6553_1.02	chr17:79316609-79316780	2	143	154	-	GAAGGGGGCGGA	1	1	1	TMEM105,ACTG1,					RP13-766D20.2,RP11-1055B8.7,RP11-1055B8.6,MIR4740,FSCN2,ACTG1,AC139149.1,	RP11-1055B8.6,RP11-1055B8.4,	0.795686	0.60946	0.590739	0.67615	0.675371	0.643698	0.559603	5.03475	4.13006	4.68542	4.8567	4.46373	4.75735	4.47307	2.23097	2.23547	2.54099	2.4316	2.16712	2.26434	2.47065	1	1	1	1	1	1	1	0	0	0	0	1
BX088580.2_M6121_1.02	chr18:13239321-13239492	1	149	163	-	TTAGAATTTAAAAGA	4	3	3	LDLRAD4,FAM210A,							0.499595	0.511008	0.573823	0.652006	0.713775	1.05387	1.10689	2.3668	2.18139	2.24992	2.30592	2.22613	3.03431	4.07332	1.37337	1.33176	1.3024	1.19409	1.04672	1.08026	1.3056	1	1	1	1	1	1	1	0	0	1	0	1
POU6F2_M5748_1.02	chr18:13239321-13239492	2	159	168	+	TCTAATTAGC	4	3	3	LDLRAD4,FAM210A,							0.527799	0.424589	0.612744	0.599401	0.568304	0.912145	0.91149	2.3668	2.18139	2.24992	2.30592	2.22613	3.03431	4.07332	1.41925	1.46618	1.2257	1.30232	1.20415	1.38279	1.55082	1	1	1	1	1	1	1	0	0	1	0	1
BX088580.2_M6121_1.02	chr18:48944394-48944565	1	131	145	-	TTTACATATAAAAGC	3	3	3	MEX3C,DCC,							1.32953	1.29566	1.4586	1.7193	1.84188	1.85409	1.59068	5.22593	4.36378	5.356	6.313	6.46925	6.85398	5.57395	1.37711	1.24378	1.24332	1.12608	1.05866	1.13285	1.1438	1	1	1	1	1	1	1	0	0	0	0	0
TP73_M6117_1.02	chr18:48944394-48944565	1	107	121	+	CAGGCATAGACATGC	3	3	3	MEX3C,DCC,							1.39824	1.24616	1.40982	1.56203	1.62189	1.64249	1.40792	5.22593	4.36378	5.356	6.313	6.46925	6.85398	5.57395	1.25162	1.23297	1.23607	1.25375	1.25057	1.23377	1.31009	1	1	1	1	1	1	1	0	0	0	0	0
IRF4_M5573_1.02	chr18:52274870-52275041	4	133	147	+	TAGAAATCGAAACTA	2	1	2	RAB27B,DYNAP,							-0.392965	-0.199647	-0.187898	0.012875	-0.019373	0.172519	0.181206	1.63664	1.95154	2.09798	2.51337	2.28981	2.26217	2.2032	2.43909	2.16681	2.57947	2.47323	2.18003	1.78529	1.77258	-1	-1	-1	0	0	1	1	0	0	1	0	0
ETV5_M5433_1.02	chr19:3971213-3971384	2	118	127	-	ACCGGAAGTC	3	2	3	EEF2,DAPK3,			SNORD37,EEF2,	SNORD37,EEF2,	SNORD37,EEF2,	SNORD37,EEF2,	0.694959	0.694642	0.760186	0.802128	0.716382	0.764406	0.742856	4.27472	3.57951	4.54558	5.14456	4.56628	5.29835	5.85597	2.07321	1.85331	2.24674	2.37802	2.29117	2.49882	2.6861	1	1	1	1	1	1	1	0	0	1	0	0
REST_M4657_1.02	chr19:3971213-3971384	4	155	169	+	CTGACCCAGGTGCTG	3	2	3	EEF2,DAPK3,			SNORD37,EEF2,	SNORD37,EEF2,	SNORD37,EEF2,	SNORD37,EEF2,	-0.281502	-0.212832	-0.150635	-0.207711	-0.30996	-0.190452	-0.222277	4.27472	3.57951	4.54558	5.14456	4.56628	5.29835	5.85597	5.64001	4.57708	5.68179	6.16573	6.52649	6.82012	7.28703	-1	-1	-1	-1	-1	-1	-1	0	0	1	0	0
GLI2_1	chr2:152128-152299	2	76	89	+	GACCACACACACCA	3	3	2	SH3YL1,FAM110C,							0.296501	0.348344	0.237144	0.406873	0.298389	0.431751	0.344588	35.3438	27.6379	34.7031	46.2335	39.9407	33.172	25.8687	23.7961	18.8948	25.4252	28.3309	28.6455	21.0806	17.5456	1	1	1	1	1	1	1	0	0	1	0	0
POU3F1_2	chr2:152128-152299	2	160	171	-	TTATGTAAATGA	3	3	2	SH3YL1,FAM110C,							1.27759	1.28487	1.35773	1.47237	1.47638	1.59953	1.50341	35.3438	27.6379	34.7031	46.2335	39.9407	33.172	25.8687	8.89572	7.14311	8.40722	9.73331	9.27544	6.90927	5.47434	1	1	1	1	1	1	1	0	0	1	0	0
SOX1_M1605_1.02	chr2:152128-152299	2	54	63	+	ATTCATCCTC	3	2	2	SH3YL1,FAM110C,							0.146913	0.152487	0.167116	0.266291	0.193214	0.236418	0.213243	35.3438	27.6379	34.7031	46.2335	39.9407	33.172	25.8687	28.9055	22.9653	29.1679	34.2283	31.9448	25.5434	21.2628	1	1	1	1	1	1	1	0	0	1	0	0
TEAD1_M4047_1.02	chr2:1629251-1629422	2	135	145	+	ACATTCCTGGC	3	1	3	TPO,PXDN,							0.619248	0.509614	0.784167	0.725619	0.699484	0.600546	0.622435	10.4094	7.41514	10.2826	12.8414	12.7624	15.3308	13.838	4.73919	4.49019	4.53183	5.51648	5.86906	8.01946	7.0124	1	1	1	1	1	1	1	0	0	1	0	0
ZEB1_M2954_1.02	chr2:1629251-1629422	1	109	119	-	TGCACCTGGGC	3	3	3	TPO,PXDN,							1.41811	1.22062	1.49982	1.67881	1.82035	2.05753	1.88927	10.4094	7.41514	10.2826	12.8414	12.7624	15.3308	13.838	2.1423	1.89881	2.20188	2.06202	1.82069	1.64332	1.79959	1	1	1	1	1	1	1	0	0	1	0	0
BHLHE40_disc2	chr2:17721822-17721993	1	85	101	+	GGCTCGCGCGCCTGCGC	3	3	3	VSNL1,RAD51AP2,	VSNL1,	VSNL1,					0.413628	0.169423	0.411935	0.371044	0.31488	0.660299	0.370607	2.35627	2.02357	2.1872	2.09353	2.17834	2.83407	2.37642	1.7076	1.68666	1.60047	1.49046	1.59809	1.58954	1.74672	1	0	1	1	1	1	1	1	0	1	0	1
NFIA_M5662_1.02	chr1:69442968-69443139	2	119	133	-	TTGGCACATTTCCAT	1	2	2	LRRC7,DEPDC1,							0.402276	0.377905	0.464929	0.475507	0.498232	0.395262	0.262517	3.74791	3.24399	3.79592	4.07105	3.59085	2.72174	2.10997	2.3588	2.15496	2.38317	2.44909	2.1589	1.76844	1.44499	1	1	1	1	1	0	0	0	0	1	0	0
BX088580.2_M6121_1.02	chr2:42175711-42175882	2	84	98	-	TTTGCATGATAATGG	4	3	3	PKDCC,					PKDCC,		1.6748	1.42348	1.61164	1.70456	1.68752	1.7905	1.71672	7.58216	6.10743	6.94065	7.24931	6.63993	6.94962	11.3538	1.37229	1.31813	1.31156	1.32318	1.17641	1.17256	2.03492	1	1	1	1	1	1	1	0	0	1	0	1
TEAD1_M4047_1.02	chr2:42257447-42257618	1	53	63	+	ACATTCCTCAC	4	3	3	PKDCC,							0.645141	0.631954	0.712784	0.772378	0.751283	0.867654	0.837966	2.33292	2.38665	2.33673	2.49998	2.31758	2.46359	2.7713	1.23787	1.29466	1.19291	1.21042	1.04761	1.04598	1.15799	1	1	1	1	1	1	1	0	0	1	0	0
TEAD4_1	chr2:42257447-42257618	1	52	61	+	CACATTCCTC	4	3	3	PKDCC,							0.618211	0.614018	0.638485	0.657202	0.756971	0.760607	0.815551	2.33292	2.38665	2.33673	2.49998	2.31758	2.46359	2.7713	1.28302	1.33125	1.32458	1.35569	1.09136	1.18311	1.25972	1	1	1	1	1	1	1	0	0	1	0	0
KLF15_M6321_1.02	chr2:42273999-42274170	2	9	25	+	AGCTGCGAGGGGGAGGG	2	3	3	PKDCC,	PKDCC,	PKDCC,					0.513851	0.403996	0.42032	0.650799	0.458584	0.607946	0.683366	4.39008	4.02569	4.59643	5.85826	4.99722	7.70173	9.43817	2.72485	2.83656	3.19379	3.11972	2.93321	3.84773	4.82484	1	1	1	1	1	1	1	0	0	1	0	1
SP8_1	chr2:42273999-42274170	2	16	27	-	GCCCCTCCCCCT	2	3	3	PKDCC,	PKDCC,	PKDCC,					0.519707	0.441017	0.413921	0.527932	0.374062	0.596165	0.706347	4.39008	4.02569	4.59643	5.85826	4.99722	7.70173	9.43817	2.64563	2.73166	3.10859	3.69925	3.556	4.64226	4.97025	1	1	1	1	1	1	1	0	0	1	0	1
GLI2_2	chr2:47630109-47630280	1	106	117	-	GCGACCACACCC	1	3	2	MSH2,KCNK12,							1.1473	0.845964	1.08835	1.15587	1.16821	1.25597	1.2455	5.34364	4.06984	5.01318	5.33749	5.42034	5.14485	4.8937	1.90963	1.83015	1.84533	1.7463	1.65757	1.50895	1.47895	1	1	1	1	1	1	1	0	0	1	0	0
RELA_M4497_1.02	chr2:53339840-53340011	2	6	16	-	GGGAATTTCCT	3	3	3	CHAC2,							0.128067	0.164906	0.22017	0.203583	0.128784	0.254231	0.24822	1.94723	1.98998	2.14656	2.2908	2.35278	2.61239	2.31559	1.68243	1.71028	1.93725	1.87875	2.04475	2.0504	1.81666	1	1	1	1	1	1	1	1	0	1	0	0
BX088580.2_M6121_1.02	chr2:58767176-58767347	2	76	90	+	TTTGCATTACAATAA	2	2	2	FANCL,							1.9543	1.8794	2.16243	2.30125	2.22907	2.09499	2.19801	15.1713	12.8973	18.2205	23.7887	20.7234	22.3023	21.0158	2.09618	1.82786	2.07159	2.48651	2.30752	2.8859	2.53322	1	1	1	1	1	1	1	0	0	1	0	1
DMRTA2_M0629_1.02	chr2:58767176-58767347	4	18	28	-	AATGTATCATC	2	3	2	FANCL,							-0.170896	-0.066228	0.043066	0.153723	0.101033	0.245997	0.253909	15.1713	12.8973	18.2205	23.7887	20.7234	22.3023	21.0158	17.5344	13.7103	17.1419	20.4515	19.312	17.6851	17.3009	-1	0	0	1	0	1	1	0	0	1	0	1
TEAD4_1	chr2:77320816-77320987	2	103	112	+	GACATTCCAC	2	2	2	LRRTM4,							0.331235	0.279842	0.348956	0.504226	0.494676	0.241917	0.220341	2.32873	2.00371	2.36143	3.0181	2.77733	2.24017	2.1419	1.81322	1.59594	1.89752	1.90035	1.71826	1.90604	1.87149	1	1	1	1	1	1	1	0	0	1	0	1
STAT_disc6	chr2:120995685-120995856	2	23	31	-	AGGCAGGAA	4	2	3	TMEM185B,RALB,							0.238856	0.062325	0.107748	0.331584	0.106851	0.19078	0.165313	1.85094	1.48002	1.6251	1.87732	1.72293	2.14987	2.60529	1.50944	1.33969	1.50959	1.47025	1.56812	1.75408	1.97591	1	0	0	0	0	1	1	0	0	1	0	1
IRX2_2	chr2:151968526-151968697	1	79	90	-	CTACATAACAAG	3	3	3	RND3,RBM43,							1.45988	1.17346	1.44292	1.55991	1.56675	1.60574	1.56768	5.58997	4.56489	5.49051	6.65808	5.94818	6.86012	6.27851	1.17457	1.20856	1.15355	1.1877	1.0944	1.16397	1.18546	1	1	1	1	1	1	1	0	0	1	0	1
GLI1_M2545_1.02	chr2:169409039-169409210	1	96	105	+	ACCACCCACT	1	3	1	NOSTRIN,CERS6,							1.54729	1.26026	1.49097	1.46495	1.6307	1.68968	1.48151	6.55192	5.03225	5.74682	5.92405	5.68309	5.8512	5.5317	1.38105	1.3928	1.26437	1.36335	1.1548	1.10091	1.27024	1	1	1	1	1	1	1	0	0	1	0	0
SP8_1	chr2:169409039-169409210	2	32	43	-	CCCACCCCCACA	1	1	1	NOSTRIN,CERS6,							0.606885	0.482701	0.4566	0.507726	0.599177	0.577594	0.548744	6.55192	5.03225	5.74682	5.92405	5.68309	5.8512	5.5317	3.86087	3.21619	3.54044	3.73963	3.70479	3.75605	3.19855	1	1	1	1	1	1	1	0	0	1	0	0
TCF4_M0219_1.02	chr2:187120671-187120842	2	101	109	-	CCAGGTGCC	3	3	3	ZC3H15,FSIP2,							0.105186	0.097212	0.087446	0.110412	0.17988	0.220498	0.260369	1.86579	1.88018	1.9653	2.13706	2.44687	3.2521	2.98675	1.70831	1.6716	1.78106	1.86359	1.9669	2.48131	2.27588	0	0	0	0	1	1	1	0	0	1	0	1
ZEB1_M2954_1.02	chr2:187120671-187120842	2	101	111	+	GGCACCTGGGA	3	3	3	ZC3H15,FSIP2,							0.10419	0.073459	0.155393	0.089873	0.222102	0.187363	0.26693	1.86579	1.88018	1.9653	2.13706	2.44687	3.2521	2.98675	1.67013	1.71813	1.69737	1.95349	2.01608	2.76489	2.35289	0	0	1	0	1	1	1	0	0	1	0	1
GFI1B_M5188_1.02	chr2:189168414-189168585	2	64	78	+	TACTGTGATTGACTT	2	3	2	GULP1,COL3A1,							0.173052	0.227974	0.216849	0.283379	0.201184	0.402234	0.16107	2.02391	1.87359	2.22474	2.80084	2.42222	2.75045	2.50512	1.71139	1.55694	1.79306	2.14967	1.89215	1.87237	1.97595	1	1	1	1	1	1	0	0	0	1	0	1
STAT_disc6	chr2:198452084-198452255	1	86	94	-	AGGCAGGAA	1	1	1	RFTN2,MOB4,							1.39737	1.04554	1.24008	1.20327	1.08561	0.853778	0.394607	5.23015	3.58106	4.71441	4.40859	3.9232	2.93916	1.90811	1.23204	1.25556	1.34007	1.34566	1.30331	1.24711	1.38209	1	1	1	1	1	1	1	0	0	1	0	0
KLF15_M6321_1.02	chr2:208634681-208634852	2	64	80	-	GCGGGGCAGTGGGCGGG	4	1	3	PLEKHM3,FZD5,	FZD5,	FZD5,	PLEKHM3,	PLEKHM3,	RNU6-360P,PLEKHM3,	PLEKHM3,	0.221715	0.22544	0.283821	0.197595	0.207493	0.176107	0.12924	2.51403	2.35312	2.53159	2.73076	2.58491	3.2415	3.02382	1.97168	1.81659	2.02466	2.23606	2.15716	2.94645	2.72081	1	1	1	1	1	1	0	1	0	0	0	0
SP8_1	chr2:208634681-208634852	2	62	73	+	TCCCCGCCCACT	4	1	3	PLEKHM3,FZD5,	FZD5,	FZD5,	PLEKHM3,	PLEKHM3,	RNU6-360P,PLEKHM3,	PLEKHM3,	0.260066	0.268027	0.34128	0.221979	0.220803	0.2858	0.283945	2.51403	2.35312	2.53159	2.73076	2.58491	3.2415	3.02382	1.89516	1.77016	1.86015	2.13681	2.17026	2.59754	2.491	1	1	1	1	1	1	1	1	0	0	0	0
STAT_disc6	chr2:224588788-224588959	2	123	131	-	AGGCAGGAT	3	2	2	SCG2,AP1S3,							0.271202	0.139166	0.163035	0.256389	0.294188	0.262162	0.26549	2.30559	1.97149	2.13529	2.38226	2.1688	2.23518	2.16292	1.68324	1.68642	1.77945	1.86418	1.58761	1.75637	1.6751	1	1	1	1	1	1	1	0	0	1	0	0
ZIC2_1	chr2:224588788-224588959	2	113	121	-	GGGGTGGTG	3	3	2	SCG2,AP1S3,							0.143166	0.065694	0.067436	0.200789	0.145518	0.130601	0.227956	2.30559	1.97149	2.13529	2.38226	2.1688	2.23518	2.16292	2.05328	1.87634	2.05183	1.98964	1.86959	2.0054	1.79504	1	0	0	1	1	1	1	0	0	1	0	0
ZNF219_M6553_1.02	chr2:224588788-224588959	2	114	125	-	GATGGGGGTGGT	3	3	2	SCG2,AP1S3,							0.146638	-0.016969	0.024444	0.062744	0.013455	0.075825	0.187597	2.30559	1.97149	2.13529	2.38226	2.1688	2.23518	2.16292	2.01406	2.04293	2.0726	2.22989	2.11187	2.06152	1.90252	1	0	0	0	0	0	1	0	0	1	0	0
GFI1B_M5188_1.02	chr20:9553432-9553603	4	43	57	+	TGCTGTGATTTTGTG	4	1	3	PAK7,LAMP5,							-0.159198	0.024273	0.089205	-0.13555	0.091732	0.034812	-0.021068	1.90649	1.89998	2.40942	2.54789	2.75062	4.58107	5.80214	2.1158	2.00193	2.31585	3.09579	2.65949	4.98369	6.01742	-1	0	0	-1	0	0	0	0	0	1	0	1
RELA_M4497_1.02	chr20:9553432-9553603	2	105	115	+	GGGGATTTCCA	4	3	3	PAK7,LAMP5,							0.088924	0.207871	0.300679	0.319316	0.41641	0.863804	0.970124	1.90649	1.89998	2.40942	2.54789	2.75062	4.58107	5.80214	1.58946	1.60867	1.80813	1.88719	1.74108	1.98295	2.13331	0	1	1	1	1	1	1	0	0	1	0	1
RELB_M6448_1.02	chr20:9553432-9553603	2	104	115	+	GGGGGATTTCCA	4	3	3	PAK7,LAMP5,							-0.05656	0.021912	0.141374	0.057227	0.147347	0.443339	0.720379	1.90649	1.89998	2.40942	2.54789	2.75062	4.58107	5.80214	2.0095	2.02382	2.1811	2.50294	2.51319	3.2572	2.97542	0	0	1	0	1	1	1	0	0	1	0	1
SCXA_M4850_1.02	chr20:9553432-9553603	1	100	120	+	TTCAGGGGGATTTCCATATGG	4	3	3	PAK7,LAMP5,							0.321852	0.448242	0.563132	0.567025	0.756777	1.19298	1.1846	1.90649	1.89998	2.40942	2.54789	2.75062	4.58107	5.80214	1.29541	1.22821	1.38828	1.38852	1.30862	1.50457	1.79353	1	1	1	1	1	1	1	0	0	1	0	1
FOXO6_M4973_1.02	chr1:117811765-117811936	2	113	121	+	TCGAAAACA	3	1	3	VTCN1,MAN1A2,							0.120052	0.101661	0.25221	0.210035	0.167841	0.232934	0.237864	1.9512	1.84283	2.0916	2.17902	1.82554	2.61995	2.92699	1.70164	1.64402	1.6484	1.69454	1.51389	2.01429	2.21829	0	0	1	1	1	1	1	0	0	1	0	1
REST_M4657_1.02	chr1:117811765-117811936	2	134	148	+	CTGACCATTGTGCTA	3	3	3	VTCN1,MAN1A2,							0.313382	0.329613	0.494124	0.337607	0.258488	0.546825	0.458628	1.9512	1.84283	2.0916	2.17902	1.82554	2.61995	2.92699	1.51765	1.30553	1.2968	1.55199	1.43054	1.40789	1.73559	1	1	1	1	1	1	1	0	0	1	0	1
ATF5_M2977_1.02	chr20:34679567-34679738	4	54	63	+	TTCTTCCTTT	1	3	3	EPB41L1,CNBD2,			snoU13,EPB41L1,AL121895.1,	snoU13,EPB41L1,AL121895.1,	snoU13,EPB41L1,AL121895.1,	snoU13,EPB41L1,AL121895.1,	-0.176839	-0.104137	-0.200531	-0.236697	-0.332959	-0.266847	-0.456982	1.98708	1.92544	1.97267	1.9774	1.85976	2.18219	2.32693	2.27214	2.09938	2.36131	2.25862	2.58705	2.95641	3.66729	-1	0	-1	-1	-1	-1	-1	0	0	1	0	0
HSF1_M3443_1.02	chr20:34679567-34679738	2	95	110	+	TTCCGGGCACTTCTGG	1	1	3	EPB41L1,CNBD2,			snoU13,EPB41L1,AL121895.1,	snoU13,EPB41L1,AL121895.1,	snoU13,EPB41L1,AL121895.1,	snoU13,EPB41L1,AL121895.1,	-0.033737	0.126876	0.060621	0.003974	0.113246	0.100807	0.09806	1.98708	1.92544	1.97267	1.9774	1.85976	2.18219	2.32693	1.96481	1.71655	1.93629	1.92504	1.6934	2.03852	2.13779	0	1	0	0	1	0	0	0	0	1	0	0
HSF_known3	chr20:34679567-34679738	4	94	110	+	ATTCCGGGCACTTCTGG	1	2	3	EPB41L1,CNBD2,			snoU13,EPB41L1,AL121895.1,	snoU13,EPB41L1,AL121895.1,	snoU13,EPB41L1,AL121895.1,	snoU13,EPB41L1,AL121895.1,	-0.501689	-0.281475	-0.473165	-0.659394	-0.539556	-0.580699	-0.629073	1.98708	1.92544	1.97267	1.9774	1.85976	2.18219	2.32693	3.22438	2.71465	3.23387	3.59242	3.19153	3.81662	4.48256	-1	-1	-1	-1	-1	-1	-1	0	0	1	0	0
TEAD4_1	chr20:38902955-38903126	3	123	132	+	GACATTCCAC	3	3	2	MAFB,							-0.110663	-0.045699	-0.139793	-0.158738	-0.114784	-0.058824	-0.172523	1.38897	1.33627	1.40504	1.5885	1.34942	1.49948	1.53335	1.53825	1.40457	1.70878	1.84028	1.60497	1.73295	1.89286	0	0	-1	-1	0	0	-1	0	0	1	0	0
FOXP4_M3284_1.02	chr20:50664982-50665153	1	95	113	-	TATTTATAATTGTTTTAAT	4	3	3	ZFP64,SALL4,							0.445993	0.362748	0.498926	0.456393	0.569494	0.718939	0.870335	1.97027	1.86275	1.81703	1.68999	1.60545	2.02184	3.11158	1.24175	1.25159	1.15982	1.10086	0.945106	0.973487	1.2834	1	1	1	1	1	1	1	0	0	1	0	1
POU6F2_M5748_1.02	chr20:50664982-50665153	1	91	100	-	TTTAATTAGC	4	3	3	ZFP64,SALL4,							0.403774	0.299134	0.331559	0.380965	0.410545	0.613732	0.86246	1.97027	1.86275	1.81703	1.68999	1.60545	2.02184	3.11158	1.27152	1.34217	1.32757	1.18459	1.04774	1.17815	1.21706	1	1	1	1	1	1	1	0	0	1	0	1
ALX1_5	chr9:110302071-110302242	2	76	88	+	GTAATTTGATTAC	3	2	3	KLF4,							0.528818	0.294827	0.543214	0.543636	0.625396	0.55933	0.622241	2.61652	2.23686	2.54432	2.81879	2.87255	2.81893	3.13885	1.54287	1.65321	1.54225	1.59134	1.52195	1.63626	1.69546	1	1	1	1	1	1	1	1	1	0	0	0
PHOX2B_3	chr9:110302071-110302242	2	77	87	+	TAATTTGATTA	3	1	3	KLF4,							0.313799	0.161777	0.281177	0.274138	0.304312	0.267127	0.211968	2.61652	2.23686	2.54432	2.81879	2.87255	2.81893	3.13885	1.89644	1.92589	2.05363	2.17835	2.1545	2.17931	2.69388	1	1	1	1	1	1	1	1	1	0	0	0
SRF_known1	chr4:79473652-79473823	2	73	90	+	ATGACCATATATAGGAAA	2	2	2	BMP2K,ANXA3,							2.2719	2.14362	2.55014	2.77556	2.77244	2.68633	2.60288	16.9499	14.4028	19.4994	26.5142	25.0761	25.1593	22.0777	1.75967	1.58111	1.50114	1.6947	1.54541	1.60861	1.55825	1	1	1	1	1	1	1	0	0	1	0	0
FOXO6_M5465_1.02	chr9:26746781-26746952	2	36	49	+	GTAAGCATGTTGAC	1	1	2	CAAP1,							0.57124	0.519758	0.446346	0.44003	0.538365	0.540545	0.433575	16.6553	13.6474	18.5488	24.8527	21.9731	16.1012	10.5527	9.68551	8.49745	12.6442	14.7012	12.4067	9.29068	6.90917	1	1	1	1	1	1	1	0	0	1	0	1
SRF_known1	chr1:155804390-155804561	2	138	155	+	GTTACCTTATATGGTTTA	2	2	3	GON4L,DAP3,							0.143905	0.147095	0.179643	0.215184	0.184945	0.05549	0.148738	1.86985	2.05913	2.39455	2.50676	2.47563	2.48075	2.66467	1.72642	1.80528	1.95558	2.14975	1.9306	2.33817	2.23669	1	1	1	1	1	0	1	0	0	0	0	0
POU6F2_M5748_1.02	chr1:3022152-3022323	2	146	155	+	GCTAATTAGC	4	2	3	PRDM16,ARHGEF16,							0.314975	0.232506	0.287336	0.26053	0.512482	0.402263	0.487023	1.99046	1.88002	1.97002	2.04102	2.13382	2.39504	2.48249	1.48653	1.5267	1.48753	1.57705	1.2965	1.53292	1.57456	1	1	1	1	1	1	1	0	0	1	0	0
MEIS2_4	chr13:43167230-43167401	3	91	102	+	TGACACCTGTCA	2	3	3	TNFSF11,DNAJC15,							-0.50562	-0.446462	-0.520743	-0.713215	-0.621932	-0.813218	-0.784728	1.2528	1.35933	1.29262	1.27799	1.3259	1.48707	1.44798	2.09412	2.13233	2.16733	2.60017	2.45556	3.38472	3.44868	-1	-1	-1	-1	-1	-1	-1	0	0	1	0	0
SRF_known1	chr17:16189363-16189534	1	118	135	+	AAGACCAAATAAGGGCGT	2	3	3	PIGL,CENPV,							0.423915	0.528878	0.641985	0.917541	0.788118	1.0734	1.10404	1.81394	2.40767	2.586	3.12421	2.90138	3.98209	3.84097	1.22594	1.41606	1.37864	1.28319	1.32805	1.29637	1.21081	1	1	1	1	1	1	1	1	1	1	0	0
BHLHE40_disc2	chr20:55841589-55841760	1	114	130	-	CGCCCAGGCCCCAGCGC	3	3	3	TFAP2C,BMP7,	BMP7,	BMP7,	MIR4325,	MIR4325,			0.358093	0.21476	0.268983	0.365013	0.409431	0.568599	0.622848	1.95602	1.75869	1.92926	2.1058	1.97478	2.52227	2.44148	1.22278	1.46353	1.4764	1.49017	1.22336	1.41253	1.38641	1	1	1	1	1	1	1	0	0	1	0	0
ZNF219_M6553_1.02	chr22:45898393-45898564	2	94	105	+	GGGGTGGGGGGA	4	3	3	RIBC2,FBLN1,	FBLN1,	FBLN1,					0.246315	0.135176	0.088613	0.105885	0.198294	0.300393	0.149731	2.84026	2.43072	2.48751	2.84118	2.64568	3.1689	2.65189	2.16287	2.11302	2.29949	2.4096	2.23357	2.52722	2.2565	1	0	0	0	1	1	0	1	1	0	1	0
ZIC2_2	chr3:57165008-57165179	2	53	67	-	GCCCCCCGGGAGGCC	1	2	1	IL17RD,ARHGEF3,							0.829546	0.777272	0.921633	0.946852	0.950825	0.694121	0.384425	4.90512	4.53311	5.39005	4.99252	4.61384	3.19991	2.34469	1.89841	1.77181	1.94467	1.77141	1.68998	1.52292	1.61936	1	1	1	1	1	1	1	0	0	1	0	1
ZIC2_2	chr3:57165008-57165179	1	54	68	+	GCCTCCCGGGGGGCA	1	1	1	IL17RD,ARHGEF3,							1.10235	0.960899	1.22479	1.12343	1.1586	0.892893	0.512659	4.90512	4.53311	5.39005	4.99252	4.61384	3.19991	2.34469	1.4354	1.52628	1.45453	1.48188	1.32912	1.23137	1.32164	1	1	1	1	1	1	1	0	0	1	0	1
ATF5_M2977_1.02	chr3:162459109-162459280	4	140	149	+	CTCTTCCTTT	2	2	2								-0.135108	-0.20473	-0.177104	-0.214501	-0.172003	-0.157255	-0.171665	4.34785	3.60976	4.12114	4.69412	4.36076	3.85841	3.57396	5.04796	4.45402	4.88821	6.20428	5.29572	4.44766	4.28693	-1	-1	-1	-1	-1	-1	-1	0	0	1	0	1
RFX5_disc3	chr4:56146759-56146930	4	28	36	-	AACCGATGA	1	1	2	SRD5A3,KDR,							-0.228142	-0.155728	-0.216535	-0.030364	-0.030384	-0.098996	-0.049563	1.30209	1.31703	1.33578	1.7323	1.7468	1.5808	1.65501	1.67826	1.69994	1.68705	1.7888	1.84496	1.76377	1.74944	-1	0	-1	0	0	0	0	0	0	1	0	0
BCL6_M6136_1.02	chr1:160983559-160983730	2	11	40	-	TGCAGAGAGGGCGGGAGGGAGCCAGGGAGT	3	3	3	ITLN2,F11R,			PVRL4,	PVRL4,	TSTD1,RP11-544M22.3,PVRL4,F11R,		0.383726	0.32449	0.390935	0.370482	0.469965	0.627503	0.614008	3.68539	3.51485	4.06936	4.35362	4.41193	4.45319	3.85234	2.55614	2.47768	2.74845	3.0715	2.79325	2.4184	2.06425	1	1	1	1	1	1	1	0	0	0	0	0
TEAD1_M4047_1.02	chr4:152405951-152406122	2	130	140	-	ACATTCCTCAC	3	2	2	PRSS48,PET112,							0.399206	0.534401	0.51952	0.595977	0.60875	0.56445	0.543771	14.7323	11.2653	13.5296	16.6814	15.7946	12.678	9.58558	9.97417	7.34603	8.42102	9.44121	9.15578	7.13561	5.70968	1	1	1	1	1	1	1	0	0	1	0	1
TEAD1_M4047_1.02	chr4:152405951-152406122	2	92	102	-	ACATTCCTGGC	3	3	2	PRSS48,PET112,							0.892037	0.87887	0.943733	1.03875	1.1082	1.12279	1.12695	14.7323	11.2653	13.5296	16.6814	15.7946	12.678	9.58558	6.35016	5.10558	5.85097	6.48437	5.95087	4.57226	3.21416	1	1	1	1	1	1	1	0	0	1	0	1
RFX5_disc3	chr5:7269040-7269211	4	127	135	+	AACTGATGA	3	2	2	PAPD7,ADCY2,							-0.36349	-0.479291	-0.475678	-0.56371	-0.659972	-0.42011	-0.430812	3.02236	2.44996	3.12289	3.32472	3.12478	2.99276	2.35592	4.11962	3.95418	4.97689	6.00465	5.93708	4.46331	3.708	-1	-1	-1	-1	-1	-1	-1	0	0	1	0	0
RFX5_disc3	chr5:7269040-7269211	4	76	84	+	AACTGATGA	3	2	2	PAPD7,ADCY2,							0.005026	-0.174333	-0.126758	-0.175498	-0.257376	-0.056707	-0.109813	3.02236	2.44996	3.12289	3.32472	3.12478	2.99276	2.35592	3.05472	3.06673	3.53502	4.23397	4.1529	3.15653	2.62298	0	-1	0	-1	-1	0	0	0	0	1	0	0
RFX5_disc3	chr5:121810074-121810245	2	134	142	-	AACTGATGA	1	3	1	SNX2,SNCAIP,							0.333678	0.241099	0.417097	0.352256	0.447801	0.509007	0.33119	6.79777	5.24347	6.66606	6.10214	5.82864	3.67842	2.50532	4.67546	3.70723	4.2936	4.09037	3.66367	2.07638	1.82711	1	1	1	1	1	1	1	0	0	1	0	0
TATA_known6	chr1:181939130-181939301	1	123	138	+	GAATTATATATATATA	4	3	3	ZNF648,CACNA1E,							0.804868	0.633039	0.913978	0.924409	1.02009	1.05221	0.743885	3.20641	2.89467	3.4793	3.4579	3.33161	3.61945	3.1871	1.44344	1.35102	1.30243	1.25965	1.14255	1.09457	1.28824	1	1	1	1	1	1	1	0	0	1	0	1
TATA_known6	chr1:181939130-181939301	1	125	140	+	ATTATATATATATACA	4	3	3	ZNF648,CACNA1E,							0.67885	0.539538	0.739584	0.79761	0.859808	0.886264	0.652475	3.20641	2.89467	3.4793	3.4579	3.33161	3.61945	3.1871	1.62163	1.5747	1.47399	1.41342	1.35612	1.33816	1.41484	1	1	1	1	1	1	1	0	0	1	0	1
MXI1_M4678_1.02	chr6:35181392-35181563	2	46	60	-	GTCTCCATGGAGACG	3	2	3	TCP11,SCUBE3,		SCUBE3,	ZNF76,RP3-329A5.8,	ZNF76,RP3-329A5.8,	ZNF76,RP3-329A5.8,	ZNF76,RP3-329A5.8,	0.462184	0.513992	0.415727	0.620565	0.63994	0.554279	0.604209	1.44936	1.4698	1.51668	1.78914	1.92337	2.01412	1.98146	0.95853	0.967895	1.10835	1.06738	1.11699	1.22756	1.0916	1	1	0	0	0	0	0	0	0	0	0	0
MXI1_M4678_1.02	chr6:35181392-35181563	2	47	61	+	GTCTCCATGGAGACC	3	2	3	TCP11,SCUBE3,		SCUBE3,	ZNF76,RP3-329A5.8,	ZNF76,RP3-329A5.8,	ZNF76,RP3-329A5.8,	ZNF76,RP3-329A5.8,	0.676585	0.368904	0.348103	0.470644	0.783742	0.442305	0.631796	1.44936	1.4698	1.51668	1.78914	1.92337	2.01412	1.98146	0.793578	1.00188	1.10292	1.1879	0.953941	1.17958	1.07468	1	1	0	0	0	0	0	0	0	0	0	0
BCL6_M6136_1.02	chr1:205641296-205641467	2	23	52	-	GTGAGGGGGGGGAATGGAAACCGAGAAGAA	3	3	3	SLC45A3,ELK4,					AC119673.1,		0.143587	0.15356	0.111143	0.239297	0.202895	0.347179	0.096998	2.3073	2.16099	2.35214	2.44672	2.35593	2.91254	2.16938	2.01974	1.87584	2.14208	2.06571	1.90877	2.14929	2.12904	1	1	0	1	1	1	0	1	1	1	0	0
BHLHE40_disc2	chr8:10192311-10192482	2	60	76	+	CGCTCTGGCCGCTCCCG	4	3	3	PRSS55,MSRA,							0.139415	0.233726	0.287636	0.305344	0.184445	0.270383	0.398185	2.79302	2.65496	2.85728	3.10218	2.82787	3.18216	3.57179	2.45878	2.19699	2.28531	2.45974	2.41363	2.42615	2.39002	1	1	1	1	1	1	1	1	1	1	0	0
BHLHE40_disc2	chr8:10192311-10192482	2	68	84	-	GGGGCAGACGGGAGCGG	4	3	3	PRSS55,MSRA,							-0.052384	0.040175	0.054564	0.069365	-0.031312	-0.020859	0.170117	2.79302	2.65496	2.85728	3.10218	2.82787	3.18216	3.57179	2.95389	2.54835	2.85066	2.99878	2.94096	3.14775	3.00699	0	0	0	0	0	0	1	1	1	1	0	0
MXI1_M4678_1.02	chr8:10192311-10192482	2	135	149	-	GCTGCCATAGCAACG	4	3	3	PRSS55,MSRA,							0.098379	0.112987	0.135278	0.122211	0.12801	0.151884	0.367392	2.79302	2.65496	2.85728	3.10218	2.82787	3.18216	3.57179	2.55261	2.36731	2.62043	2.8023	2.52925	2.8156	2.41349	1	1	1	1	1	1	1	1	1	1	0	0
SP8_1	chr8:142692020-142692191	2	143	154	-	GCCACCCCCACT	4	3	3	TSNARE1,PTP4A3,							0.613233	0.640632	0.478858	0.510926	0.539703	0.858123	0.693677	3.48518	3.26852	3.14965	3.71215	3.89402	5.36591	5.9485	1.73446	1.64285	1.76595	2.06333	2.12808	2.46659	2.71271	1	1	1	1	1	1	1	0	0	1	0	0
SP8_1	chr8:142692020-142692191	1	65	76	-	GCCACGGCCACT	4	3	3	TSNARE1,PTP4A3,							0.053233	0.302308	0.093954	0.255855	0.596227	0.824455	0.676795	3.48518	3.26852	3.14965	3.71215	3.89402	5.36591	5.9485	2.72082	2.27602	2.57876	2.80172	2.12657	2.55957	3.0066	0	1	0	0	1	1	1	0	0	1	0	0
BCL6_M6136_1.02	chr9:16768931-16769102	1	20	49	+	GAAGAGGGGAAGAAGAAGCTGAGAAGTAGG	1	1	1	BNC2,							0.683894	0.600619	0.584316	0.673572	0.631262	0.447308	0.361164	3.02456	2.89079	2.83051	2.8877	2.84175	2.29346	2.08356	1.58767	1.60603	1.53455	1.41523	1.43025	1.35999	1.38565	1	1	1	1	1	1	1	0	0	1	0	1
BCL6_M6136_1.02	chr9:16768931-16769102	2	6	35	+	GTGGCAGGAGAATAGAAGAGGGGAAGAAGA	1	1	1	BNC2,							0.186678	0.236986	0.084487	0.174711	0.174246	0.082676	0.039084	3.02456	2.89079	2.83051	2.8877	2.84175	2.29346	2.08356	2.47598	2.22689	2.36741	2.29066	2.18065	1.90926	1.85637	1	1	0	1	1	0	0	0	0	1	0	1
IRF_known20	chr9:32344650-32344821	2	8	21	-	CAGAAAGTGAAACT	1	3	1	ACO1,							-0.041204	-0.055072	0.081095	0.004947	0.005024	0.17619	0.229504	6.05721	4.75717	5.57108	5.71544	5.50588	4.42828	3.9861	6.76664	5.54371	5.90793	6.38931	5.87356	3.8409	3.41174	0	0	0	0	0	1	1	0	0	1	0	0
ZIC2_2	chr9:123638639-123638810	4	74	88	-	GCCACCCGGGGGCCC	4	1	3	PSMD5,PHF19,						TRAF1,	-0.479576	-0.560921	-0.404021	-0.299571	-0.354122	-0.408027	-0.532327	1.88384	1.71239	2.39537	3.15984	3.16256	3.40856	3.26103	3.07662	3.09481	3.67117	4.31268	4.21095	5.28166	5.51532	-1	-1	-1	-1	-1	-1	-1	1	0	0	0	0
ZIC2_2	chr9:123638639-123638810	4	75	89	+	GGCCCCCGGGTGGCG	4	1	3	PSMD5,PHF19,						TRAF1,	-0.522005	-0.383073	-0.24929	-0.111096	-0.24209	-0.268487	-0.402956	1.88384	1.71239	2.39537	3.15984	3.16256	3.40856	3.26103	3.29355	2.64443	3.23788	3.85168	3.8522	4.75707	4.8785	-1	-1	-1	0	-1	-1	-1	1	0	0	0	0
MXI1_M4678_1.02	chr9:126122582-126122753	2	70	84	-	GTTGCCAGGGCAACG	2	2	3	DENND1A,CRB2,							0.105933	0.144505	0.180364	0.272888	0.226936	0.2526	0.215986	4.28593	3.68653	4.40569	4.985	4.8489	5.64057	5.62694	3.67355	3.15621	3.57691	3.86697	3.87458	4.44067	4.41469	0	1	1	1	1	1	1	0	0	1	0	1
MXI1_M4678_1.02	chr9:126122582-126122753	2	71	85	+	GTTGCCCTGGCAACA	2	3	3	DENND1A,CRB2,							0.28704	0.244881	0.284188	0.387919	0.364759	0.384601	0.398948	4.28593	3.68653	4.40569	4.985	4.8489	5.64057	5.62694	3.15998	2.89081	3.2684	3.45042	3.34233	3.81059	3.81371	1	1	1	1	1	1	1	0	0	1	0	1
BCL6_M6136_1.02	chrX:71272534-71272705	2	104	133	-	AAAGGGGTGGAGAGAGGGATGGCTCAGGAG	1	2	2	PIN4,NHSL2,							0.218029	0.1949	0.15025	0.241214	0.220596	0.081614	0.144413	13.8857	10.6313	12.9772	13.9839	12.5407	10.3303	8.40393	11.1661	8.64796	11.2384	11.0548	10.2905	8.76209	7.27051	1	1	1	1	1	0	1	0	0	0	0	0
BCL6_M6136_1.02	chrX:71272534-71272705	2	113	142	-	AGGGTGAAGAAAGGGGTGGAGAGAGGGATG	1	1	2	PIN4,NHSL2,							0.371876	0.314708	0.370098	0.353347	0.310333	0.260015	0.356427	13.8857	10.6313	12.9772	13.9839	12.5407	10.3303	8.40393	9.77306	7.85033	8.93032	9.84642	9.16468	7.32927	5.966	1	1	1	1	1	1	1	0	0	0	0	0
ESRRA_disc4	chr10:33247227-33247398	2	86	99	-	GAGGGAGAGGGCGG	3	1	2	NRP1,ITGB1,							0.774355	0.728238	0.918029	0.899002	0.737591	0.772501	0.689294	7.29847	6.77589	7.4692	9.85903	8.11557	9.79683	8.76666	3.50392	3.04882	3.30349	4.12386	4.03628	4.6196	4.61373	1	1	1	1	1	1	1	0	0	1	0	0
KLF15_M6321_1.02	chr10:69621992-69622163	1	127	143	-	GGATTGGGGGTGGGGAG	2	3	2	SIRT1,DNAJC12,			HERC4,	HERC4,			0.448071	0.220662	0.377899	0.465757	0.439482	0.594897	0.569345	1.96841	1.79272	1.88578	2.02443	1.81747	2.01188	2.02069	1.26267	1.46865	1.39315	1.24514	1.18809	1.05842	1.23147	1	1	1	1	1	1	1	0	0	1	0	1
KLF15_M6321_1.02	chr10:69621992-69622163	1	134	150	-	GGGGCGGGGATTGGGGG	2	3	2	SIRT1,DNAJC12,			HERC4,	HERC4,			0.450922	0.263413	0.461706	0.520144	0.476187	0.669488	0.666604	1.96841	1.79272	1.88578	2.02443	1.81747	2.01188	2.02069	1.27902	1.46654	1.29649	1.28239	1.10884	1.06754	1.11489	1	1	1	1	1	1	1	0	0	1	0	1
BHLHE40_disc2	chr10:100206539-100206710	2	124	140	+	CGCCCCGCCTGCAGGAG	4	2	3	PYROXD2,HPS1,	HPS1,	HPS1,					0.458225	0.444798	0.285211	0.383887	0.466067	0.439677	0.42814	3.698	3.67095	4.33633	4.48297	4.52001	4.92465	4.37642	2.75639	2.38385	3.37212	3.28431	3.30759	3.38815	3.13319	1	1	1	1	1	1	1	1	0	0	0	0
ATF5_M2977_1.02	chr1:40442528-40442699	2	81	90	-	CTCTCCCTTA	2	3	3	MFSD2A,CAP1,							0.16933	0.077583	0.199868	0.099038	0.117163	0.151522	0.21865	4.80056	4.52147	5.17911	5.85025	5.30189	6.51238	6.88973	4.12993	4.00278	4.31115	5.17244	4.89885	5.21871	5.72301	1	0	1	0	0	0	1	0	0	0	0	0
SRF_known7	chr1:155804390-155804561	2	140	151	+	TACCTTATATGG	2	1	3	GON4L,DAP3,							0.253554	0.279161	0.352176	0.338232	0.293948	0.304039	0.329119	1.86985	2.05913	2.39455	2.50676	2.47563	2.48075	2.66467	1.50118	1.59254	1.64668	1.90685	1.71483	1.77859	1.81028	1	1	1	1	1	1	1	0	0	0	0	0
SRF_known7	chr1:155804390-155804561	2	142	153	-	AACCATATAAGG	2	2	3	GON4L,DAP3,							0.306472	0.388415	0.376937	0.370016	0.426611	0.387657	0.378509	1.86985	2.05913	2.39455	2.50676	2.47563	2.48075	2.66467	1.44968	1.45503	1.66997	1.72353	1.66343	1.80627	1.89104	1	1	1	1	1	1	1	0	0	0	0	0
BHLHE40_disc2	chr1:212732260-212732431	2	66	82	+	CGCGCGGCCCGGCGGGG	4	2	3	NENF,ATF3,	ATF3,	ATF3,	ATF3,	ATF3,	ATF3,	RP11-338C15.5,FAM71A,BATF3,	0.200726	0.174569	0.111317	0.21917	0.140549	0.14654	0.084323	5.68479	4.9761	6.38608	7.29768	7.39472	8.4964	8.17676	5.08581	4.3179	5.88565	6.76983	6.38127	8.02159	8.24505	1	1	0	1	0	0	0	0	0	0	0	0
BHLHE40_disc2	chr1:212732260-212732431	2	70	86	+	CGGCCCGGCGGGGGCGG	4	2	3	NENF,ATF3,	ATF3,	ATF3,	ATF3,	ATF3,	ATF3,	RP11-338C15.5,FAM71A,BATF3,	0.594714	0.465985	0.471223	0.597221	0.470078	0.449349	0.421785	5.68479	4.9761	6.38608	7.29768	7.39472	8.4964	8.17676	3.19318	3.15119	3.94881	4.26958	4.6048	5.65418	5.69911	1	1	1	1	1	1	1	0	0	0	0	0
BHLHE40_disc2	chr10:74033438-74033609	3	84	100	-	CCCGGTGACAGCGGCCG	1	2	1	DDIT4,ASCC1,		DDIT4,					-0.454854	-0.477567	-0.689911	-0.766194	-0.828929	-0.788221	-0.552356	2.22693	1.80265	1.80702	1.91212	1.7918	1.88484	1.77743	3.44554	3.0004	3.57869	3.96008	4.0716	3.73575	3.26699	-1	-1	-1	-1	-1	-1	-1	1	0	1	0	0
MXI1_M4678_1.02	chr10:74057827-74057998	4	127	141	-	GTTGCCATGGCAGCC	4	3	3	DNAJB12,DDIT4,							-0.352017	-0.442557	-0.397432	-0.303712	-0.295948	-0.467629	-0.133915	3.61827	2.62629	3.50106	3.87479	3.96054	3.45	5.22843	5.37923	4.29518	5.52065	5.81662	4.79157	6.03704	6.5059	-1	-1	-1	0	0	-1	0	0	0	1	0	1
MXI1_M4678_1.02	chr10:74057827-74057998	4	128	142	+	GCTGCCATGGCAACG	4	1	3	DNAJB12,DDIT4,							-0.38923	-0.467594	-0.208374	-0.3942	-0.410639	-0.409544	0.025417	3.61827	2.62629	3.50106	3.87479	3.96054	3.45	5.22843	5.04633	4.43947	4.08227	6.00537	5.97141	6.00264	5.8629	-1	-1	0	-1	-1	-1	0	0	0	1	0	1
CTCF_M4592_1.02	chr17:74117554-74117725	2	120	140	+	GGGCCGCGAGGGGGCGCCCCA	2	2	3	FOXJ1,EXOC7,					UBALD2,	RNF157-AS1,RNF157,FOXJ1,ATF4P3,	0.307786	0.260848	0.435163	0.368844	0.477905	0.455714	0.283422	0.976452	1.03098	1.24009	1.1198	1.27515	1.3107	1.38452	0.760372	0.776218	0.795803	0.811343	0.831007	0.807124	1.03994	1	1	1	1	0	0	0	1	1	0	1	1
FOXP4_M3284_1.02	chr11:19838755-19838926	1	10	28	-	TTGTTTTGTTGTTTTGTTT	3	3	1	NAV2,DBX1,							-0.029193	0.117408	-0.030383	0.057991	-0.072335	0.136068	-0.081295	1.57506	1.66549	1.6024	1.62613	1.34728	1.57736	1.44828	1.58094	1.64289	1.6706	1.52597	1.51964	1.37326	1.57679	0	1	0	0	0	0	0	0	0	1	0	1
CEBPZ_M6174_1.02	chr11:61717138-61717309	2	32	42	+	AGCCAATCACA	2	3	3	RAB3IL1,BEST1,	BEST1,	BEST1,	RP11-810P12.5,FTH1,AP003733.1,	RP11-810P12.5,FTH1,AP003733.1,	RP11-810P12.5,	RP11-810P12.5,FTH1,AP003733.1,	0.341075	0.354255	0.414452	0.433873	0.317287	0.406619	0.506962	2.71502	2.41785	3.51435	4.30012	3.48187	4.66868	5.21318	1.92692	1.80483	2.33072	2.7784	2.42943	3.13894	3.1895	1	1	1	1	1	1	1	0	0	0	0	0
CEBPZ_M6174_1.02	chr11:61717138-61717309	1	70	80	+	AGCCAATCAGA	2	3	3	RAB3IL1,BEST1,	BEST1,	BEST1,	RP11-810P12.5,FTH1,AP003733.1,	RP11-810P12.5,FTH1,AP003733.1,	RP11-810P12.5,	RP11-810P12.5,FTH1,AP003733.1,	0.914323	0.637042	0.966563	1.03025	0.94465	1.11237	1.1502	2.71502	2.41785	3.51435	4.30012	3.48187	4.66868	5.21318	1.0898	1.3222	1.30863	1.54477	1.28001	1.56726	1.62299	1	1	1	1	1	1	1	0	0	0	0	0
FOSL1_M6231_1.02	chr11:61717138-61717309	2	32	43	-	CTGTGATTGGCT	2	3	3	RAB3IL1,BEST1,	BEST1,	BEST1,	RP11-810P12.5,FTH1,AP003733.1,	RP11-810P12.5,FTH1,AP003733.1,	RP11-810P12.5,	RP11-810P12.5,FTH1,AP003733.1,	0.471048	0.262873	0.441208	0.461023	0.385057	0.485756	0.470685	2.71502	2.41785	3.51435	4.30012	3.48187	4.66868	5.21318	1.76458	2.00919	2.25926	2.8238	2.3299	2.8947	3.15319	1	1	1	1	1	1	1	0	0	0	0	0
FOSL1_M6231_1.02	chr11:61717138-61717309	2	70	81	-	CTCTGATTGGCT	2	3	3	RAB3IL1,BEST1,	BEST1,	BEST1,	RP11-810P12.5,FTH1,AP003733.1,	RP11-810P12.5,FTH1,AP003733.1,	RP11-810P12.5,	RP11-810P12.5,FTH1,AP003733.1,	0.361123	0.331064	0.439676	0.545538	0.357254	0.662077	0.625772	2.71502	2.41785	3.51435	4.30012	3.48187	4.66868	5.21318	1.83812	1.86085	2.33112	2.63664	2.39475	2.50907	2.69739	1	1	1	1	1	1	1	0	0	0	0	0
BHLHE40_disc2	chr14:77428196-77428367	2	13	29	-	GGCTGGGGCCGCAGCGG	2	3	3	IRF2BPL,ANGEL1,							0.673247	0.650578	0.633396	0.775886	0.797627	0.946765	0.962981	6.13003	4.93937	6.13143	7.54106	6.94796	7.81252	7.53063	2.96015	2.63794	3.18694	3.45351	3.1428	2.99632	2.91851	1	1	1	1	1	1	1	0	0	1	0	0
BHLHE40_disc2	chr14:77428196-77428367	2	14	30	+	CGCTGCGGCCCCAGCCC	2	3	3	IRF2BPL,ANGEL1,							0.399178	0.358925	0.37437	0.546746	0.542395	0.531948	0.602125	6.13003	4.93937	6.13143	7.54106	6.94796	7.81252	7.53063	4.10177	3.45579	4.24268	4.53438	4.26424	4.56094	4.33413	1	1	1	1	1	1	1	0	0	1	0	0
KLF15_M6321_1.02	chr1:33808004-33808175	2	109	125	-	GGTGGGGGGAGGGTGGC	2	3	3	PHC2,A3GALT2,							0.277253	0.244525	0.322755	0.285853	0.392615	0.780618	0.604925	1.76282	1.72102	2.11228	1.8068	2.09676	3.12045	3.69064	1.26994	1.31519	1.44768	1.32292	1.44489	1.34209	1.88153	1	1	1	1	1	1	1	1	0	1	0	1
KLF15_M6321_1.02	chr1:33808004-33808175	2	110	126	-	GGGTGGGGGGAGGGTGG	2	3	3	PHC2,A3GALT2,							0.27831	0.25187	0.386769	0.279479	0.475584	0.615938	0.532786	1.76282	1.72102	2.11228	1.8068	2.09676	3.12045	3.69064	1.30911	1.34397	1.39735	1.34398	1.312	1.56226	2.028	1	1	1	1	1	1	1	1	0	1	0	1
BHLHE40_disc2	chr15:37387291-37387462	4	135	151	-	GGCCGAGCCCCGGGCGG	1	3	2	MEIS2,	MEIS2,						-0.241866	-0.133026	-0.149314	-0.122427	-0.102962	-0.285168	-0.286581	1.6514	1.66238	1.70729	1.82882	1.69688	1.47322	1.42865	2.2545	1.94736	2.10203	2.19819	2.07885	2.09824	1.97531	-1	-1	-1	0	0	-1	-1	0	0	1	0	1
SRF_known7	chr16:75279057-75279228	2	17	28	+	TCCCAAATATGG	2	2	2	CTRB1,BCAR1,	BCAR1,	BCAR1,					0.790095	0.887448	0.891071	1.0293	1.11681	0.875621	0.969972	4.80074	4.631	6.02088	7.90744	8.13128	7.54151	7.33959	2.10801	1.81672	2.32335	2.71938	2.47977	2.94265	2.8935	1	1	1	1	1	1	1	0	0	1	0	0
SRF_known7	chr16:75279057-75279228	2	19	30	-	GACCATATTTGG	2	2	2	CTRB1,BCAR1,	BCAR1,	BCAR1,					0.734194	0.866135	0.913139	0.97834	1.12812	0.848598	1.00384	4.80074	4.631	6.02088	7.90744	8.13128	7.54151	7.33959	2.26385	1.95024	2.36353	3.01387	2.59758	3.1821	2.61429	1	1	1	1	1	1	1	0	0	1	0	0
BHLHE40_disc2	chr17:1619583-1619754	2	38	54	+	CGCCCACCCGGGGGCCG	4	3	3	WDR81,TLCD2,			SMG6,RP11-667K14.4,RP11-667K14.3,OVCA2,MIR212,MIR132,HIC1,DPH1,		WDR81,SMG6,SGSM2,RP11-667K14.4,RP11-667K14.3,OVCA2,MIR212,MIR132,HIC1,DPH1,		0.563254	0.503257	0.645535	0.594689	0.566094	0.671086	0.891057	4.9007	3.84437	5.00183	5.49945	5.33777	5.89759	6.10893	3.04962	2.41919	2.72481	3.05882	3.02806	3.08619	2.61144	1	1	1	1	1	1	1	1	0	1	0	0
SP8_1	chr17:1619583-1619754	2	34	45	+	GCCCCGCCCACC	4	3	3	WDR81,TLCD2,			SMG6,RP11-667K14.4,RP11-667K14.3,OVCA2,MIR212,MIR132,HIC1,DPH1,		WDR81,SMG6,SGSM2,RP11-667K14.4,RP11-667K14.3,OVCA2,MIR212,MIR132,HIC1,DPH1,		0.522395	0.328476	0.490828	0.566904	0.534736	0.572226	0.68905	4.9007	3.84437	5.00183	5.49945	5.33777	5.89759	6.10893	3.0482	2.79978	3.11114	3.08477	2.96169	3.34909	3.20866	1	1	1	1	1	1	1	1	0	1	0	0
KLF15_M6321_1.02	chr1:45008967-45009138	2	26	42	+	GCTGGGGGGAGGGGAGG	3	2	3	TMEM53,RNF220,							0.308697	0.355696	0.390328	0.597035	0.32561	0.314897	0.405593	2.41788	2.39844	2.3025	2.68274	2.27689	3.70954	3.07694	1.83347	1.92816	1.62484	1.40555	1.69036	2.64734	2.09611	1	1	1	1	1	0	1	1	1	1	0	1
SRF_known7	chr17:16189363-16189534	1	120	131	+	GACCAAATAAGG	2	3	3	PIGL,CENPV,							0.522298	0.683913	0.873618	1.01791	1.0327	1.31223	1.15728	1.81394	2.40767	2.586	3.12421	2.90138	3.98209	3.84097	1.09174	1.18374	1.08217	1.11789	0.993193	1.01468	1.13518	1	1	1	1	1	1	1	1	1	1	0	0
SRF_known7	chr17:16189363-16189534	1	122	133	-	GCCCTTATTTGG	2	3	3	PIGL,CENPV,							0.456223	0.572626	0.697848	0.895223	0.927417	1.24451	1.10455	1.81394	2.40767	2.586	3.12421	2.90138	3.98209	3.84097	1.22856	1.38108	1.37274	1.37956	1.27306	1.1636	1.32647	1	1	1	1	1	1	1	1	1	1	0	0
LMX1A_1	chr2:42175711-42175882	2	133	149	-	GGATTTAATTAAACTGC	4	3	3	PKDCC,					PKDCC,		0.56633	0.487124	0.465409	0.5264	0.418357	0.652731	1.04957	7.58216	6.10743	6.94065	7.24931	6.63993	6.94962	11.3538	4.36228	3.73008	4.14499	4.44645	4.34416	3.64768	4.14116	1	1	1	1	1	1	1	0	0	1	0	1
BHLHE40_disc2	chr2:208634681-208634852	4	109	125	+	GGCCCCGCCAGGAGCGG	4	3	3	PLEKHM3,FZD5,	FZD5,	FZD5,	PLEKHM3,	PLEKHM3,	RNU6-360P,PLEKHM3,	PLEKHM3,	-0.320035	-0.189114	-0.23119	-0.277413	-0.300218	-0.219898	-0.324608	2.51403	2.35312	2.53159	2.73076	2.58491	3.2415	3.02382	3.32435	2.76284	3.39665	3.62369	3.46165	4.04402	4.15719	-1	-1	-1	-1	-1	-1	-1	1	0	0	0	0
BHLHE40_disc2	chr2:208634681-208634852	2	13	29	+	CTCAGGCCCGGGCGCGG	4	3	3	PLEKHM3,FZD5,	FZD5,	FZD5,	PLEKHM3,	PLEKHM3,	RNU6-360P,PLEKHM3,	PLEKHM3,	0.399333	0.326496	0.333948	0.305686	0.356557	0.591418	0.440445	2.51403	2.35312	2.53159	2.73076	2.58491	3.2415	3.02382	1.63569	1.66792	1.96351	1.934	1.88118	1.90083	1.97936	1	1	1	1	1	1	1	1	0	0	0	0
SOX1_M5824_1.02	chr2:151184377-151184548	2	136	152	-	GAACTATTTCATTGGTC	4	3	3	RND3,MMADHC,							0.41726	0.352028	0.375941	0.452852	0.480014	0.555485	0.510415	2.22124	2.25603	2.17917	2.19926	2.19272	2.46431	2.75746	1.48604	1.54084	1.44527	1.44033	1.31411	1.52477	1.58922	1	1	1	1	1	1	1	0	0	0	0	0
SOX1_M6475_1.02	chr3:29517435-29517606	1	75	90	-	TTTTACATGACAAAGA	4	3	3	RBMS3,							1.28735	1.02928	1.29159	1.53324	1.59117	1.8827	1.86186	4.56679	3.75761	4.35881	5.91857	6.10181	8.15372	8.29196	1.27519	1.34385	1.2186	1.21159	1.20801	1.29333	1.24148	1	1	1	1	1	1	1	0	0	1	0	1
SOX1_M6475_1.02	chr3:57234048-57234219	1	52	67	+	TTTAGCATGTCAATGA	4	3	3	HESX1,APPL1,							0.590927	0.515247	0.620592	0.593026	0.488639	0.929231	1.06496	2.36386	2.38795	2.27453	2.1295	1.98685	2.75489	3.79996	1.25579	1.35602	1.19461	1.1354	1.17082	1.11551	1.33068	1	1	1	1	1	1	1	0	0	1	0	1
SOX1_M3910_1.02	chr3:183152898-183153069	1	64	78	-	TCAGCATTGTTTTGC	4	3	3	MCF2L2,KLHL6,							0.381943	0.232676	0.332026	0.408937	0.274609	0.436469	0.59193	1.80975	1.68711	1.81496	1.82701	1.62291	1.8719	2.19732	1.24175	1.30815	1.27571	1.25087	1.20196	1.18284	1.22046	1	1	1	1	1	1	1	0	0	1	0	1
SOX1_M6475_1.02	chr3:183152898-183153069	1	60	75	+	CTTTGCAAAACAATGC	4	3	3	MCF2L2,KLHL6,							0.351301	0.337237	0.371843	0.446992	0.370918	0.516625	0.55557	1.80975	1.68711	1.81496	1.82701	1.62291	1.8719	2.19732	1.29567	1.29557	1.23636	1.23466	1.1448	1.14458	1.33971	1	1	1	1	1	1	1	0	0	1	0	1
POU3F1_3	chr3:185827109-185827280	2	16	27	-	GTGCATAAATTA	1	1	2	ETV5,DGKG,	ETV5,	ETV5,	DGKG,	DGKG,			0.800632	0.811304	1.06827	0.972248	0.95462	0.947457	0.767157	3.46407	3.25231	3.6192	3.91442	3.96996	3.37383	2.86648	1.51142	1.41616	1.32766	1.48119	1.4475	1.35092	1.43928	1	1	1	1	1	1	1	0	0	1	0	0
SOX1_M6129_1.02	chr4:56147528-56147699	1	84	98	+	TATCAATGACAATGG	3	3	3	SRD5A3,KDR,							0.614778	0.501488	0.750057	0.813923	0.840041	1.05626	0.855949	2.12791	2.14479	2.49554	2.73938	2.51663	2.89313	2.61335	1.18782	1.33978	1.22014	1.23594	1.09902	1.10211	1.12415	1	1	1	1	1	1	1	0	0	1	0	1
SOX1_M6475_1.02	chr4:56147528-56147699	1	83	98	+	ATATCAATGACAATGG	3	3	3	SRD5A3,KDR,							0.505649	0.541368	0.680164	0.77817	0.728408	0.995471	0.757744	2.12791	2.14479	2.49554	2.73938	2.51663	2.89313	2.61335	1.28204	1.31337	1.29678	1.24378	1.24448	1.14589	1.26047	1	1	1	1	1	1	1	0	0	1	0	1
SOX1_M6129_1.02	chr4:169762283-169762454	2	133	147	-	TCTGCATCTCAAAGG	2	3	3	PALLD,CBR4,							1.4975	1.38643	1.42106	1.70853	1.85475	1.88675	1.71061	6.3837	6.02504	7.28496	9.69368	9.25175	12.0076	10.6426	1.49912	1.50162	1.70043	1.68244	1.5174	1.80454	1.95442	1	1	1	1	1	1	1	0	0	1	0	1
SOX1_M6475_1.02	chr4:169762283-169762454	2	133	148	-	CTCTGCATCTCAAAGG	2	3	3	PALLD,CBR4,							1.5659	1.3988	1.53628	1.921	1.85644	2.03826	1.83929	6.3837	6.02504	7.28496	9.69368	9.25175	12.0076	10.6426	1.43298	1.52319	1.55452	1.47441	1.55939	1.69951	1.86573	1	1	1	1	1	1	1	0	0	1	0	1
SOX1_1	chr5:107008316-107008487	2	134	149	-	CAGTAATTCAATTAGT	2	3	3	EFNA5,	EFNA5,	EFNA5,					0.249776	0.087188	0.259255	0.261845	0.14643	0.526877	0.327368	3.61958	2.87534	3.32296	3.30681	3.4838	4.62524	3.18234	2.94356	2.52928	2.68557	2.74173	2.8027	2.84767	2.77182	0	0	1	0	0	1	1	0	0	1	0	0
SOX1_M6475_1.02	chr6:90193122-90193293	1	13	28	-	ATTTACATGTCAATGG	3	3	3	RRAGD,ANKRD6,							0.96621	0.777365	1.028	1.11862	1.12541	1.36331	1.40073	3.12393	2.85261	3.15584	3.14503	3.14207	3.94594	4.18105	1.1141	1.27455	1.134	1.09855	1.10183	0.996055	1.11141	1	1	1	1	1	1	1	0	0	1	0	1
MEIS2_1	chr6:137278018-137278189	2	86	99	-	ATGACAGCTGCGAA	1	1	1	SLC35D3,IL20RA,							1.30731	1.13091	1.15387	1.14104	1.13242	0.90606	0.649947	8.91461	8.21477	9.68733	8.98633	8.89828	5.79108	3.82998	2.31201	2.39228	2.899	2.78381	2.73889	2.34114	2.06382	1	1	1	1	1	1	1	0	0	1	0	1
SOX1_M3910_1.02	chr6:137278018-137278189	2	93	107	+	CTGTCATTGTTATGC	1	1	1	SLC35D3,IL20RA,							1.78081	1.66365	1.82772	1.7925	1.78418	1.38223	0.658152	8.91461	8.21477	9.68733	8.98633	8.89828	5.79108	3.82998	1.36072	1.39964	1.3182	1.35599	1.34991	1.35667	1.8607	1	1	1	1	1	1	1	0	0	1	0	1
SOX1_M6129_1.02	chr6:137278018-137278189	1	96	110	-	AATGCATAACAATGA	1	2	1	SLC35D3,IL20RA,							1.74851	1.54468	1.80495	1.81592	1.84623	1.59504	1.02869	8.91461	8.21477	9.68733	8.98633	8.89828	5.79108	3.82998	1.41683	1.534	1.40062	1.41729	1.18159	1.13801	1.38108	1	1	1	1	1	1	1	0	0	1	0	1
SOX1_M6475_1.02	chr6:137278018-137278189	1	96	111	-	GAATGCATAACAATGA	1	2	1	SLC35D3,IL20RA,							1.759	1.65119	1.85703	1.77735	1.90211	1.59712	1.22584	8.91461	8.21477	9.68733	8.98633	8.89828	5.79108	3.82998	1.36992	1.41013	1.3789	1.43038	1.192	1.1322	1.09876	1	1	1	1	1	1	1	0	0	1	0	1
SOX1_M3910_1.02	chr6:167854597-167854768	2	93	107	+	TCACTTTTGTTATTC	4	3	3	TCP10,C6orf123,							0.686697	0.578883	0.627484	0.656506	0.708091	0.741021	0.843367	4.91512	3.73088	4.47785	5.09585	4.3845	5.51381	5.3827	2.57486	2.07055	2.31763	2.5363	2.27248	2.55085	2.49323	1	1	1	1	1	1	1	0	0	1	0	1
SOX1_M6475_1.02	chr7:27950066-27950237	1	29	44	+	ATTTGCATGCCAAAGG	4	3	3	TAX1BP1,JAZF1,							0.437022	0.557632	0.484258	0.523025	0.605253	0.973329	1.16021	2.01101	2.07953	2.0784	2.14068	2.0666	2.89019	3.658	1.26883	1.19368	1.3235	1.25244	1.11645	1.06105	1.15352	1	1	1	1	1	1	1	0	0	1	0	1
FOXB1_1	chr7:28929753-28929924	1	133	146	-	GAATGACACACCTG	3	3	3	CREB5,CHN2,							0.141844	0.197174	0.236979	0.171569	0.223222	0.221572	0.416441	2.3279	2.12712	2.23426	2.28334	1.91534	1.93184	2.43687	2.0385	1.76746	1.82855	1.88115	1.45043	1.61428	1.56971	0	1	1	0	1	1	1	0	0	0	0	0
SOX1_M6475_1.02	chr7:76302788-76302959	2	115	130	-	GTCTGCATAATAAAAG	3	3	3	POMZP3,CCDC146,							0.707091	0.644821	0.851284	0.872624	0.918947	0.987623	1.13475	6.36897	5.10675	6.41858	7.19853	7.74781	9.80724	9.14061	3.09914	2.63326	2.96872	2.94419	3.06303	3.72782	2.96852	1	1	1	1	1	1	1	0	0	0	0	0
SOX1_M6129_1.02	chr8:5023671-5023842	2	104	118	-	AATGCAAGACAATGC	3	1	3	CSMD1,							0.24025	0.156225	0.200954	0.140324	0.107424	0.151015	0.193566	10.4916	8.80366	10.6119	14.2406	15.7582	19.3114	16.3614	8.80923	8.24272	9.28354	12.5801	13.9899	16.8141	13.8672	1	1	1	1	0	1	1	0	0	1	0	1
PAX6_M3728_1.02	chr8:32987009-32987180	1	153	165	+	TGAGCTGGTACTG	2	3	3	NRG1,FUT10,							1.13156	1.01741	1.25457	1.33857	1.52564	1.64396	1.61999	5.42709	4.95193	5.51577	7.03764	6.8318	8.39329	10.102	1.66059	1.68778	1.53795	1.69153	1.45699	1.56955	1.6447	1	1	1	1	1	1	1	0	0	0	0	0
SOX1_M6129_1.02	chr8:62736150-62736321	1	96	110	+	TCTGCTTAACAAAAG	4	3	3	NKAIN3,ASPH,							1.57575	1.26483	1.60491	1.70301	1.63698	1.97147	1.77927	7.00887	5.71869	6.76484	7.74688	7.05723	8.35217	8.62866	1.47256	1.52433	1.42026	1.37003	1.34137	1.21478	1.48807	1	1	1	1	1	1	1	0	0	1	0	1
SOX1_M1599_1.02	chr9:16768931-16769102	1	96	104	-	ATTGTTCCC	1	2	1	BNC2,							0.781457	0.688185	0.683521	0.689389	0.81061	0.689337	0.439719	3.02456	2.89079	2.83051	2.8877	2.84175	2.29346	2.08356	1.43142	1.42766	1.35407	1.45613	1.20672	1.13489	1.30361	1	1	1	1	1	1	1	0	0	1	0	1
SOX1_M6129_1.02	chrX:150070993-150071164	1	127	141	+	CTTGCATCTCAATGG	4	2	3	HMGB3,CD99L2,	CD99L2,	CD99L2,			HMGB3,		0.66798	0.575529	0.938486	1.08698	0.907035	0.978168	0.96171	4.54056	4.34137	5.35746	5.53958	5.04566	7.36893	7.92056	2.83533	2.37184	2.276	2.32054	2.84034	3.19167	4.02642	1	1	1	1	1	1	1	0	0	1	0	1
SOX1_M6475_1.02	chrX:150070993-150071164	2	126	141	+	ACTTGCATCTCAATGG	4	3	3	HMGB3,CD99L2,	CD99L2,	CD99L2,			HMGB3,		0.494674	0.581632	0.740035	0.814602	0.701792	0.905982	0.814182	4.54056	4.34137	5.35746	5.53958	5.04566	7.36893	7.92056	2.71575	2.42513	2.47918	2.47602	2.52149	3.05898	3.74746	1	1	1	1	1	1	1	0	0	1	0	1
SOX1_M3910_1.02	chr11:6325010-6325181	1	30	44	-	ACATCATTGTTATGC	4	2	3	PRKCDBP,CCKBR,							0.665777	0.663642	0.772411	0.836621	0.966663	0.92233	0.802176	2.68258	2.40649	2.94822	3.35706	3.37904	3.7669	3.73971	1.36336	1.27262	1.41683	1.44463	1.27063	1.52921	1.61948	1	1	1	1	1	1	1	0	0	1	0	1
SOX1_M6475_1.02	chr11:6325010-6325181	1	26	41	+	CTTTGCATAACAATGA	4	3	3	PRKCDBP,CCKBR,							0.698605	0.620543	0.826387	0.805352	0.90434	0.977032	0.749657	2.68258	2.40649	2.94822	3.35706	3.37904	3.7669	3.73971	1.29089	1.26783	1.26563	1.47893	1.34834	1.28279	1.62667	1	1	1	1	1	1	1	0	0	1	0	1
SOX1_M3910_1.02	chr11:13119680-13119851	1	64	78	+	GCTCCATTGTGATTC	1	1	1	TEAD1,ARNTL,							0.988029	0.742143	0.904083	0.887021	0.818868	0.785149	0.636857	3.36621	2.69994	3.05864	3.11613	2.77282	2.81442	2.72064	1.22302	1.22409	1.23289	1.28801	1.21567	1.14295	1.35905	1	1	1	1	1	1	1	0	0	0	0	0
SOX1_M6475_1.02	chr1:244978972-244979143	2	94	109	+	ATAACAATGACAATGG	1	1	1	DESI2,COX20,							2.00786	1.73115	1.91077	1.79058	1.89927	1.63728	1.27059	12.3937	8.84347	11.6466	11.8998	10.8546	7.47565	6.23565	1.65128	1.54043	1.73503	2.02404	1.59126	1.47871	1.93492	1	1	1	1	1	1	1	0	0	1	0	1
SOX1_M6134_1.02	chr11:130016427-130016598	1	97	111	-	TTTGCAACTGAAAGC	3	2	3	ST14,APLP2,							0.222041	0.140111	0.23826	0.415516	0.605233	0.593679	0.387754	1.71615	1.621	1.82859	1.93396	2.03931	2.2643	2.04581	1.37766	1.45121	1.33189	1.22366	1.13712	1.22779	1.33365	1	1	1	1	1	1	1	1	0	0	0	0
FOXB1_1	chr17:12623392-12623563	1	141	154	+	AAATGACACAACTG	1	2	3	MYOCD,ARHGAP44,					RP11-1090M7.1,ARHGAP44,		0.748452	0.615986	0.713031	0.793447	0.904003	0.885373	0.778229	3.48234	3.08872	3.35028	3.64694	3.65502	3.67963	3.43698	1.65322	1.70457	1.697	1.63701	1.51518	1.54222	1.48165	1	1	1	1	1	1	1	0	0	0	0	0
SOX1_M6475_1.02	chr17:12623392-12623563	1	88	103	+	ATTTGCATAATAAAAG	1	3	3	MYOCD,ARHGAP44,					RP11-1090M7.1,ARHGAP44,		0.609591	0.51994	0.644823	0.687478	0.806498	0.853603	0.66496	3.48234	3.08872	3.35028	3.64694	3.65502	3.67963	3.43698	1.91474	1.76835	1.77866	1.92387	1.6649	1.60554	1.90858	1	1	1	1	1	1	1	0	0	0	0	0
POU3F1_3	chr5:58295686-58295857	2	2	13	+	ATGAATAATGTA	2	2	2	RAB3C,PDE4D,							0.280577	0.211765	0.46769	0.426844	0.532271	0.359876	0.308026	4.16395	4.29719	5.3378	6.28094	5.78495	6.05243	5.97211	2.97554	3.35799	3.31207	4.09677	3.45075	4.09336	4.39532	1	1	1	1	1	1	1	0	0	0	0	0
OTX2_2	chr9:108414176-108414347	1	131	145	-	CATAAGCCGATTATT	4	3	3	TAL2,FKTN,							0.738231	0.562109	0.729424	0.826897	0.781661	1.47782	1.94211	2.75014	2.26277	2.50272	2.42241	2.17211	4.84244	9.84381	1.30641	1.27637	1.24326	1.07695	1.03137	1.14581	1.56948	1	1	1	1	1	1	1	0	0	1	0	1
SOX1_M3910_1.02	chr1:38736205-38736376	2	33	47	-	TGCCCTTTGTTTTGC	1	1	2	RRAGC,POU3F1,							0.91029	0.813425	0.858513	0.754263	0.861516	0.552921	0.514502	4.42548	3.74393	4.1405	4.44743	3.7145	3.40552	2.84352	1.80248	1.76265	1.79573	2.00881	1.6324	1.82228	1.68704	1	1	1	1	1	1	1	0	0	1	0	0
SOX1_M6129_1.02	chr1:38736205-38736376	1	30	44	+	TGGGCAAAACAAAGG	1	1	2	RRAGC,POU3F1,							1.23963	1.05724	1.1312	1.12089	1.09829	1.00486	0.538629	4.42548	3.74393	4.1405	4.44743	3.7145	3.40552	2.84352	1.21987	1.27858	1.29491	1.44276	1.22838	1.24296	1.6389	1	1	1	1	1	1	1	0	0	1	0	0
SOX1_M6475_1.02	chr1:38736205-38736376	1	29	44	+	ATGGGCAAAACAAAGG	1	1	2	RRAGC,POU3F1,							1.2103	1.16328	1.12957	1.03438	1.02015	0.983558	0.718034	4.42548	3.74393	4.1405	4.44743	3.7145	3.40552	2.84352	1.25613	1.20168	1.31168	1.60273	1.36062	1.28986	1.38022	1	1	1	1	1	1	1	0	0	1	0	0
FOXB1_3	chr1:12676021-12676192	2	107	117	-	TAAGTAAATAT	2	1	2	VPS13D,DHRS3,	DHRS3,	DHRS3,					0.300328	0.273157	0.1695	0.281796	0.199947	0.215756	0.107846	3.72821	3.26486	3.77166	4.23705	4.04669	4.23102	3.30205	2.9129	2.58542	3.11266	3.52184	3.41246	3.52807	3.01142	1	1	1	1	1	1	0	0	0	1	0	1
SOX1_M6129_1.02	chr10:88613588-88613759	1	63	77	-	TATCAATGACAATGG	2	2	1	MMRN2,BMPR1A,							0.374186	0.488821	0.605912	0.667188	0.564493	0.638743	0.542017	1.89686	2.04884	2.27657	2.15018	2.08623	2.22857	2.1011	1.29444	1.34521	1.25343	1.18975	1.25631	1.34467	1.23963	1	1	1	1	1	1	1	0	0	0	0	0
SOX1_M6475_1.02	chr10:88613588-88613759	1	63	78	-	TTATCAATGACAATGG	2	3	1	MMRN2,BMPR1A,							0.31972	0.383659	0.464418	0.539281	0.606306	0.631241	0.481373	1.89686	2.04884	2.27657	2.15018	2.08623	2.22857	2.1011	1.36409	1.42453	1.36799	1.30218	1.1646	1.1707	1.29777	1	1	1	1	1	1	1	0	0	0	0	0
SOX1_M6129_1.02	chr10:112896851-112897022	1	81	95	-	TTTGCAGCACAATGA	3	3	3	ADRA2A,							0.291474	0.282998	0.304501	0.315523	0.347372	0.59768	0.421711	1.75848	1.78975	1.82454	1.8001	1.89013	2.10205	2.08647	1.37261	1.33988	1.37349	1.40404	1.34864	1.30403	1.5277	1	1	1	1	1	1	1	0	0	1	0	0
SOX1_M6475_1.02	chr10:112896851-112897022	1	81	96	-	ATTTGCAGCACAATGA	3	3	3	ADRA2A,							0.339344	0.3141	0.379061	0.365496	0.456225	0.663618	0.445944	1.75848	1.78975	1.82454	1.8001	1.89013	2.10205	2.08647	1.22324	1.24264	1.24376	1.29849	1.18107	1.08567	1.33149	1	1	1	1	1	1	1	0	0	1	0	0
SOX1_3	chr12:30037967-30038138	2	141	155	+	CTGACTAGAATTCAC	1	3	2	TMTC1,IPO8,							0.994232	0.854747	0.933538	0.988116	0.990176	1.0444	0.960911	13.5536	12.1976	15.759	19.0727	16.7799	13.8684	12.2591	4.85775	5.02166	5.84653	6.629	5.97938	4.92985	4.58486	1	1	1	1	1	1	1	0	0	1	0	1
SOX1_M3910_1.02	chr12:33803094-33803265	1	5	19	+	AAGCCATTGTTATTC	2	2	2	SYT10,ALG10,							0.949384	0.868295	1.01716	1.1387	1.14046	1.08809	0.671856	3.4864	3.11478	3.58079	3.8475	3.68115	3.32401	2.54313	1.18677	1.16396	1.17563	1.15133	1.06592	1.04671	1.1563	1	1	1	1	1	1	1	0	0	1	0	1
SOX1_M6475_1.02	chr12:33803094-33803265	1	8	23	-	TTTTGAATAACAATGG	2	2	2	SYT10,ALG10,							0.939542	0.772082	1.05759	1.08571	1.15769	1.03048	0.648354	3.4864	3.11478	3.58079	3.8475	3.68115	3.32401	2.54313	1.29082	1.34522	1.16757	1.25711	1.10312	1.13295	1.33224	1	1	1	1	1	1	1	0	0	1	0	1
PAX6_1	chr12:132475302-132475473	2	114	134	+	TAGTTTTATGCTTCAGTGCTT	4	3	3	EP400,DDX51,							0.522053	0.470391	0.490469	0.476049	0.528332	0.543859	0.516033	10.7152	8.70089	10.5477	13.0209	13.704	23.5309	26.0761	6.81283	5.75779	6.7032	8.63319	8.56089	14.3376	17.8101	1	1	1	1	1	1	1	0	0	1	1	0
PAX6_M3727_1.02	chr12:132475302-132475473	2	115	134	+	AGTTTTATGCTTCAGTGCTT	4	1	3	EP400,DDX51,							0.179474	0.137322	0.074117	-0.057388	-0.001958	0.071367	0.121494	10.7152	8.70089	10.5477	13.0209	13.704	23.5309	26.0761	8.6379	7.54646	9.77726	13.5141	13.2087	22.1526	24.934	1	1	0	0	0	0	0	0	0	1	1	0
PAX6_M6410_1.02	chr13:43167230-43167401	3	100	110	+	TCATGCGGGAA	2	3	3	TNFSF11,DNAJC15,							-0.549923	-0.511537	-0.579162	-0.696441	-0.616266	-0.769449	-0.61613	1.2528	1.35933	1.29262	1.27799	1.3259	1.48707	1.44798	2.20481	2.27246	2.29027	2.45389	2.42524	3.05898	2.71693	-1	-1	-1	-1	-1	-1	-1	0	0	1	0	0
SOX1_M6134_1.02	chr14:65801655-65801826	1	80	94	-	TTTGCAACTGAATGG	3	3	3	MAX,FUT8,							0.515093	0.498278	0.679454	0.846819	0.958659	1.31745	1.10873	1.97849	2.07547	2.3421	2.68261	2.66467	3.69707	3.58367	1.19529	1.24046	1.20166	1.13015	1.01157	0.970467	1.14958	1	1	1	1	1	1	1	0	0	1	0	0
SOX1_M6129_1.02	chr1:36351738-36351909	1	85	99	+	TCTGCATCACAAAGT	1	1	1	AGO3,AGO1,							0.925526	0.716503	0.926695	0.742964	0.763432	0.681917	0.45193	5.02391	4.19468	4.61035	3.92695	3.6615	3.11236	2.54329	1.92088	1.87525	1.73303	1.76852	1.59514	1.59362	1.49125	1	1	1	1	1	1	1	0	0	1	0	0
SOX1_M6475_1.02	chr1:36351738-36351909	1	84	99	+	ATCTGCATCACAAAGT	1	1	1	AGO3,AGO1,							0.993514	0.760956	0.904436	0.768922	0.849612	0.820081	0.472372	5.02391	4.19468	4.61035	3.92695	3.6615	3.11236	2.54329	1.7689	1.77495	1.77637	1.7305	1.54228	1.37878	1.51195	1	1	1	1	1	1	1	0	0	1	0	0
SOX1_M6129_1.02	chr16:24150712-24150883	1	121	135	+	TTTGCTTAACAATAG	2	3	3	PRKCB,CACNG3,							1.30908	1.19426	1.45188	1.52397	1.64932	1.77913	1.63298	6.00345	5.15326	6.50811	7.4287	7.78847	8.56761	7.47022	1.58049	1.54385	1.53503	1.59091	1.43849	1.48979	1.46823	1	1	1	1	1	1	1	0	0	1	0	0
SOX1_M6475_1.02	chr16:24150712-24150883	2	120	135	+	ATTTGCTTAACAATAG	2	3	3	PRKCB,CACNG3,							1.24548	1.14553	1.3509	1.42652	1.55512	1.56077	1.50805	6.00345	5.15326	6.50811	7.4287	7.78847	8.56761	7.47022	1.63737	1.64077	1.77	1.92735	1.72859	1.81109	1.751	1	1	1	1	1	1	1	0	0	1	0	0
SOX1_M6475_1.02	chr16:26188895-26189066	1	75	90	+	ATTTATATAACAATAG	4	2	1	HS3ST4,							1.03014	0.898436	0.965601	1.08803	1.0657	1.06211	0.959758	3.39582	2.96693	3.36853	3.26222	3.10873	2.90948	3.01497	1.14193	1.14452	1.21497	1.10828	0.997348	0.98601	1.14085	1	1	1	1	1	1	1	0	0	1	0	1
SOX1_M6129_1.02	chr17:16189363-16189534	2	26	40	+	TTTGGATGACAAAGG	2	3	3	PIGL,CENPV,							0.084987	0.352285	0.445475	0.500828	0.532195	0.704334	0.585058	1.81394	2.40767	2.586	3.12421	2.90138	3.98209	3.84097	1.71956	1.66201	1.6963	1.90651	1.71422	1.83952	2.15168	0	1	1	1	1	1	1	1	1	1	0	0
SOX1_M6475_1.02	chr17:16189363-16189534	2	25	40	+	CTTTGGATGACAAAGG	2	3	3	PIGL,CENPV,							0.262364	0.529258	0.514412	0.745831	0.776871	0.969826	0.823797	1.81394	2.40767	2.586	3.12421	2.90138	3.98209	3.84097	1.42203	1.43248	1.55958	1.50574	1.35517	1.46568	1.72683	1	1	1	1	1	1	1	1	1	1	0	0
SOX1_M6129_1.02	chr1:3709978-3710149	1	77	91	-	TTAGCTTTACAAAGG	1	1	1	SMIM1,LRRC47,							1.13569	0.880268	1.08115	1.04321	1.10939	0.968033	0.621993	3.77786	3.30768	3.68677	3.44996	3.34399	2.70431	2.09063	1.2263	1.34458	1.22224	1.20845	1.10231	1.01265	1.16051	1	1	1	1	1	1	1	0	0	1	0	1
IRX3_3	chr1:69442968-69443139	2	9	20	+	CTACATGACTAA	1	2	2	LRRC7,DEPDC1,							0.279651	0.207374	0.320965	0.394473	0.404812	0.362287	0.248531	3.74791	3.24399	3.79592	4.07105	3.59085	2.72174	2.10997	2.4289	2.23157	2.38345	2.37416	2.07023	1.56359	1.41338	1	1	1	1	1	0	0	0	0	1	0	0
SOX1_5	chr1:75540912-75541083	2	152	165	+	TGAATATCAATGCA	1	1	1	LHX8,CRYZ,							0.394904	0.40495	0.571049	0.395777	0.394987	0.515071	0.305644	2.31935	2.29478	2.44768	2.35912	2.32334	2.39469	1.9981	1.4853	1.4837	1.39684	1.62275	1.53715	1.27971	1.49169	1	1	1	1	1	1	1	0	0	1	0	0
SOX1_M6129_1.02	chr1:75540912-75541083	2	150	164	+	TTTGAATATCAATGC	1	2	1	LHX8,CRYZ,							0.347191	0.460899	0.490154	0.387651	0.50628	0.473698	0.264831	2.31935	2.29478	2.44768	2.35912	2.32334	2.39469	1.9981	1.56404	1.3419	1.51197	1.59694	1.31957	1.30185	1.52091	1	1	1	1	1	1	1	0	0	1	0	0
SOX1_M6475_1.02	chr1:75540912-75541083	2	149	164	+	ATTTGAATATCAATGC	1	2	1	LHX8,CRYZ,							0.374131	0.498285	0.522715	0.438558	0.563503	0.542079	0.365416	2.31935	2.29478	2.44768	2.35912	2.32334	2.39469	1.9981	1.52835	1.36427	1.47657	1.55505	1.25446	1.28999	1.42655	1	1	1	1	1	1	1	0	0	1	0	0
SOX1_M6475_1.02	chr2:42175711-42175882	2	84	99	-	CTTTGCATGATAATGG	4	2	3	PKDCC,					PKDCC,		0.918775	0.856299	0.902998	1.08918	1.01462	0.99332	0.929069	7.58216	6.10743	6.94065	7.24931	6.63993	6.94962	11.3538	3.15044	2.62156	2.80906	2.47884	2.53553	2.70766	4.82493	1	1	1	1	1	1	1	0	0	1	0	1
SOX1_M6129_1.02	chr2:53339840-53340011	1	75	89	+	TATCAATGACAATGG	3	3	3	CHAC2,							0.349195	0.388564	0.499529	0.610894	0.680823	0.750622	0.433773	1.94723	1.98998	2.14656	2.2908	2.35278	2.61239	2.31559	1.3628	1.44642	1.43114	1.32942	1.26324	1.30053	1.48093	1	1	1	1	1	1	1	1	0	1	0	0
SOX1_M6475_1.02	chr2:53339840-53340011	1	74	89	+	TTATCAATGACAATGG	3	3	3	CHAC2,							0.324562	0.362349	0.471915	0.540031	0.507372	0.667325	0.388634	1.94723	1.98998	2.14656	2.2908	2.35278	2.61239	2.31559	1.33366	1.3799	1.42178	1.32842	1.44369	1.37287	1.54506	1	1	1	1	1	1	1	1	0	1	0	0
FOXB1_3	chr2:58767176-58767347	2	155	165	-	TATGTAAATAA	2	3	2	FANCL,							0.936306	0.956686	1.1016	1.07222	1.07074	1.12981	1.23051	15.1713	12.8973	18.2205	23.7887	20.7234	22.3023	21.0158	5.74339	5.13117	6.25323	8.30064	7.53696	7.49231	7.0866	1	1	1	1	1	1	1	0	0	1	0	1
SOX1_M6475_1.02	chr2:58767176-58767347	2	75	90	+	ATTTGCATTACAATAA	2	2	2	FANCL,							1.79231	1.73997	1.9026	2.00044	2.00492	1.89211	1.90306	15.1713	12.8973	18.2205	23.7887	20.7234	22.3023	21.0158	2.54826	2.24565	2.58613	3.17303	2.85558	3.45673	3.41982	1	1	1	1	1	1	1	0	0	1	0	1
SOX1_M6475_1.02	chr2:189168414-189168585	1	93	108	+	TTTTGCATAAGAATGC	2	2	2	GULP1,COL3A1,							0.486182	0.456682	0.520174	0.808278	0.747418	0.727855	0.257531	2.02391	1.87359	2.22474	2.80084	2.42222	2.75045	2.50512	1.20804	1.2132	1.2752	1.19435	1.17351	1.27901	1.76858	1	1	1	1	1	1	1	0	0	1	0	1
SOX1_M6129_1.02	chr20:9553432-9553603	1	147	161	-	TTTGCAAGACAATTG	4	3	3	PAK7,LAMP5,							0.230569	0.385093	0.587686	0.538456	0.766286	1.09597	1.26229	1.90649	1.89998	2.40942	2.54789	2.75062	4.58107	5.80214	1.41959	1.32935	1.34746	1.39196	1.37915	1.67241	1.55734	1	1	1	1	1	1	1	0	0	1	0	1
SOX1_M6475_1.02	chr20:9553432-9553603	1	147	162	-	ATTTGCAAGACAATTG	4	3	3	PAK7,LAMP5,							0.383031	0.395445	0.58811	0.663785	0.739098	1.2622	1.24654	1.90649	1.89998	2.40942	2.54789	2.75062	4.58107	5.80214	1.21343	1.29263	1.34451	1.30124	1.27828	1.26852	1.59887	1	1	1	1	1	1	1	0	0	1	0	1
FOXB1_2	chr1:12676021-12676192	1	100	117	+	ACAGTACATATTTACTTA	2	3	2	VPS13D,DHRS3,	DHRS3,	DHRS3,					0.569253	0.446642	0.466356	0.581473	0.587549	0.588925	0.506871	3.72821	3.26486	3.77166	4.23705	4.04669	4.23102	3.30205	2.2979	2.20406	2.44347	2.49195	2.42961	2.37399	2.02271	1	1	1	1	1	1	1	0	0	1	0	1
MEIS2_1	chr13:43167230-43167401	3	90	103	+	GTGACACCTGTCAT	2	1	3	TNFSF11,DNAJC15,							-0.21664	-0.206644	-0.28819	-0.216338	-0.249274	-0.217193	-0.216205	1.2528	1.35933	1.29262	1.27799	1.3259	1.48707	1.44798	1.59676	1.5965	1.72932	1.57429	1.61418	1.82895	1.96613	-1	-1	-1	0	-1	-1	-1	0	0	1	0	0
ZIC2_1	chr4:152405951-152406122	4	120	128	+	GGGGTGGTG	3	3	2	PRSS48,PET112,							-0.228595	-0.187644	-0.316645	-0.33329	-0.312342	-0.417729	-0.425443	14.7323	11.2653	13.5296	16.6814	15.7946	12.678	9.58558	20.603	14.3434	19.2083	23.3525	22.4993	20.6748	15.5451	-1	-1	-1	-1	-1	-1	-1	0	0	1	0	1
SP8_1	chr7:76302788-76302959	2	98	109	+	GCCACCCCCACC	3	3	3	POMZP3,CCDC146,							0.215468	0.132952	0.104766	0.150173	0.189303	0.215258	0.259796	6.36897	5.10675	6.41858	7.19853	7.74781	9.80724	9.14061	5.12244	4.47198	5.82718	5.91285	6.07494	7.62682	7.00294	1	1	1	1	1	1	1	0	0	0	0	0
PAX6_M3728_1.02	chr11:13119680-13119851	2	143	155	+	TGAGCTGTGACTC	1	1	1	TEAD1,ARNTL,							0.468609	0.493048	0.596381	0.558178	0.572415	0.520475	0.567348	3.36621	2.69994	3.05864	3.11613	2.77282	2.81442	2.72064	2.01664	1.59887	1.72724	1.80007	1.56397	1.51732	1.50424	1	1	1	1	1	1	1	0	0	0	0	0
ZIC2_1	chr10:2243989-2244160	2	93	101	+	GGGGTGGTG	3	1	3	PFKP,ADARB2,							0.6779	0.09329	0.391712	0.197822	0.167849	0.164887	0.15101	4.81854	2.61354	3.4705	3.72703	3.34288	5.74121	5.06379	2.40966	2.41706	2.62715	2.64826	3.05357	4.0416	3.84926	1	0	0	0	0	0	0	0	0	1	0	1
POU3F1_2	chr2:224588788-224588959	1	138	149	+	TTATGCAAATGG	3	3	2	SCG2,AP1S3,							0.263099	0.186913	0.140566	0.322949	0.33518	0.445754	0.329642	2.30559	1.97149	2.13529	2.38226	2.1688	2.23518	2.16292	1.78405	1.66153	1.88678	1.75452	1.54322	1.50594	1.62683	1	1	1	1	1	1	1	0	0	1	0	0
[truncated: 13 more columns]

## Sheet: pert3_pass
motif	region	motif_effect	start	end	strand	replaced_seq	original_cluster_WT	cluster_LogFC	cluster_WT_alpha	closest_genes	PCHiC_hESC	PCHiC_NPC	PCHiC_excitatory	PCHiC_hippocampal	PCHiC_motor	PCHiC_astrocytes	Log2FC_TP0hr	Log2FC_TP3hr	Log2FC_TP6hr	Log2FC_TP12hr	Log2FC_TP24hr	Log2FC_TP48hr	Log2FC_TP72hr	WTalpha_TP0hr	WTalpha_TP3hr	WTalpha_TP6hr	WTalpha_TP12hr	WTalpha_TP24hr	WTalpha_TP48hr	WTalpha_TP72hr	PERTalpha_TP0hr	PERTalpha_TP3hr	PERTalpha_TP6hr	PERTalpha_TP12hr	PERTalpha_TP24hr	PERTalpha_TP48hr	PERTalpha_TP72hr	func_TP0hr	func_TP3hr	func_TP6hr	func_TP12hr	func_TP24hr	func_TP48hr	func_TP72hr	CTCF_h64	CTCF_ectoderm	NANOG_h64	NANOG_ectoderm	OTX2_h64
OTP_M3694_1.02	chr9:110235257-110235428	2	77	88	-	AAAGGATTAGAT	3	3	3	RAD23B,KLF4,							0.192154	0.168478	0.20768	0.249955	0.196044	0.479457	0.648214	2.16589	2.04566	2.1063	2.20914	1.96204	2.66149	3.48477	1.80511	1.74166	1.71769	1.68813	1.61807	1.8039	1.82	1	1	1	1	1	1	1	0	0	1	0	1
SOX5_1	chr9:110235257-110235428	1	62	71	+	TAAACAATAG	3	3	3	RAD23B,KLF4,							0.481581	0.391029	0.498767	0.558656	0.472958	0.717442	0.764927	2.16589	2.04566	2.1063	2.20914	1.96204	2.66149	3.48477	1.42402	1.43372	1.30489	1.27227	1.20147	1.35208	1.66131	1	1	1	1	1	1	1	0	0	1	0	1
FOSL1_M6231_1.02	chr9:110302071-110302242	2	147	158	-	CCCTGACTGGCT	3	2	3	KLF4,							0.166865	0.094632	0.188545	0.188486	0.277145	0.194764	0.251387	2.61652	2.23686	2.54432	2.81879	2.87255	2.81893	3.13885	2.19216	2.00007	2.17185	2.26722	2.16352	2.41612	2.46423	1	0	1	1	1	1	1	1	1	0	0	0
DMRT2_1	chr9:110399958-110400129	3	150	165	-	TAAAGGGAAACATTGT	1	2	1	KLF4,							0.046387	0.206551	-0.244492	-0.348508	-0.151323	-0.087662	-0.137008	1.61317	1.77035	1.41677	1.35349	1.29031	1.42043	1.5938	1.58902	1.52527	1.77257	2.02777	1.57353	1.82389	1.89277	0	0	-1	-1	0	0	0	1	0	0	0	0
DMRT2_M3118_1.02	chr9:110399958-110400129	3	150	164	-	AAAGGGAAACATTGT	1	2	1	KLF4,							0.001375	0.222252	-0.017893	-0.239864	-0.029191	0.10889	-0.209297	1.61317	1.77035	1.41677	1.35349	1.29031	1.42043	1.5938	1.67988	1.5588	1.46734	1.81327	1.55369	1.54604	1.90698	0	1	0	-1	0	0	0	1	0	0	0	0
CEBPZ_M6174_1.02	chr9:110512103-110512274	4	139	149	+	AGCCAATGGGC	2	2	3	KLF4,							-0.482657	-0.433089	-0.412513	-0.459459	-0.564403	-0.487217	-0.450032	10.6006	8.79672	11.1861	12.8298	12.1685	13.9898	14.4568	15.8047	13.0241	16.2197	19.475	19.7726	21.6041	20.6867	-1	-1	-1	-1	-1	-1	-1	0	0	0	0	0
NKX3-1_6	chr8:128822478-128822649	2	150	158	+	ACCACTTAA	2	1	2	TMEM75,MYC,							0.333368	0.310788	0.338396	0.225449	0.272867	0.153835	0.31096	12.7437	11.0305	16.7499	20.841	18.4649	19.0498	16.0947	9.68397	8.20852	11.7489	16.5035	15.8955	15.9311	12.6555	1	1	1	1	1	0	1	0	0	1	0	1
CEBPZ_M6174_1.02	chr8:128284887-128285058	2	155	165	-	AACCAATCAGA	3	1	1	POU5F1B,FAM84B,							0.178568	0.08931	0.176464	0.111272	0.062828	0.086683	0.03411	2.45949	2.20268	2.30397	2.33848	2.13348	2.2336	2.00896	2.00722	1.98687	2.02562	2.06934	1.95746	2.04075	1.88782	1	0	1	0	0	0	0	0	0	0	0	0
TRIM28_M3835_1.02	chr8:128284887-128285058	2	27	35	-	CCCGCAGCC	3	1	1	POU5F1B,FAM84B,							0.215561	0.084175	0.167428	0.179454	0.127515	0.184652	0.106476	2.45949	2.20268	2.30397	2.33848	2.13348	2.2336	2.00896	1.92278	2.01591	2.06678	2.01254	1.95786	1.95974	1.80576	1	0	1	1	1	1	0	0	0	0	0	0
TCF7L2_M5596_1.02	chr12:7940244-7940415	3	32	46	+	TTCCCTTTGGTCTTT	1	2	1	NANOGNB,NANOG,							-0.114338	-0.082655	-0.194541	-0.204145	-0.292713	-0.281857	-0.112563	1.27114	1.44045	1.35745	1.22992	1.11528	1.10465	1.32175	1.43895	1.55547	1.60749	1.55378	1.40646	1.45596	1.46805	0	0	-1	0	0	0	0	0	0	1	0	1
ZIC5_M2259_1.02	chr12:7940244-7940415	3	126	137	-	CAGAAGGGGGTC	1	2	1	NANOGNB,NANOG,							-0.387041	-0.272118	-0.415703	-0.470731	-0.652801	-0.61961	-0.221669	1.27114	1.44045	1.35745	1.22992	1.11528	1.10465	1.32175	1.88858	1.90207	2.16091	1.98178	2.07448	2.0996	1.67507	-1	-1	-1	-1	-1	-1	0	0	0	1	0	1
BHLHE40_disc2	chr9:110252110-110252281	2	119	135	+	GGGCGCGGGCGGGGCTG	2	1	3	KLF4,	KLF4,	KLF4,					0.2522	0.160735	0.092398	0.036647	0.248821	0.081226	0.188654	1.7356	1.63421	1.88858	2.10715	2.02415	2.42887	2.30464	1.37731	1.29749	1.72154	2.1013	1.5306	2.18139	1.86539	1	0	0	0	1	0	0	0	0	0	0	0
HIF1A_1	chr9:110252110-110252281	4	90	101	+	CGCACGTGGGGG	2	2	3	KLF4,	KLF4,	KLF4,					-0.230447	-0.241809	-0.264338	-0.234213	-0.419227	-0.274712	-0.294141	1.7356	1.63421	1.88858	2.10715	2.02415	2.42887	2.30464	2.24401	1.99514	2.34795	2.69503	2.97964	2.90631	3.05479	-1	-1	-1	-1	-1	-1	-1	0	0	0	0	0
HIF1A_2	chr9:110252110-110252281	4	89	102	+	GCGCACGTGGGGGC	2	3	3	KLF4,	KLF4,	KLF4,					-0.27028	-0.302713	-0.243292	-0.247122	-0.282049	-0.316523	-0.438804	1.7356	1.63421	1.88858	2.10715	2.02415	2.42887	2.30464	2.46041	2.00084	2.38287	2.72325	2.70123	3.25848	3.55665	-1	-1	-1	-1	-1	-1	-1	0	0	0	0	0
MXI1_M4678_1.02	chr9:110252110-110252281	4	58	72	-	GCTGCCATAGCAACG	2	2	3	KLF4,	KLF4,	KLF4,					-0.180702	-0.210405	-0.14727	-0.091388	-0.295501	-0.178984	-0.019399	1.7356	1.63421	1.88858	2.10715	2.02415	2.42887	2.30464	2.1764	1.84673	2.03654	2.17009	2.70633	2.70508	2.30307	0	-1	0	0	-1	0	0	0	0	0	0	0
CTCF_M4592_1.02	chr8:128746290-128746461	1	62	82	+	CTGCCAGTAGAGGGCACACTT	3	3	3	POU5F1B,MYC,	MYC,	MYC,					0.805013	0.642984	0.708499	0.793988	0.969856	1.03168	0.905025	2.89718	2.35324	2.71778	3.03918	3.05915	3.33528	3.17696	1.2752	1.26091	1.38156	1.35083	1.20782	1.17264	1.30944	1	1	1	1	1	1	1	1	1	1	0	0
TP73_M6117_1.02	chr8:128746290-128746461	2	8	22	-	CAGGTGGGGGCAGGA	3	3	3	POU5F1B,MYC,	MYC,	MYC,					0.185103	0.124009	0.056364	0.152231	0.245403	0.272856	0.241362	2.89718	2.35324	2.71778	3.03918	3.05915	3.33528	3.17696	2.36686	2.11875	2.60592	2.52975	2.42465	2.51074	2.55546	1	1	0	1	1	1	1	1	1	1	0	0
E2F3_M2271_1.02	chr8:128748376-128748547	3	29	43	+	GAGGCTTGGCGGGAA	1	1	2	TMEM75,MYC,	MYC,	MYC,					-0.545968	-0.058518	-0.191658	-0.045118	-0.247825	-0.236035	-0.158896	1.66346	2.15546	2.14897	2.17232	1.99028	2.14823	2.15173	2.62905	2.15184	2.47952	2.39974	2.55249	2.7017	2.34401	-1	0	0	0	0	0	0	1	1	1	0	1
SOX7_M5837_1.02	chr13:43167712-43167883	2	43	59	+	CATGTGTGGCATTCATG	1	2	2	TNFSF11,DNAJC15,							0.407815	1.0219	0.671702	1.17787	1.42448	0.970286	0.91447	7.32242	11.7142	9.07209	13.1186	14.6056	8.70651	6.85746	3.97528	3.38247	3.75901	3.67177	3.42053	2.68745	2.17783	0	1	1	1	1	1	1	0	0	1	0	1
CTCF_M4592_1.02	chr1:62054476-62054647	4	37	57	-	GAACCACTAGGTGGCAGCAGA	4	3	3	TM2D1,NFIA,							-0.048937	0.107324	0.02539	0.038113	-0.026953	0.053445	-0.296154	1.31129	1.37007	1.39766	1.58562	1.283	1.52303	1.60999	1.4622	1.22034	1.39582	1.53113	1.44593	1.55871	2.0873	0	0	0	0	0	0	-1	1	1	0	0	1
NKX2-2_2	chr1:62054476-62054647	4	139	155	-	AAAGCCACTTGAGAACC	4	2	3	TM2D1,NFIA,							-0.156895	-0.048054	-0.073205	0.013168	-0.290448	-0.087097	-0.183241	1.31129	1.37007	1.39766	1.58562	1.283	1.52303	1.60999	1.61082	1.43391	1.5546	1.57947	1.71412	1.69421	1.89145	-1	0	0	0	-1	0	-1	1	1	0	0	1
NANOG_disc2	chr2:151184377-151184548	1	74	88	-	GGCCAGAACAAAGGC	4	3	3	RND3,MMADHC,							0.285728	0.308496	0.257145	0.342292	0.390002	0.529261	0.497187	2.22124	2.25603	2.17917	2.19926	2.19272	2.46431	2.75746	1.66316	1.62608	1.71855	1.65081	1.50934	1.51759	1.68945	1	1	1	1	1	1	1	0	0	0	0	0
SOX11_M5834_1.02	chr2:151184377-151184548	2	137	152	-	GAACTATTTCATTGGT	4	3	3	RND3,MMADHC,							0.373815	0.362334	0.326619	0.428698	0.461938	0.691269	0.463515	2.22124	2.25603	2.17917	2.19926	2.19272	2.46431	2.75746	1.51869	1.49226	1.60347	1.47637	1.38225	1.27012	1.64253	1	1	1	1	1	1	1	0	0	0	0	0
ESRRA_disc4	chr5:87240472-87240643	2	99	112	-	CAGGGCCAGCGGGC	4	3	3	TMEM161B,CCNH,							0.216991	0.218322	0.302152	0.149295	0.335216	0.400899	0.157951	1.9746	1.76402	1.94353	1.92965	1.95979	2.34629	2.15408	1.57797	1.34377	1.48903	1.59232	1.44802	1.42949	1.8635	1	1	1	1	1	1	1	0	0	1	0	0
IRF3_M5572_1.02	chr5:87240472-87240643	1	110	130	+	CTGTAAAGGAAACTGGAACAC	4	2	3	TMEM161B,CCNH,							0.29876	0.226591	0.314105	0.30433	0.465554	0.430394	0.254415	1.9746	1.76402	1.94353	1.92965	1.95979	2.34629	2.15408	1.51516	1.47869	1.47659	1.44806	1.32579	1.49823	1.86093	1	1	1	1	1	1	1	0	0	1	0	0
NANOG_disc2	chr5:87240472-87240643	2	122	136	+	CTGGAACACAAAGCA	4	3	3	TMEM161B,CCNH,							0.086275	0.11156	0.166391	0.17177	0.250555	0.253626	0.147598	1.9746	1.76402	1.94353	1.92965	1.95979	2.34629	2.15408	1.81825	1.56176	1.83355	1.59227	1.6053	1.76401	1.90052	0	0	1	1	1	1	0	0	0	1	0	0
MEIS2_4	chr1:204424332-204424503	3	3	14	+	TGACAGGTGCCT	3	2	2	PPP1R15B,PIK3C2B,					PIK3C2B,		-0.332817	-0.114608	-0.369701	-0.549283	-0.210131	-0.532266	-0.490072	1.48592	1.54741	1.8074	1.40823	2.02332	1.79766	1.59797	2.31117	2.0082	2.57324	3.01211	2.59931	3.60032	2.85604	0	0	0	-1	0	-1	-1	0	0	1	0	0
FOXP4_M3284_1.02	chr10:102245393-102245564	3	48	66	+	TATTTATGTTGGCTCCCAT	1	2	1	WNT8B,SEC31B,							-0.20409	-0.148216	-0.228094	-0.186535	-0.247313	-0.197583	-0.118689	1.35372	1.27719	1.34278	1.29113	1.16342	1.25036	1.28339	1.55528	1.42931	1.53998	1.53297	1.55604	1.38408	1.41826	-1	-1	-1	0	-1	0	0	0	0	1	0	1
BX088580.2_M6121_1.02	chr21:32887073-32887244	1	62	76	+	TCTGCAAGAAAAAGG	4	3	3	TIAM1,KRTAP19-8,							0.361346	0.173705	0.225517	0.195523	0.204929	0.675985	0.686039	1.80718	1.4954	1.79903	1.88117	1.64436	2.6813	3.04789	1.25691	1.27589	1.43811	1.47288	1.36583	1.33115	1.44058	1	1	1	1	1	1	1	1	1	0	0	0
GLI2_2	chr21:32887073-32887244	4	24	35	-	GGGACCACACTC	4	2	3	TIAM1,KRTAP19-8,							-0.082277	-0.124869	-0.16901	-0.14671	-0.209721	0.135747	0.090996	1.80718	1.4954	1.79903	1.88117	1.64436	2.6813	3.04789	1.89488	1.77785	2.06345	2.02984	2.0177	2.32873	2.45776	0	0	0	0	-1	0	0	1	1	0	0	0
BCL6_M6136_1.02	chr22:17714994-17715165	4	71	100	+	AGAGGAGGAGAGGATGGGAAGGATGGAGAG	2	1	3	CECR2,CECR1,							0.017489	-0.198761	0.061664	-0.068775	0.036437	-0.195627	0.009607	2.43304	1.90173	2.57207	2.56633	2.50276	2.09964	2.58704	2.43855	2.23536	2.43497	2.59815	2.39972	2.90192	2.74645	0	-1	0	0	0	0	0	1	1	0	0	0
SP8_1	chr22:17714994-17715165	2	103	114	+	GCCCCTCCCACC	2	1	3	CECR2,CECR1,							0.167514	0.168624	0.258232	0.185302	0.18632	0.036108	0.251148	2.43304	1.90173	2.57207	2.56633	2.50276	2.09964	2.58704	2.00338	1.58902	1.95219	2.13805	2.03024	2.08894	2.03086	1	1	1	1	1	0	1	1	1	0	0	0
RFX5_disc3	chr22:25087329-25087500	1	47	55	-	AACTGATGA	1	2	2	PIWIL3,GGT1,							0.493683	0.452889	0.799631	0.85308	0.746876	0.59013	0.44788	2.41903	2.57051	2.6658	2.83474	2.49275	2.40753	1.84715	1.49846	1.55553	1.23551	1.27398	1.22279	1.31153	1.20726	1	1	0	0	0	0	0	0	0	1	0	0
TEAD4_1	chr22:25087329-25087500	4	39	48	-	GACATTCCAC	1	3	2	PIWIL3,GGT1,							-0.291255	-0.090631	-0.100333	-0.204358	-0.30411	-0.149328	-0.341385	2.41903	2.57051	2.6658	2.83474	2.49275	2.40753	1.84715	3.93205	3.08928	3.35731	3.85187	3.78681	2.99873	2.71176	-1	0	0	0	-1	0	-1	0	0	1	0	0
CEBPZ_M6174_1.02	chr1:145438316-145438487	1	67	77	+	AGCCAATGGGA	4	3	3	TXNIP,HFE2,	TXNIP,	TXNIP,	RP11-315I20.1,RBM8A,POLR3GL,PIAS3,PEX11B,NUDT17,LIX1L,GNRHR2,ANKRD35,ANKRD34A,	RP11-315I20.1,RBM8A,POLR3GL,PIAS3,PEX11B,NUDT17,LIX1L,GNRHR2,ANKRD35,ANKRD34A,	RP11-315I20.3,RP11-315I20.1,POLR3GL,PIAS3,PEX11B,NUDT17,LIX1L,GNRHR2,ANKRD35,ANKRD34A,	RP11-315I20.3,RP11-315I20.1,RNF115,RBM8A,POLR3GL,POLR3C,PIAS3,PEX11B,NUDT17,LIX1L,ITGA10,GNRHR2,ANKRD35,ANKRD34A,	0.454954	0.474525	0.543837	0.48835	0.672639	0.753853	0.875687	2.20939	2.05245	2.31218	2.19336	2.59482	3.13551	3.55513	1.38155	1.18014	1.35905	1.42256	1.38984	1.64216	1.45311	1	1	1	1	1	1	1	0	0	1	0	0
FOSL1_M6231_1.02	chr1:145438316-145438487	1	29	40	+	CACTGATTGGTC	4	3	3	TXNIP,HFE2,	TXNIP,	TXNIP,	RP11-315I20.1,RBM8A,POLR3GL,PIAS3,PEX11B,NUDT17,LIX1L,GNRHR2,ANKRD35,ANKRD34A,	RP11-315I20.1,RBM8A,POLR3GL,PIAS3,PEX11B,NUDT17,LIX1L,GNRHR2,ANKRD35,ANKRD34A,	RP11-315I20.3,RP11-315I20.1,POLR3GL,PIAS3,PEX11B,NUDT17,LIX1L,GNRHR2,ANKRD35,ANKRD34A,	RP11-315I20.3,RP11-315I20.1,RNF115,RBM8A,POLR3GL,POLR3C,PIAS3,PEX11B,NUDT17,LIX1L,ITGA10,GNRHR2,ANKRD35,ANKRD34A,	0.432508	0.439465	0.415041	0.420072	0.822158	0.822571	0.869784	2.20939	2.05245	2.31218	2.19336	2.59482	3.13551	3.55513	1.44314	1.32731	1.46482	1.44283	1.17501	1.55392	1.4111	1	1	1	1	1	1	1	0	0	1	0	0
OTP_M3694_1.02	chr22:37033027-37033198	1	30	41	+	CAGGGATTAACG	1	3	3	EIF3D,CACNG2,						NCF4,	0.103569	0.1761	0.114915	0.368372	0.337709	0.47114	0.54828	1.57098	1.61088	1.52776	1.74252	1.6378	1.61166	1.91305	1.33946	1.42254	1.30429	1.12213	1.13738	1.09045	1.15107	0	1	0	0	0	0	0	0	0	1	0	0
FOSL1_M2279_1.02	chr22:39610562-39610733	1	113	123	-	GGTGACTCATG	4	3	3	PDGFB,CBX7,					PDGFB,		0.202689	0.134649	0.253756	0.380444	0.416776	0.592499	0.578844	1.62977	1.58918	1.67007	2.00043	2.05714	2.6119	2.72416	1.35505	1.4242	1.39039	1.39751	1.34071	1.45588	1.56637	1	1	1	1	1	1	1	0	0	1	0	0
BCL6_M6136_1.02	chr22:45898393-45898564	1	92	121	+	AGGGGGTGGGGGGAGGAGGGGATCGGGTTT	4	3	3	RIBC2,FBLN1,	FBLN1,	FBLN1,					0.520047	0.362651	0.373525	0.619372	0.776332	0.906582	0.784453	2.84026	2.43072	2.48751	2.84118	2.64568	3.1689	2.65189	1.66457	1.64464	1.59918	1.49247	1.28475	1.36098	1.21097	1	1	1	1	1	1	1	1	1	0	1	0
ESRRA_disc4	chr22:45898393-45898564	1	91	104	+	GAGGGGGTGGGGGG	4	3	3	RIBC2,FBLN1,	FBLN1,	FBLN1,					0.064563	-0.048031	0.03037	0.04471	0.09196	0.251926	0.135544	2.84026	2.43072	2.48751	2.84118	2.64568	3.1689	2.65189	2.65776	2.44845	2.43084	2.71168	2.47498	2.57812	2.20104	0	0	0	0	0	1	0	1	1	0	1	0
NR2F2_M5676_1.02	chr22:45898393-45898564	1	61	75	+	ATAACCTTTGATCCC	4	3	3	RIBC2,FBLN1,	FBLN1,	FBLN1,					0.295229	0.105628	0.099658	0.20903	0.180121	0.390853	0.185494	2.84026	2.43072	2.48751	2.84118	2.64568	3.1689	2.65189	2.13579	1.95513	2.0834	2.14554	2.14252	1.99782	2.45373	1	0	0	0	0	1	0	1	1	0	1	0
TCF7L2_M5596_1.02	chr22:45898393-45898564	2	62	76	+	TAACCTTTGATCCCG	4	3	3	RIBC2,FBLN1,	FBLN1,	FBLN1,					0.178235	0.19441	0.047361	0.250096	0.159493	0.357148	0.181005	2.84026	2.43072	2.48751	2.84118	2.64568	3.1689	2.65189	2.28437	1.91376	2.40484	2.27522	2.26135	2.22278	2.13837	1	1	0	1	0	1	0	1	1	0	1	0
TRIM28_M3835_1.02	chr22:46440725-46440896	2	19	27	-	GCCGCGGCC	2	2	3	WNT7B,PPARA,							0.084491	-0.023374	0.230181	0.148904	0.379368	-0.064282	0.301395	0.933294	0.67263	0.983008	0.950754	0.99877	0.874046	1.34735	0.88222	0.740323	0.814997	0.819972	0.813511	0.900924	1.0755	0	0	1	0	0	0	0	0	0	0	0	0
IRF3_M5572_1.02	chr3:16343797-16343968	2	95	115	+	AGAAAAAGGAAAAAGAAAAAA	4	2	1	RFTN1,OXNAD1,						RFTN1,	0.143751	0.224994	0.092632	0.272511	0.219223	0.232172	-0.035478	2.05702	1.8948	1.96833	1.96049	1.7865	1.81526	1.80783	1.82002	1.52367	1.87214	1.74301	1.59136	1.60847	2.08902	1	1	0	1	1	1	0	0	0	1	0	0
BX088580.2_M6121_1.02	chr3:29517435-29517606	1	75	89	-	TTTACATGACAAAGA	4	3	3	RBMS3,							1.26187	1.1119	1.28785	1.46475	1.77531	1.98504	1.85598	4.56679	3.75761	4.35881	5.91857	6.10181	8.15372	8.29196	1.2598	1.20197	1.19311	1.28445	1.00753	1.07273	1.2552	1	1	1	1	1	1	1	0	0	1	0	1
IRX2_2	chr3:29517435-29517606	1	77	88	-	TTACATGACAAA	4	3	3	RBMS3,							1.22635	1.06815	1.22594	1.55644	1.68308	1.95661	1.85926	4.56679	3.75761	4.35881	5.91857	6.10181	8.15372	8.29196	1.35666	1.32161	1.28612	1.2624	1.12907	1.20689	1.36668	1	1	1	1	1	1	1	0	0	1	0	1
ZSCAN4_2	chr3:29517435-29517606	2	134	150	-	CAGGTGTGCACACTCCC	4	3	3	RBMS3,							0.378491	0.243924	0.313177	0.384623	0.457125	0.532263	0.591103	4.56679	3.75761	4.35881	5.91857	6.10181	8.15372	8.29196	3.13601	2.85466	3.30864	3.93586	3.81552	4.8511	4.73644	1	1	1	1	1	1	1	0	0	1	0	1
BX088580.2_M6121_1.02	chr3:33619185-33619356	1	5	19	-	TCTACATATGAATGA	1	3	3	UBP1,CLASP2,							1.17066	0.877682	1.07694	1.12274	1.14478	1.39929	1.36877	3.6903	3.03402	3.33005	3.12111	3.03238	3.56191	4.33246	1.06548	1.15934	1.03748	0.980825	0.925381	0.88589	1.00188	1	1	1	1	1	1	1	0	0	1	0	1
ESRRG_M6008_1.02	chr3:33619185-33619356	2	30	40	-	ATCACCTTGAG	1	3	3	UBP1,CLASP2,							0.647208	0.505003	0.653148	0.670125	0.673241	0.681225	0.526021	3.6903	3.03402	3.33005	3.12111	3.03238	3.56191	4.33246	1.76006	1.74984	1.73379	1.54498	1.43981	1.74973	2.26918	1	1	1	1	1	1	1	0	0	1	0	1
SOX1_M1605_1.02	chr3:45742777-45742948	2	90	99	+	ATTCATCACC	3	3	3	SLC6A20,SACM1L,							0.272341	0.21214	0.298557	0.425932	0.365026	0.469273	0.443354	3.02793	2.45187	2.82981	3.26917	3.00063	3.36152	2.81546	2.29089	1.89601	2.07839	1.99734	2.0355	2.10981	1.88658	1	1	1	1	1	1	1	0	0	1	0	1
TEAD1_M4047_1.02	chr3:45742777-45742948	1	79	89	-	ACATTCCAGGG	3	3	3	SLC6A20,SACM1L,							0.840857	0.617587	0.838496	0.896647	0.885063	1.00441	0.808584	3.02793	2.45187	2.82981	3.26917	3.00063	3.36152	2.81546	1.34882	1.31956	1.29172	1.27742	1.24089	1.23933	1.21785	1	1	1	1	1	1	1	0	0	1	0	1
RELA_M4497_1.02	chr3:50283626-50283797	3	33	43	+	GGGGCTTCCCA	1	3	1	LSMEM2,GNAI2,							-0.194417	-0.089815	-0.246808	-0.21874	-0.239021	-0.255927	-0.319447	2.00445	1.9515	1.68989	1.67526	1.57177	1.73808	1.81711	2.14115	2.0146	2.39609	2.15195	2.02524	2.25654	2.35968	0	0	-1	0	0	0	-1	1	1	0	0	0
RELB_M6448_1.02	chr3:50283626-50283797	3	32	43	+	GGGGGCTTCCCA	1	3	1	LSMEM2,GNAI2,							-0.373901	-0.211737	-0.359775	-0.267915	-0.316572	-0.376537	-0.662838	2.00445	1.9515	1.68989	1.67526	1.57177	1.73808	1.81711	2.68828	2.29837	2.77652	2.2575	2.39075	3.04847	3.49233	-1	0	-1	0	-1	-1	-1	1	1	0	0	0
BCL6_M6136_1.02	chr3:57165008-57165179	2	136	165	-	GAGGGGGTGGGGGAGGGGAAGCTTGTTCAC	1	2	1	IL17RD,ARHGEF3,							0.253282	0.294853	0.264797	0.256576	0.38495	0.350015	0.12227	4.90512	4.53311	5.39005	4.99252	4.61384	3.19991	2.34469	3.48358	3.12827	3.99363	3.62177	3.00649	2.12807	2.01218	1	1	1	1	1	1	0	0	0	1	0	1
TP53_M6103_1.02	chr3:57165008-57165179	2	128	145	-	GCTTGTTCACATGCTTGT	1	2	1	IL17RD,ARHGEF3,							0.546733	0.473058	0.618001	0.510077	0.657439	0.59246	0.352636	4.90512	4.53311	5.39005	4.99252	4.61384	3.19991	2.34469	2.64364	2.54706	2.73099	2.79392	2.41973	1.73237	1.61651	1	1	1	1	1	1	1	0	0	1	0	1
BARHL1_1	chr3:57234048-57234219	1	93	108	-	AATAAACAATTAACTC	4	3	3	HESX1,APPL1,							0.47456	0.481517	0.448659	0.50326	0.443736	0.795017	1.01883	2.36386	2.38795	2.27453	2.1295	1.98685	2.75489	3.79996	1.46673	1.51067	1.51912	1.35717	1.30803	1.3101	1.49641	1	1	1	1	1	1	1	0	0	1	0	1
BX088580.2_M6121_1.02	chr3:57234048-57234219	1	53	67	+	TTAGCATGTCAATGA	4	3	3	HESX1,APPL1,							0.452042	0.442788	0.549019	0.452876	0.491292	0.924791	1.10204	2.36386	2.38795	2.27453	2.1295	1.98685	2.75489	3.79996	1.43896	1.49413	1.32408	1.30794	1.18319	1.11694	1.3566	1	1	1	1	1	1	1	0	0	1	0	1
LHX3_3	chr3:57234048-57234219	4	22	38	+	GTCACTAATTAAAATCC	4	2	3	HESX1,APPL1,							-0.306718	-0.192026	-0.232839	-0.31046	-0.356679	-0.067399	0.141612	2.36386	2.38795	2.27453	2.1295	1.98685	2.75489	3.79996	3.0225	2.78807	3.00272	2.90677	2.72633	2.86741	3.2194	-1	-1	-1	-1	-1	0	0	0	0	1	0	1
ZIC5_M2259_1.02	chr3:57234048-57234219	2	139	150	+	CACCAGGGGGGC	4	3	3	HESX1,APPL1,							0.120851	0.16507	0.109438	0.025649	0.03279	0.236409	0.509423	2.36386	2.38795	2.27453	2.1295	1.98685	2.75489	3.79996	1.94717	2.05104	2.13697	2.11307	1.91088	2.32326	2.35279	1	1	0	0	0	1	1	0	0	1	0	1
BX088580.2_M6121_1.02	chr3:77524736-77524907	1	122	136	+	TTAGAATATAAATGA	1	2	2								0.922765	0.85821	1.0101	1.12905	1.19759	0.995992	0.642291	3.70907	3.3273	4.23962	4.25048	4.25514	3.54979	2.69091	1.39573	1.47165	1.40256	1.34309	1.24066	1.2724	1.44493	1	1	1	1	1	1	1	0	0	0	0	0
FOSL1_M2279_1.02	chr3:77524736-77524907	1	132	142	-	GGTGACTCATT	1	2	2								0.845373	0.785307	0.925202	1.06771	1.10382	1	0.702691	3.70907	3.3273	4.23962	4.25048	4.25514	3.54979	2.69091	1.53906	1.55043	1.64109	1.4081	1.32914	1.26383	1.26825	1	1	1	1	1	1	1	0	0	0	0	0
FOXP3_1	chr3:77524736-77524907	4	10	26	-	ATGGTGTTTTTGCAGGC	1	2	2								-0.308828	-0.131884	-0.236668	-0.355198	-0.223028	-0.291349	-0.17788	3.70907	3.3273	4.23962	4.25048	4.25514	3.54979	2.69091	5.01946	3.93493	5.25356	6.18003	5.40069	4.66958	3.2742	-1	-1	-1	-1	-1	-1	-1	0	0	0	0	0
REST_M4657_1.02	chr3:106549298-106549469	4	17	31	-	CTGTGCTCGGTACTG	1	2	1	CBLB,BBX,							-0.238451	-0.198703	-0.235654	-0.260287	-0.26435	0.019683	-0.133152	1.82669	1.70774	1.65674	1.48443	1.31887	1.12365	1.02631	2.30668	2.10542	2.0673	1.91938	1.78176	1.20178	1.14908	-1	-1	-1	-1	-1	0	0	0	0	1	0	1
FOSL1_M6231_1.02	chr3:112488974-112489145	2	149	160	-	TGCTGATTGGTC	2	3	3	CD200R1L,CCDC80,							0.315524	0.390187	0.313923	0.515021	0.508612	0.588686	0.412247	2.99145	2.87092	3.31744	4.12411	4.01766	4.5476	4.07816	2.17445	2.06303	2.38447	2.52943	2.58256	2.60559	2.62741	1	1	1	1	1	1	1	0	0	0	0	0
SOX4_2	chr3:112488974-112489145	4	23	38	-	CAACAAGTGCAGGGTC	2	2	3	CD200R1L,CCDC80,							0.03748	-0.024812	-0.069543	-0.161453	-0.038197	0.025272	-0.142232	2.99145	2.87092	3.31744	4.12411	4.01766	4.5476	4.07816	2.90998	3.02082	3.58202	4.87308	4.44008	4.24272	4.62547	0	0	0	-1	0	0	0	0	0	0	0	0
FOSL1_M2279_1.02	chr3:113873403-113873574	2	92	102	+	TGTGACTCATC	3	3	3	QTRTD1,DRD3,							1.17874	1.12138	1.23283	1.16117	1.22323	1.02704	1.2347	11.1418	8.83872	10.7316	12.5692	12.6002	13.6042	13.2867	3.6729	2.89134	3.42755	3.88721	3.87031	4.97335	3.90065	1	1	1	1	1	1	1	1	0	1	0	1
FOSL1_M2279_1.02	chr1:7669063-7669234	1	69	79	-	AGTGACTCAGC	1	2	1	VAMP3,CAMTA1,							1.79693	1.5998	1.80935	2.03227	1.87903	1.75336	1.48219	10.7091	8.36828	9.59352	9.92165	8.8223	6.60198	6.32145	1.69942	1.63758	1.68323	1.35055	1.3863	1.30667	1.36366	1	1	1	1	1	1	1	0	0	0	0	0
ZIC2_2	chr1:7669063-7669234	1	45	59	+	GCCCCCCGCAGGGGT	1	2	1	VAMP3,CAMTA1,							1.06843	0.981594	1.2507	1.31604	1.08598	0.948467	0.668703	10.7091	8.36828	9.59352	9.92165	8.8223	6.60198	6.32145	3.32856	3.25216	2.81812	2.68823	3.17621	3.03649	3.13826	1	1	1	1	1	1	1	0	0	0	0	0
ZIC3_4	chr1:7669063-7669234	1	44	58	+	GGCCCCCCGCAGGGG	1	1	1	VAMP3,CAMTA1,							0.764815	0.950685	1.05959	0.954856	0.950894	0.624436	0.436338	10.7091	8.36828	9.59352	9.92165	8.8223	6.60198	6.32145	4.68464	3.6258	3.65442	3.72423	4.0977	4.41001	4.10145	1	1	1	1	1	1	1	0	0	0	0	0
IRX2_2	chr3:173950554-173950725	2	3	14	-	CTACATGACAAG	1	2	2	NLGN1,NAALADL2,							2.42208	2.35845	2.52699	2.6342	2.61537	2.4582	2.36094	36.3733	27.5754	38.889	43.3769	40.0585	28.6874	21.7353	3.22436	2.78071	3.20937	3.54986	3.18025	2.59548	2.13622	1	1	1	1	1	1	1	0	0	1	0	1
RFX5_disc3	chr3:176039661-176039832	4	69	77	-	AACTGATGA	1	2	2	TBL1XR1,							-0.610416	-0.590028	-0.663657	-0.705307	-0.79125	-0.784127	-0.560402	3.50128	2.99431	3.52657	4.15706	3.83655	3.06941	3.0472	6.73658	5.4534	7.09269	9.2918	8.69713	7.19489	5.54674	-1	-1	-1	-1	-1	-1	-1	0	0	1	0	0
TEAD4_1	chr3:176039661-176039832	2	61	70	-	GACATTCCAC	1	3	2	TBL1XR1,							0.498213	0.284992	0.339631	0.510805	0.413129	0.520247	0.523005	3.50128	2.99431	3.52657	4.15706	3.83655	3.06941	3.0472	2.29682	2.30168	2.57877	2.82629	2.62021	1.96951	1.74154	1	1	1	1	1	1	1	0	0	1	0	0
BX088580.2_M6121_1.02	chr3:183152898-183153069	1	61	75	+	TTTGCAAAACAATGC	4	3	3	MCF2L2,KLHL6,							0.319828	0.205637	0.336583	0.38187	0.217944	0.358909	0.42656	1.80975	1.68711	1.81496	1.82701	1.62291	1.8719	2.19732	1.33511	1.34403	1.26886	1.3459	1.27544	1.2834	1.42842	1	1	1	1	1	1	1	0	0	1	0	1
PITX1_3	chr3:183152898-183153069	2	4	12	-	GTTAATCCC	4	3	3	MCF2L2,KLHL6,							0.131255	0.065031	0.036593	0.097873	0.043645	0.054885	0.132539	1.80975	1.68711	1.81496	1.82701	1.62291	1.8719	2.19732	1.54276	1.62296	1.68335	1.64434	1.51312	1.70924	1.86164	1	0	0	0	0	0	0	0	0	1	0	1
SRY_6	chr3:183152898-183153069	1	68	83	-	GAGAATCAGCATTGTT	4	3	3	MCF2L2,KLHL6,							0.433842	0.329004	0.41448	0.506587	0.402349	0.526435	0.671881	1.80975	1.68711	1.81496	1.82701	1.62291	1.8719	2.19732	1.21707	1.26143	1.19212	1.15353	1.103	1.14545	1.16281	1	1	1	1	1	1	1	0	0	1	0	1
TP73_M6117_1.02	chr3:183152898-183153069	2	115	129	-	CCTGCTGGGACTTGA	4	3	3	MCF2L2,KLHL6,							0.090169	0.118359	0.222653	0.24675	0.133722	0.267978	0.196538	1.80975	1.68711	1.81496	1.82701	1.62291	1.8719	2.19732	1.64989	1.49121	1.39077	1.48002	1.40937	1.45285	1.77354	0	1	1	1	1	1	1	0	0	1	0	1
CEBPZ_M6174_1.02	chr3:185827109-185827280	2	39	49	+	GGCCAATCAGC	1	2	2	ETV5,DGKG,	ETV5,	ETV5,	DGKG,	DGKG,			0.321841	0.193683	0.318544	0.346276	0.390975	0.226621	0.321018	3.46407	3.25231	3.6192	3.91442	3.96996	3.37383	2.86648	2.5936	2.52962	2.66412	2.58407	2.50502	2.61453	2.24254	1	1	1	1	1	1	1	0	0	1	0	0
FOSL1_M6231_1.02	chr3:185827109-185827280	4	39	50	-	TGCTGATTGGCC	1	3	2	ETV5,DGKG,	ETV5,	ETV5,	DGKG,	DGKG,			-0.369391	-0.367621	-0.468457	-0.557451	-0.539691	-0.673071	-0.429199	3.46407	3.25231	3.6192	3.91442	3.96996	3.37383	2.86648	5.74108	5.0766	6.71834	7.2073	6.87829	6.878	5.25507	-1	-1	-1	-1	-1	-1	-1	0	0	1	0	0
TP73_M6117_1.02	chr4:56146759-56146930	4	37	51	+	CAGGCAAGGACCGGC	1	1	2	SRD5A3,KDR,							-0.276728	-0.087182	-0.121927	-0.050747	0.101835	-0.030828	-0.148534	1.30209	1.31703	1.33578	1.7323	1.7468	1.5808	1.65501	1.69154	1.41708	1.4785	1.77404	1.69077	1.65262	1.82277	-1	0	0	0	0	0	0	0	0	1	0	0
RELA_M4497_1.02	chr4:56147528-56147699	2	15	25	-	GGGAATTTCCT	3	3	3	SRD5A3,KDR,							0.36559	0.284309	0.390736	0.520675	0.432028	0.565457	0.580044	2.12791	2.14479	2.49554	2.73938	2.51663	2.89313	2.61335	1.5216	1.64113	1.67316	1.62182	1.65899	1.80109	1.41833	1	1	1	1	1	1	1	0	0	1	0	1
RELB_M6448_1.02	chr4:56147528-56147699	2	15	26	-	AGGGAATTTCCT	3	3	3	SRD5A3,KDR,							0.224491	0.134168	0.21606	0.206693	0.171179	0.297218	0.329442	2.12791	2.14479	2.49554	2.73938	2.51663	2.89313	2.61335	1.69854	2.01002	2.13189	2.1293	2.14777	2.33031	1.89295	1	1	1	1	1	1	1	0	0	1	0	1
TP53_M6104_1.02	chr4:65593775-65593946	4	115	131	+	ACTTGTTTCCCACCTGT	1	2	1	TECRL,EPHA5,							-0.13421	-0.175642	-0.155442	-0.091341	-0.185906	-0.085181	0.075676	2.86033	2.32042	2.66251	2.83423	2.63601	2.24732	2.06093	3.46595	2.8439	3.30681	3.26925	3.25465	2.34581	1.97022	-1	-1	-1	0	-1	0	0	0	0	1	0	1
HSF1_M3443_1.02	chr4:79473652-79473823	2	100	115	+	TGCTGGGAGGTTCTGG	2	1	2	BMP2K,ANXA3,							0.224728	0.237419	0.269405	0.210411	0.261363	0.180925	0.203189	16.9499	14.4028	19.4994	26.5142	25.0761	25.1593	22.0777	14.5814	11.7245	15.6162	22.5998	20.8315	21.7169	18.3645	1	1	1	1	1	1	1	0	0	1	0	0
HSF_known3	chr4:79473652-79473823	2	99	115	+	GTGCTGGGAGGTTCTGG	2	1	2	BMP2K,ANXA3,							0.224606	0.121752	0.223328	0.137192	0.157346	0.099151	0.052084	16.9499	14.4028	19.4994	26.5142	25.0761	25.1593	22.0777	14.8325	12.7563	16.5231	24.0472	21.9645	23.3018	20.4642	1	0	1	1	1	0	0	0	0	1	0	0
SRF_known7	chr4:79473652-79473823	2	75	86	+	GACCATATATAG	2	2	2	BMP2K,ANXA3,							2.42402	2.27427	2.56414	2.85118	2.86154	2.78499	2.58318	16.9499	14.4028	19.4994	26.5142	25.0761	25.1593	22.0777	1.50838	1.43725	1.49439	1.4878	1.37103	1.5437	1.53997	1	1	1	1	1	1	1	0	0	1	0	0
ETV5_M5433_1.02	chr1:160983559-160983730	2	42	51	-	ACCGGAAATT	3	3	3	ITLN2,F11R,			PVRL4,	PVRL4,	TSTD1,RP11-544M22.3,PVRL4,F11R,		0.590012	0.57792	0.712733	0.703102	0.732389	0.828757	0.736872	3.68539	3.51485	4.06936	4.35362	4.41193	4.45319	3.85234	2.08967	1.91282	2.07354	2.29741	2.20998	1.96922	1.73563	1	1	1	1	1	1	1	0	0	0	0	0
BX088580.2_M6121_1.02	chr4:152405951-152406122	2	31	45	+	TCTACATGAGAAAAG	3	2	2	PRSS48,PET112,							1.76618	1.64217	1.80643	1.84479	1.85106	1.57468	1.32726	14.7323	11.2653	13.5296	16.6814	15.7946	12.678	9.58558	2.56921	2.2222	2.30874	2.72214	2.75724	2.89066	2.57176	1	1	1	1	1	1	1	0	0	1	0	1
BHLHE40_disc2	chr4:154711421-154711592	2	45	61	-	CCCGGAGACAGCGGCTG	1	1	2	SFRP2,DCHS2,		SFRP2,	PLRG1,		PLRG1,		0.431212	0.433605	0.518726	0.392441	0.364203	0.286741	0.184376	4.83532	4.3477	5.18863	5.26563	4.61772	4.03308	3.44793	3.29863	2.86214	3.39882	3.70621	3.31714	3.36143	3.03465	1	1	1	1	1	1	1	0	0	1	0	1
NKX2-2_2	chr4:154711421-154711592	2	141	157	+	CCGACCACTTAAGAGTC	1	1	2	SFRP2,DCHS2,		SFRP2,	PLRG1,		PLRG1,		1.16073	1.03476	1.13068	1.1555	1.00557	0.611017	0.367107	4.83532	4.3477	5.18863	5.26563	4.61772	4.03308	3.44793	1.46428	1.532	1.64241	1.65955	1.73662	2.20999	2.25049	1	1	1	1	1	1	1	0	0	1	0	1
NKX3-1_6	chr4:154711421-154711592	2	144	152	+	ACCACTTAA	1	1	2	SFRP2,DCHS2,		SFRP2,	PLRG1,		PLRG1,		0.332249	0.365607	0.399964	0.375222	0.332394	0.174888	0.183682	4.83532	4.3477	5.18863	5.26563	4.61772	4.03308	3.44793	3.59489	3.20693	3.74389	3.94439	3.48444	3.65479	2.99019	1	1	1	1	1	1	1	0	0	1	0	1
TEAD1_M4047_1.02	chr4:159942865-159943036	2	99	109	+	GCATTCCTCAG	1	2	2	RAPGEF2,FNIP2,			C4orf45,	C4orf45,		C4orf45,	0.665608	0.706642	0.665793	0.714933	0.71574	0.646623	0.466496	14.3377	11.2966	14.3384	16.4099	15.7675	10.096	6.62817	7.74636	5.61063	7.86486	8.29616	7.63052	6.0263	4.07018	1	1	1	1	1	1	1	0	0	1	0	1
ZIC2_1	chr4:159942865-159943036	2	149	157	+	GGGGTGGTG	1	3	2	RAPGEF2,FNIP2,			C4orf45,	C4orf45,		C4orf45,	0.250649	0.285446	0.259061	0.298061	0.343685	0.407413	0.307867	14.3377	11.2966	14.3384	16.4099	15.7675	10.096	6.62817	11.995	9.27197	11.9567	13.2983	11.4062	7.18436	5.4301	1	1	1	1	1	1	1	0	0	1	0	1
NKX2-2_2	chr4:169762283-169762454	2	153	169	+	CTTACCACTTGAAAATG	2	3	3	PALLD,CBR4,							0.415598	0.446752	0.428334	0.446274	0.474098	0.496909	0.432236	6.3837	6.02504	7.28496	9.69368	9.25175	12.0076	10.6426	4.82986	4.26169	5.199	7.18232	6.57026	8.35259	7.44248	1	1	1	1	1	1	1	0	0	1	0	1
NKX2-4_1	chr4:169762283-169762454	2	153	168	+	CTTACCACTTGAAAAT	2	2	3	PALLD,CBR4,							0.109836	0.084979	0.001864	0.183073	0.199642	0.180139	0.107939	6.3837	6.02504	7.28496	9.69368	9.25175	12.0076	10.6426	6.31855	5.62671	7.42949	7.93503	7.93042	10.0078	9.33032	0	0	0	1	1	1	0	0	0	1	0	1
RELA_M4497_1.02	chr4:169762283-169762454	2	56	66	+	GGGACTTTCCC	2	3	3	PALLD,CBR4,							0.995755	0.935443	0.927142	1.25707	1.19379	1.29915	1.27295	6.3837	6.02504	7.28496	9.69368	9.25175	12.0076	10.6426	2.46959	2.49403	2.92166	2.99398	2.94445	3.36118	3.11744	1	1	1	1	1	1	1	0	0	1	0	1
RELB_M6448_1.02	chr4:169762283-169762454	2	55	66	+	TGGGACTTTCCC	2	3	3	PALLD,CBR4,							1.26565	1.26455	1.29468	1.50737	1.50879	1.65237	1.6174	6.3837	6.02504	7.28496	9.69368	9.25175	12.0076	10.6426	1.92036	1.78556	1.86432	2.12143	2.09537	2.39032	2.33944	1	1	1	1	1	1	1	0	0	1	0	1
HSF1_M3443_1.02	chr4:185609702-185609873	1	137	152	-	TTCCGGAAATGTCACC	1	2	2	PRIMPOL,CENPU,							0.817947	0.554426	0.713798	0.847387	0.732999	0.545397	0.631129	2.92131	2.48092	2.78913	3.1895	3.12898	2.60341	2.69653	1.28308	1.3057	1.33306	1.34151	1.28144	1.53987	1.35749	1	1	1	1	1	1	1	0	0	1	0	0
HSF_known3	chr4:185609702-185609873	1	137	153	-	TTTCCGGAAATGTCACC	1	2	2	PRIMPOL,CENPU,							0.742315	0.571981	0.663801	0.846354	0.721914	0.673547	0.575615	2.92131	2.48092	2.78913	3.1895	3.12898	2.60341	2.69653	1.41435	1.2997	1.40644	1.38744	1.29635	1.30317	1.46851	1	1	1	1	1	1	1	0	0	1	0	0
KLF15_M6321_1.02	chr5:3101526-3101697	4	93	109	-	GGTTGGGAGAGGGGAGC	1	3	1	IRX1,C5orf38,							-0.238456	-0.180767	-0.243822	-0.230561	-0.198304	-0.35976	-0.381993	2.7466	2.41706	2.42946	2.59832	2.45398	2.18304	1.78794	3.5268	2.98533	3.11036	3.59807	3.16493	3.33365	2.68438	-1	-1	-1	-1	-1	-1	-1	1	0	1	0	0
SIN3A_disc3	chr5:3101526-3101697	2	142	152	+	ACCAAGGAGAG	1	1	1	IRX1,C5orf38,							0.341353	0.22595	0.262497	0.27533	0.294494	0.259385	0.197063	2.7466	2.41706	2.42946	2.59832	2.45398	2.18304	1.78794	1.95269	1.8877	1.86372	1.96915	1.73128	1.6427	1.5819	1	1	1	1	1	1	1	1	0	1	0	0
TEAD4_1	chr5:7269040-7269211	2	83	92	+	GACATTCCAC	3	1	2	PAPD7,ADCY2,							0.333383	0.197276	0.20478	0.272846	0.120291	0.29736	0.080295	3.02236	2.44996	3.12289	3.32472	3.12478	2.99276	2.35592	2.4348	2.08085	2.53359	2.80714	2.86727	2.25316	2.36331	1	1	1	1	0	1	0	0	0	1	0	0
RFX5_disc3	chr5:10102436-10102607	2	20	28	+	AACTGATGA	1	3	1	TAS2R1,FAM173B,							0.110499	0.118335	0.065953	0.043616	0.038312	0.023089	0.120305	2.20285	2.19697	2.11414	2.01326	1.8757	1.56162	1.59955	2.05035	1.99707	1.97641	1.99615	1.74358	1.67953	1.38481	1	1	0	0	0	0	0	0	0	1	0	0
STAT_disc6	chr5:10102436-10102607	2	10	18	-	AGGCAGGAA	1	1	1	TAS2R1,FAM173B,							0.144399	0.19403	0.16414	0.180692	0.156125	0.09846	0.109379	2.20285	2.19697	2.11414	2.01326	1.8757	1.56162	1.59955	1.93233	1.78118	1.80923	1.67555	1.59634	1.47867	1.43704	1	1	1	1	1	0	0	0	0	1	0	0
TEAD4_1	chr5:10102436-10102607	4	27	36	+	GACATTCCAC	1	1	1	TAS2R1,FAM173B,							-0.069786	-0.065657	-0.149456	-0.082786	-0.074663	-0.054107	-0.001189	2.20285	2.19697	2.11414	2.01326	1.8757	1.56162	1.59955	2.743	2.59138	2.65494	2.47796	2.10274	1.85573	1.57644	0	0	-1	0	0	0	0	0	0	1	0	0
ZIC5_M2259_1.02	chr5:10102436-10102607	1	108	119	-	CAGTGGGGGAGC	1	2	1	TAS2R1,FAM173B,							0.364929	0.312048	0.329292	0.344222	0.4203	0.290077	0.161078	2.20285	2.19697	2.11414	2.01326	1.8757	1.56162	1.59955	1.59493	1.59102	1.50205	1.45445	1.24827	1.22466	1.40549	1	1	1	0	0	0	0	0	0	1	0	0
ELF1_M5374_1.02	chr5:14036237-14036408	2	115	126	-	AACCGGGAAGTT	2	3	3	TRIO,DNAH5,							0.114681	0.097356	0.165258	0.242304	0.382712	0.302883	0.491	1.42555	1.57713	1.8006	2.29134	2.15792	2.49995	2.79194	1.30881	1.29453	1.45877	1.59509	1.40023	1.61284	1.49371	0	0	0	0	0	1	0	0	0	1	0	0
E2F4_M6194_1.02	chr1:165320209-165320380	4	40	49	+	CGCGCCAAAC	4	3	3	PBX1,LMX1A,							0.094737	0.107383	0.074982	-0.071078	0.001781	-0.047989	-0.241732	1.50764	1.40141	1.52847	1.48101	1.61437	1.49209	1.63411	1.38252	1.32629	1.50168	1.69885	1.68576	1.57946	2.19036	0	0	0	0	0	0	-1	0	0	1	0	1
ATF5_M2977_1.02	chr5:15554693-15554864	2	45	54	-	CTCTCCCTTT	3	2	3	MARCH11,FBXL7,							0.532954	0.454531	0.540305	0.605469	0.545421	0.54699	0.413364	5.42573	4.62372	5.71008	6.79285	7.21356	9.0449	6.73473	3.07125	2.89558	3.27103	3.62344	4.09948	5.0877	4.3322	1	1	1	1	1	1	1	0	0	0	0	0
FOXP3_1	chr5:15554693-15554864	2	82	98	-	GAAATGCTGATTCTGAC	3	2	3	MARCH11,FBXL7,							0.679121	0.608895	0.708123	0.741356	0.850851	0.843703	0.720569	5.42573	4.62372	5.71008	6.79285	7.21356	9.0449	6.73473	2.87712	2.58929	2.9179	3.3722	3.14896	4.07193	3.47118	1	1	1	1	1	1	1	0	0	0	0	0
TCF7L2_M5596_1.02	chr1:166919460-166919631	4	53	67	-	AAAACTTTGATCTCT	4	3	1	TADA1,ILDR2,			ILDR2,	ILDR2,	ILDR2,	ILDR2,	-0.062845	-0.066032	-0.062389	-0.244145	-0.243275	-0.304032	-0.404024	1.32793	1.56996	1.38242	1.2144	1.11549	1.21649	1.42478	1.49207	1.66387	1.43512	1.53567	1.38987	1.65729	2.20253	0	0	0	0	0	-1	-1	0	0	1	0	0
NANOG_disc2	chr5:72783214-72783385	2	66	80	+	AAGAAAGACAAAGAG	1	3	3	FOXD1,BTF3,							0.380133	0.262121	0.344977	0.311386	0.508528	0.52929	0.655088	2.69169	2.35267	2.70147	2.85072	2.76397	3.10445	3.54026	1.79351	1.7443	1.93271	1.92099	1.59762	1.75978	1.75233	1	1	1	1	1	1	1	0	0	1	0	1
TCF4_M0219_1.02	chr5:72783214-72783385	2	82	90	+	CCAGGTGCG	1	3	3	FOXD1,BTF3,							0.200872	0.099051	0.218009	0.142424	0.238725	0.387008	0.480816	2.69169	2.35267	2.70147	2.85072	2.76397	3.10445	3.54026	2.17181	2.07894	2.16114	2.25091	2.16768	2.07061	2.23423	1	0	1	1	1	1	1	0	0	1	0	1
ZNF219_M6553_1.02	chr5:72783214-72783385	4	128	139	+	GAGGCGGGCGGA	1	2	3	FOXD1,BTF3,							-0.211856	-0.170428	-0.230043	-0.422681	-0.335951	-0.388419	-0.201392	2.69169	2.35267	2.70147	2.85072	2.76397	3.10445	3.54026	3.21046	2.73428	3.36606	3.8425	3.74681	4.22779	4.19337	-1	-1	-1	-1	-1	-1	-1	0	0	1	0	1
KLF15_M6321_1.02	chr5:107008316-107008487	2	98	114	-	GCGGGGGAGGGGGTAGG	2	3	3	EFNA5,	EFNA5,	EFNA5,					0.35211	0.118517	0.346577	0.251595	0.282653	0.581341	0.407458	3.61958	2.87534	3.32296	3.30681	3.4838	4.62524	3.18234	2.56797	2.42945	2.43823	2.87525	2.567	2.77207	2.54264	1	0	1	0	1	1	1	0	0	1	0	0
TEAD4_1	chr5:121810074-121810245	2	126	135	-	GACATTCCAC	1	3	1	SNX2,SNCAIP,							0.043211	-0.019141	0.048867	0.140309	0.145094	0.173192	0.119582	6.79777	5.24347	6.66606	6.10214	5.82864	3.67842	2.50532	6.16157	5.05624	6.09275	5.57328	4.90572	2.96327	2.2005	0	0	0	0	0	1	0	0	0	1	0	0
ZIC5_M2259_1.02	chr5:121810074-121810245	2	25	36	+	CAGTGGGGGAGC	1	1	1	SNX2,SNCAIP,							1.49193	1.13106	1.33553	1.33844	1.47369	1.2233	0.609196	6.79777	5.24347	6.66606	6.10214	5.82864	3.67842	2.50532	1.39083	1.4804	1.45258	1.41685	1.22605	0.956805	1.35342	1	1	1	1	1	1	1	0	0	1	0	0
GLIS3_M4165_1.02	chr5:126175218-126175389	4	7	15	+	TGGGGGGTC	3	2	1	MARCH3,LMNB1,							-0.486687	-0.448586	-0.52134	-0.613876	-0.613853	-0.423742	-0.558348	6.67603	5.12703	5.86733	6.07522	5.57157	5.26643	4.01788	11.2162	8.08975	9.77584	11.0932	10.1914	8.10682	7.22434	-1	-1	-1	-1	-1	-1	-1	0	0	1	0	1
TEAD4_1	chr5:126175218-126175389	2	117	126	-	GACATTCCAC	3	3	1	MARCH3,LMNB1,							0.659377	0.48358	0.539105	0.60017	0.719582	0.847322	0.605724	6.67603	5.12703	5.86733	6.07522	5.57157	5.26643	4.01788	3.09381	2.75486	3.05363	3.11648	2.63966	2.12568	2.07519	1	1	1	1	1	1	1	0	0	1	0	1
ZIC3_4	chr5:126175218-126175389	1	23	37	-	GCACCCCCACTGAGC	3	1	1	MARCH3,LMNB1,							1.41086	1.04519	1.35463	1.31971	1.34185	1.38383	1.12632	6.67603	5.12703	5.86733	6.07522	5.57157	5.26643	4.01788	1.46993	1.50628	1.37326	1.46247	1.27136	1.28187	1.22202	1	1	1	1	1	1	1	0	0	1	0	1
ZIC5_M2259_1.02	chr5:126175218-126175389	1	26	37	+	CAGTGGGGGTGC	3	1	1	MARCH3,LMNB1,							1.23619	0.893883	1.11829	1.19403	1.16138	1.16542	0.847668	6.67603	5.12703	5.86733	6.07522	5.57157	5.26643	4.01788	1.76191	1.71853	1.7129	1.6748	1.61479	1.51922	1.62724	1	1	1	1	1	1	1	0	0	1	0	1
KLF15_M6321_1.02	chr5:140381870-140382041	1	56	72	-	GGAGTGGAGGTGGGGGA	3	2	1	PCDHB1,PCDHAC2,							0.292951	0.335257	0.366965	0.322309	0.46822	0.464709	0.376057	2.11219	2.09663	2.1934	2.0077	2.04824	1.95391	1.91184	1.57485	1.49733	1.47978	1.43192	1.29027	1.32277	1.27114	1	1	1	1	1	1	1	0	0	1	0	1
SP8_1	chr5:140381870-140382041	2	10	21	-	GCCCCGCCCCTT	3	2	1	PCDHB1,PCDHAC2,							0.226903	0.258021	0.276588	0.191211	0.477428	0.301232	0.14012	2.11219	2.09663	2.1934	2.0077	2.04824	1.95391	1.91184	1.69996	1.70715	1.6465	1.70764	1.31895	1.47406	1.78263	1	1	1	1	1	1	1	0	0	1	0	1
ZNF219_M6553_1.02	chr5:140381870-140382041	1	13	24	+	GGGCGGGGCCGA	3	2	1	PCDHB1,PCDHAC2,							0.313521	0.360146	0.346385	0.319039	0.494514	0.423931	0.362893	2.11219	2.09663	2.1934	2.0077	2.04824	1.95391	1.91184	1.59579	1.52609	1.57724	1.46386	1.2975	1.40311	1.38248	1	1	1	1	1	1	1	0	0	1	0	1
HNF4_known18	chr1:181939130-181939301	2	41	56	-	GGGTGCAAAATCCATC	4	3	3	ZNF648,CACNA1E,							0.115075	0.127307	0.242757	0.207621	0.283006	0.303827	0.052144	3.20641	2.89467	3.4793	3.4579	3.33161	3.61945	3.1871	2.84314	2.47499	2.71815	2.67202	2.53195	2.51671	2.8262	0	1	1	1	1	1	0	0	0	1	0	1
ATF5_M2977_1.02	chr5:176294032-176294203	4	107	116	+	CTCTCCCTTT	4	2	3	UNC5A,HK3,			HK3,	HK3,	HK3,		-0.047737	-0.145534	-0.229683	-0.21	-0.297322	-0.10406	-0.12992	2.57857	1.99648	2.3501	2.29572	2.21708	2.60142	3.25253	2.87566	2.48391	2.97571	2.91451	2.88746	2.94401	3.74656	0	-1	-1	-1	-1	0	0	0	0	1	0	0
CEBPZ_M6174_1.02	chr5:176294032-176294203	2	123	133	+	AGCCAATGACC	4	3	3	UNC5A,HK3,			HK3,	HK3,	HK3,		0.486583	0.33659	0.319892	0.419349	0.347295	0.418955	0.522168	2.57857	1.99648	2.3501	2.29572	2.21708	2.60142	3.25253	1.65192	1.45081	1.59532	1.46925	1.48685	1.73389	1.89554	1	1	1	1	1	1	1	0	0	1	0	0
TP53_M6103_1.02	chr6:24403022-24403193	4	11	28	-	ACCTGTACCTGCACCTGT	4	2	3	MRS2,DCDC2,							-0.297759	-0.141124	-0.264989	-0.025538	-0.413405	-0.072974	-0.133291	2.62971	2.26293	2.32446	2.62311	1.88393	2.79325	2.79225	3.36373	2.53162	3.2121	2.68645	2.95294	3.0318	3.30328	-1	0	-1	0	-1	0	0	0	0	0	0	0
ZEB1_M2954_1.02	chr6:24403022-24403193	4	9	19	-	TGCACCTGTAC	4	2	3	MRS2,DCDC2,							-0.351158	-0.173101	-0.101674	-0.095569	-0.458826	-0.175116	-0.246373	2.62971	2.26293	2.32446	2.62311	1.88393	2.79325	2.79225	4.05082	2.82046	2.92779	3.25172	3.29448	3.48002	3.94746	-1	0	0	0	-1	0	-1	0	0	0	0	0
CTCFL_disc1	chr6:35181392-35181563	2	147	156	-	GCTCCCCCTG	3	2	3	TCP11,SCUBE3,		SCUBE3,	ZNF76,RP3-329A5.8,	ZNF76,RP3-329A5.8,	ZNF76,RP3-329A5.8,	ZNF76,RP3-329A5.8,	0.424198	0.286765	0.287708	0.472336	0.418339	0.362978	0.089057	1.44936	1.4698	1.51668	1.78914	1.92337	2.01412	1.98146	0.983834	1.0814	1.19018	1.21951	1.43733	1.57362	1.96037	1	1	0	0	0	0	0	0	0	0	0	0
KLF15_M6321_1.02	chr6:35181392-35181563	2	141	157	+	GGCGCGCAGGGGGAGCG	3	2	3	TCP11,SCUBE3,		SCUBE3,	ZNF76,RP3-329A5.8,	ZNF76,RP3-329A5.8,	ZNF76,RP3-329A5.8,	ZNF76,RP3-329A5.8,	0.454997	0.354151	0.295561	0.214705	0.579776	0.268529	0.247803	1.44936	1.4698	1.51668	1.78914	1.92337	2.01412	1.98146	0.93998	1.07897	1.13158	1.51618	1.16093	1.61912	1.53536	1	1	0	0	0	1	0	0	0	0	0	0
TCF4_M4849_1.02	chr6:37533464-37533635	4	121	141	+	TGCTGTCTCCTCCGCAGCTGT	4	2	3	MDGA1,CCDC167,							-0.196929	-0.14209	-0.200118	-0.278278	-0.405773	-0.278487	-0.236943	1.40492	1.40719	1.46047	1.73456	1.37798	1.62052	1.84017	1.94428	1.80685	1.83901	2.16257	2.24838	2.15593	2.65965	-1	0	-1	-1	-1	-1	-1	1	1	1	0	1
RELA_M4497_1.02	chr6:57384102-57384273	4	156	166	+	GGGAATTTCCT	4	1	1	PRIM2,							-0.068301	-0.17933	-0.098523	-0.018863	-0.084504	0.047924	-0.115493	1.51273	1.36668	1.61326	1.46401	1.41151	1.5373	1.49786	1.65529	1.72865	1.8462	1.51478	1.70222	1.50447	1.62272	0	-1	0	0	0	0	0	0	0	1	0	0
BX088580.2_M6121_1.02	chr6:90193122-90193293	1	13	27	-	TTTACATGTCAATGG	3	3	3	RRAGD,ANKRD6,							0.884625	0.893629	0.954893	1.1702	1.18401	1.33122	1.49641	3.12393	2.85261	3.15584	3.14503	3.14207	3.94594	4.18105	1.22236	1.14723	1.19319	1.01552	0.984634	1.03011	1.04855	1	1	1	1	1	1	1	0	0	1	0	1
E2F3_M2271_1.02	chr6:90193122-90193293	4	63	77	-	GTGGGAAGGCGGGAG	3	1	3	RRAGD,ANKRD6,							-0.285488	-0.195549	-0.249623	-0.19837	-0.228619	-0.273643	-0.195926	3.12393	2.85261	3.15584	3.14503	3.14207	3.94594	4.18105	4.10815	3.50479	4.11142	4.2228	4.18121	5.23801	5.45836	-1	-1	-1	-1	-1	-1	-1	0	0	1	0	1
ESRRA_disc4	chr1:201708818-201708989	2	69	82	-	CAGGCTGCGAGCGG	4	2	2	NAV1,IPO9,							0.145676	0.113247	0.178991	0.387106	0.113552	0.180225	0.132165	1.71016	1.7584	1.93268	2.28955	1.86343	2.08574	2.09054	1.58326	1.49009	1.67549	1.54603	1.75423	1.6152	1.96058	0	0	0	1	0	0	0	1	0	0	0	0
TCF4_M4849_1.02	chr1:201708818-201708989	4	143	163	-	TGTACTTACGGCTCCAGCTGT	4	3	2	NAV1,IPO9,							-0.191802	-0.306291	-0.329519	-0.182908	-0.310691	-0.284364	-0.375374	1.71016	1.7584	1.93268	2.28955	1.86343	2.08574	2.09054	2.42454	2.35627	2.90094	2.96916	2.93771	2.85024	3.63499	0	-1	-1	0	-1	0	-1	1	0	0	0	0
MEIS3_3	chr6:137278018-137278189	2	87	98	-	TGACAGCTGCGA	1	2	1	SLC35D3,IL20RA,							0.230685	0.258341	0.268984	0.209773	0.305532	0.275705	0.205774	8.91461	8.21477	9.68733	8.98633	8.89828	5.79108	3.82998	7.00317	6.01628	7.08285	7.24891	6.62028	4.52701	3.07983	1	1	1	1	1	1	1	0	0	1	0	1
NANOG_disc2	chr6:137278018-137278189	1	95	109	-	ATGCATAACAATGAC	1	2	1	SLC35D3,IL20RA,							1.75905	1.55905	1.78991	1.76052	1.89752	1.49777	1.01308	8.91461	8.21477	9.68733	8.98633	8.89828	5.79108	3.82998	1.44443	1.5425	1.49578	1.45468	1.27725	1.25902	1.34438	1	1	1	1	1	1	1	0	0	1	0	1
TCF4_M0219_1.02	chr6:144651799-144651970	4	43	51	-	CCAGGTGTG	3	2	1	UTRN,							-0.041496	0.04576	-0.07741	-0.140171	0.041785	-0.075274	-0.061264	1.7413	1.65159	1.59492	1.55075	1.55099	1.52726	1.67552	1.78122	1.62661	1.7755	1.72763	1.49639	1.69513	1.87428	0	0	0	-1	0	0	0	0	0	0	0	0
SOX11_M5834_1.02	chr6:149085830-149086001	4	128	143	+	ACACAATGTCAGGGTT	2	3	1	UST,TAB2,							-0.394927	-0.347809	-0.467014	-0.50892	-0.528603	-0.693021	-0.636316	1.2936	1.54076	1.52071	1.44964	1.32931	1.22056	1.32411	1.94908	2.25387	2.45573	2.49039	2.37122	2.52534	2.48	-1	-1	-1	-1	-1	-1	-1	0	0	0	0	0
NR2F2_M5676_1.02	chr6:154864095-154864266	4	141	155	-	ATGAGCTATGACCCT	3	3	3	SCAF8,CNKSR3,							-0.112318	-0.191594	-0.185859	-0.306475	-0.368177	-0.418646	-0.23197	2.48721	2.15618	2.4945	2.5613	2.37142	3.00027	3.25956	2.59113	2.64323	2.95439	3.36446	3.65051	4.72483	3.96491	0	-1	-1	-1	-1	-1	-1	0	0	1	0	0
ZIC3_4	chr6:154864095-154864266	2	23	37	+	TCCCCCCGGCTGTGT	3	3	3	SCAF8,CNKSR3,							0.351088	0.445315	0.435519	0.451506	0.354718	0.497795	0.572168	2.48721	2.15618	2.4945	2.5613	2.37142	3.00027	3.25956	1.65142	1.2829	1.59892	1.55237	1.64096	1.81522	1.8005	1	1	1	1	1	1	1	0	0	1	0	0
JUN_M4531_1.02	chr6:158184525-158184696	4	117	127	-	GGTGACTCATG	2	3	2	ZDHHC14,SNX9,							-0.039122	0.081562	0.03459	-0.100255	-0.130271	-0.258688	-0.110705	4.72232	4.40708	5.3071	6.33878	6.04185	5.96985	5.44119	5.25466	4.21108	5.48494	7.77054	7.55024	7.99852	6.43604	0	0	0	0	-1	-1	0	0	0	0	0	0
TEAD1_M4047_1.02	chr6:158184525-158184696	2	38	48	-	ACATTCCTGGC	2	2	2	ZDHHC14,SNX9,							1.01012	0.922566	1.05122	1.17975	1.20181	1.07881	1.02297	4.72232	4.40708	5.3071	6.33878	6.04185	5.96985	5.44119	1.7419	1.79363	1.93675	2.14517	1.93173	2.11401	1.90972	1	1	1	1	1	1	1	0	0	0	0	0
IRF6_1	chr6:158622031-158622202	4	64	80	-	CCGAACGAAACCCAAAA	1	2	3	TULP4,GTF2H5,							-0.159267	-0.040923	-0.170942	-0.211094	-0.055298	0.00024	-0.123203	1.48618	1.55301	1.45599	1.55033	1.55337	1.85846	1.97016	1.83353	1.63866	1.76303	1.97085	1.66046	1.95551	2.2352	-1	0	-1	-1	0	0	0	0	0	0	0	0
GBX2_5	chr6:163681520-163681691	2	16	25	-	AGCAATTAGG	3	3	3	QKI,PARK2,							0.240827	0.241935	0.19406	0.32934	0.314919	0.570391	0.417729	2.52037	2.28982	2.5017	2.68541	2.60602	3.29548	3.23197	1.95868	1.91058	2.16903	1.99337	1.94757	1.99039	2.22439	1	1	1	1	1	1	1	0	0	1	0	1
HSF1_M3443_1.02	chr6:163681520-163681691	2	46	61	-	CTCCCGAAGCTTCAGC	3	3	3	QKI,PARK2,							0.093305	0.054114	0.137484	0.195912	0.221386	0.348803	0.247698	2.52037	2.28982	2.5017	2.68541	2.60602	3.29548	3.23197	2.32675	2.19593	2.38225	2.25007	2.19759	2.4549	2.53944	0	0	1	1	1	1	1	0	0	1	0	1
HSF_known3	chr6:163681520-163681691	2	46	62	-	ACTCCCGAAGCTTCAGC	3	3	3	QKI,PARK2,							0.358761	0.27413	0.347608	0.424461	0.407186	0.563087	0.625152	2.52037	2.28982	2.5017	2.68541	2.60602	3.29548	3.23197	1.8069	1.79808	1.80513	1.78809	1.7601	1.91933	1.72226	1	1	1	1	1	1	1	0	0	1	0	1
KLF15_M6321_1.02	chr6:163681520-163681691	4	117	133	+	GGCTGGGAGTGGGATCC	3	2	3	QKI,PARK2,							-0.092319	-0.089785	-0.087458	-0.131332	-0.147976	-0.037352	0.007302	2.52037	2.28982	2.5017	2.68541	2.60602	3.29548	3.23197	2.81041	2.47693	2.96122	3.07012	3.01412	3.55448	3.39075	0	0	0	-1	-1	0	0	0	0	1	0	1
POU3F1_2	chr6:163681520-163681691	1	98	109	+	TTATGCAAATGT	3	3	3	QKI,PARK2,							0.661636	0.616653	0.872986	0.952932	0.955098	1.2828	1.08485	2.52037	2.28982	2.5017	2.68541	2.60602	3.29548	3.23197	1.31409	1.25889	1.09377	1.0474	1.00689	0.970945	1.13516	1	1	1	1	1	1	1	0	0	1	0	1
NANOG_disc2	chr6:167854597-167854768	2	61	75	+	GTGCATGACAAAGAA	4	3	3	TCP10,C6orf123,							1.19328	0.971077	1.08748	1.15552	1.17101	1.16728	1.22713	4.91512	3.73088	4.47785	5.09585	4.3845	5.51381	5.3827	1.50191	1.34329	1.49951	1.53049	1.44478	1.7304	1.80834	1	1	1	1	1	1	1	0	0	1	0	1
TP73_M6117_1.02	chr6:167854597-167854768	4	23	37	-	CAGGCTGGGGCAGGC	4	2	3	TCP10,C6orf123,							-0.311101	-0.338602	-0.312696	-0.233236	-0.362198	-0.341825	-0.216437	4.91512	3.73088	4.47785	5.09585	4.3845	5.51381	5.3827	6.59532	5.30771	6.22615	6.82241	6.42276	7.68919	7.38589	-1	-1	-1	-1	-1	-1	-1	0	0	1	0	1
CEBPZ_M6174_1.02	chr7:2559238-2559409	2	101	111	+	AGCCAATGAGC	3	1	3	LFNG,CHST12,			IQCE,		snoU13,IQCE,BRAT1,		0.143213	0.295507	0.184595	0.246662	0.277822	0.210289	0.175667	3.07489	2.74464	3.12386	3.49407	3.62369	3.84156	3.63301	2.49244	2.04805	2.59957	2.83179	2.68316	3.00352	3.1478	1	1	1	1	1	1	1	0	0	0	0	0
CTCFL_disc1	chr7:2559238-2559409	4	4	13	+	GCGCCCTCTG	3	3	3	LFNG,CHST12,			IQCE,		snoU13,IQCE,BRAT1,		-0.248105	-0.109902	-0.272345	-0.19453	-0.202632	-0.178305	-0.291127	3.07489	2.74464	3.12386	3.49407	3.62369	3.84156	3.63301	3.9022	3.23581	4.19349	4.43179	4.44521	4.6057	5.05141	-1	0	-1	-1	-1	-1	-1	0	0	0	0	0
RAD21_disc5	chr7:2559238-2559409	4	2	14	-	CCAGAGGGCGCAG	3	1	3	LFNG,CHST12,			IQCE,		snoU13,IQCE,BRAT1,		-0.197305	-0.036053	-0.034685	-0.134766	-0.056027	0.010391	-0.107407	3.07489	2.74464	3.12386	3.49407	3.62369	3.84156	3.63301	3.57343	2.82819	3.25223	4.01906	3.75113	3.89361	3.70551	-1	0	0	0	0	0	0	0	0	0	0	0
TRIM28_M3835_1.02	chr7:2559238-2559409	4	32	40	+	GCCGCGGCC	3	2	3	LFNG,CHST12,			IQCE,		snoU13,IQCE,BRAT1,		-0.227369	-0.18047	-0.155389	-0.296489	-0.296797	-0.229133	-0.229665	3.07489	2.74464	3.12386	3.49407	3.62369	3.84156	3.63301	3.74147	3.23911	3.86128	4.66774	4.67755	4.88955	4.70201	-1	-1	-1	-1	-1	-1	-1	0	0	0	0	0
DMRTA2_M0629_1.02	chr7:2861044-2861215	2	96	106	+	ATTGTATCAAT	4	2	3	GNA12,AMZ1,							-0.084339	0.111141	0.036933	0.19789	-0.10274	0.174974	0.051383	1.40654	1.416	1.63194	1.81395	1.49452	2.32809	2.57875	1.4706	1.24403	1.46121	1.46001	1.54228	1.85919	2.41191	0	0	0	0	0	1	0	1	0	1	0	0
RELA_M4497_1.02	chr7:2861044-2861215	2	83	93	-	GGGAGTTTCCT	4	3	3	GNA12,AMZ1,							-0.10429	0.037537	0.111533	0.094231	-0.079707	0.247704	0.240981	1.40654	1.416	1.63194	1.81395	1.49452	2.32809	2.57875	1.52558	1.32711	1.40439	1.56796	1.43524	1.60189	2.09607	0	0	0	0	0	1	1	1	0	1	0	0
ENSG00000250096_M5792_1.02	chr7:2864339-2864510	4	68	77	+	AAACCGCAAT	1	3	2	GNA12,AMZ1,							-0.042713	-0.072036	-0.108621	-0.181852	-0.197337	-0.376842	-0.261401	1.76172	1.68976	1.71053	1.94628	1.77082	1.70716	1.63283	1.85046	1.79527	1.86075	2.32068	2.14282	2.36902	2.20715	0	0	-1	-1	-1	-1	-1	0	0	1	0	0
HOXD9_2	chr7:2864339-2864510	4	73	82	+	GCAATAAAAA	1	3	2	GNA12,AMZ1,							-0.212715	-0.255856	-0.36385	-0.427482	-0.454939	-0.626901	-0.593634	1.76172	1.68976	1.71053	1.94628	1.77082	1.70716	1.63283	2.19287	2.08863	2.46615	2.84101	2.74885	3.12509	2.99868	-1	-1	-1	-1	-1	-1	-1	0	0	1	0	0
BX088580.2_M6121_1.02	chr7:27950066-27950237	1	30	44	+	TTTGCATGCCAAAGG	4	3	3	TAX1BP1,JAZF1,							0.437678	0.465368	0.544012	0.529736	0.65142	1.02699	1.04548	2.01101	2.07953	2.0784	2.14068	2.0666	2.89019	3.658	1.27062	1.29307	1.20797	1.23716	1.15139	1.05188	1.24618	1	1	1	1	1	1	1	0	0	1	0	1
TEAD1_M4047_1.02	chr7:27950066-27950237	2	74	84	-	GCATTCCTGGG	4	3	3	TAX1BP1,JAZF1,							0.242269	0.267614	0.229007	0.316867	0.355357	0.381836	0.409289	2.01101	2.07953	2.0784	2.14068	2.0666	2.89019	3.658	1.55259	1.58842	1.65084	1.56521	1.43874	2.04874	2.38258	1	1	1	1	1	1	1	0	0	1	0	1
GLI1_M3352_1.02	chr7:28929753-28929924	2	61	70	-	ACCACCCATG	3	2	3	CREB5,CHN2,							0.161522	0.290324	0.167613	0.308208	-7.9e-05	-0.033116	0.161264	2.3279	2.12712	2.23426	2.28334	1.91534	1.93184	2.43687	1.96703	1.64517	1.88132	1.80371	1.86156	2.15004	1.84315	1	1	1	1	0	0	0	0	0	0	0	0
TCF4_M0219_1.02	chr7:28929753-28929924	1	132	140	+	CCAGGTGTG	3	3	3	CREB5,CHN2,							0.064013	0.094543	0.048148	0.066693	0.06717	0.070635	0.284321	2.3279	2.12712	2.23426	2.28334	1.91534	1.93184	2.43687	2.25039	1.96683	2.10971	2.20803	1.84981	2.00842	1.83308	0	0	0	0	0	0	1	0	0	0	0	0
ZEB1_M2954_1.02	chr7:28929753-28929924	1	130	140	-	CACACCTGGTC	3	3	3	CREB5,CHN2,							0.25842	0.276604	0.24129	0.32732	0.263293	0.248665	0.54118	2.3279	2.12712	2.23426	2.28334	1.91534	1.93184	2.43687	1.89113	1.7394	1.94686	1.78411	1.51262	1.57442	1.56171	1	1	1	1	1	1	1	0	0	0	0	0
BHLHE40_disc2	chr7:28940020-28940191	2	111	127	+	CTCAGGGCCAGCTGCTG	4	3	3	CREB5,CHN2,							0.256652	0.103006	0.250867	0.186344	0.295376	0.314754	0.462824	3.13064	2.7322	3.0493	2.97357	2.9556	4.37715	5.7007	2.51369	2.34284	2.43143	2.35964	2.22582	2.88152	3.70955	1	0	1	1	1	1	1	0	0	1	0	1
NANOG_disc2	chr7:28940020-28940191	2	11	25	-	TAGGGAGACAAAGAG	4	3	3	CREB5,CHN2,							0.764014	0.477272	0.718405	0.639804	0.830062	0.904774	0.993336	3.13064	2.7322	3.0493	2.97357	2.9556	4.37715	5.7007	1.56631	1.6609	1.56269	1.53237	1.28349	1.67232	2.22284	1	1	1	1	1	1	1	0	0	1	0	1
PITX1_3	chr7:28940020-28940191	2	81	89	+	CTTAATCCC	4	3	3	CREB5,CHN2,							0.385699	0.273622	0.332555	0.343919	0.378296	0.521267	0.736502	3.13064	2.7322	3.0493	2.97357	2.9556	4.37715	5.7007	2.226	2.11082	2.11831	2.16843	2.05397	2.60901	2.7313	1	1	1	1	1	1	1	0	0	1	0	1
TCF4_M0219_1.02	chr7:73153258-73153429	4	116	124	-	CCAGGTGCG	4	1	3	CLDN3,ABHD11,					WBSCR28,		-0.142904	-0.065061	-0.088165	-0.138123	-0.112069	-0.039107	-0.011171	5.48251	4.71992	5.68112	6.415	6.35391	8.67077	8.8296	6.41122	5.20245	6.36552	7.69243	7.23427	8.634	9.14261	-1	0	-1	-1	-1	0	0	0	0	1	0	0
ZIC3_4	chr7:73153258-73153429	2	140	154	+	GGCAACCCGCGGTGC	4	3	3	CLDN3,ABHD11,					WBSCR28,		0.076346	0.09302	0.032274	0.009353	0.066979	0.152021	0.114158	5.48251	4.71992	5.68112	6.415	6.35391	8.67077	8.8296	5.23067	4.5173	5.68376	6.55051	6.05382	7.34789	8.29169	0	0	0	0	0	1	1	0	0	1	0	0
ZEB1_M2954_1.02	chr7:73157350-73157521	2	16	26	+	TGCACCTGGCC	4	3	3	CLDN3,ABHD11,					WBSCR28,		0.211863	0.329588	0.30112	0.271526	0.586074	0.810396	0.552415	3.03593	3.57745	4.92118	5.85136	6.24218	18.9537	26.3901	2.22303	2.59966	3.26773	3.49358	3.31159	8.84238	13.9123	0	1	1	0	1	1	1	1	0	1	1	0
RELB_M6448_1.02	chr7:75793252-75793423	2	7	18	+	AGGGGCTTTGCA	4	3	3	MDH2,HSPB1,					RN7SL212P,	RN7SL212P,	0.69927	0.587346	0.688268	0.742433	0.816067	0.969569	0.901426	2.63194	2.60172	2.84224	2.86218	3.05323	5.96082	6.43691	1.28556	1.3848	1.37467	1.3748	1.27787	2.23888	2.67724	1	1	1	1	1	1	1	0	0	1	0	1
TP73_M6117_1.02	chr7:75793252-75793423	2	48	62	-	CCTGCCGGGACAAGC	4	3	3	MDH2,HSPB1,					RN7SL212P,	RN7SL212P,	0.695825	0.537982	0.682146	0.772476	0.822189	1.41243	1.42712	2.63194	2.60172	2.84224	2.86218	3.05323	5.96082	6.43691	1.37158	1.49375	1.46307	1.3496	1.31158	1.3973	1.58308	1	1	1	1	1	1	1	0	0	1	0	1
BARHL1_1	chr7:76302788-76302959	2	48	63	+	AAAAACTAATTAGGAC	3	3	3	POMZP3,CCDC146,							0.360133	0.323699	0.38342	0.349486	0.326975	0.389674	0.393433	6.36897	5.10675	6.41858	7.19853	7.74781	9.80724	9.14061	4.29024	3.72764	4.49509	4.80543	5.24714	6.55926	6.39248	1	1	1	1	1	1	1	0	0	0	0	0
BX088580.2_M6121_1.02	chr7:76302788-76302959	2	115	129	-	TCTGCATAATAAAAG	3	3	3	POMZP3,CCDC146,							1.1842	0.954555	1.14535	1.219	1.30258	1.59102	1.42971	6.36897	5.10675	6.41858	7.19853	7.74781	9.80724	9.14061	1.95922	1.96152	2.00852	2.05862	2.02975	2.07051	2.16728	1	1	1	1	1	1	1	0	0	0	0	0
POU3F1_2	chr7:76302788-76302959	2	72	83	-	ATATGCAAATGG	3	3	3	POMZP3,CCDC146,							0.573491	0.47345	0.543328	0.58883	0.650858	0.720151	0.735499	6.36897	5.10675	6.41858	7.19853	7.74781	9.80724	9.14061	3.49407	3.0949	3.69017	3.59307	3.70801	4.42263	4.28163	1	1	1	1	1	1	1	0	0	0	0	0
BARHL1_1	chr7:82841106-82841277	2	102	117	-	TAAAATCAATTAATGC	1	3	2	SEMA3E,PCLO,							0.471968	0.475155	0.458644	0.520398	0.534448	0.553856	0.615567	3.81034	3.53187	3.57687	3.9183	3.62298	3.3971	3.2421	2.34955	2.25365	2.34395	2.25573	2.14862	1.78718	1.67472	1	1	1	1	1	1	1	0	0	1	0	1
SOX5_1	chr7:82841106-82841277	1	72	81	-	TAAACAATAC	1	2	2	SEMA3E,PCLO,							0.919771	0.841617	0.973013	1.0613	1.10353	1.00973	0.927566	3.81034	3.53187	3.57687	3.9183	3.62298	3.3971	3.2421	1.48857	1.49889	1.3269	1.29447	1.21421	1.20761	1.19647	1	1	1	1	1	1	1	0	0	1	0	1
TCF3_2	chr7:91521883-91522054	4	24	39	+	AAGCCCAGCTGTTCAC	4	1	2	MTERF,AKAP9,							-0.009677	-0.250076	0.014741	0.019031	-0.110066	-0.020975	-0.082695	1.30815	1.23569	1.47821	1.65944	1.21218	1.46305	1.49321	1.41154	1.44034	1.5405	1.639	1.43739	1.60624	1.7628	0	-1	0	0	0	0	0	0	0	1	0	1
FOSL1_M2279_1.02	chr7:100743509-100743680	2	53	63	+	GATGACTCAGC	2	3	2	TRIM56,SERPINE1,							0.489903	0.375347	0.345597	0.405271	0.336438	0.512244	0.165054	2.43047	2.18512	2.37813	2.69046	2.13317	2.14446	1.92753	1.57347	1.50699	1.74152	1.9094	1.65376	1.33393	1.88794	1	1	1	1	1	1	0	0	0	0	0	0
SOX1_M1605_1.02	chr7:100743509-100743680	2	42	51	+	ATTCATCCTC	2	1	2	TRIM56,SERPINE1,							0.401066	0.367651	0.470556	0.342589	0.379324	0.285937	0.398356	2.43047	2.18512	2.37813	2.69046	2.13317	2.14446	1.92753	1.57561	1.50015	1.58373	1.82736	1.46319	1.59668	1.32067	1	1	1	1	1	1	1	0	0	0	0	0
ESRRA_disc4	chr1:205641296-205641467	4	43	56	-	GTGGGTGAGGGGGG	3	3	3	SLC45A3,ELK4,					AC119673.1,		5.6e-05	-0.09165	-0.027107	-0.126226	-0.196596	0.05796	-0.236821	2.3073	2.16099	2.35214	2.44672	2.35593	2.91254	2.16938	2.38665	2.3128	2.52139	3.06735	2.96579	2.75552	2.71259	0	0	0	0	-1	0	-1	1	1	1	0	0
IRF_known14	chr1:205641296-205641467	4	24	44	-	GGGGAATGGAAACCGAGAAGA	3	2	3	SLC45A3,ELK4,					AC119673.1,		-0.06566	-0.043553	-0.07677	0.00804	-0.172221	0.016085	-0.039005	2.3073	2.16099	2.35214	2.44672	2.35593	2.91254	2.16938	2.58705	2.27326	2.50058	2.64573	2.77692	2.94659	2.40912	0	0	0	0	-1	0	0	1	1	1	0	0
TP73_M6117_1.02	chr1:205641296-205641467	4	137	151	-	CCTGTTGGGGCCAGC	3	3	3	SLC45A3,ELK4,					AC119673.1,		0.049583	-0.091639	-0.091793	-0.066616	-0.18355	-0.07718	-0.251363	2.3073	2.16099	2.35214	2.44672	2.35593	2.91254	2.16938	2.18135	2.32158	2.47081	2.67027	2.7544	2.99989	2.87341	0	0	0	0	-1	0	-1	1	1	1	0	0
BX088580.2_M6121_1.02	chr8:5023671-5023842	2	63	77	+	TTTACATGTGAAAAG	3	3	3	CSMD1,							1.78109	1.60248	1.84849	1.92576	1.92129	2.05495	2.21638	10.4916	8.80366	10.6119	14.2406	15.7582	19.3114	16.3614	1.89675	1.86912	1.86074	2.18563	2.37345	2.6731	2.14075	1	1	1	1	1	1	1	0	0	1	0	1
DMRT2_1	chr8:5023671-5023842	2	13	28	+	CAGATGGTTACATTCT	3	2	3	CSMD1,							0.846105	0.837498	0.887592	0.882897	0.959709	0.916843	0.936189	10.4916	8.80366	10.6119	14.2406	15.7582	19.3114	16.3614	4.87117	4.09083	4.73016	5.8879	6.22155	7.98155	7.20469	1	1	1	1	1	1	1	0	0	1	0	1
DMRT2_M3118_1.02	chr8:5023671-5023842	2	14	28	+	AGATGGTTACATTCT	3	3	3	CSMD1,							0.396357	0.401117	0.430577	0.549184	0.60112	0.874644	0.954687	10.4916	8.80366	10.6119	14.2406	15.7582	19.3114	16.3614	7.40009	6.11157	7.45188	8.2387	8.5516	8.33643	7.04407	1	1	1	1	1	1	1	0	0	1	0	1
NANOG_disc2	chr8:5023671-5023842	2	103	117	-	ATGCAAGACAATGCA	3	1	3	CSMD1,							0.591369	0.616999	0.635212	0.582393	0.543633	0.316106	0.359099	10.4916	8.80366	10.6119	14.2406	15.7582	19.3114	16.3614	6.35136	5.04496	6.07086	8.75898	9.66969	15.6741	12.8796	1	1	1	1	1	1	1	0	0	1	0	1
BCL6_M6136_1.02	chr8:10192311-10192482	2	55	84	-	GGGGCAGACGGGAGCGGCCAGAGCGGGGGA	4	3	3	PRSS55,MSRA,							0.111779	0.175819	0.149389	0.134911	0.054887	0.07599	0.20264	2.79302	2.65496	2.85728	3.10218	2.82787	3.18216	3.57179	2.4888	2.2199	2.53624	2.7939	2.57949	2.89223	2.88338	1	1	1	1	0	0	1	1	1	1	0	0
KLF15_M6321_1.02	chr8:10192311-10192482	2	56	72	-	AGCGGCCAGAGCGGGGG	4	3	3	PRSS55,MSRA,							0.061029	0.133209	0.140034	0.147901	0.097701	0.122621	0.253558	2.79302	2.65496	2.85728	3.10218	2.82787	3.18216	3.57179	2.55206	2.35387	2.52473	2.60798	2.56669	2.84015	2.6871	0	1	1	1	1	1	1	1	1	1	0	0
PTEN_1	chr8:10192311-10192482	2	94	106	+	GCCCACGTGATGG	4	3	3	PRSS55,MSRA,							0.208357	0.202816	0.253127	0.264026	0.249666	0.239783	0.407403	2.79302	2.65496	2.85728	3.10218	2.82787	3.18216	3.57179	2.24046	2.10858	2.28925	2.39882	2.22163	2.42557	2.28354	1	1	1	1	1	1	1	1	1	1	0	0
ATF5_M2977_1.02	chr8:32987009-32987180	4	73	82	-	CTCTCCCTTA	2	2	3	NRG1,FUT10,							-0.555445	-0.446103	-0.504265	-0.607273	-0.507939	-0.537415	-0.543272	5.42709	4.95193	5.51577	7.03764	6.8318	8.39329	10.102	9.01983	7.68982	9.51576	12.3817	11.2191	14.2409	16.2311	-1	-1	-1	-1	-1	-1	-1	0	0	0	0	0
TEAD4_1	chr8:32987009-32987180	1	145	154	-	CACATTCCTT	2	3	3	NRG1,FUT10,							1.39508	1.17392	1.51212	1.76769	1.8153	2.02873	2.06308	5.42709	4.95193	5.51577	7.03764	6.8318	8.39329	10.102	1.29243	1.38228	1.19476	1.13937	1.06082	1.04827	1.1847	1	1	1	1	1	1	1	0	0	0	0	0
CTCFL_disc1	chr8:38326145-38326316	2	69	78	+	CCGCCCCCTG	3	3	3	TACC1,FGFR1,	FGFR1,	FGFR1,			TACC1,RP11-495O10.1,C8orf86,	C8orf86,	0.561965	0.458954	0.471787	0.528649	0.584837	0.619501	0.67204	3.11034	2.80913	3.04825	3.30795	3.2163	3.66684	3.29256	1.86658	1.79935	1.9211	1.94018	1.84018	1.89452	1.72761	1	1	1	1	1	1	1	1	1	1	1	0
CTCF_M4592_1.02	chr8:38326145-38326316	2	65	85	-	GCAGCTGCAGGGGGCGGAGGC	3	3	3	TACC1,FGFR1,	FGFR1,	FGFR1,			TACC1,RP11-495O10.1,C8orf86,	C8orf86,	0.318207	0.270139	0.28561	0.434988	0.378495	0.514042	0.53097	3.11034	2.80913	3.04825	3.30795	3.2163	3.66684	3.29256	2.32653	2.17725	2.32893	2.14676	2.28555	2.17484	1.96423	1	1	1	1	1	1	1	1	1	1	1	0
RAD21_disc5	chr8:38326145-38326316	2	67	79	-	GCAGGGGGCGGAG	3	1	3	TACC1,FGFR1,	FGFR1,	FGFR1,			TACC1,RP11-495O10.1,C8orf86,	C8orf86,	0.169762	0.079945	0.123739	0.086685	0.135601	0.159932	0.11092	3.11034	2.80913	3.04825	3.30795	3.2163	3.66684	3.29256	2.71824	2.46418	2.72088	2.93425	2.99694	3.00612	2.84625	1	0	1	0	1	1	0	1	1	1	1	0
TRIM28_M3835_1.02	chr8:38326145-38326316	4	109	117	+	GCCGCGGCC	3	3	3	TACC1,FGFR1,	FGFR1,	FGFR1,			TACC1,RP11-495O10.1,C8orf86,	C8orf86,	-0.157763	-0.190286	-0.176755	-0.197729	-0.151732	-0.199093	-0.183983	3.11034	2.80913	3.04825	3.30795	3.2163	3.66684	3.29256	3.62762	3.36833	3.67773	3.97383	3.98351	4.40975	4.06679	-1	-1	-1	-1	-1	-1	-1	1	1	1	1	0
NEUROG1_M5229_1.02	chr8:62736150-62736321	2	43	53	-	GGGACATATGG	4	2	3	NKAIN3,ASPH,							0.349541	0.337718	0.321312	0.387056	0.274799	0.30069	0.298417	7.00887	5.71869	6.76484	7.74688	7.05723	8.35217	8.62866	4.96774	4.04363	4.89365	4.89205	5.18388	6.14439	6.43855	1	1	1	1	1	1	1	0	0	1	0	1
POU3F1_2	chr8:62736150-62736321	2	133	144	-	AAATGCAAATTA	4	3	3	NKAIN3,ASPH,							1.10634	1.08632	1.26092	1.36582	1.3152	1.47741	1.35851	7.00887	5.71869	6.76484	7.74688	7.05723	8.35217	8.62866	2.2634	1.89018	1.96844	1.90133	1.80215	1.96574	2.0863	1	1	1	1	1	1	1	0	0	1	0	1
SP8_1	chr8:73921015-73921186	2	29	40	+	GCCACGCCCCGA	3	3	3	TERF1,SBSPON,							0.34222	0.291499	0.274841	0.425047	0.441767	0.635755	0.635524	5.05604	3.66822	4.56622	5.58721	5.06715	6.14873	5.95518	3.59741	2.70579	3.37427	3.63523	3.31188	3.31007	3.13472	1	1	1	1	1	1	1	0	0	1	0	1
TRIM28_M3835_1.02	chr8:73921015-73921186	2	23	31	+	TCCGCGGCC	3	3	3	TERF1,SBSPON,							0.521269	0.320501	0.47799	0.453325	0.463216	0.476728	0.736123	5.05604	3.66822	4.56622	5.58721	5.06715	6.14873	5.95518	2.95508	2.44225	2.78223	3.6294	3.07575	3.49299	3.11045	1	1	1	1	1	1	1	0	0	1	0	1
LCOR_M1504_1.02	chr8:99023456-99023627	2	76	85	+	AATTTTGGGG	3	2	3	RPL30,MATN2,							1.56338	1.40726	1.57374	1.76668	1.75126	1.61088	1.71696	7.7478	6.82355	8.90057	11.029	9.76043	10.9943	11.7637	1.6277	1.66849	1.85367	1.88766	1.75979	2.21125	2.11794	1	1	1	1	1	1	1	0	0	1	0	0
LCOR_M1510_1.02	chr8:99023456-99023627	2	76	84	+	AATTTTGGG	3	2	3	RPL30,MATN2,							1.22659	1.20744	1.29501	1.32788	1.29993	1.18413	1.22344	7.7478	6.82355	8.90057	11.029	9.76043	10.9943	11.7637	2.39303	2.13727	2.63348	3.19702	2.76079	3.27703	3.71408	1	1	1	1	1	1	1	0	0	1	0	0
ZIC2_1	chr8:99023456-99023627	2	118	126	-	AGGGTGGTC	3	2	3	RPL30,MATN2,							0.050887	0.087984	0.156225	0.219204	0.112325	0.075377	0.070573	7.7478	6.82355	8.90057	11.029	9.76043	10.9943	11.7637	7.40374	6.62625	8.10666	10.0615	9.51324	11.1252	10.9234	0	0	1	1	0	0	0	0	0	1	0	0
ZIC4_M4149_1.02	chr8:99023456-99023627	2	118	125	-	GGGTGGTC	3	3	3	RPL30,MATN2,							0.221558	0.268015	0.280463	0.390145	0.277243	0.315375	0.52302	7.7478	6.82355	8.90057	11.029	9.76043	10.9943	11.7637	6.26078	5.64795	6.81096	7.68512	7.42216	8.28856	7.55356	1	1	1	1	1	1	1	0	0	1	0	0
FOSL1_M2279_1.02	chr8:103918611-103918782	2	124	134	+	GGTGACTCATA	2	2	2	AZIN1,ATP6V1C1,							0.453939	0.573506	0.698361	0.818926	0.777015	0.734189	0.669718	6.66717	6.14293	8.01263	11.149	10.3408	10.3919	9.74433	4.18398	3.41205	4.12069	4.59414	4.61368	4.86146	4.69518	1	1	1	1	1	1	1	0	0	1	0	0
SRF_known1	chr8:103918611-103918782	2	11	28	-	ATGCCCTTAAAAGGGAAG	2	2	2	AZIN1,ATP6V1C1,							1.23846	1.18972	1.44289	1.65472	1.6114	1.63472	1.56019	6.66717	6.14293	8.01263	11.149	10.3408	10.3919	9.74433	1.95914	1.78426	1.82269	2.05095	1.9133	2.02543	1.98896	1	1	1	1	1	1	1	0	0	1	0	0
SRF_known7	chr8:103918611-103918782	2	15	26	-	GCCCTTAAAAGG	2	2	2	AZIN1,ATP6V1C1,							1.42389	1.46313	1.59509	1.83859	1.82059	1.81607	1.64779	6.66717	6.14293	8.01263	11.149	10.3408	10.3919	9.74433	1.62909	1.39263	1.66775	1.69311	1.56304	1.68016	1.83642	1	1	1	1	1	1	1	0	0	1	0	0
FOXP3_1	chr8:132986373-132986544	2	49	65	-	AACATGCTGATGCATAG	2	3	2	ENSG00000258417,EFR3A,							1.62327	1.46007	1.65412	1.84977	1.89407	2.07075	1.88124	8.74347	7.43979	9.68572	13.6654	11.5997	12.7252	10.4283	1.6437	1.69289	1.77562	1.95984	1.84516	1.56852	1.54552	1	1	1	1	1	1	1	0	0	1	0	1
HOXA5_3	chr8:132986373-132986544	1	23	38	-	AAAGTAATTAAGTCAG	2	3	2	ENSG00000258417,EFR3A,							1.90864	1.7574	2.06596	2.2578	2.27934	2.33176	2.07068	8.74347	7.43979	9.68572	13.6654	11.5997	12.7252	10.4283	1.26788	1.24781	1.18859	1.2622	1.18304	1.14538	1.26737	1	1	1	1	1	1	1	0	0	1	0	1
NKX2-5_M3634_1.02	chr8:142692020-142692191	4	53	61	-	CCCACTTGA	4	3	3	TSNARE1,PTP4A3,							-0.283101	0.017552	-0.311457	-0.154927	-0.209077	-0.133138	-0.336099	3.48518	3.26852	3.14965	3.71215	3.89402	5.36591	5.9485	4.15911	3.42384	4.08942	4.10602	4.80786	6.30174	7.70429	0	0	-1	0	0	0	-1	0	0	1	0	0
ZIC1_1	chr1:226297636-226297807	4	161	169	-	CGGGTGGTC	4	3	3	H3F3A,ACBD3,							-0.271112	-0.386025	-0.229222	-0.246058	-0.237763	-0.132205	-0.483234	4.70073	3.7652	4.57176	5.52812	6.01667	6.01879	6.365	6.21094	5.06848	6.58789	7.65497	6.79842	7.42787	9.44522	0	-1	0	0	0	0	-1	1	1	0	0	0
CTCFL_disc1	chr9:16768931-16769102	1	50	59	-	CCGCCCCCTA	1	2	1	BNC2,							0.813134	0.819872	0.756904	0.759165	0.939215	0.729846	0.490886	3.02456	2.89079	2.83051	2.8877	2.84175	2.29346	2.08356	1.38295	1.30509	1.27076	1.32871	1.08267	1.09649	1.31732	1	1	1	1	1	1	1	0	0	1	0	1
NANOG_disc2	chr9:16768931-16769102	1	93	107	+	ATGGGGAACAATGGA	1	2	1	BNC2,							0.720249	0.688165	0.56103	0.578673	0.730402	0.536153	0.356364	3.02456	2.89079	2.83051	2.8877	2.84175	2.29346	2.08356	1.53078	1.50684	1.58491	1.6045	1.39389	1.4033	1.44488	1	1	1	1	1	1	1	0	0	1	0	1
FOXP3_1	chr9:26746781-26746952	2	17	33	-	AAAGAGCTGAGTCATAG	1	2	2	CAAP1,							2.13786	1.91347	2.21888	2.40583	2.33518	2.2318	1.86418	16.6553	13.6474	18.5488	24.8527	21.9731	16.1012	10.5527	1.81335	1.78187	1.92068	1.94004	1.94445	1.61059	1.46084	1	1	1	1	1	1	1	0	0	1	0	1
JUN_M4531_1.02	chr9:26746781-26746952	2	18	28	+	TATGACTCAGC	1	2	2	CAAP1,							2.17464	1.8842	2.17696	2.35084	2.32552	2.15931	1.74315	16.6553	13.6474	18.5488	24.8527	21.9731	16.1012	10.5527	1.79264	1.83729	1.95593	2.00503	1.92384	1.68212	1.52188	1	1	1	1	1	1	1	0	0	1	0	1
IRF3_M5572_1.02	chr9:32344650-32344821	2	1	21	-	CAGAAAGTGAAACTGAAAGCT	1	3	1	ACO1,							0.240611	0.260411	0.277446	0.354219	0.318554	0.464415	0.465527	6.05721	4.75717	5.57108	5.71544	5.50588	4.42828	3.9861	4.86092	3.80788	4.29444	4.29224	3.95824	2.81654	2.6	1	1	1	1	1	1	1	0	0	1	0	0
IRF4_M5573_1.02	chr9:32344650-32344821	2	1	15	-	GTGAAACTGAAAGCT	1	3	1	ACO1,							0.442187	0.381675	0.460856	0.41558	0.49811	0.508089	0.38616	6.05721	4.75717	5.57108	5.71544	5.50588	4.42828	3.9861	3.67463	3.04868	3.60568	3.69151	3.2019	2.68468	2.86805	1	1	1	1	1	1	1	0	0	1	0	0
KLF15_M6321_1.02	chr9:38227186-38227357	1	3	19	+	GGTGTGGGGGAGGGGGC	4	3	3	SHB,ALDH1B1,							0.493807	0.187982	0.56718	0.451846	0.095395	0.734017	0.476657	3.15574	2.68705	3.15586	3.61911	3.55975	4.46643	5.2206	1.72194	2.32656	1.71229	2.13587	3.31408	2.20442	2.78225	1	0	1	1	0	1	1	0	0	0	0	0
NFATC1_M1522_1.02	chr9:38227186-38227357	2	143	152	-	ACTTTCCATT	4	3	3	SHB,ALDH1B1,							0.303151	0.26045	0.328837	0.510972	0.510997	0.694043	0.979483	3.15574	2.68705	3.15586	3.61911	3.55975	4.46643	5.2206	2.25831	2.12357	2.20232	2.25258	2.00737	2.14559	1.89905	1	1	1	1	1	1	1	0	0	0	0	0
RELA_M4497_1.02	chr9:38227186-38227357	2	145	155	-	GGGACTTTCCA	4	3	3	SHB,ALDH1B1,							0.142257	0.230878	0.188939	0.284843	0.286531	0.458684	0.724858	3.15574	2.68705	3.15586	3.61911	3.55975	4.46643	5.2206	2.3667	2.14255	2.43571	2.75335	2.37957	2.75775	2.32314	0	1	0	1	1	1	1	0	0	0	0	0
RELB_M6448_1.02	chr9:38227186-38227357	2	145	156	-	AGGGACTTTCCA	4	3	3	SHB,ALDH1B1,							0.068323	0.133398	0.238694	0.205652	0.184648	0.518195	0.633175	3.15574	2.68705	3.15586	3.61911	3.55975	4.46643	5.2206	2.84511	2.39228	2.46014	2.98247	3.01115	2.7691	2.9561	0	0	1	1	0	1	1	0	0	0	0	0
TEAD1_M4047_1.02	chr9:38227186-38227357	2	160	170	-	GCATTCCTGGG	4	3	3	SHB,ALDH1B1,							0.160933	0.30751	0.239804	0.303339	0.177252	0.456536	0.452807	3.15574	2.68705	3.15586	3.61911	3.55975	4.46643	5.2206	2.46829	2.11695	2.409	2.7845	2.72039	2.92877	3.51977	0	1	1	1	0	1	1	0	0	0	0	0
CTCF_M4592_1.02	chr9:71487183-71487354	2	61	81	+	GGCCCAGCAGGGGCCAGCGAT	1	1	2	PRKACG,FAM122A,							1.78944	1.59104	1.66746	1.76715	1.70258	1.42439	1.06	11.2417	9.7936	12.1779	14.5962	13.2076	9.27935	5.62597	1.77456	2.01258	2.18826	2.37474	2.27326	2.10067	1.8782	1	1	1	1	1	1	1	0	0	1	0	1
POU3F1_2	chr9:71487183-71487354	1	87	98	-	AAATGCAAATTA	1	2	2	PRKACG,FAM122A,							2.01456	1.94238	2.13524	2.31312	2.27342	1.92374	1.38995	11.2417	9.7936	12.1779	14.5962	13.2076	9.27935	5.62597	1.43635	1.33371	1.39957	1.30113	1.26818	1.2841	1.402	1	1	1	1	1	1	1	0	0	1	0	1
IRX2_2	chr1:230736475-230736646	1	65	76	-	CTACATAACAAG	2	3	3	PGBD5,COG2,							1.39918	1.17989	1.49117	1.74136	1.74799	1.98421	1.8019	5.03781	4.11147	4.85577	6.16035	5.5437	6.44717	5.91184	1.20297	1.22356	1.07244	1.02785	0.921861	0.905158	0.924207	1	1	1	1	1	1	1	0	0	1	0	0
CEBPZ_M6174_1.02	chr9:123638639-123638810	2	137	147	-	AGCCAATCACA	4	3	3	PSMD5,PHF19,						TRAF1,	0.981853	0.867286	1.35858	1.41519	1.37265	1.42862	1.18738	1.88384	1.71239	2.39537	3.15984	3.16256	3.40856	3.26103	0.729	0.762692	0.699728	0.79163	0.765534	0.800166	0.942264	1	1	1	1	1	1	1	1	0	0	0	0
FOSL1_M6231_1.02	chr9:123638639-123638810	2	136	147	+	CTGTGATTGGCT	4	2	3	PSMD5,PHF19,						TRAF1,	0.913606	0.862688	1.18138	1.43466	1.28088	1.36563	1.20264	1.88384	1.71239	2.39537	3.15984	3.16256	3.40856	3.26103	0.768407	0.737001	0.77111	0.801414	0.88069	0.90377	0.955065	1	1	1	1	1	1	1	1	0	0	0	0
GFI1B_M1870_1.02	chr9:123638639-123638810	2	136	145	+	CTGTGATTGG	4	2	3	PSMD5,PHF19,						TRAF1,	0.988491	0.854976	1.20948	1.48234	1.31419	1.47233	1.13113	1.88384	1.71239	2.39537	3.15984	3.16256	3.40856	3.26103	0.732113	0.760429	0.766141	0.738895	0.777281	0.812575	1.10305	1	1	1	1	1	1	1	1	0	0	0	0
GFI1B_M5188_1.02	chr9:123638639-123638810	2	134	148	+	GGCTGTGATTGGCTG	4	2	3	PSMD5,PHF19,						TRAF1,	0.87361	0.87392	1.1249	1.40367	1.34947	1.29768	1.21889	1.88384	1.71239	2.39537	3.15984	3.16256	3.40856	3.26103	0.82062	0.752382	0.802153	0.815355	0.840568	0.974116	0.934276	1	1	1	1	1	1	1	1	0	0	0	0
ETV5_M5433_1.02	chr1:233249267-233249438	1	119	128	-	ACCGGAAATG	2	3	2	PCNXL2,NTPCR,							0.826666	0.551072	0.807451	1.05433	1.03998	1.08109	0.918867	2.60064	2.27742	2.56194	3.05823	2.83089	3.0093	2.87928	1.13629	1.24156	1.17628	1.08199	0.979312	1.12049	1.09247	1	1	1	1	1	1	1	0	0	1	0	1
GATA_known9	chr9:126122582-126122753	4	50	59	+	AAAGATAAGC	2	3	3	DENND1A,CRB2,							-0.093123	-0.083821	-0.02187	-0.032958	-0.061285	-0.182187	-0.187871	4.28593	3.68653	4.40569	4.985	4.8489	5.64057	5.62694	4.61197	3.93011	4.33812	5.15061	5.47949	6.90698	6.63912	0	0	0	0	0	-1	-1	0	0	1	0	1
RELB_M6448_1.02	chr9:126122582-126122753	2	118	129	-	AGGGGCTGTCCC	2	2	3	DENND1A,CRB2,							0.057859	0.093127	0.112316	0.131526	0.123517	0.006045	0.020659	4.28593	3.68653	4.40569	4.985	4.8489	5.64057	5.62694	3.79813	3.32256	3.73934	4.23142	4.31076	5.18775	5.04136	0	0	1	1	0	0	0	0	0	1	0	1
RUNX1_5	chr9:126122582-126122753	4	42	56	+	GGATTTGTAAAGATA	2	3	3	DENND1A,CRB2,							-0.121832	-0.05532	-0.069917	0.022587	-0.031839	-0.162219	-0.171944	4.28593	3.68653	4.40569	4.985	4.8489	5.64057	5.62694	4.72166	3.7671	4.52655	4.95732	4.92194	6.70833	6.51945	-1	0	0	0	0	-1	-1	0	0	1	0	1
SP8_1	chr9:126122582-126122753	2	87	98	+	GCCCCGCCCCTC	2	2	3	DENND1A,CRB2,							0.236812	0.284066	0.31493	0.390684	0.365787	0.296128	0.312219	4.28593	3.68653	4.40569	4.985	4.8489	5.64057	5.62694	3.13566	2.69357	3.0518	3.30294	3.28988	3.97976	4.12263	1	1	1	1	1	1	1	0	0	1	0	1
HBP1_1	chr9:138232060-138232231	1	64	79	+	AATTTCAATGGATGTC	3	3	3	PPP1R26,OLFM1,	C9orf62,	C9orf62,					1.36507	1.22179	1.536	1.68187	1.78709	2.01187	1.66486	5.52373	4.78167	5.9507	7.46759	7.27326	8.57761	7.11439	1.43347	1.48096	1.32669	1.36189	1.25348	1.19653	1.34473	1	1	1	1	1	1	1	0	0	1	0	0
RELA_M4497_1.02	chr9:138232060-138232231	2	90	100	+	GGGAATTTCCT	3	3	3	PPP1R26,OLFM1,	C9orf62,	C9orf62,					1.09144	1.03101	1.07037	1.14818	1.23222	1.342	1.18518	5.52373	4.78167	5.9507	7.46759	7.27326	8.57761	7.11439	1.82243	1.68785	1.92158	2.11457	1.9404	2.05856	2.09095	1	1	1	1	1	1	1	0	0	1	0	0
RELB_M6448_1.02	chr9:138232060-138232231	2	89	100	+	GGGGAATTTCCT	3	3	3	PPP1R26,OLFM1,	C9orf62,	C9orf62,					0.983345	0.852859	1.03602	1.06281	1.09132	1.25446	1.11927	5.52373	4.78167	5.9507	7.46759	7.27326	8.57761	7.11439	1.98057	1.94794	2.02665	2.37257	2.25402	2.2753	2.09669	1	1	1	1	1	1	1	0	0	1	0	0
BCL6_M6136_1.02	chr9:139695643-139695814	1	109	138	-	GGGGTGGGGAGAGGGGTGGGCCCAGGAAGC	3	3	2	RABL6,CCDC183,	KIAA1984,	KIAA1984,	snoU13,UAP1L1,TRAF2,SAPCD2,RP11-229P13.25,RP11-229P13.23,RP11-229P13.22,RP11-229P13.20,RP11-229P13.2,RP11-229P13.19,RABL6,PTGDS,PHPT1,NPDC1,NCLP1,MIR4479,MIR4292,MAN1B1,MAMDC4,LCNL1,LCN12,KIAA1984-AS1,FUT7,FBXW5,ENTPD2,EDF1,DPP7,C9orf172,C9orf141,C9orf139,C8G,ABCA2,	snoU13,UAP1L1,TRAF2,SAPCD2,RP11-229P13.25,RP11-229P13.23,RP11-229P13.22,RP11-229P13.20,RP11-229P13.2,RP11-229P13.19,RABL6,PTGDS,PHPT1,NPDC1,NCLP1,MIR4479,MIR4292,MAN1B1,MAMDC4,LCNL1,LCN12,KIAA1984-AS1,FUT7,FBXW5,ENTPD2,EDF1,DPP7,C9orf172,C9orf141,C9orf139,C8G,ABCA2,	SNORD62,RP11-229P13.19,RABL6,PTGDS,PHPT1,NCLP1,MIR4292,MAN1B1,MAMDC4,LCNL1,KIAA1984-AS1,C9orf172,C9orf142,C9orf139,AL807752.1,ABCA2,	TRAF2,RP11-229P13.25,RP11-229P13.20,RP11-229P13.2,RP11-229P13.19,RABL6,PTGDS,PHPT1,NPDC1,NCLP1,MIR4479,MIR4292,MAMDC4,LCNL1,KIAA1984-AS1,FUT7,FBXW5,ENTPD2,C9orf172,C9orf142,C9orf139,C8G,ABCA2,	0.958382	0.765323	0.888676	1.01863	1.04245	1.06394	1.07732	4.24828	3.57823	4.01582	4.3239	4.3368	4.09209	4.23644	1.55753	1.58462	1.59879	1.53214	1.44807	1.39175	1.33817	1	1	1	1	1	1	1	1	0	0	0	0
KLF15_M6321_1.02	chr9:139695643-139695814	2	120	136	-	GGTGGGGAGAGGGGTGG	3	1	2	RABL6,CCDC183,	KIAA1984,	KIAA1984,	snoU13,UAP1L1,TRAF2,SAPCD2,RP11-229P13.25,RP11-229P13.23,RP11-229P13.22,RP11-229P13.20,RP11-229P13.2,RP11-229P13.19,RABL6,PTGDS,PHPT1,NPDC1,NCLP1,MIR4479,MIR4292,MAN1B1,MAMDC4,LCNL1,LCN12,KIAA1984-AS1,FUT7,FBXW5,ENTPD2,EDF1,DPP7,C9orf172,C9orf141,C9orf139,C8G,ABCA2,	snoU13,UAP1L1,TRAF2,SAPCD2,RP11-229P13.25,RP11-229P13.23,RP11-229P13.22,RP11-229P13.20,RP11-229P13.2,RP11-229P13.19,RABL6,PTGDS,PHPT1,NPDC1,NCLP1,MIR4479,MIR4292,MAN1B1,MAMDC4,LCNL1,LCN12,KIAA1984-AS1,FUT7,FBXW5,ENTPD2,EDF1,DPP7,C9orf172,C9orf141,C9orf139,C8G,ABCA2,	SNORD62,RP11-229P13.19,RABL6,PTGDS,PHPT1,NCLP1,MIR4292,MAN1B1,MAMDC4,LCNL1,KIAA1984-AS1,C9orf172,C9orf142,C9orf139,AL807752.1,ABCA2,	TRAF2,RP11-229P13.25,RP11-229P13.20,RP11-229P13.2,RP11-229P13.19,RABL6,PTGDS,PHPT1,NPDC1,NCLP1,MIR4479,MIR4292,MAMDC4,LCNL1,KIAA1984-AS1,FUT7,FBXW5,ENTPD2,C9orf172,C9orf142,C9orf139,C8G,ABCA2,	0.200654	0.144073	0.089969	0.134844	0.065133	0.101399	0.150338	4.24828	3.57823	4.01582	4.3239	4.3368	4.09209	4.23644	3.482	3.11369	3.65039	3.6396	3.87076	3.64925	3.45161	1	1	0	1	0	0	1	1	0	0	0	0
GLI2_1	chr9:140573807-140573978	4	41	54	-	GACCACCCGAGATG	1	2	3	EHMT1,CACNA1B,							0.072936	0.059987	-0.001874	-0.037292	-0.205284	-0.115582	-0.072606	1.46888	1.39146	1.41126	1.39728	1.3468	1.42362	1.59391	1.34221	1.33358	1.42435	1.4929	1.61477	1.72513	1.81617	0	0	0	0	-1	0	0	0	0	1	0	1
LHX3_3	chrX:37336134-37336305	2	39	55	+	TACATTAATTAAATAAA	1	2	2	PRRG1,LANCL3,							1.86303	1.65779	1.90021	2.01905	2.01962	1.89739	1.76846	10.04	7.82486	10.0704	11.0594	10.2759	9.46349	7.55192	1.56109	1.48753	1.56638	1.45623	1.35496	1.368	1.22677	1	1	1	1	1	1	1	0	0	1	0	0
ESRRG_M6008_1.02	chrX:50337911-50338082	2	145	155	+	TTGACCTTCAA	1	2	1	SHROOM4,CCNB3,							0.038182	0.076867	0.170621	0.108793	0.30356	0.158235	0.26073	10.1791	7.94595	10.9606	10.7311	10.5424	6.57055	5.33166	10.5835	7.12557	9.44733	9.52664	8.33238	6.13418	3.99151	0	0	1	0	1	0	1	0	0	1	0	0
ZIC3_4	chrX:50337911-50338082	2	6	20	+	GACACCCTGCTGGCC	1	2	1	SHROOM4,CCNB3,							1.5569	1.46775	1.60387	1.50431	1.62088	1.20823	1.0612	10.1791	7.94595	10.9606	10.7311	10.5424	6.57055	5.33166	2.28051	1.78267	2.1708	2.32083	2.0437	1.87223	1.81858	1	1	1	1	1	1	1	0	0	1	0	0
ZIC5_M2259_1.02	chrX:50337911-50338082	2	6	17	-	CAGCAGGGTGTC	1	2	1	SHROOM4,CCNB3,							0.796322	0.640583	0.808171	0.740319	0.875442	0.661416	0.723366	10.1791	7.94595	10.9606	10.7311	10.5424	6.57055	5.33166	4.84105	3.85155	4.72266	4.8071	4.51989	3.43752	2.54843	1	1	1	1	1	1	1	0	0	1	0	0
JUN_M4531_1.02	chrX:71272534-71272705	2	30	40	-	GATGACTCATT	1	3	2	PIN4,NHSL2,							1.43311	1.36076	1.50667	1.55723	1.60866	1.63783	1.54319	13.8857	10.6313	12.9772	13.9839	12.5407	10.3303	8.40393	3.52357	2.93973	3.16115	3.14195	2.72782	2.10802	1.88589	1	1	1	1	1	1	1	0	0	0	0	0
ZIC2_1	chrX:71272534-71272705	4	10	18	-	AGGGTGGTC	1	3	2	PIN4,NHSL2,							-0.189601	-0.06621	-0.10071	-0.179299	-0.161038	-0.232043	-0.377209	13.8857	10.6313	12.9772	13.9839	12.5407	10.3303	8.40393	16.2752	11.8564	14.4203	16.6216	14.8492	12.7391	12.3568	-1	0	-1	-1	-1	-1	-1	0	0	0	0	0
ZIC4_M4149_1.02	chrX:71272534-71272705	2	10	17	-	GGGTGGTC	1	1	2	PIN4,NHSL2,							0.452434	0.424196	0.444817	0.387422	0.366799	0.171599	0.171567	13.8857	10.6313	12.9772	13.9839	12.5407	10.3303	8.40393	8.90449	7.13611	8.38816	9.73011	8.9856	8.37392	7.21855	1	1	1	1	1	1	1	0	0	0	0	0
TCF4_M0219_1.02	chrX:130611511-130611682	2	51	59	+	CCAGGTGTG	1	3	2	OR13H1,IGSF1,							0.285481	0.358157	0.308598	0.291129	0.385885	0.408713	0.358569	5.37709	5.31327	6.4151	7.37771	6.43301	4.93155	3.87951	4.14324	3.75429	4.63414	5.15555	4.41827	3.31806	2.75768	1	1	1	1	1	1	1	0	0	1	0	0
ZEB1_M2954_1.02	chrX:130611511-130611682	2	49	59	-	CACACCTGGGA	1	2	2	OR13H1,IGSF1,							0.928671	1.05333	1.06458	1.11504	1.18604	0.93506	0.734646	5.37709	5.31327	6.4151	7.37771	6.43301	4.93155	3.87951	2.01755	1.75445	2.05635	2.14351	1.85315	1.8047	1.69554	1	1	1	1	1	1	1	0	0	1	0	0
KLF15_M6321_1.02	chrX:150070993-150071164	2	81	97	-	AGTGGGGAGTGAGGTGG	4	3	3	HMGB3,CD99L2,	CD99L2,	CD99L2,			HMGB3,		0.483759	0.426944	0.522365	0.559289	0.399962	0.573601	0.394925	4.54056	4.34137	5.35746	5.53958	5.04566	7.36893	7.92056	3.00509	2.95993	3.17527	3.40697	3.49103	4.15282	5.39372	1	1	1	1	1	1	1	0	0	1	0	1
OTX2_1	chrX:150070993-150071164	2	8	24	-	TAGAGGGATTAAGCTCC	4	1	3	HMGB3,CD99L2,	CD99L2,	CD99L2,			HMGB3,		0.466531	0.533459	0.482538	0.427805	0.331363	0.528209	0.52813	4.54056	4.34137	5.35746	5.53958	5.04566	7.36893	7.92056	2.76081	2.58404	3.27286	3.58676	3.58061	4.47787	5.17531	1	1	1	1	1	1	1	0	0	1	0	1
PITX1_3	chrX:150070993-150071164	2	12	20	+	CTTAATCCC	4	3	3	HMGB3,CD99L2,	CD99L2,	CD99L2,			HMGB3,		0.229659	0.247512	0.243889	0.254858	0.227738	0.277372	0.286079	4.54056	4.34137	5.35746	5.53958	5.04566	7.36893	7.92056	3.38388	3.22556	3.76602	4.1944	4.05925	5.51981	5.83064	1	1	1	1	1	1	1	0	0	1	0	1
ZIC3_4	chrX:150070993-150071164	4	87	101	+	CACTCCCCACTGTGC	4	1	3	HMGB3,CD99L2,	CD99L2,	CD99L2,			HMGB3,		-0.342082	-0.237493	-0.127215	-0.102766	-0.170212	0.064534	0.076839	4.54056	4.34137	5.35746	5.53958	5.04566	7.36893	7.92056	6.76535	5.8674	6.39243	6.42652	6.3124	7.43447	7.36383	-1	-1	0	0	-1	0	0	0	0	1	0	1
FOXD1_M6017_1.02	chr1:9774467-9774638	2	92	104	-	ACAAACAAAAAAA	3	3	3	PIK3CD,CLSTN1,							0.607004	0.525185	0.5861	0.487924	0.545897	0.626713	0.520592	7.38025	6.2731	8.08688	10.7776	12.6265	18.3739	16.3779	4.05206	3.61483	4.64824	6.7331	7.32579	9.73983	9.6288	1	1	1	1	1	1	1	1	0	1	0	0
FOXP4_M3284_1.02	chr1:9774467-9774638	2	92	110	+	TTTTTTTGTTTGTTTTTTA	3	1	3	PIK3CD,CLSTN1,							0.932171	0.845401	0.917311	0.875479	0.926323	0.781701	0.753829	7.38025	6.2731	8.08688	10.7776	12.6265	18.3739	16.3779	3.15784	3.08881	3.72081	5.28621	5.49973	8.90279	7.98799	1	1	1	1	1	1	1	1	0	1	0	0
RELA_M4497_1.02	chr1:9774467-9774638	2	151	161	+	GGGGTTTTCCC	3	2	3	PIK3CD,CLSTN1,							0.885341	0.826956	0.915023	0.982266	1.01666	0.820931	0.80657	7.38025	6.2731	8.08688	10.7776	12.6265	18.3739	16.3779	3.02946	2.80022	3.29561	4.08263	4.64602	8.13327	7.5379	1	1	1	1	1	1	1	1	0	1	0	0
SP8_1	chr1:27933863-27934034	4	126	137	-	CCCACACCCCCT	4	2	3	FGR,AHDC1,			RNU6-949P,IFI6,	RNU6-949P,IFI6,	RP11-288L9.4,RP11-288L9.1,	RP11-288L9.4,RP1-159A19.3,RNU6-949P,IFI6,FGR,	-0.253315	-0.179163	-0.340062	-0.348587	-0.313835	-0.252179	-0.24481	7.01486	5.84777	6.54531	7.21682	7.2881	8.62551	8.95528	9.01709	7.31282	9.4225	10.6339	9.81139	11.5152	11.9041	-1	-1	-1	-1	-1	-1	-1	1	0	1	0	0
TCF4_M4849_1.02	chr1:27933863-27934034	4	84	104	-	TGAAGTCTGGGCTGCAGCTGG	4	1	3	FGR,AHDC1,			RNU6-949P,IFI6,	RNU6-949P,IFI6,	RP11-288L9.4,RP11-288L9.1,	RP11-288L9.4,RP1-159A19.3,RNU6-949P,IFI6,FGR,	-0.194681	-0.108562	-0.275288	-0.210072	-0.099039	-0.163061	-0.079901	7.01486	5.84777	6.54531	7.21682	7.2881	8.62551	8.95528	8.54548	6.79729	8.92029	9.93484	8.40624	10.6907	9.99121	-1	0	-1	-1	0	0	0	1	0	1	0	0
TEAD4_1	chr1:27933863-27934034	2	58	67	+	CACATTCCTC	4	3	3	FGR,AHDC1,			RNU6-949P,IFI6,	RNU6-949P,IFI6,	RP11-288L9.4,RP11-288L9.1,	RP11-288L9.4,RP1-159A19.3,RNU6-949P,IFI6,FGR,	0.182604	0.183707	0.212435	0.307949	0.202089	0.324012	0.229046	7.01486	5.84777	6.54531	7.21682	7.2881	8.62551	8.95528	5.88237	4.80671	5.79824	6.01107	6.0058	6.78352	7.18101	1	1	1	1	1	1	1	1	0	1	0	0
PTEN_1	chr10:73368864-73369035	4	10	22	-	CCCCACCTGCAGC	3	2	3	SLC29A3,C10orf105,							0.036545	-0.175626	-0.251586	-0.405642	-0.310225	-0.03838	-0.087918	1.85716	1.61179	1.79974	1.43552	1.66644	1.90818	2.51723	1.82837	1.9006	2.22131	2.1073	2.06916	1.93325	2.28475	0	0	0	-1	0	0	0	1	1	0	0	0
BX088580.2_M6121_1.02	chr11:6325010-6325181	1	27	41	+	TTTGCATAACAATGA	4	3	3	PRKCDBP,CCKBR,							0.708424	0.661178	0.807789	0.735093	0.810956	1.01102	0.787259	2.68258	2.40649	2.94822	3.35706	3.37904	3.7669	3.73971	1.40162	1.3282	1.42764	1.59541	1.61144	1.37322	1.54494	1	1	1	1	1	1	1	0	0	1	0	1
TP73_M6117_1.02	chr11:6325010-6325181	4	137	151	-	CAGGTCAGTGCATGC	4	2	3	PRKCDBP,CCKBR,							-0.09062	-0.026297	-0.174242	-0.218435	-0.125413	-0.0961	-0.021096	2.68258	2.40649	2.94822	3.35706	3.37904	3.7669	3.73971	2.86356	2.65102	3.56569	4.02087	3.84431	3.9534	3.71662	0	0	-1	-1	0	0	0	0	0	1	0	1
ZEB1_M2954_1.02	chr11:6325010-6325181	4	15	25	-	GGCACCTGTAC	4	1	3	PRKCDBP,CCKBR,							-0.608231	-0.491674	-0.390189	-0.457216	-0.361527	-0.384637	-0.447875	2.68258	2.40649	2.94822	3.35706	3.37904	3.7669	3.73971	4.84756	4.02843	4.62787	5.39165	5.06191	5.14396	5.41258	-1	-1	-1	-1	-1	-1	-1	0	0	1	0	1
FOSL1_M2279_1.02	chr11:13119680-13119851	1	148	158	+	TGTGACTCAGG	1	1	1	TEAD1,ARNTL,							0.631181	0.464762	0.597716	0.609617	0.583796	0.594725	0.515263	3.36621	2.69994	3.05864	3.11613	2.77282	2.81442	2.72064	1.77385	1.66421	1.69482	1.72153	1.57255	1.48992	1.61719	1	1	1	1	1	1	1	0	0	0	0	0
SOX7_4	chr11:13119680-13119851	2	24	40	+	CTTGAATCACAGTCATT	1	1	1	TEAD1,ARNTL,							0.613573	0.5166	0.690984	0.607129	0.620016	0.543878	0.587718	3.36621	2.69994	3.05864	3.11613	2.77282	2.81442	2.72064	1.76465	1.56189	1.51557	1.63149	1.54896	1.55033	1.46598	1	1	1	1	1	1	1	0	0	0	0	0
NKX2-5_M1052_1.02	chr11:13123770-13123941	2	50	59	+	ACCCACTTGA	2	3	3	TEAD1,ARNTL,							0.147336	0.192472	0.223885	0.237759	0.239234	0.369451	0.151289	1.92779	1.80622	1.92169	1.89907	1.84193	2.27303	1.94059	1.50063	1.48095	1.46356	1.45235	1.44579	1.49932	1.59497	1	1	0	0	0	0	0	0	0	1	0	0
NKX2-5_M3634_1.02	chr11:13123770-13123941	2	51	59	+	CCCACTTGA	2	2	3	TEAD1,ARNTL,							0.170919	0.2115	0.208518	0.247117	0.353267	0.290628	0.215926	1.92779	1.80622	1.92169	1.89907	1.84193	2.27303	1.94059	1.56574	1.4662	1.48856	1.5045	1.41651	1.68626	1.64756	1	0	0	0	0	0	0	0	0	1	0	0
MXI1_M4678_1.02	chr1:244978972-244979143	2	4	18	+	AATGCCACGGCAACA	1	2	1	DESI2,COX20,							0.382035	0.374982	0.303103	0.397656	0.346262	0.361109	0.359574	12.3937	8.84347	11.6466	11.8998	10.8546	7.47565	6.23565	7.80653	6.33246	7.87328	7.6158	7.16299	5.58939	4.68518	1	1	1	1	1	1	1	0	0	1	0	1
TRIM28_M3835_1.02	chr1:244978972-244979143	2	114	122	+	CCCGCAGCC	1	1	1	DESI2,COX20,							1.18733	1.07829	1.11955	1.12354	1.05722	0.80708	0.748138	12.3937	8.84347	11.6466	11.8998	10.8546	7.47565	6.23565	3.61268	3.01287	3.5915	3.79747	3.87638	3.40187	3.38845	1	1	1	1	1	1	1	0	0	1	0	1
SP8_1	chr10:2243989-2244160	2	89	100	-	ACCACCCCCACC	3	1	3	PFKP,ADARB2,							0.824081	0.281514	0.562286	0.371073	0.371169	0.289059	0.23928	4.81854	2.61354	3.4705	3.72703	3.34288	5.74121	5.06379	2.30892	2.05684	2.31969	2.42584	2.71593	3.727	3.72652	1	0	1	0	0	0	0	0	0	1	0	1
MEIS2_4	chr11:130016427-130016598	4	63	74	+	TGACAGGTGCGA	3	1	3	ST14,APLP2,							-0.382424	-0.347614	-0.278107	-0.314966	-0.242151	-0.357392	-0.340973	1.71615	1.621	1.82859	1.93396	2.03931	2.2643	2.04581	2.54195	2.33575	2.54289	2.69254	2.70481	3.30798	2.8002	-1	-1	-1	-1	-1	-1	-1	1	0	0	0	0
FOSL1_M2279_1.02	chr13:36429897-36430068	2	123	133	+	AGTGACTCATC	1	2	2	MAB21L1,DCLK1,							0.653202	0.522166	0.767789	0.839796	0.823694	0.795796	0.663682	4.07172	2.94797	3.9893	5.00619	4.27364	4.42336	3.65953	2.18485	1.825	1.94088	2.28818	1.96586	1.79293	1.83248	1	1	1	1	1	1	1	0	0	1	0	1
BCL6_M6136_1.02	chr14:63163083-63163254	2	123	152	-	AGCAGGGAGAGGAGAAGGAACACTCTGCAG	3	1	1	SYT16,KCNH5,							0.188374	0.205154	0.117701	0.0537	-0.032876	0.021003	0.046207	1.84566	1.74755	1.70792	1.71652	1.36693	1.55478	1.80514	1.52614	1.52149	1.53506	1.64285	1.46428	1.55279	1.88044	1	0	0	0	0	0	0	1	1	1	0	1
RELA_M4497_1.02	chr14:100350342-100350513	2	50	60	+	GGGGTTTTCCT	2	3	3	EVL,EML1,							-0.036122	0.078961	0.104246	0.026299	0.053104	-0.032943	0.152915	1.70434	1.73627	1.71636	1.70458	1.55938	1.73144	2.12675	1.75113	1.63906	1.46894	1.66355	1.41362	1.68045	1.69464	0	0	0	0	0	0	1	0	0	1	0	1
E2F3_M2271_1.02	chr10:33247227-33247398	2	115	129	-	CTGACGCGGCGGGAG	3	2	2	NRP1,ITGB1,							0.210002	0.314928	0.258626	0.288165	0.384226	0.314084	0.198138	7.29847	6.77589	7.4692	9.85903	8.11557	9.79683	8.76666	6.25493	4.78494	6.61505	7.31966	6.05611	7.38308	7.31046	1	1	1	1	1	1	1	0	0	1	0	0
TRIM28_M3835_1.02	chr10:33247227-33247398	2	36	44	+	GCCGCGGCC	3	2	2	NRP1,ITGB1,							0.301479	0.318739	0.269712	0.428004	0.292879	0.359909	0.330651	7.29847	6.77589	7.4692	9.85903	8.11557	9.79683	8.76666	5.60689	4.71386	6.16988	6.43997	6.45447	6.69293	6.64513	1	1	1	1	1	1	1	0	0	1	0	0
NKX2-2_2	chr17:6365104-6365275	4	18	34	+	ACAGCCACTTCAGAGTC	3	2	3	PITPNM3,FAM64A,							-0.232229	-0.157503	-0.195068	-0.209826	-0.331882	-0.282685	-0.250722	2.88547	2.78882	2.98694	3.26521	3.03566	3.52107	3.40283	3.63285	3.37007	3.80306	4.14254	4.31508	4.84687	4.56621	-1	-1	-1	-1	-1	-1	-1	0	0	1	0	1
BX088580.2_M6121_1.02	chr17:12623392-12623563	2	89	103	+	TTTGCATAATAAAAG	1	3	3	MYOCD,ARHGAP44,					RP11-1090M7.1,ARHGAP44,		0.617062	0.48007	0.618603	0.67365	0.756331	0.866565	0.834031	3.48234	3.08872	3.35028	3.64694	3.65502	3.67963	3.43698	1.89376	1.8717	1.82916	1.95263	1.65943	1.56362	1.54268	1	1	1	1	1	1	1	0	0	0	0	0
POU3F1_2	chr17:12623392-12623563	1	86	97	-	TTATGCAAATAC	1	3	3	MYOCD,ARHGAP44,					RP11-1090M7.1,ARHGAP44,		0.528458	0.369417	0.520066	0.553939	0.663332	0.669295	0.659295	3.48234	3.08872	3.35028	3.64694	3.65502	3.67963	3.43698	2.10905	2.10122	2.16473	2.2932	1.9479	1.9177	1.88818	1	1	1	1	1	1	1	0	0	0	0	0
POU4F1_M5742_1.02	chr17:12623392-12623563	1	90	105	+	TTGCATAATAAAAGAC	1	3	3	MYOCD,ARHGAP44,					RP11-1090M7.1,ARHGAP44,		0.580603	0.502195	0.616564	0.771259	0.847739	0.916559	0.712514	3.48234	3.08872	3.35028	3.64694	3.65502	3.67963	3.43698	1.96965	1.88314	1.87294	1.77143	1.59147	1.50079	1.77678	1	1	1	1	1	1	1	0	0	0	0	0
TEAD4_1	chr10:55264314-55264485	2	39	48	-	GACATTCCAC	1	2	2	MBL2,							0.995679	0.725056	1.08414	1.11595	1.04221	0.957886	0.588769	5.35231	4.01095	5.50669	5.54403	4.96556	3.59142	2.53943	2.06534	2.07152	1.93317	1.77799	1.82596	1.41522	1.54225	1	1	1	1	1	1	1	0	0	1	0	0
DMRT2_1	chr10:61900516-61900687	2	103	118	+	CGAAGTGCTACATTTA	1	1	2	CCDC6,ANK3,							0.204473	0.070345	0.088541	0.086679	0.171596	0.056659	0.08443	1.76388	1.65212	1.75092	1.81821	1.70661	1.69988	1.73251	1.54649	1.604	1.65258	1.67949	1.51611	1.57041	1.64211	1	0	0	0	0	0	0	0	0	1	0	0
DMRT2_M3118_1.02	chr10:61900516-61900687	4	104	118	+	GAAGTGCTACATTTA	1	1	2	CCDC6,ANK3,							-0.139275	-0.252574	-0.171195	-0.144256	-0.143028	-0.185933	-0.214299	1.76388	1.65212	1.75092	1.81821	1.70661	1.69988	1.73251	2.12534	2.11622	2.26344	2.23525	2.19695	2.15943	2.16329	-1	-1	-1	-1	-1	-1	-1	0	0	1	0	0
SP8_1	chr10:69621992-69622163	1	141	152	+	TCCCCGCCCCCT	2	3	2	SIRT1,DNAJC12,			HERC4,	HERC4,			0.328265	0.16435	0.389454	0.385074	0.346729	0.48963	0.578907	1.96841	1.79272	1.88578	2.02443	1.81747	2.01188	2.02069	1.41599	1.54571	1.3916	1.36784	1.2195	1.25195	1.17198	1	1	1	1	1	1	1	0	0	1	0	1
BARHL1_1	chr4:10298511-10298682	4	92	107	+	GCAAAGCAATTAAGAC	4	3	1	ZNF518B,WDR1,							0.023137	0.06203	-0.103875	-0.099596	-0.15092	-0.22641	-0.220232	1.3298	1.43706	1.27983	1.27978	1.11546	1.32932	1.42391	1.24178	1.37501	1.39329	1.36206	1.2467	1.63745	1.74653	0	0	0	0	0	-1	0	0	0	0	0	0
FOXP4_M3284_1.02	chr10:69913461-69913632	2	86	104	+	TATTTGCATATGTTTGTTT	2	1	2	MYPN,ATOH7,							0.679899	0.599465	0.781228	0.77649	0.702527	0.583145	0.52892	3.89959	4.00808	5.46827	8.14658	7.19312	6.0893	4.82436	1.99111	2.10296	2.63976	3.65228	3.43066	3.24058	2.69062	1	1	1	1	1	1	1	0	0	1	0	0
POU3F1_2	chr10:69913461-69913632	2	85	96	-	ATATGCAAATAA	2	2	2	MYPN,ATOH7,							0.147612	0.299264	0.376456	0.322509	0.383977	0.276962	0.298278	3.89959	4.00808	5.46827	8.14658	7.19312	6.0893	4.82436	3.45163	3.11944	3.89643	5.92584	5.26484	4.70152	3.80297	1	1	1	1	1	1	1	0	0	1	0	0
TP53_M6103_1.02	chr5:30239641-30239812	3	71	88	+	ACCTGACTGAGGACTTGT	4	2	1	CDH6,							-0.312287	-0.34433	-0.388212	-0.534816	-0.478511	-0.474012	-0.422177	1.3621	1.28072	1.25453	1.20293	1.14371	1.16019	1.16557	1.97251	1.91351	1.90533	2.17578	1.97287	1.95616	1.84772	-1	-1	-1	-1	-1	-1	0	0	0	0	0	0
HOXC10_2	chr5:58295686-58295857	2	108	117	+	CCCATAAAAC	2	2	2	RAB3C,PDE4D,							0.415955	0.475174	0.44315	0.535011	0.622255	0.578961	0.555735	4.16395	4.29719	5.3378	6.28094	5.78495	6.05243	5.97211	2.47391	2.59298	3.33399	3.64291	3.10755	3.36762	3.33809	1	1	1	1	1	1	1	0	0	0	0	0
HOXD13_1	chr5:58295686-58295857	4	105	120	+	CCTCCCATAAAACCCC	2	2	2	RAB3C,PDE4D,							-0.072377	-0.107984	-0.057864	-0.156577	-0.041345	-0.071983	-0.073367	4.16395	4.29719	5.3378	6.28094	5.78495	6.05243	5.97211	4.40768	4.54199	5.61904	6.90576	5.90359	6.0731	6.18528	0	0	0	-1	0	0	0	0	0	0	0	0
OTX1_1	chr6:89186203-89186374	2	128	144	-	GAAGGGGATTAAATGGC	4	3	3	RNGTT,CNR1,							-0.04479	0.043001	0.005657	-0.035405	-0.01072	0.268343	0.237269	1.30014	1.28615	1.29569	1.3375	1.33925	1.71875	2.30658	1.38659	1.26852	1.34683	1.44792	1.31701	1.31921	1.89836	0	0	0	0	0	0	1	0	0	0	0	0
BSX_M4780_1.02	chr10:77161521-77161692	2	160	168	+	TTTAATGGG	3	1	3	ZNF503,COMTD1,	AC010997.1,	AC010997.1,					0.061588	0.097135	0.22348	0.179244	0.058401	0.223036	-0.089511	2.12598	1.83907	2.44588	2.58496	2.31397	2.72589	2.47719	2.06768	1.60177	1.79971	2.27591	2.16284	2.12037	2.52946	0	0	1	0	0	0	0	1	0	1	0	1
BARHL1_1	chr8:89100767-89100938	1	87	102	-	ATAAAGCAATTAGGTA	4	3	3	MMP16,							0.297333	0.318258	0.305588	0.321769	0.480887	0.966453	1.53431	1.74614	1.71503	1.70015	1.66312	1.70477	2.76443	6.2034	1.25923	1.23456	1.22155	1.20709	1.03275	1.09139	1.31564	1	1	1	1	1	1	1	0	0	1	0	1
GBX2_5	chr8:89100767-89100938	1	89	98	-	AGCAATTAGG	4	3	3	MMP16,							0.215422	0.199534	0.170233	0.227878	0.376198	0.735627	1.51846	1.74614	1.71503	1.70015	1.66312	1.70477	2.76443	6.2034	1.43749	1.42292	1.30229	1.2693	1.11946	1.34652	1.21595	1	1	1	1	1	1	1	0	0	1	0	1
POU3F1_2	chr8:89100767-89100938	1	99	110	+	TTATGCTAATAT	4	3	3	MMP16,							0.266651	0.185257	0.190215	0.247589	0.436693	0.857676	1.41338	1.74614	1.71503	1.70015	1.66312	1.70477	2.76443	6.2034	1.31238	1.39895	1.32629	1.29358	1.06787	1.20012	1.4158	1	1	1	1	1	1	1	0	0	1	0	1
CTCFL_disc1	chr9:108414176-108414347	2	50	59	-	CTGCCCCCTG	4	3	3	TAL2,FKTN,							0.103765	-0.004222	0.120035	0.143711	0.126575	0.208389	0.365055	2.75014	2.26277	2.50272	2.42241	2.17211	4.84244	9.84381	2.46412	2.2513	2.27801	2.1927	1.96834	4.01694	7.18151	1	0	1	1	1	1	1	0	0	1	0	1
OTP_M3694_1.02	chr9:108414176-108414347	2	119	130	-	GGGGGATTAGAT	4	3	3	TAL2,FKTN,							0.305801	0.21042	0.28849	0.248667	0.222784	0.549301	0.626953	2.75014	2.26277	2.50272	2.42241	2.17211	4.84244	9.84381	2.04934	1.83364	2.0032	1.99716	1.84884	2.99565	5.87159	1	1	1	1	1	1	1	0	0	1	0	1
POU3F1_2	chr9:108414176-108414347	2	141	152	+	TTATGTAAATTC	4	3	3	TAL2,FKTN,							0.714035	0.431922	0.625759	0.611455	0.643297	1.24268	1.3355	2.75014	2.26277	2.50272	2.42241	2.17211	4.84244	9.84381	1.32402	1.45972	1.3249	1.30939	1.12022	1.35165	2.7388	1	1	1	1	1	1	1	0	0	1	0	1
RAD21_disc5	chr9:108414176-108414347	2	49	61	+	CCAGGGGGCAGTG	4	3	3	TAL2,FKTN,							0.308719	0.236067	0.464248	0.482062	0.40329	0.859078	1.01535	2.75014	2.26277	2.50272	2.42241	2.17211	4.84244	9.84381	2.01562	1.81004	1.59287	1.51411	1.46444	1.98694	3.79977	1	1	1	1	1	1	1	0	0	1	0	1
BCL6_M6136_1.02	chr1:38736205-38736376	1	32	61	+	GGCAAAACAAAGGGCAGGAAGGAAAGGAAG	1	1	2	RRAGC,POU3F1,							1.10374	1.0528	1.18083	1.14175	1.04727	1.02607	0.639989	4.42548	3.74393	4.1405	4.44743	3.7145	3.40552	2.84352	1.34868	1.27868	1.28483	1.39409	1.31888	1.18452	1.53865	1	1	1	1	1	1	1	0	0	1	0	0
NANOG_disc2	chr1:38736205-38736376	2	31	45	+	GGGCAAAACAAAGGG	1	2	2	RRAGC,POU3F1,							1.02064	1.02194	1.01279	1.06106	0.921815	0.749666	0.547619	4.42548	3.74393	4.1405	4.44743	3.7145	3.40552	2.84352	1.48451	1.29967	1.44563	1.45947	1.47148	1.62644	1.66929	1	1	1	1	1	1	1	0	0	1	0	0
REST_M4657_1.02	chr1:38736205-38736376	1	70	84	-	CAGCCCCAGGTGCTG	1	2	2	RRAGC,POU3F1,							0.961766	0.856765	0.848019	1.05666	0.83531	0.915864	0.618821	4.42548	3.74393	4.1405	4.44743	3.7145	3.40552	2.84352	1.61287	1.68264	1.73158	1.56654	1.64345	1.33406	1.60266	1	1	1	1	1	1	1	0	0	1	0	0
ZIC2_1	chr1:38758019-38758190	2	56	64	-	GGGGTGGTG	3	2	3	RRAGC,POU3F1,							0.18952	0.262976	0.223263	0.237702	0.273896	0.151498	0.1323	2.38114	2.25732	2.34588	2.51487	2.45485	2.45994	2.60837	1.9311	1.92776	1.97804	1.94251	1.91856	2.19948	2.33982	0	1	1	1	1	0	0	0	0	0	0	0
FOXJ3_8	chr1:38869457-38869628	2	119	131	+	ATAAACAAAAATA	1	2	1	RRAGC,POU3F1,							0.112709	0.148046	0.126868	0.017427	0.161562	0.123668	0.048904	1.68426	1.69145	1.68398	1.58197	1.57728	1.59822	1.58698	1.57006	1.54462	1.57505	1.55851	1.43926	1.4863	1.61186	1	1	1	0	0	0	0	1	0	0	0	0
FOXP4_M3284_1.02	chr1:38869457-38869628	2	119	137	-	TGGTTGTATTTTTGTTTAT	1	1	1	RRAGC,POU3F1,							0.174807	0.166028	0.142141	0.073801	0.149815	0.098612	0.110652	1.68426	1.69145	1.68398	1.58197	1.57728	1.59822	1.58698	1.42358	1.4747	1.46696	1.4918	1.41697	1.4606	1.40745	0	1	0	0	0	0	0	1	0	0	0	0
E2F3_M2271_1.02	chr10:82224535-82224706	2	116	130	+	GAGTGGGAGAGGGAG	3	2	3	TSPAN14,						TSPAN14,	0.285041	0.247133	0.255616	0.359279	0.348612	0.343896	0.266982	4.83688	3.90343	4.82573	4.92773	4.61294	5.97439	6.03589	3.63714	3.02043	3.36841	3.33637	3.43181	3.71869	4.23309	1	1	1	1	1	1	1	0	0	1	0	0
BX088580.2_M6121_1.02	chr1:12676021-12676192	1	53	67	+	TTAACAAAACAAAAG	2	3	2	VPS13D,DHRS3,	DHRS3,	DHRS3,					1.20416	1.01977	1.23053	1.36424	1.40125	1.48078	1.18258	3.72821	3.26486	3.77166	4.23705	4.04669	4.23102	3.30205	1.18199	1.24007	1.1219	1.11834	1.01381	0.97987	1.04282	1	1	1	1	1	1	1	0	0	1	0	1
PITX1_3	chr1:12676021-12676192	2	114	122	+	CTTAATCCC	2	2	2	VPS13D,DHRS3,	DHRS3,	DHRS3,					0.385142	0.349666	0.331534	0.445019	0.457985	0.424387	0.38872	3.72821	3.26486	3.77166	4.23705	4.04669	4.23102	3.30205	2.76295	2.39614	2.62629	2.86322	2.59784	2.86902	2.18138	1	1	1	1	1	1	1	0	0	1	0	1
REST_M4657_1.02	chr2:2524343-2524514	4	144	158	-	CTGCCCTTGGTCCTG	1	1	3	TRAPPC12,MYT1L,							-0.476639	-0.103537	-0.29803	-0.195898	-0.145232	-0.421998	-0.217954	1.36237	1.48345	1.41811	1.55371	1.62973	1.66902	1.68116	2.02083	1.46036	1.67865	1.69307	1.6216	2.13918	1.91692	-1	0	-1	0	0	-1	0	0	0	0	0	0
SIN3A_disc3	chr2:2524343-2524514	4	148	158	+	ACCAAGGGCAG	1	1	3	TRAPPC12,MYT1L,							-0.380969	-0.321726	-0.282994	-0.294501	-0.149768	-0.217682	-0.268718	1.36237	1.48345	1.41811	1.55371	1.62973	1.66902	1.68116	1.89451	2.04851	1.8835	1.98465	1.7842	1.95568	2.13981	-1	-1	-1	-1	0	0	0	0	0	0	0	0
HIF1A_1	chr2:2617350-2617521	4	78	89	+	CCTACGTGCCGC	3	3	3	TRAPPC12,MYT1L,							-0.381268	-0.484542	-0.424818	-0.384344	-0.425515	-0.586747	-0.580856	2.53408	1.93519	2.39294	2.76253	2.65021	2.91622	2.75498	3.90003	3.18249	3.42347	4.02023	3.75694	4.88033	4.79313	-1	-1	-1	-1	-1	-1	-1	0	0	1	0	1
FOSL1_M2279_1.02	chr3:181930352-181930523	1	74	84	-	AGTGACTCAGA	2	3	2	SOX2,ATP11B,							0.418566	0.384603	0.409264	0.487713	0.447131	0.48984	0.259696	1.93767	1.83517	2.02115	2.22269	1.86622	2.04774	1.86292	1.4631	1.49085	1.5233	1.61252	1.49459	1.58741	1.79711	1	1	1	1	1	1	1	0	0	1	0	0
RFX5_disc3	chr3:181930352-181930523	2	59	67	+	AACCGATGA	2	1	2	SOX2,ATP11B,							0.235005	0.281629	0.337414	0.275127	0.322317	0.308956	0.187633	1.93767	1.83517	2.02115	2.22269	1.86622	2.04774	1.86292	1.50842	1.3579	1.48131	1.71817	1.39307	1.46572	1.57787	1	1	1	1	1	1	1	0	0	1	0	0
KIAA0415_M0752_1.02	chr6:98864773-98864944	2	68	77	+	AGGTAAACAA	3	2	2	POU3F2,							0.266616	0.077639	0.037294	0.325178	0.083025	0.123248	0.045944	6.7514	5.44427	6.15755	8.67744	7.0448	8.00158	7.07441	5.31537	4.51856	5.92859	6.0247	6.17555	6.49665	6.50791	1	0	0	1	0	0	0	0	0	1	0	0
GFI1_3	chr6:98973888-98974059	4	37	46	+	CAAATCACAG	4	1	3	POU3F2,							-0.126547	-0.129211	0.011536	-0.095162	-0.047493	-0.125517	-0.015185	1.35443	1.42656	1.53663	1.49607	1.46799	1.46673	1.65311	1.60011	1.67737	1.50864	1.55713	1.58137	1.76965	1.59969	-1	-1	0	0	0	0	0	0	0	1	0	1
CTCF_M4592_1.02	chr3:181429414-181429585	3	151	171	-	CGGCCGCGCGGGGGAGGCCGG	3	3	1	SOX2,DNAJC19,	SOX2,	SOX2,					-0.406782	-0.363421	-0.407688	-0.704469	-0.711451	-0.739107	-0.84868	1.43649	1.27674	1.30838	1.2147	1.16902	1.09415	1.20698	2.11991	1.97545	2.15022	2.46833	2.42881	2.60805	2.90897	-1	-1	-1	-1	-1	-1	-1	0	0	1	0	0
E2F3_M2271_1.02	chr1:3624010-3624181	2	91	105	-	GGCCTGGCGCGGGAA	4	3	3	TP73,SMIM1,							0.168746	0.194135	0.111313	0.15057	0.123177	0.271064	0.350725	2.61006	2.4282	2.61147	2.96241	2.57761	3.23839	3.74076	2.26007	1.96796	2.36498	2.47862	2.22441	2.5579	2.65485	1	1	0	1	0	1	1	0	0	0	0	0
RAD21_disc5	chr10:100206539-100206710	2	75	87	+	CCAGAGGGGACAG	4	2	3	PYROXD2,HPS1,	HPS1,	HPS1,					0.271561	0.349088	0.244456	0.299371	0.361008	0.28863	0.240902	3.698	3.67095	4.33633	4.48297	4.52001	4.92465	4.37642	3.18132	2.621	3.30411	3.37834	3.47888	3.7461	3.44369	1	1	1	1	1	1	1	1	0	0	0	0
TEAD1_M4047_1.02	chr1:18807298-18807469	2	146	156	+	ACATTCCTCAG	3	2	2	KLHDC7A,IGSF21,	KLHDC7A,	KLHDC7A,					1.37919	1.35193	1.44751	1.60503	1.53765	1.53562	1.46081	6.3224	5.6042	6.81919	8.39166	7.19075	7.51668	7.41547	1.55455	1.30797	1.53626	1.56123	1.54719	1.52409	1.67687	1	1	1	1	1	1	1	0	0	1	0	0
TEAD4_1	chr1:40442528-40442699	1	153	162	-	CACATTCCTT	2	3	3	MFSD2A,CAP1,							1.30854	1.10823	1.32197	1.47817	1.56106	1.76111	1.69724	4.80056	4.52147	5.17911	5.85025	5.30189	6.51238	6.88973	1.41771	1.4563	1.35228	1.3433	1.12904	1.12363	1.17398	1	1	1	1	1	1	1	0	0	0	0	0
CEBPZ_M6174_1.02	chr1:59249675-59249846	2	123	133	-	AGCCAATGGGA	2	3	3	MYSM1,JUN,	JUN,	JUN,	RP11-470E16.1,FGGY,	RP11-470E16.1,FGGY,	FGGY,	RP4-794H19.4,FGGY,	0.548897	0.586769	0.695348	0.806843	0.773253	0.787771	0.987417	2.67468	2.60404	3.28376	3.72891	3.36854	4.77116	4.61947	1.64453	1.52495	1.60435	1.79137	1.59511	2.24903	1.80279	1	1	1	1	1	1	1	0	0	1	0	0
GATA2_M0784_1.02	chr1:59249675-59249846	2	68	76	-	GCAGATAAG	2	3	3	MYSM1,JUN,	JUN,	JUN,	RP11-470E16.1,FGGY,	RP11-470E16.1,FGGY,	FGGY,	RP4-794H19.4,FGGY,	0.091661	0.018196	0.030068	0.086072	0.055256	0.189307	0.095456	2.67468	2.60404	3.28376	3.72891	3.36854	4.77116	4.61947	2.45508	2.59041	3.02435	3.28182	3.15229	3.8516	4.19967	0	0	0	0	0	1	0	0	0	1	0	0
ZNF219_M6553_1.02	chr1:59249675-59249846	2	145	156	+	CAGGGGGGCGGG	2	2	3	MYSM1,JUN,	JUN,	JUN,	RP11-470E16.1,FGGY,	RP11-470E16.1,FGGY,	FGGY,	RP4-794H19.4,FGGY,	0.112434	0.169741	0.179227	0.189983	0.02804	0.151751	0.127083	2.67468	2.60404	3.28376	3.72891	3.36854	4.77116	4.61947	2.44369	2.27567	2.66792	3.0762	3.26799	3.97389	4.0986	0	1	1	1	0	1	0	0	0	1	0	0
MXI1_M4678_1.02	chr1:155804390-155804561	4	116	130	+	AATGCCATGGCAACC	2	2	3	GON4L,DAP3,							-0.106723	-0.153187	-0.149163	-0.084069	-0.267868	-0.213446	-0.197393	1.86985	2.05913	2.39455	2.50676	2.47563	2.48075	2.66467	2.03905	2.39388	2.62266	2.73943	3.04977	3.12752	2.98089	0	-1	-1	0	-1	-1	-1	0	0	0	0	0
NEUROG1_M5229_1.02	chr1:155804390-155804561	2	132	142	-	GTAACATCTGG	2	2	3	GON4L,DAP3,							0.072868	0.1337	0.144896	0.22365	0.19352	0.071337	0.00855	1.86985	2.05913	2.39455	2.50676	2.47563	2.48075	2.66467	1.80577	1.82165	2.10705	2.10863	1.93303	2.31682	2.69375	0	1	1	1	1	0	0	0	0	0	0	0
JUN_M4531_1.02	chr1:212732260-212732431	2	107	117	-	GGTGACTCACC	4	2	3	NENF,ATF3,	ATF3,	ATF3,	ATF3,	ATF3,	ATF3,	RP11-338C15.5,FAM71A,BATF3,	0.22763	0.250691	0.273498	0.354778	0.293526	0.306768	0.28081	5.68479	4.9761	6.38608	7.29768	7.39472	8.4964	8.17676	4.65496	4.00273	4.79638	5.72433	5.54149	6.37242	6.59134	1	1	1	1	1	1	1	0	0	0	0	0
PTEN_1	chr1:212732260-212732431	2	56	68	-	GCGCACGTGAGCG	4	2	3	NENF,ATF3,	ATF3,	ATF3,	ATF3,	ATF3,	ATF3,	RP11-338C15.5,FAM71A,BATF3,	0.342085	0.333182	0.265702	0.401958	0.367327	0.322822	0.341714	5.68479	4.9761	6.38608	7.29768	7.39472	8.4964	8.17676	4.29548	3.75559	5.07536	5.52205	5.43504	6.54675	6.24268	1	1	1	1	1	1	1	0	0	0	0	0
RARG_4	chr10:34716435-34716606	4	53	68	-	GAGGTCACAAGGTCAG	2	1	3	PARD3,							-0.753062	-0.471808	-0.558148	-0.434277	-0.448654	-0.335411	-0.288214	2.52196	2.95601	3.73767	4.46244	4.59972	4.94166	4.59367	5.45978	4.87437	6.43428	6.97123	6.79112	6.66332	6.22855	-1	-1	-1	-1	-1	-1	-1	0	0	1	0	1
E2F3_M2271_1.02	chr10:74014931-74015102	2	39	53	-	CAGCCTCCGCGGGAG	3	1	3	DDIT4,ASCC1,					RP11-442H21.2,		0.240543	0.130937	0.128743	0.090861	0.187402	0.110344	0.164694	2.04388	1.86428	2.03969	2.05059	2.1509	2.23726	2.35315	1.62376	1.64767	1.86585	1.94559	1.75403	2.05017	2.02098	1	1	1	0	1	0	1	0	0	0	0	0
MYBL1_M1356_1.02	chr10:74014931-74015102	4	125	134	-	TTGGCCGTTA	3	2	3	DDIT4,ASCC1,					RP11-442H21.2,		-0.112276	-0.124901	-0.130307	-0.189781	-0.205437	-0.159666	-0.181048	2.04388	1.86428	2.03969	2.05059	2.1509	2.23726	2.35315	2.28921	2.22497	2.42062	2.59154	2.59357	2.7609	2.84743	0	-1	-1	-1	-1	-1	-1	0	0	0	0	0
BHLHE40_disc2	chr10:74020531-74020702	2	69	85	+	CCCCCACCCAGCCGCCG	4	3	3	DDIT4,ASCC1,					RP11-442H21.2,		0.291276	0.258794	0.24181	0.319013	0.192636	0.270858	0.37038	5.56565	5.28404	5.84133	6.53065	6.0924	8.09084	8.6333	4.48467	3.99073	4.79439	5.22878	5.58953	6.7249	6.90223	1	1	1	1	1	1	1	1	0	1	1	0
RAD21_disc5	chr10:74020531-74020702	2	122	134	-	GAGGAGGGCAGCC	4	3	3	DDIT4,ASCC1,					RP11-442H21.2,		0.327413	0.33399	0.345982	0.351489	0.453487	0.578077	0.605595	5.56565	5.28404	5.84133	6.53065	6.0924	8.09084	8.6333	4.05483	3.54255	4.00037	4.5584	4.0741	4.70487	4.95172	1	1	1	1	1	1	1	1	0	1	1	0
RAD21_disc5	chr10:74032637-74032808	2	157	169	+	CCGGGGGGCGCCC	2	3	3	DDIT4,ASCC1,					RP11-442H21.2,		0.582152	0.52066	0.703541	0.899822	0.936641	0.879322	0.954885	8.00325	7.34502	9.70513	13.8542	11.6453	13.6878	16.7079	4.40455	4.57048	5.09443	5.69921	4.91044	6.54082	7.71886	1	1	1	1	1	1	1	0	0	1	0	0
REST_M4657_1.02	chr10:74032637-74032808	2	86	100	+	CGGTCCTCGGTCCTG	2	3	3	DDIT4,ASCC1,					RP11-442H21.2,		0.675938	0.525634	0.710121	0.897589	0.795197	0.956505	0.989236	8.00325	7.34502	9.70513	13.8542	11.6453	13.6878	16.7079	3.95719	4.27933	4.71411	5.56265	5.93024	6.04633	6.89603	1	1	1	1	1	1	1	0	0	1	0	0
BHLHE40_disc2	chr10:74114346-74114517	4	101	117	-	CGGACCGACGGGAGCAG	3	1	3	DNAJB12,DDIT4,	DNAJB12,						0.00186	-0.08602	-0.098708	-0.090263	-0.059849	0.030578	-0.019929	3.72725	3.18687	3.68326	4.1185	4.16336	5.51133	5.41629	3.77189	3.39555	4.07376	4.38961	4.41885	5.28676	5.44086	0	-1	-1	-1	0	0	0	0	0	1	0	0
KLF15_M6321_1.02	chr10:74114346-74114517	4	86	102	-	AGTTGGGGGAGGGGGAG	3	2	3	DNAJB12,DDIT4,	DNAJB12,						-0.513724	-0.516923	-0.529941	-0.563076	-0.484625	-0.362843	-0.443261	3.72725	3.18687	3.68326	4.1185	4.16336	5.51133	5.41629	6.13792	5.13883	6.18615	7.02896	6.63554	7.84793	8.20234	-1	-1	-1	-1	-1	-1	-1	0	0	1	0	0
SP8_1	chr10:74114346-74114517	2	82	93	+	ACCCCTCCCCCT	3	3	3	DNAJB12,DDIT4,	DNAJB12,						-0.003054	-0.01196	-0.014607	0.01213	-0.03234	0.113798	0.085001	3.72725	3.18687	3.68326	4.1185	4.16336	5.51133	5.41629	3.7846	3.18981	3.66259	4.06441	4.29117	5.04398	4.95047	0	0	0	0	0	1	1	0	0	1	0	0
ESRRA_disc4	chr10:126745821-126745992	2	149	162	-	GAGGGAGGCGGGGG	4	3	2	EDRF1,CTBP2,							0.092725	0.176829	0.043352	0.134689	0.009225	0.019592	0.221411	2.25034	2.05117	2.1843	2.33224	1.96165	1.9028	2.18368	1.98687	1.78925	1.91544	1.9587	1.82331	1.74724	1.64886	0	1	0	1	0	0	1	0	0	0	0	0
RARG_4	chr10:126745821-126745992	1	5	20	+	GGTGTCAAAAGGTCAG	4	2	2	EDRF1,CTBP2,							0.214347	0.267024	0.168803	0.339901	0.264933	0.240015	0.303147	2.25034	2.05117	2.1843	2.33224	1.96165	1.9028	2.18368	1.77178	1.62142	1.75371	1.64828	1.55301	1.48844	1.60734	1	1	1	1	1	1	1	0	0	0	0	0
ELF1_M5374_1.02	chr12:57914374-57914545	2	112	123	+	GACCCGGAAGTG	4	3	3	MBD6,DDIT3,			TSPAN31,SLC26A10,PIP4K2C,MBD6,MARCH9,KIF5A,DTX3,DCTN2,CYP27B1,CDK4,B4GALNT1,ARHGEF25,AGAP2,AC025165.8,	TSPAN31,SLC26A10,PIP4K2C,MBD6,MARCH9,KIF5A,DTX3,DCTN2,CYP27B1,CDK4,B4GALNT1,ARHGEF25,AGAP2,AC025165.8,	TSPAN31,SLC26A10,RP11-571M6.8,RP11-571M6.7,PIP4K2C,OS9,MBD6,KIF5A,DTX3,DCTN2,B4GALNT1,ARHGEF25,AGAP2-AS1,AGAP2,AC025165.8,	TSPAN31,SLC26A10,RP11-571M6.8,RP11-571M6.7,PIP4K2C,OS9,MBD6,MARCH9,KIF5A,DTX3,DCTN2,CYP27B1,B4GALNT1,ARHGEF25,AGAP2-AS1,AGAP2,AC025165.8,	0.629763	0.447882	0.471397	0.582328	0.428317	0.674942	0.692729	5.05698	4.14986	5.24368	5.11054	4.7764	6.26345	6.6799	2.54415	2.29041	2.99389	2.81288	3.00624	3.14171	3.0971	1	1	1	1	1	1	1	0	0	1	0	0
SP8_1	chr12:57914374-57914545	2	23	34	+	GCCCCGCCCCGT	4	1	3	MBD6,DDIT3,			TSPAN31,SLC26A10,PIP4K2C,MBD6,MARCH9,KIF5A,DTX3,DCTN2,CYP27B1,CDK4,B4GALNT1,ARHGEF25,AGAP2,AC025165.8,	TSPAN31,SLC26A10,PIP4K2C,MBD6,MARCH9,KIF5A,DTX3,DCTN2,CYP27B1,CDK4,B4GALNT1,ARHGEF25,AGAP2,AC025165.8,	TSPAN31,SLC26A10,RP11-571M6.8,RP11-571M6.7,PIP4K2C,OS9,MBD6,KIF5A,DTX3,DCTN2,B4GALNT1,ARHGEF25,AGAP2-AS1,AGAP2,AC025165.8,	TSPAN31,SLC26A10,RP11-571M6.8,RP11-571M6.7,PIP4K2C,OS9,MBD6,MARCH9,KIF5A,DTX3,DCTN2,CYP27B1,B4GALNT1,ARHGEF25,AGAP2-AS1,AGAP2,AC025165.8,	0.440096	0.311045	0.325725	0.237131	0.181732	0.343567	0.375752	5.05698	4.14986	5.24368	5.11054	4.7764	6.26345	6.6799	3.13829	2.61008	3.4291	3.95456	3.57979	4.28051	4.22709	1	1	1	1	0	1	1	0	0	1	0	0
CTCFL_disc1	chr12:112251019-112251190	4	41	50	-	GTGCCCTCTG	3	3	3	MAPKAPK5,ALDH2,							-0.09222	0.021817	0.077889	-0.066264	0.068213	-0.015024	-0.153273	1.56984	1.55853	1.89907	1.80255	1.88602	1.881	1.90732	1.74019	1.55137	1.8095	2.09104	1.82285	1.86862	2.423	0	0	0	0	0	0	-1	1	1	0	0	0
CTCF_M4592_1.02	chr12:112251019-112251190	1	89	109	-	GTCCCACAAGGTGGCGCCCAC	3	2	3	MAPKAPK5,ALDH2,							0.213307	0.179064	0.321369	0.343441	0.471929	0.347723	0.207347	1.56984	1.55853	1.89907	1.80255	1.88602	1.881	1.90732	1.32147	1.41216	1.36574	1.41093	1.27971	1.37059	1.51755	1	1	1	1	1	1	1	1	1	0	0	0
GLI2_2	chr12:112251019-112251190	2	85	96	-	GCGCCCACACTT	3	2	3	MAPKAPK5,ALDH2,							0.055208	0.158275	0.251586	0.268381	0.266034	0.243417	0.221303	1.56984	1.55853	1.89907	1.80255	1.88602	1.881	1.90732	1.45733	1.40053	1.50062	1.43867	1.5215	1.45799	1.5446	0	1	1	1	1	1	1	1	1	0	0	0
SP8_1	chr12:112251019-112251190	2	154	165	+	GCCCCTCCCACC	3	2	3	MAPKAPK5,ALDH2,							0.00729	0.093642	0.174032	0.189556	0.220122	0.201811	0.117828	1.56984	1.55853	1.89907	1.80255	1.88602	1.881	1.90732	1.55229	1.51879	1.59728	1.53361	1.58885	1.53919	1.60938	0	0	1	1	1	1	0	1	1	0	0	0
SCXA_M4850_1.02	chr17:13542497-13542668	4	109	129	-	TTTCATTGCCATGGCATCTGT	2	2	3	HS3ST3A1,COX10,							-0.527322	-0.44394	-0.530761	-0.625676	-0.607151	-0.406663	-0.459472	2.3377	2.42375	2.91019	3.36528	3.08415	4.13537	3.20393	3.953	3.94611	4.76153	6.4733	5.63569	5.37151	4.87245	-1	-1	-1	-1	-1	-1	-1	0	0	1	0	0
TBPL2_M4010_1.02	chr17:13542497-13542668	2	148	161	+	TATAAAAGGGGAAG	2	3	3	HS3ST3A1,COX10,							0.471837	0.42737	0.472515	0.713923	0.750419	0.844424	0.722752	2.3377	2.42375	2.91019	3.36528	3.08415	4.13537	3.20393	1.47004	1.58524	1.79388	1.65453	1.52529	1.58187	1.57516	1	1	1	1	1	1	1	0	0	1	0	0
CEBPZ_M6174_1.02	chr5:36725223-36725394	2	122	132	+	AGCCAATCAGA	4	3	3	SLC1A3,NIPBL,							0.579587	0.53551	0.518803	0.580483	0.510153	0.570193	0.6505	5.01385	4.10119	5.01625	5.36918	5.35251	5.62254	5.64301	2.99714	2.38836	3.12741	2.98704	3.36291	3.17354	2.93689	1	1	1	1	1	1	1	0	0	0	0	0
FOSL1_M6231_1.02	chr5:36725223-36725394	2	122	133	-	TTCTGATTGGCT	4	3	3	SLC1A3,NIPBL,							0.439897	0.294193	0.384916	0.454633	0.460472	0.575636	0.616062	5.01385	4.10119	5.01625	5.36918	5.35251	5.62254	5.64301	3.34125	2.98095	3.47306	3.54482	3.46382	3.18802	3.1361	1	1	1	1	1	1	1	0	0	0	0	0
TCF4_M0219_1.02	chr5:68218210-68218381	4	17	25	-	CCAGGTGTG	1	1	2	SLC30A5,PIK3R1,							-0.264286	-0.132943	-0.200924	-0.149594	-0.057516	-0.028304	0.023914	13.2358	10.3948	12.3041	15.718	15.5376	12.511	8.38616	16.7127	12.2977	15.0925	17.955	15.6232	11.8667	8.841	-1	0	-1	0	0	0	0	0	0	1	0	1
TEAD1_M4047_1.02	chr5:68218210-68218381	2	3	13	-	GCATTCCTCAG	1	2	2	SLC30A5,PIK3R1,							1.38515	1.43836	1.48139	1.60007	1.61127	1.58551	1.33475	13.2358	10.3948	12.3041	15.718	15.5376	12.511	8.38616	2.93737	2.55662	2.9958	3.02223	2.98955	2.44035	2.32849	1	1	1	1	1	1	1	0	0	1	0	1
NANOG_disc2	chr10:112896851-112897022	2	80	94	-	TTGCAGCACAATGAA	3	3	3	ADRA2A,							-0.052696	-0.09081	0.015721	0.001577	0.063874	0.166799	0.169824	1.75848	1.78975	1.82454	1.8001	1.89013	2.10205	2.08647	1.9357	1.97266	1.94738	1.94027	1.8075	1.87941	1.81267	0	0	0	0	0	1	1	0	0	1	0	0
SOX8_2	chr10:112896851-112897022	4	133	148	+	CACAACCTCCAGTGTT	3	2	3	ADRA2A,							-0.542659	-0.399693	-0.433182	-0.575646	-0.608389	-0.571549	-0.516382	1.75848	1.78975	1.82454	1.8001	1.89013	2.10205	2.08647	2.96076	2.66052	2.85716	3.34238	3.45828	3.81318	3.74231	-1	-1	-1	-1	-1	-1	-1	0	0	1	0	0
CEBPZ_M6174_1.02	chr9:90060679-90060850	2	74	84	+	GGCCAATGAGA	4	3	3	GAS1,DAPK1,							0.135566	0.152246	0.107958	0.185495	0.099295	0.187673	0.17041	2.4064	2.31743	2.53742	2.84608	2.64307	3.29214	3.22504	2.03586	1.98074	2.21571	2.20756	2.38881	2.63904	2.56921	1	1	0	1	0	1	1	0	0	0	0	0
MYBL1_M1923_1.02	chr9:90060679-90060850	4	129	138	+	TGACAGTTGA	4	1	3	GAS1,DAPK1,							-0.471342	-0.242083	-0.321516	-0.328243	-0.377294	-0.353863	-0.327924	2.4064	2.31743	2.53742	2.84608	2.64307	3.29214	3.22504	3.80634	2.8687	3.50194	3.83935	3.84147	4.47773	4.69413	-1	-1	-1	-1	-1	-1	-1	0	0	0	0	0
SOX1_M5830_1.02	chr9:90060679-90060850	4	85	101	-	CAACACTTCTATTGACA	4	1	3	GAS1,DAPK1,							-0.279415	-0.154259	-0.193302	-0.176549	-0.180693	-0.065734	-0.194546	2.4064	2.31743	2.53742	2.84608	2.64307	3.29214	3.22504	3.06792	2.59429	2.91749	3.30334	3.30246	3.47667	3.89857	-1	-1	-1	-1	-1	0	-1	0	0	0	0	0
CTCFL_disc1	chr11:8350449-8350620	1	44	53	-	CCGCCCCCTA	3	3	3	STK33,LMO1,							0.510316	0.40253	0.590274	0.699846	0.695558	0.729173	0.667428	2.23815	2.10949	2.50183	2.56425	2.41986	2.66243	2.55049	1.47681	1.51021	1.41869	1.40893	1.3589	1.47912	1.39521	1	1	1	1	1	1	1	1	1	1	0	0
CTCF_M4592_1.02	chr11:8350449-8350620	1	37	57	+	GGTCCTCTAGGGGGCGGCAGA	3	3	3	STK33,LMO1,							0.60263	0.467129	0.673335	0.614905	0.65887	0.708038	0.641164	2.23815	2.10949	2.50183	2.56425	2.41986	2.66243	2.55049	1.28079	1.41446	1.31473	1.43382	1.34445	1.27136	1.39658	1	1	1	1	1	1	1	1	1	1	0	0
JUN_M4531_1.02	chr11:8350449-8350620	2	158	168	+	GGTGACTCACC	3	2	3	STK33,LMO1,							0.231281	0.222986	0.181694	0.33956	0.332822	0.210444	0.319104	2.23815	2.10949	2.50183	2.56425	2.41986	2.66243	2.55049	1.93857	1.87522	2.14294	2.00759	1.83065	2.35784	2.09276	1	1	0	1	1	0	1	1	1	1	0	0
GFI1B_M1870_1.02	chr11:10373614-10373785	2	91	100	+	CTGTGATTGG	3	1	3	AMPD3,ADM,							0.556296	0.48817	0.516995	0.319163	0.298007	0.325159	0.442885	8.37598	7.11844	9.25291	10.6377	11.6497	15.0696	14.4715	5.80036	5.21487	6.24171	9.94753	10.3876	13.5861	11.6655	1	1	1	1	1	1	1	0	0	1	0	1
BX088580.2_M6121_1.02	chr11:19838755-19838926	1	36	50	+	TTACCATTAAAAAAA	3	3	1	NAV2,DBX1,							0.079078	0.111261	0.126226	0.182213	0.053416	0.259806	0.165138	1.57506	1.66549	1.6024	1.62613	1.34728	1.57736	1.44828	1.43878	1.49283	1.40079	1.35021	1.28202	1.23066	1.33491	0	1	0	0	0	0	0	0	0	1	0	1
FOXJ3_8	chr11:19838755-19838926	2	2	14	+	GAAAACAAAAACA	3	3	1	NAV2,DBX1,							0.006895	0.12411	-0.03701	-0.096991	-0.119465	0.13341	0.014853	1.57506	1.66549	1.6024	1.62613	1.34728	1.57736	1.44828	1.56449	1.5413	1.70331	1.72148	1.5581	1.38046	1.54203	0	1	0	0	0	0	0	0	0	1	0	1
ESRRA_disc4	chr11:20178225-20178396	2	96	109	-	CAGGGTGGCAGCGG	2	3	3	NAV2,DBX1,						DBX1,	0.341542	0.344021	0.417234	0.373285	0.408149	0.721317	0.523419	6.11266	5.27536	6.50643	7.18228	7.53297	9.42113	8.57978	4.24324	3.73252	4.3105	4.92115	4.84737	4.84892	5.22779	1	1	1	1	1	1	1	0	0	1	0	0
KLF15_M6321_1.02	chr11:20178225-20178396	2	116	132	+	AGGGCGGGGTTGGGGGC	2	2	3	NAV2,DBX1,						DBX1,	0.447168	0.275514	0.376119	0.121299	0.51671	0.446952	0.27626	6.11266	5.27536	6.50643	7.18228	7.53297	9.42113	8.57978	4.03776	4.05116	4.57878	5.73737	4.95385	6.1064	6.26677	1	1	1	0	1	1	1	0	0	1	0	0
BX088580.2_M6121_1.02	chr1:17760603-17760774	1	89	103	-	TTAGCATACAAAAAG	2	2	2	RCC2,PADI4,	RCC2,	RCC2,					0.952348	0.925834	1.13641	1.29522	1.09051	0.995068	0.609491	3.64497	3.1607	3.96221	4.56522	4.09289	3.73899	3.19707	1.42352	1.25169	1.25422	1.30118	1.36231	1.3931	1.7023	1	1	1	1	1	1	1	0	0	1	0	0
POU3F1_2	chr1:17760603-17760774	1	95	106	+	GTATGCTAATGA	2	2	2	RCC2,PADI4,	RCC2,	RCC2,					1.08045	0.938116	1.13518	1.32894	1.16085	1.08739	0.846361	3.64497	3.1607	3.96221	4.56522	4.09289	3.73899	3.19707	1.25646	1.26512	1.30619	1.26278	1.31265	1.34099	1.32794	1	1	1	1	1	1	1	0	0	1	0	0
MXI1_M4678_1.02	chr11:61394378-61394549	4	98	112	+	GTCCCCTTGGCTACC	3	3	3	SYT7,DAGLA,						RP11-855O10.3,	0.072766	-0.021966	-0.173403	-0.089157	-0.0233	-0.049676	-0.398602	1.88211	1.76122	1.65767	1.6253	1.69124	2.40989	2.5507	1.88293	1.77719	1.87904	1.82486	1.81361	2.54862	3.56184	0	0	0	0	0	0	-1	1	0	0	0	0
RELA_M4497_1.02	chr11:61394378-61394549	2	65	75	+	GGGATTTTCCA	3	3	3	SYT7,DAGLA,						RP11-855O10.3,	0.136607	0.076419	-0.03056	0.195441	0.121712	0.349769	0.075155	1.88211	1.76122	1.65767	1.6253	1.69124	2.40989	2.5507	1.57096	1.50406	1.63678	1.29014	1.46228	1.62681	2.05784	0	0	0	0	0	1	0	1	0	0	0	0
GFI1B_M1870_1.02	chr11:61717138-61717309	2	34	43	-	CTGTGATTGG	2	3	3	RAB3IL1,BEST1,	BEST1,	BEST1,	RP11-810P12.5,FTH1,AP003733.1,	RP11-810P12.5,FTH1,AP003733.1,	RP11-810P12.5,	RP11-810P12.5,FTH1,AP003733.1,	0.438504	0.283513	0.443554	0.528205	0.350749	0.542795	0.495567	2.71502	2.41785	3.51435	4.30012	3.48187	4.66868	5.21318	1.77287	1.90025	2.26752	2.55682	2.33141	2.74135	3.21055	1	1	1	1	1	1	1	0	0	0	0	0
GFI1B_M5188_1.02	chr11:61717138-61717309	2	31	45	-	GGCTGTGATTGGCTG	2	3	3	RAB3IL1,BEST1,	BEST1,	BEST1,	RP11-810P12.5,FTH1,AP003733.1,	RP11-810P12.5,FTH1,AP003733.1,	RP11-810P12.5,	RP11-810P12.5,FTH1,AP003733.1,	0.517264	0.420738	0.52961	0.55959	0.375537	0.561279	0.536713	2.71502	2.41785	3.51435	4.30012	3.48187	4.66868	5.21318	1.6818	1.66725	2.1681	2.62174	2.37578	2.88445	3.2279	1	1	1	1	1	1	1	0	0	0	0	0
TP53_M6103_1.02	chr11:64527497-64527668	3	122	139	+	GCTTGTTCACAGGCCTGT	1	2	1	RASGRP2,PYGM,	PYGM,		SF1,AP001462.6,	SF1,AP001462.6,	SF1,AP001462.6,		0.023637	-0.100978	-0.10131	-0.238629	-0.112053	0.017444	0.083209	1.59404	1.74034	1.46046	1.3916	1.4596	1.30812	1.27588	1.64942	1.8659	1.72585	1.89126	1.63959	1.37482	1.2551	0	0	0	-1	0	0	0	0	0	0	0	0
SRF_known1	chr11:67203945-67204116	1	11	28	-	TTGACCAAATAAGGCCTT	2	2	2	RPS6KB2,PTPRCAP,			PITPNM1,CDK2AP2,AIP,	PITPNM1,CDK2AP2,AIP,	TMEM134,PITPNM1,GPR152,CTC-1337H24.2,CTC-1337H24.1,CDK2AP2,CABP4,AIP,	TMEM134,PITPNM1,GPR152,CTC-1337H24.2,CTC-1337H24.1,CDK2AP2,CABP4,AIP,	0.627841	0.556911	0.622058	0.641215	0.684342	0.673699	0.635212	2.48375	2.25683	2.5135	2.73329	2.47613	2.52854	2.69155	1.35533	1.32861	1.35025	1.54828	1.33248	1.34489	1.51797	1	1	1	1	1	1	1	0	0	1	0	1
SRF_known7	chr11:67203945-67204116	1	15	26	-	GACCAAATAAGG	2	3	2	RPS6KB2,PTPRCAP,			PITPNM1,CDK2AP2,AIP,	PITPNM1,CDK2AP2,AIP,	TMEM134,PITPNM1,GPR152,CTC-1337H24.2,CTC-1337H24.1,CDK2AP2,CABP4,AIP,	TMEM134,PITPNM1,GPR152,CTC-1337H24.2,CTC-1337H24.1,CDK2AP2,CABP4,AIP,	0.652087	0.530878	0.707315	0.783112	0.782419	0.831093	0.7493	2.48375	2.25683	2.5135	2.73329	2.47613	2.52854	2.69155	1.23951	1.28442	1.2238	1.1932	1.11531	1.07189	1.3052	1	1	1	1	1	1	1	0	0	1	0	1
BHLHE40_disc2	chr11:77185277-77185448	2	21	37	+	CGCCCCGCCTCCCGCAG	2	3	3	PAK1,AQP11,	PAK1,	PAK1,					0.260636	0.247307	0.240589	0.273891	0.277683	0.324453	0.183085	1.75849	1.85087	2.03783	2.23399	2.01791	2.23928	2.30911	1.35677	1.56598	1.71007	1.77909	1.52648	1.75662	1.80706	1	1	1	1	1	1	1	1	0	1	0	0
ESRRA_disc4	chr11:77185277-77185448	4	34	47	+	GCAGGTGAGAGGGG	2	3	3	PAK1,AQP11,	PAK1,	PAK1,					-0.274765	-0.192214	-0.221711	-0.13307	-0.248707	-0.221865	-0.350552	1.75849	1.85087	2.03783	2.23399	2.01791	2.23928	2.30911	2.34486	2.36674	2.69754	2.72581	2.5966	3.15309	3.21235	-1	-1	-1	0	-1	-1	-1	1	0	1	0	0
KLF15_M6321_1.02	chr11:77185277-77185448	2	43	59	+	AGGGGGCGGGGAGGGCC	2	2	3	PAK1,AQP11,	PAK1,	PAK1,					0.186312	0.095877	0.16792	0.205329	0.143382	0.174165	0.118297	1.75849	1.85087	2.03783	2.23399	2.01791	2.23928	2.30911	1.35332	1.63596	1.75603	1.93286	1.78957	1.96862	1.94182	1	0	1	1	0	1	0	1	0	1	0	0
SP8_1	chr11:77185277-77185448	2	43	54	-	TCCCCGCCCCCT	2	2	3	PAK1,AQP11,	PAK1,	PAK1,					0.28036	0.286229	0.284086	0.345598	0.269186	0.232472	0.254433	1.75849	1.85087	2.03783	2.23399	2.01791	2.23928	2.30911	1.32091	1.43267	1.59588	1.61813	1.56811	1.98466	1.77819	1	1	1	1	1	1	1	1	0	1	0	0
BCL6_M6136_1.02	chr1:20813188-20813359	4	94	123	+	CAGGAGGGGGAGGGGGAGAGGGAAGGGGCA	2	1	3	MUL1,CAMK2N1,	CAMK2N1,	CAMK2N1,					-0.214416	-0.349079	-0.165396	-0.162278	-0.147431	-0.188496	-0.229219	2.45908	2.23357	2.80493	3.14772	3.04968	3.97427	3.84695	3.16683	3.1074	3.46737	3.65152	3.85165	4.63249	5.01205	-1	-1	0	0	0	-1	-1	0	0	0	0	0
CTCF_M4592_1.02	chr1:20813188-20813359	2	90	110	+	CCTCCAGGAGGGGGAGGGGGA	2	3	3	MUL1,CAMK2N1,	CAMK2N1,	CAMK2N1,					0.247591	0.161919	0.231522	0.35088	0.327056	0.349176	0.422451	2.45908	2.23357	2.80493	3.14772	3.04968	3.97427	3.84695	2.1859	1.99743	2.37003	2.41724	2.33295	2.98389	2.67811	1	1	1	1	1	1	1	0	0	0	0	0
BARHL2_M5296_1.02	chr11:104452080-104452251	1	43	58	-	TAATTAGGGTTAAATG	1	1	1	PDGFD,CASP12,							0.478978	0.276127	0.39665	0.335369	0.418326	0.178328	0.18443	2.96378	2.32792	2.64028	2.53731	2.2197	1.76482	2.07044	1.68487	1.75542	1.7351	1.7904	1.47258	1.2939	1.55935	1	1	1	1	0	0	0	0	0	1	0	1
E2F7_M6196_1.02	chr11:125033416-125033587	1	19	31	-	AAAAGCGGGAAAG	4	3	3	TMEM218,PKNOX2,	PKNOX2,	PKNOX2,	FEZ1,AP000708.1,				0.104662	0.054622	0.086459	0.040013	0.049019	0.162491	0.465373	2.30991	2.05488	1.95883	2.2584	2.05185	2.08532	2.58141	2.14092	2.07402	1.85329	2.02337	1.87572	1.84043	1.71523	0	0	0	0	0	0	1	1	0	1	0	0
IRF_known20	chr11:125033416-125033587	2	5	18	-	CAGAAAGTGAAACC	4	3	3	TMEM218,PKNOX2,	PKNOX2,	PKNOX2,	FEZ1,AP000708.1,				0.087796	0.100465	-0.064548	0.21139	0.118976	-0.019355	0.217579	2.30991	2.05488	1.95883	2.2584	2.05185	2.08532	2.58141	2.2619	2.00649	2.21073	1.80409	1.87598	2.47539	2.27846	0	0	0	1	0	0	1	1	0	1	0	0
KLF15_M6321_1.02	chr1:22469826-22469997	2	125	141	-	AGCGGCGGGTTGGGGGA	3	2	2	ZBTB40,WNT4,	WNT4,	WNT4,				LACTBL1,	0.121176	0.065705	0.193339	0.325557	0.193197	0.179	-0.020087	0.85472	0.789305	0.830888	1.01381	0.878246	0.904764	0.858374	0.815507	0.715564	0.711344	0.679697	0.716073	0.807275	0.871191	0	0	0	1	0	0	0	1	1	0	0	0
DMRT2_1	chr12:6233812-6233983	2	58	73	+	CAAAAGGAAACAATGA	4	3	3	VWF,CD9,	VWF,	VWF,			CD9,	CD9,	-0.024427	0.023601	-0.022156	-0.064471	0.032901	0.158389	0.224502	1.67489	1.65037	1.56869	1.51618	1.3822	1.6229	2.9465	1.66384	1.54814	1.57266	1.54845	1.34964	1.3465	2.3853	0	0	0	0	0	0	1	0	0	0	0	0
KLF15_M6321_1.02	chr12:12854459-12854630	4	74	90	-	AGCTGGGAGAAAGGGGT	4	2	3	GPR19,CDKN1B,			CDKN1B,				0.058433	-0.054848	-0.032489	-0.02489	-0.233099	-0.138109	0.053271	1.59899	1.54311	1.45753	1.50097	1.32984	1.73473	1.86013	1.50257	1.50841	1.53314	1.5691	1.60203	2.00307	1.93946	0	0	0	0	-1	0	0	0	0	1	0	0
SOX7_4	chr12:30037967-30038138	2	140	156	-	GGTGAATTCTAGTCAGA	1	3	2	TMTC1,IPO8,							1.5241	1.40811	1.46375	1.50586	1.49165	1.6057	1.48734	13.5536	12.1976	15.759	19.0727	16.7799	13.8684	12.2591	2.93214	2.86594	3.62897	3.88806	3.62014	2.6877	2.60488	1	1	1	1	1	1	1	0	0	1	0	1
BX088580.2_M6121_1.02	chr12:33803094-33803265	1	8	22	-	TTTGAATAACAATGG	2	2	2	SYT10,ALG10,							0.92677	0.778574	1.00885	1.09793	1.15448	0.971699	0.602399	3.4864	3.11478	3.58079	3.8475	3.68115	3.32401	2.54313	1.24835	1.29558	1.19023	1.22228	1.07779	1.17901	1.25966	1	1	1	1	1	1	1	0	0	1	0	1
NANOG_disc2	chr12:33803094-33803265	1	7	21	-	TTGAATAACAATGGC	2	2	2	SYT10,ALG10,							1.06894	0.888717	1.05015	1.10045	1.24896	1.07661	0.76288	3.4864	3.11478	3.58079	3.8475	3.68115	3.32401	2.54313	1.09811	1.17792	1.21011	1.25889	1.00207	1.09522	1.2733	1	1	1	1	1	1	1	0	0	1	0	1
ZIC5_M2259_1.02	chr12:49380486-49380657	3	71	82	-	CCGTGGGGGGGA	1	1	1	WNT1,DDN,			PRKAG1,	PRKAG1,	PRKAG1,	PRKAG1,	-0.16985	0.078465	-0.097065	-0.033189	-0.021127	-0.163175	0.132751	1.67269	1.68522	1.56936	1.57046	1.49851	1.34452	1.63712	1.96358	1.6568	1.74075	1.59685	1.58227	1.5184	1.37599	-1	0	0	0	0	0	0	0	0	0	0	0
FOSL1_M2279_1.02	chr12:83436836-83437007	2	81	91	+	GGTGACTCAGA	4	2	3	TMTC2,							0.473976	0.414628	0.470253	0.618638	0.507276	0.481901	0.357536	3.38778	2.53809	2.70152	3.12514	2.66289	3.24288	4.12793	2.05641	1.67428	1.77661	1.62793	1.56696	1.97254	2.85648	1	1	1	1	1	1	1	0	0	1	0	0
HOMEZ_2	chr12:83436836-83437007	4	16	27	+	AAAACGAATAAA	4	3	3	TMTC2,							-0.069268	-0.093663	-0.17779	-0.122738	-0.145361	-0.127622	-0.190434	3.38778	2.53809	2.70152	3.12514	2.66289	3.24288	4.12793	3.71103	2.88137	3.41742	3.72977	3.21259	3.89816	5.34715	0	0	-1	0	-1	0	-1	0	0	1	0	0
SOX1_M1605_1.02	chr1:3022152-3022323	2	36	45	-	ATTCATCCCG	4	3	3	PRDM16,ARHGEF16,							0.090423	0.149071	0.083502	0.138371	0.189193	0.201103	0.290455	1.99046	1.88002	1.97002	2.04102	2.13382	2.39504	2.48249	1.89926	1.67349	1.86363	1.83064	1.92931	1.85699	1.80787	0	1	0	1	1	1	1	0	0	1	0	0
TEAD1_M4047_1.02	chr1:3022152-3022323	2	81	91	+	GCATTCCTCGG	4	3	3	PRDM16,ARHGEF16,							0.223106	0.254895	0.211336	0.187656	0.282493	0.283857	0.298821	1.99046	1.88002	1.97002	2.04102	2.13382	2.39504	2.48249	1.61559	1.53325	1.70386	1.80023	1.69908	1.74473	2.01944	1	1	1	1	1	1	1	0	0	1	0	0
BHLHE40_disc2	chr1:23885911-23886082	2	85	101	+	CACGCTCGCCGCGGCGG	3	1	3	ID3,E2F2,	ID3,	ID3,	MDS2,	MDS2,	MDS2,	MDS2,	0.085406	0.152793	-0.029406	-0.022113	0.052693	-0.031418	0.069344	2.37763	2.19598	2.30818	2.69779	2.60621	2.80206	2.45033	2.36488	1.96736	2.42347	2.8551	2.59653	3.08262	2.5468	0	1	0	0	0	0	0	0	0	1	0	1
CTCF_M4592_1.02	chr12:110318405-110318576	1	53	73	+	GGGCCGGCCGGGGGCGGGACG	3	2	2	TCHP,GLTP,	GLTP,	GLTP,	TCHP,	TCHP,	TCHP,	TCHP,	0.535624	0.464254	0.557483	0.669977	0.665764	0.512556	0.539641	1.93692	1.9893	2.25036	2.38386	2.54828	2.4	2.36115	1.17581	1.29611	1.2785	1.26774	1.45483	1.57864	1.40874	1	1	1	1	1	1	1	1	1	0	0	0
ZEB1_M2954_1.02	chr12:111374875-111375046	1	108	118	-	TACACCTGGGA	3	3	3	MYL2,CUX2,							0.033357	0.154725	0.112611	0.207941	0.250563	0.444859	0.301334	1.48585	1.59297	1.55136	1.76351	1.628	2.22432	2.19958	1.48119	1.42876	1.47319	1.47575	1.32078	1.4612	1.60822	0	1	1	1	1	1	1	1	1	1	0	0
CTCFL_disc1	chr12:111843242-111843413	2	43	52	+	GCGCCCCCTG	4	2	3	SH2B3,FAM109A,	SH2B3,	SH2B3,					0.113924	0.066742	0.113076	0.199461	0.160198	0.115802	0.091839	3.74808	3.0745	3.77407	4.25759	4.05168	4.65799	4.48707	3.34224	2.92886	3.35709	3.64904	3.55455	4.06458	4.16801	0	0	0	1	1	0	0	1	1	1	1	0
TCF4_M0219_1.02	chr12:111843242-111843413	2	123	131	-	CCAGGTGCC	4	1	3	SH2B3,FAM109A,	SH2B3,	SH2B3,					0.23318	0.126518	0.151276	0.175091	0.225537	0.134924	0.194632	3.74808	3.0745	3.77407	4.25759	4.05168	4.65799	4.48707	2.95375	2.67037	3.14974	3.59159	3.22582	3.89238	3.6703	1	0	1	1	1	0	1	1	1	1	1	0
HOXD12_M5560_1.02	chr12:119656641-119656812	4	16	24	-	TTTTATTAC	3	3	3	HSPB8,CCDC60,							-0.416998	-0.420706	-0.403662	-0.521402	-0.476591	-0.523056	-0.558127	2.53267	2.57769	3.10236	3.11282	3.11573	3.92347	3.42855	3.77723	3.896	4.61052	5.33805	5.02472	6.54447	5.86047	-1	-1	-1	-1	-1	-1	-1	0	0	0	0	0
DMRT1_M0630_1.02	chr12:132475302-132475473	2	85	94	-	AATGTAACAA	4	3	3	EP400,DDX51,							0.47259	0.489845	0.543129	0.487305	0.467173	0.641034	0.605274	10.7152	8.70089	10.5477	13.0209	13.704	23.5309	26.0761	7.09044	5.5524	6.41875	8.42993	9.08004	13.6609	16.2287	1	1	1	1	1	1	1	0	0	1	1	0
PAX6_5	chr12:132475302-132475473	2	117	135	+	TTTTATGCTTCAGTGCTTT	4	2	3	EP400,DDX51,							1.03429	1.06189	1.06172	1.09071	1.02376	1.05635	1.01035	10.7152	8.70089	10.5477	13.0209	13.704	23.5309	26.0761	3.70639	2.99751	3.66065	4.33996	4.86698	8.7113	9.89397	1	1	1	1	1	1	1	0	0	1	1	0
E2F_known18	chr13:30628105-30628276	1	131	142	+	AGCCCGCGAAAA	1	2	1	UBL3,KATNAL1,							0.796339	0.790653	0.823132	0.879751	0.901186	0.900726	0.772433	3.56987	3.24369	3.27711	3.46556	3.45942	2.99271	3.44739	1.64077	1.47195	1.42364	1.48603	1.39842	1.22225	1.51614	1	1	1	1	1	1	1	0	0	0	0	0
E2F_known9	chr13:30628105-30628276	2	130	141	-	TTTCGCGGGCTA	1	3	1	UBL3,KATNAL1,							0.281415	0.28992	0.22805	0.250269	0.28146	0.146227	0.335498	3.56987	3.24369	3.27711	3.46556	3.45942	2.99271	3.44739	2.71443	2.40423	2.49232	2.67258	2.57548	2.55425	2.48496	1	1	1	1	1	1	1	0	0	0	0	0
BHLHE40_disc2	chr1:27337557-27337728	1	138	154	+	GCCCCCGCCCCCTCCAG	2	3	3	TRNP1,FAM46B,	FAM46B,	FAM46B,	RP1-144C9.2,	RP1-144C9.2,			0.335195	0.215607	0.291752	0.331479	0.434666	0.378531	0.447178	1.68547	1.73313	1.80741	1.93984	2.00657	1.92495	2.12998	1.2094	1.42486	1.43928	1.33357	1.3443	1.37779	1.37089	1	1	1	1	1	1	1	0	0	1	0	1
SP8_1	chr1:27337557-27337728	2	139	150	+	CCCCCGCCCCCT	2	2	3	TRNP1,FAM46B,	FAM46B,	FAM46B,	RP1-144C9.2,	RP1-144C9.2,			0.086274	0.164278	0.182737	-0.063044	0.2553	0.127308	0.122141	1.68547	1.73313	1.80741	1.93984	2.00657	1.92495	2.12998	1.54519	1.53202	1.60348	1.99737	1.55021	1.64838	1.91461	0	1	1	0	1	0	0	0	0	1	0	1
TEAD1_M4047_1.02	chr1:27337557-27337728	2	80	90	-	GCATTCCTCGG	2	2	3	TRNP1,FAM46B,	FAM46B,	FAM46B,	RP1-144C9.2,	RP1-144C9.2,			0.039712	0.22952	0.135827	0.09279	0.318004	0.083356	0.252254	1.68547	1.73313	1.80741	1.93984	2.00657	1.92495	2.12998	1.58348	1.36637	1.64495	1.64218	1.4897	1.80748	1.56493	0	1	0	0	1	0	1	0	0	1	0	1
TEAD4_1	chr13:56234746-56234917	3	56	65	-	GACATTCCAC	1	3	1								-0.199671	-0.035032	-0.14582	-0.063543	-0.111811	-0.485499	-0.275492	1.24305	1.25768	1.4713	1.29685	1.18013	1.33329	1.14077	1.48885	1.56982	1.81328	1.81296	1.61027	1.81963	1.75944	0	0	0	0	0	-1	0	0	0	1	0	0
FOSL1_M2279_1.02	chr13:60053907-60054078	1	95	105	+	GGTGACTCATA	3	3	3	DIAPH3,							1.13453	1.07615	1.16107	1.24265	1.33857	1.52435	1.39112	4.55037	3.96969	4.49228	5.30928	4.87718	6.5814	5.69371	1.32017	1.18254	1.25277	1.36825	1.17305	1.30026	1.35903	1	1	1	1	1	1	1	0	0	1	0	1
CEBPZ_M6174_1.02	chr1:27339473-27339644	2	19	29	-	AGCCAATCGGA	3	3	3	SLC9A1,FAM46B,	FAM46B,	FAM46B,	RP1-144C9.2,	RP1-144C9.2,			0.190035	0.026661	0.22879	0.255792	0.173619	0.1772	0.362474	3.26356	3.02352	3.40209	3.73143	3.25315	4.00133	3.88676	2.9325	2.74507	2.79022	3.07032	3.28491	3.49662	2.95639	1	0	1	1	1	0	1	0	0	1	0	1
GFI1B_M1870_1.02	chr1:27339473-27339644	2	104	113	+	CTGTGATTGG	3	3	3	SLC9A1,FAM46B,	FAM46B,	FAM46B,	RP1-144C9.2,	RP1-144C9.2,			0.179504	0.329791	0.354538	0.398089	0.335519	0.25656	0.445988	3.26356	3.02352	3.40209	3.73143	3.25315	4.00133	3.88676	2.76397	2.10204	2.48228	2.67367	2.4691	3.08281	2.77277	1	1	1	1	1	1	1	0	0	1	0	1
CTCFL_disc1	chr13:97920066-97920237	2	155	164	+	CCGCCCCCTG	4	3	3	RAP2A,MBNL2,						RNA5SP37,	0.103994	-0.033434	0.092955	-0.082022	0.012104	0.231538	0.051825	1.68747	1.46343	1.63811	1.5807	1.78673	2.09028	2.30671	1.54522	1.57554	1.48514	1.70179	1.64821	1.79345	2.2436	0	0	0	0	0	1	0	1	1	1	0	0
TP73_M6117_1.02	chr13:97920066-97920237	2	135	149	+	CAAGCTTGAGCCTGC	4	3	3	RAP2A,MBNL2,						RNA5SP37,	0.10712	0.081217	0.077112	0.038901	0.110827	0.202702	0.162368	1.68747	1.46343	1.63811	1.5807	1.78673	2.09028	2.30671	1.46797	1.42541	1.50958	1.5539	1.50365	1.79923	1.998	0	0	0	0	0	1	0	1	1	1	0	0
ZIC3_4	chr14:25412372-25412543	2	136	150	-	GGCCACCTGCAGGGC	4	3	3	STXBP6,GZMB,							0.071761	0.019961	0.029495	0.10529	0.078796	0.169217	-0.014474	1.77814	1.62669	1.80613	1.94634	1.88731	1.95307	1.89197	1.73149	1.6196	1.84447	1.79137	1.71671	1.70972	1.96267	0	0	0	0	0	1	0	0	0	1	0	0
BARHL1_1	chr14:54209001-54209172	2	46	61	+	GAGAACTAATTAAGGT	4	3	2	DDHD1,BMP4,							1.12424	0.969577	1.10818	1.05439	1.10569	1.06259	1.22054	11.5336	8.78888	10.9017	12.0118	11.4407	10.2406	10.4414	3.6302	3.15317	3.33734	4.06497	3.58331	3.4551	2.74457	1	1	1	1	1	1	1	0	0	1	0	1
FOSL1_M2279_1.02	chr14:54209001-54209172	2	140	150	-	AGTGACTCATG	4	2	2	DDHD1,BMP4,							0.350286	0.396143	0.38037	0.44945	0.427779	0.398925	0.303368	11.5336	8.78888	10.9017	12.0118	11.4407	10.2406	10.4414	8.39997	5.83047	7.45259	7.97299	7.4692	6.8716	7.06689	1	1	1	1	1	1	1	0	0	1	0	1
CEBPZ_M6174_1.02	chr14:64854652-64854823	2	94	104	-	AGCCAATCAGG	3	1	3	MTHFD1,ESR2,		MTHFD1,			CTD-2555O16.3,AKAP5,	CTD-2555O16.3,AKAP5,	0.187925	0.15725	0.214871	0.187763	0.12236	0.155166	0.113823	3.30133	3.11065	3.75474	3.97525	3.77648	3.92564	4.11985	2.94251	2.70647	3.12408	3.38092	3.43999	3.65263	3.7439	1	1	1	1	0	1	0	0	0	1	0	0
FOSL1_M6231_1.02	chr14:64854652-64854823	2	93	104	+	CCCTGATTGGCT	3	2	3	MTHFD1,ESR2,		MTHFD1,			CTD-2555O16.3,AKAP5,	CTD-2555O16.3,AKAP5,	0.153155	0.197862	0.178686	0.21814	0.209107	0.146816	0.0793	3.30133	3.11065	3.75474	3.97525	3.77648	3.92564	4.11985	2.93368	2.64272	3.25473	3.19606	3.3094	3.52878	3.92678	1	1	1	1	1	1	0	0	0	1	0	0
NR2F2_M5676_1.02	chr14:65801655-65801826	4	46	60	+	GTGACCTTTGCCACC	3	1	3	MAX,FUT8,							-0.14982	-0.153305	-0.042669	0.047869	0.008725	0.027428	-0.0185	1.97849	2.07547	2.3421	2.68261	2.66467	3.69707	3.58367	2.2942	2.39704	2.47511	2.51129	2.6697	3.51484	3.52707	-1	-1	0	0	0	0	0	0	0	1	0	0
ATF5_M2977_1.02	chr14:68400982-68401153	2	42	51	-	CTCTTCCTTT	1	2	1	ZFP36L1,RAD51B,							0.243356	0.127098	0.266317	0.246132	0.292701	0.251245	0.197325	2.32699	2.15738	2.31694	2.1839	2.05366	1.56336	1.4967	1.91202	1.96365	1.79174	1.71168	1.52244	1.2343	1.24637	1	1	1	1	0	0	0	1	1	1	0	1
HOXA5_3	chr14:68400982-68401153	1	146	161	+	TCAGTAATTAGCTCAG	1	1	1	ZFP36L1,RAD51B,							0.33427	0.238325	0.266712	0.332567	0.277237	0.14815	0.11704	2.32699	2.15738	2.31694	2.1839	2.05366	1.56336	1.4967	1.67574	1.65509	1.79681	1.53067	1.55172	1.36158	1.38635	1	1	1	0	0	0	0	1	1	1	0	1
KLF15_M6321_1.02	chr14:74100436-74100607	3	139	155	-	GCCTGGCAGGTCGTGGC	1	1	3	DNAL1,ACOT6,			DNAL1,	DNAL1,	DNAL1,	DNAL1,	-0.113022	-0.16735	-0.207073	-0.164885	-0.072563	-0.003814	-0.155807	1.35913	1.20966	1.26713	1.31596	1.29818	1.55232	1.53726	1.52813	1.53344	1.70623	1.56148	1.40521	1.7606	1.69871	0	0	-1	0	0	0	0	1	1	1	0	0
CTCF_M4592_1.02	chr14:74101112-74101283	1	13	33	+	GCTGCAGCAGGCGGCGCCGCT	1	3	2	DNAL1,ACOT6,			DNAL1,	DNAL1,	DNAL1,	DNAL1,	0.399313	0.356833	0.450578	0.480881	0.527962	0.609791	0.444065	2.28029	2.3441	2.61406	2.69031	2.55996	2.54123	2.41374	1.61218	1.59186	1.76271	1.59201	1.52504	1.51278	1.48371	1	1	1	1	1	1	1	1	1	1	0	0
GLIS3_M4165_1.02	chr14:74101112-74101283	2	117	125	+	CGGGGGGTC	1	2	2	DNAL1,ACOT6,			DNAL1,	DNAL1,	DNAL1,	DNAL1,	0.321894	0.391513	0.391604	0.408874	0.378523	0.323794	0.283257	2.28029	2.3441	2.61406	2.69031	2.55996	2.54123	2.41374	1.67126	1.56645	1.8544	1.67214	1.72363	1.93558	1.80732	1	1	1	1	1	1	1	1	1	1	0	0
ZEB1_M2954_1.02	chr14:74101112-74101283	2	53	63	-	TGCACCTGGGC	1	2	2	DNAL1,ACOT6,			DNAL1,	DNAL1,	DNAL1,	DNAL1,	0.061203	0.119438	0.063034	0.005905	0.168925	0.148709	0.022576	2.28029	2.3441	2.61406	2.69031	2.55996	2.54123	2.41374	2.25648	2.15645	2.57229	2.6508	2.19399	2.29381	2.30303	0	0	0	0	1	1	0	1	1	1	0	0
ZIC5_M2259_1.02	chr14:74101112-74101283	2	114	125	+	CTGCGGGGGGTC	1	3	2	DNAL1,ACOT6,			DNAL1,	DNAL1,	DNAL1,	DNAL1,	0.293761	0.302076	0.374279	0.338296	0.35851	0.380746	0.248334	2.28029	2.3441	2.61406	2.69031	2.55996	2.54123	2.41374	1.71235	1.73734	1.85885	1.82465	1.70825	1.76984	1.80729	1	1	1	1	1	1	1	1	1	1	0	0
TBPL2_M4010_1.02	chr14:75745408-75745579	1	90	103	+	TATAAAAGCAGTGG	3	2	2	JDP2,FOS,	FOS,	FOS,					0.441521	0.237676	0.309612	0.453711	0.325376	0.349547	0.300219	2.1707	1.75657	2.0406	2.31401	1.94225	2.31046	2.20544	1.43162	1.39977	1.48828	1.60353	1.48149	1.56221	1.64664	1	1	1	1	1	1	1	0	0	0	0	0
TRIM28_M3835_1.02	chr14:75745408-75745579	2	102	110	-	GCCGCAGCC	3	2	2	JDP2,FOS,	FOS,	FOS,					0.121644	0.086526	0.157799	0.294924	0.087785	0.07049	0.081022	2.1707	1.75657	2.0406	2.31401	1.94225	2.31046	2.20544	1.94661	1.5308	1.70171	1.72317	1.81442	1.94911	1.86096	0	0	0	1	0	0	0	0	0	0	0	0
ZIC2_2	chr14:77428196-77428367	2	96	110	-	TGCCCCCTGGGGTGA	2	3	3	IRF2BPL,ANGEL1,							0.702882	0.731304	0.801225	0.963608	0.851183	0.957408	0.982774	6.13003	4.93937	6.13143	7.54106	6.94796	7.81252	7.53063	2.92307	2.36263	2.68745	2.89228	2.72449	2.90055	2.82813	1	1	1	1	1	1	1	0	0	1	0	0
RELA_M4497_1.02	chr1:33808004-33808175	1	155	165	+	GGGGATTTCCA	2	3	3	PHC2,A3GALT2,							0.18678	0.164456	0.355323	0.230128	0.484979	0.838355	0.953315	1.76282	1.72102	2.11228	1.8068	2.09676	3.12045	3.69064	1.44532	1.31556	1.43413	1.43063	1.2942	1.22939	1.36859	1	1	1	1	1	1	1	1	0	1	0	1
RELB_M6448_1.02	chr1:33808004-33808175	2	154	165	+	GGGGGATTTCCA	2	3	3	PHC2,A3GALT2,							0.144287	0.166868	0.287622	0.241	0.450215	0.708962	0.863164	1.76282	1.72102	2.11228	1.8068	2.09676	3.12045	3.69064	1.52643	1.44325	1.54801	1.43816	1.43469	1.47565	1.64395	0	1	1	1	1	1	1	1	0	1	0	1
ZNF219_M6553_1.02	chr1:33808004-33808175	2	116	127	-	GGGGTGGGGGGA	2	3	3	PHC2,A3GALT2,							0.235609	0.212536	0.311168	0.202287	0.378509	0.447923	0.345728	1.76282	1.72102	2.11228	1.8068	2.09676	3.12045	3.69064	1.35509	1.42738	1.52919	1.50511	1.4779	1.92211	2.51907	1	1	1	1	1	1	1	1	0	1	0	1
CEBPZ_M6174_1.02	chr14:100842684-100842855	2	57	67	-	AGCCAATCAGT	4	3	3	WDR25,SLC25A47,	WDR25,	WDR25,	MIR770,MEG3,DLK1,				0.404345	0.410983	0.402663	0.333627	0.341203	0.392879	0.537268	6.46949	5.69461	7.12788	6.63424	5.97849	7.03464	8.13849	4.61245	3.79327	4.82916	5.06947	4.57	4.86179	5.15426	1	1	1	1	1	1	1	0	0	1	0	0
ETV5_M5433_1.02	chr14:100842684-100842855	2	141	150	-	ACCGGAAGCG	4	3	3	WDR25,SLC25A47,	WDR25,	WDR25,	MIR770,MEG3,DLK1,				0.313148	0.314248	0.363364	0.138955	0.19214	0.375822	0.371641	6.46949	5.69461	7.12788	6.63424	5.97849	7.03464	8.13849	5.06513	4.37732	5.09389	5.86694	5.14559	5.23187	6.18814	1	1	1	0	1	1	1	0	0	1	0	0
FOSL1_M6231_1.02	chr14:100842684-100842855	1	56	67	+	CACTGATTGGCT	4	3	3	WDR25,SLC25A47,	WDR25,	WDR25,	MIR770,MEG3,DLK1,				0.981998	0.946974	1.01437	1.0631	1.07513	1.23818	1.34814	6.46949	5.69461	7.12788	6.63424	5.97849	7.03464	8.13849	2.61797	2.27045	2.74756	2.563	2.38078	2.30633	2.44076	1	1	1	1	1	1	1	0	0	1	0	0
ZNF219_M6553_1.02	chr15:37387291-37387462	4	69	80	-	CTGGGGGGCGGT	1	3	2	MEIS2,	MEIS2,						-0.143031	-0.133511	-0.131607	-0.120974	-0.086547	-0.20621	-0.059001	1.6514	1.66238	1.70729	1.82882	1.69688	1.47322	1.42865	1.99621	1.93281	1.95228	2.05006	1.94282	1.83892	1.50186	-1	-1	-1	0	0	-1	0	0	0	1	0	1
ESRRA_disc4	chr1:36351738-36351909	4	101	114	-	CAGGGACAGACGGC	1	3	1	AGO3,AGO1,							-0.416466	-0.360016	-0.434696	-0.684824	-0.78008	-0.966225	-1.25144	5.02391	4.19468	4.61035	3.92695	3.6615	3.11236	2.54329	7.85247	6.03623	7.25373	7.78105	8.14743	8.79853	8.87642	-1	-1	-1	-1	-1	-1	-1	0	0	1	0	0
KLF15_M6321_1.02	chr1:36351738-36351909	4	155	171	+	AGCTGGGGTAAGGGGGG	1	2	1	AGO3,AGO1,							-0.1173	-0.156554	-0.093718	-0.183976	-0.127766	0.017537	-0.130083	5.02391	4.19468	4.61035	3.92695	3.6615	3.11236	2.54329	5.77232	4.67514	5.082	4.58686	4.07058	3.06529	2.87268	0	-1	0	-1	0	0	0	0	0	1	0	0
REST_M4657_1.02	chr1:36351738-36351909	2	61	75	+	TTGTCCTCTGTGCTG	1	3	1	AGO3,AGO1,							0.087375	0.0008	0.098342	-0.081874	-0.006582	0.140111	-0.119866	5.02391	4.19468	4.61035	3.92695	3.6615	3.11236	2.54329	4.63886	3.84589	4.35402	3.93739	3.49958	2.8633	2.65919	0	0	0	0	0	1	0	0	0	1	0	0
NEUROD2_1	chr15:75409661-75409832	3	141	150	-	GCCATATGTT	4	3	3	PPCDC,C15orf39,							-0.017263	0.006951	-0.087798	-0.075906	-0.158706	-0.333554	-0.251358	1.29791	1.35345	1.28561	1.29428	1.15848	1.38131	1.57923	1.32906	1.3617	1.42706	1.34876	1.4323	1.93224	2.08602	0	0	0	0	0	-1	-1	0	0	1	0	0
POU4F1_M5741_1.02	chr15:83632340-83632511	1	34	49	+	ATGCATGTTTAATAAG	1	2	1	HOMER2,FAM103A1,			HOMER2,FAM103A1,	HOMER2,FAM103A1,		HOMER2,FAM103A1,	0.840306	0.707019	0.839729	0.881762	0.866181	0.849011	0.58296	3.5438	2.99759	3.25226	3.46924	3.17306	2.79579	2.27122	1.43708	1.46823	1.34983	1.35184	1.2669	1.13329	1.23218	1	1	1	1	1	1	1	0	0	0	0	0
JUN_M4531_1.02	chr15:89529347-89529518	1	12	22	-	AATGACTCACC	1	2	2	MFGE8,ABHD2,							0.61288	0.449174	0.669199	0.57279	0.707154	0.645663	0.532234	3.14894	2.59747	3.29802	3.36773	3.24503	3.10495	2.66678	1.7283	1.73882	1.76217	1.88561	1.62563	1.57566	1.64706	1	1	1	1	1	1	1	0	0	1	0	0
POU3F1_2	chr15:89529347-89529518	1	67	78	+	ATATGCAAATGC	1	3	2	MFGE8,ABHD2,							0.721195	0.674228	0.8958	0.904835	0.92431	1.04254	0.817587	3.14894	2.59747	3.29802	3.36773	3.24503	3.10495	2.66678	1.55242	1.43929	1.38383	1.40317	1.33668	1.14299	1.18516	1	1	1	1	1	1	1	0	0	1	0	0
GLI2_1	chr15:90936956-90937127	2	58	71	+	GACCACCCAGCAGG	1	1	2	IQGAP1,CRTC3,	IQGAP1,	IQGAP1,	IQGAP1,	IQGAP1,			0.237587	0.118698	0.244562	0.194733	0.233071	0.165686	0.143778	2.78676	2.46512	2.76642	2.76732	2.78764	2.75036	2.6948	2.2728	2.23406	2.21343	2.29357	2.18276	2.46527	2.37071	1	1	1	1	1	1	1	0	0	1	0	1
POU4F1_M5741_1.02	chr15:90936956-90937127	1	107	122	+	TTGCATACTTAAGGAG	1	3	2	IQGAP1,CRTC3,	IQGAP1,	IQGAP1,	IQGAP1,	IQGAP1,			0.742094	0.581343	0.727955	0.849756	0.978322	1.05762	0.838186	2.78676	2.46512	2.76642	2.76732	2.78764	2.75036	2.6948	1.24944	1.35838	1.30225	1.19817	1.01933	1.08152	1.22255	1	1	1	1	1	1	1	0	0	1	0	1
ZIC1_1	chr15:90936956-90937127	2	58	66	-	TGGGTGGTC	1	2	2	IQGAP1,CRTC3,	IQGAP1,	IQGAP1,	IQGAP1,	IQGAP1,			0.433072	0.297181	0.443467	0.477177	0.488511	0.371534	0.294841	2.78676	2.46512	2.76642	2.76732	2.78764	2.75036	2.6948	1.75497	1.82683	1.84401	1.78349	1.64354	1.94582	2.05368	1	1	1	1	1	1	1	0	0	1	0	1
ZIC4_M4149_1.02	chr15:90936956-90937127	2	58	65	-	GGGTGGTC	1	1	2	IQGAP1,CRTC3,	IQGAP1,	IQGAP1,	IQGAP1,	IQGAP1,			0.125904	0.124202	0.332387	0.292702	0.185535	0.01856	0.020695	2.78676	2.46512	2.76642	2.76732	2.78764	2.75036	2.6948	2.42493	2.22779	2.18688	2.15081	2.25575	2.93455	2.82968	1	1	1	1	1	0	0	0	0	1	0	1
CTCF_M4592_1.02	chr1:38412720-38412891	2	19	39	-	TGACCACCATGTGGCGCAGGG	4	3	3	SF3A3,INPP5B,	INPP5B,	INPP5B,					0.484885	0.333014	0.565478	0.571846	0.634435	0.758716	0.621798	2.53304	2.20316	2.50795	2.64229	2.456	3.02711	3.08778	1.6462	1.6452	1.57483	1.5856	1.43501	1.51047	1.63389	1	1	1	1	1	1	1	0	0	1	0	0
TP73_M6117_1.02	chr1:38412720-38412891	2	48	62	-	CATGCTGGGACTTGC	4	3	3	SF3A3,INPP5B,	INPP5B,	INPP5B,					0.012562	-0.008501	0.002705	-0.007506	-0.019613	0.181862	0.204575	2.53304	2.20316	2.50795	2.64229	2.456	3.02711	3.08778	2.50751	2.27073	2.57399	2.63309	2.65789	2.55971	2.56311	0	0	0	0	0	1	1	0	0	1	0	0
JUN_M4531_1.02	chr16:24150712-24150883	2	89	99	-	GATGACTCACA	2	1	3	PRKCB,CACNG3,							0.886373	0.798555	1.01254	0.909601	0.996148	0.912459	0.99413	6.00345	5.15326	6.50811	7.4287	7.78847	8.56761	7.47022	2.4497	2.34239	2.40669	3.00703	2.85084	3.21937	2.8741	1	1	1	1	1	1	1	0	0	1	0	0
SOX5_1	chr16:24150712-24150883	2	126	135	+	TTAACAATAG	2	2	3	PRKCB,CACNG3,							1.16865	1.12539	1.29435	1.27956	1.39811	1.37921	1.38523	6.00345	5.15326	6.50811	7.4287	7.78847	8.56761	7.47022	1.83462	1.64309	1.83249	2.18978	1.90239	2.09261	1.83952	1	1	1	1	1	1	1	0	0	1	0	0
SOX1_M5830_1.02	chr16:26188895-26189066	1	82	98	+	TAACAATAGCAATGATT	4	2	1	HS3ST4,							1.08403	0.918508	1.07238	1.16161	1.06866	1.02039	1.0116	3.39582	2.96693	3.36853	3.26222	3.10873	2.90948	3.01497	1.10694	1.17701	1.10066	1.07947	1.01057	1.07993	1.05075	1	1	1	1	1	1	1	0	0	1	0	1
TATA_known6	chr16:26188895-26189066	1	72	87	+	GCCATTTATATAACAA	4	2	1	HS3ST4,							0.999385	0.790753	0.945601	1.05774	1.07515	0.90306	0.831872	3.39582	2.96693	3.36853	3.26222	3.10873	2.90948	3.01497	1.18098	1.28344	1.19	1.11514	1.01247	1.14101	1.28407	1	1	1	1	1	1	1	0	0	1	0	1
POU4F1_M5741_1.02	chr16:46994321-46994492	2	70	85	-	TAGCATTTTTAATGCG	1	2	2	GPT2,DNAJA2,							1.59549	1.51082	1.58523	1.73569	1.79214	1.70382	1.57443	16.6596	13.4647	17.7081	27.5694	31.7374	25.7054	14.8891	3.34197	2.90771	3.50105	5.2578	5.46789	4.60294	3.20038	1	1	1	1	1	1	1	0	0	0	0	0
ZEB1_M2954_1.02	chr16:46994321-46994492	2	90	100	-	TGCACCTGGCC	1	3	2	GPT2,DNAJA2,							1.52135	1.50601	1.49859	1.92227	1.95184	2.08344	1.88724	16.6596	13.4647	17.7081	27.5694	31.7374	25.7054	14.8891	3.83486	3.11209	3.91305	4.41919	4.47665	3.10967	2.3009	1	1	1	1	1	1	1	0	0	0	0	0
BHLHE40_disc2	chr16:51185391-51185562	2	146	162	-	CGCGGAGTCCCGGGCGG	3	3	3	SALL1,	SALL1,	SALL1,					0.155879	0.119218	0.277886	0.221682	0.118116	0.255937	0.305275	3.25377	2.98606	3.40971	3.53418	3.26362	3.69545	3.54147	2.75068	2.76289	2.68659	2.7865	2.80274	2.91651	2.62879	1	0	1	1	0	1	1	0	0	1	0	0
RELA_M4497_1.02	chr16:52560367-52560538	1	148	158	+	GGGGATTTCCT	4	3	3	TOX3,							0.691761	0.163732	0.082148	0.48786	0.927991	0.864051	1.05712	2.26348	2.0398	1.3215	1.55406	1.59908	2.81081	2.73991	1.02389	1.56791	1.30084	1.10762	0.803514	1.23713	1.03019	1	0	0	0	0	0	0	0	0	1	0	0
CTCF_M4592_1.02	chr16:53078136-53078307	2	68	88	+	TGGCCACAAGGAGACGCCCCG	3	1	3	TOX3,CHD9,							0.384013	0.217858	0.202834	0.091419	0.356016	0.124818	0.354867	3.76809	3.06819	3.45061	3.66028	3.60645	3.97211	4.27036	2.68053	2.65855	2.95513	3.28715	2.66825	3.35968	3.10383	1	1	1	0	1	0	1	0	0	1	0	0
ZIC2_2	chr16:53078136-53078307	2	101	115	+	AGCCCCCTGTGGGGT	3	1	3	TOX3,CHD9,							0.54377	0.207027	0.335997	0.340501	0.349228	0.387807	0.530102	3.76809	3.06819	3.45061	3.66028	3.60645	3.97211	4.27036	2.2897	2.21751	2.62646	2.56996	2.56856	2.69406	2.5181	1	1	1	1	1	1	1	0	0	1	0	0
ZIC3_4	chr16:53078136-53078307	4	80	94	+	GACGCCCCGCTGTGC	3	3	3	TOX3,CHD9,							0.093589	-0.098457	0.036027	-0.105062	-0.099839	-0.277502	-0.177031	3.76809	3.06819	3.45061	3.66028	3.60645	3.97211	4.27036	3.76162	3.29743	3.667	4.03843	4.09116	5.05694	5.3141	0	0	0	0	0	-1	0	0	0	1	0	0
ZIC5_M2259_1.02	chr16:53078136-53078307	2	80	91	-	CAGCGGGGCGTC	3	1	3	TOX3,CHD9,							0.487904	0.310213	0.380768	0.303399	0.310865	0.315615	0.341781	3.76809	3.06819	3.45061	3.66028	3.60645	3.97211	4.27036	2.44109	2.22151	2.55996	2.95949	2.94311	2.98866	3.21839	1	1	1	1	1	1	1	0	0	1	0	0
TCF7L2_M5596_1.02	chr16:69106323-69106494	4	75	89	+	TTACCTTTGAACTCT	1	2	1	TANGO6,HAS3,			HAS3,	HAS3,	HAS3,		-0.39671	-0.288007	-0.317896	-0.331463	-0.43937	-0.287751	-0.299821	1.77518	1.79208	1.71219	1.74854	1.59596	1.37754	1.38907	2.83181	2.46508	2.44994	2.39251	2.41374	1.93162	1.8704	-1	-1	-1	-1	-1	-1	0	0	0	1	0	1
TEAD4_1	chr16:70655764-70655935	2	64	73	-	GACATTCCAC	1	2	1	MTSS1L,IL34,							0.225775	0.175891	0.258155	0.300068	0.314735	0.271481	0.05074	1.95389	2.02496	2.26098	2.21754	2.11856	1.83457	1.88412	1.42065	1.61961	1.55218	1.61372	1.42559	1.42664	1.67575	0	1	1	0	0	0	0	0	0	1	0	0
SRF_known1	chr16:75279057-75279228	2	15	32	+	TTTCCCAAATATGGTCTG	2	2	2	CTRB1,BCAR1,	BCAR1,	BCAR1,					0.768291	0.869808	0.894271	0.992079	1.15182	0.941287	1.13137	4.80074	4.631	6.02088	7.90744	8.13128	7.54151	7.33959	2.187	1.83657	2.39665	2.90035	2.38325	2.94197	2.34002	1	1	1	1	1	1	1	0	0	1	0	0
BHLHE40_disc2	chr16:87812846-87813017	4	115	131	-	CTCAGGCCCGCCTGCGG	3	1	2	SLC7A5,KLHDC4,							-0.256553	-0.070146	-0.068434	-0.042807	-0.159833	-0.248371	-0.126943	2.5584	2.68288	3.10456	3.26807	2.87884	2.99201	3.03057	3.39741	2.83134	3.56552	3.56845	3.52321	3.99492	3.60552	-1	0	0	0	0	-1	0	1	1	0	0	0
CTCF_M4592_1.02	chr16:87812846-87813017	1	2	22	+	CGGCCGCCAGGGGTCACTCCT	3	3	2	SLC7A5,KLHDC4,							0.59353	0.738147	0.923808	0.865449	0.791136	0.97366	0.664236	2.5584	2.68288	3.10456	3.26807	2.87884	2.99201	3.03057	1.38828	1.32008	1.22968	1.40814	1.24496	1.20733	1.43257	1	1	1	1	1	1	1	1	1	0	0	0
ZIC5_M2259_1.02	chr16:87812846-87813017	4	115	126	+	CCGCAGGCGGGC	3	1	2	SLC7A5,KLHDC4,							-0.209998	-0.00809	-0.047499	-0.02082	-0.061932	-0.151141	-0.138396	2.5584	2.68288	3.10456	3.26807	2.87884	2.99201	3.03057	3.20091	2.77842	3.30724	3.64214	3.25408	3.46216	3.48256	-1	0	0	0	0	0	0	1	1	0	0	0
SP8_1	chr16:87887324-87887495	2	63	74	-	GCCACACCCACT	3	2	3	SLC7A5,KLHDC4,							0.622192	0.513806	0.595226	0.688203	0.601869	0.647583	0.434002	14.3446	9.80705	14.3926	15.7969	14.669	16.0784	13.9564	7.38703	6.14376	7.63048	7.89	7.58172	8.57357	8.15588	1	1	1	1	1	1	1	0	0	0	0	0
CTCF_M4592_1.02	chr17:1619583-1619754	2	8	28	-	TGCCCAGCAGTGGGCGGTGAT	4	3	3	WDR81,TLCD2,			SMG6,RP11-667K14.4,RP11-667K14.3,OVCA2,MIR212,MIR132,HIC1,DPH1,		WDR81,SMG6,SGSM2,RP11-667K14.4,RP11-667K14.3,OVCA2,MIR212,MIR132,HIC1,DPH1,		0.345871	0.298025	0.381507	0.328881	0.292933	0.426292	0.44692	4.9007	3.84437	5.00183	5.49945	5.33777	5.89759	6.10893	3.64322	2.85208	3.59982	3.76033	3.78546	3.93794	3.99027	1	1	1	1	1	1	1	1	0	1	0	0
ESRRA_disc4	chr17:1619583-1619754	2	35	48	-	CCGGGTGGGCGGGG	4	3	3	WDR81,TLCD2,			SMG6,RP11-667K14.4,RP11-667K14.3,OVCA2,MIR212,MIR132,HIC1,DPH1,		WDR81,SMG6,SGSM2,RP11-667K14.4,RP11-667K14.3,OVCA2,MIR212,MIR132,HIC1,DPH1,		0.319493	0.166052	0.285201	0.283653	0.274253	0.346919	0.572112	4.9007	3.84437	5.00183	5.49945	5.33777	5.89759	6.10893	3.77969	3.39105	4.01315	4.02323	3.7496	4.32143	3.80977	1	1	1	1	1	1	1	1	0	1	0	0
FOSL1_M6231_1.02	chr17:1619583-1619754	2	3	14	-	CGGTGATTGGCC	4	3	3	WDR81,TLCD2,			SMG6,RP11-667K14.4,RP11-667K14.3,OVCA2,MIR212,MIR132,HIC1,DPH1,		WDR81,SMG6,SGSM2,RP11-667K14.4,RP11-667K14.3,OVCA2,MIR212,MIR132,HIC1,DPH1,		0.46574	0.468299	0.578734	0.555427	0.525905	0.614591	0.780384	4.9007	3.84437	5.00183	5.49945	5.33777	5.89759	6.10893	3.0768	2.28092	2.81655	3.17102	3.06201	3.04288	2.90782	1	1	1	1	1	1	1	1	0	1	0	0
REST_M4657_1.02	chr17:1619583-1619754	2	62	76	+	CTCGCCCTGGTCCCG	4	3	3	WDR81,TLCD2,			SMG6,RP11-667K14.4,RP11-667K14.3,OVCA2,MIR212,MIR132,HIC1,DPH1,		WDR81,SMG6,SGSM2,RP11-667K14.4,RP11-667K14.3,OVCA2,MIR212,MIR132,HIC1,DPH1,		0.205696	0.125323	0.314101	0.302014	0.265574	0.284027	0.464841	4.9007	3.84437	5.00183	5.49945	5.33777	5.89759	6.10893	4.35203	3.62317	3.89643	4.32283	3.98715	4.50396	4.34764	1	0	1	1	1	1	1	1	0	1	0	0
CEBPZ_M6174_1.02	chr17:1620389-1620560	1	132	142	+	GGCCAATCAGA	2	3	2	WDR81,TLCD2,			SMG6,RP11-667K14.4,RP11-667K14.3,OVCA2,MIR212,MIR132,HIC1,DPH1,		WDR81,SMG6,SGSM2,RP11-667K14.4,RP11-667K14.3,OVCA2,MIR212,MIR132,HIC1,DPH1,		0.458735	0.448308	0.600394	0.710696	0.718666	0.817499	0.8112	2.67271	2.38464	2.78544	3.12705	2.73774	3.09729	2.94089	1.7519	1.52472	1.64072	1.66479	1.49452	1.38623	1.37431	1	1	1	1	1	1	1	0	0	1	0	1
FOSL1_M6231_1.02	chr17:1620389-1620560	1	132	143	-	CTCTGATTGGCC	2	2	2	WDR81,TLCD2,			SMG6,RP11-667K14.4,RP11-667K14.3,OVCA2,MIR212,MIR132,HIC1,DPH1,		WDR81,SMG6,SGSM2,RP11-667K14.4,RP11-667K14.3,OVCA2,MIR212,MIR132,HIC1,DPH1,		0.540908	0.452619	0.609134	0.872758	0.644097	0.850597	0.758715	2.67271	2.38464	2.78544	3.12705	2.73774	3.09729	2.94089	1.58301	1.51125	1.55171	1.31798	1.5236	1.44029	1.44126	1	1	1	1	1	1	1	0	0	1	0	1
BCL6_M6136_1.02	chr1:45008967-45009138	2	25	54	+	GGCTGGGGGGAGGGGAGGGGGTGATGGGGG	3	2	3	TMEM53,RNF220,							0.177653	0.161688	0.056816	0.374823	0.149302	0.293296	0.07101	2.41788	2.39844	2.3025	2.68274	2.27689	3.70954	3.07694	1.99982	2.34817	1.96918	2.01695	2.16559	3.34778	2.64385	0	0	0	1	0	0	0	1	1	1	0	1
FOXD1_M0757_1.02	chr1:45008967-45009138	4	13	22	-	ATGTCAACAA	3	1	3	TMEM53,RNF220,							-0.348065	-0.107991	-0.478957	-0.228797	-0.419791	-0.365444	-0.417428	2.41788	2.39844	2.3025	2.68274	2.27689	3.70954	3.07694	3.34265	3.22897	3.75812	3.32647	3.76106	5.24834	4.62273	-1	0	-1	0	-1	-1	-1	1	1	1	0	1
NANOG_disc2	chr17:16189363-16189534	2	27	41	+	TTGGATGACAAAGGA	2	3	3	PIGL,CENPV,							0.026482	0.350125	0.391909	0.514525	0.493452	0.664058	0.588506	1.81394	2.40767	2.586	3.12421	2.90138	3.98209	3.84097	1.86839	1.79009	1.88749	2.00455	1.77944	2.16609	2.2773	0	1	1	1	1	1	1	1	1	1	0	0
ELF1_M5374_1.02	chr17:37844289-37844460	2	30	41	-	ACTCCGGAAGTG	4	2	3	PGAP3,ERBB2,	ERBB2,	ERBB2,	ZPBP2,PGAP3,MIR4728,MIEN1,IKZF3,GRB7,ERBB2,	ZPBP2,PGAP3,MIR4728,MIEN1,IKZF3,GRB7,ERBB2,	PGAP3,MIEN1,GRB7,ERBB2,	PGAP3,MIR4728,MIEN1,GRB7,ERBB2,	0.328906	1.13733	0.583554	1.19502	0.316201	0.701458	1.14944	5.17378	5.20462	5.05442	7.4939	5.01815	7.53445	8.75839	3.60757	1.667	2.24763	1.95332	3.53865	3.99236	2.3655	0	1	0	1	0	1	1	1	0	1	0	1
BHLHE40_disc2	chr17:40075263-40075434	4	111	127	+	GGCCCCGGGGCCTGCTG	3	3	2	CNP,ACLY,					CNP,	ZNF385C,NKIRAS2,DNAJC7,CNP,	-0.413986	-0.48671	-0.291701	-0.389178	-0.378179	-0.568373	-0.474963	4.14935	3.2265	4.26011	4.43451	4.45629	3.96888	3.66985	6.96996	5.65763	6.35529	7.12841	6.52255	7.38541	6.62911	-1	-1	-1	-1	-1	-1	-1	0	0	0	0	0
TP73_M6117_1.02	chr17:40075263-40075434	4	121	135	+	CCTGCTGGGACTTGT	3	3	2	CNP,ACLY,					CNP,	ZNF385C,NKIRAS2,DNAJC7,CNP,	-0.323137	-0.32978	-0.304917	-0.288998	-0.307527	-0.372207	-0.48106	4.14935	3.2265	4.26011	4.43451	4.45629	3.96888	3.66985	6.18585	4.79648	6.20898	6.11224	6.28808	6.69285	6.20717	-1	-1	-1	-1	-1	-1	-1	0	0	0	0	0
FOSL1_M2279_1.02	chr17:60902265-60902436	1	33	43	+	AGTGACTCATC	4	3	2	TANC2,MARCH10,							0.278381	0.20319	0.33795	0.490888	0.370166	0.526797	0.49913	1.67283	1.56642	1.73921	2.03536	1.78603	1.95443	1.9862	1.21687	1.26201	1.29658	1.28346	1.20338	1.17395	1.2279	1	1	1	1	1	1	1	0	0	1	0	1
GATA_known9	chr17:63568967-63569138	4	73	82	-	ACAGATAAGC	3	2	2	CEP112,AXIN2,							-0.312627	-0.206514	-0.294627	-0.391904	-0.27904	-0.349349	-0.344792	2.08726	2.0428	2.139	2.11048	2.16714	2.09542	2.01822	2.72283	2.67824	2.9247	3.18054	3.00234	3.05266	2.85622	-1	-1	-1	-1	-1	-1	-1	0	0	1	0	0
HNF4_known18	chr17:63568967-63569138	2	118	133	-	AAGGTCAAAGTTCAAG	3	2	2	CEP112,AXIN2,							0.16781	0.180854	0.20562	0.151084	0.276363	0.159993	0.157107	2.08726	2.0428	2.139	2.11048	2.16714	2.09542	2.01822	1.7725	1.78732	1.7214	1.81208	1.69671	1.76611	1.77062	1	1	1	1	1	1	1	0	0	1	0	0
NR2F2_M5676_1.02	chr17:63568967-63569138	1	119	133	+	TTGAACTTTGACCTT	3	3	2	CEP112,AXIN2,							0.287389	0.409223	0.459345	0.496135	0.55599	0.578088	0.410723	2.08726	2.0428	2.139	2.11048	2.16714	2.09542	2.01822	1.50824	1.4394	1.39819	1.34085	1.30441	1.21872	1.35739	1	1	1	1	1	1	1	0	0	1	0	0
RARG_4	chr17:63568967-63569138	2	126	141	-	GGGGAGAAAAGGTCAA	3	2	2	CEP112,AXIN2,							0.240085	0.247219	0.336498	0.253973	0.375448	0.357504	0.295565	2.08726	2.0428	2.139	2.11048	2.16714	2.09542	2.01822	1.59176	1.62455	1.56014	1.63693	1.52922	1.46618	1.48449	1	1	1	1	1	1	1	0	0	1	0	0
MXI1_M4678_1.02	chr1:51887751-51887922	2	73	87	-	ATTTCCATAGCAACA	4	3	3	TTC39A,EPS15,							0.148192	0.187466	0.172299	0.274166	0.261345	0.336179	0.361993	2.87777	2.74832	3.13107	3.32838	2.99985	3.65416	3.40823	2.51358	2.35017	2.61525	2.76079	2.19915	2.60688	2.52257	1	1	1	1	1	1	1	0	0	0	0	0
FOXJ3_8	chr1:3709978-3710149	4	142	154	+	GTAGACATAAACA	1	3	1	SMIM1,LRRC47,							-0.057747	-0.020909	-0.082877	-0.108665	-0.050201	-0.195793	-0.297285	3.77786	3.30768	3.68677	3.44996	3.34399	2.70431	2.09063	4.12403	3.52572	4.03168	4.07364	3.86323	3.40099	2.98244	0	0	0	0	0	-1	-1	0	0	1	0	1
E2F3_M2271_1.02	chr17:71609370-71609541	2	105	119	-	CAGAGGGGGAGGGAG	4	3	3	SDK2,CDC42EP4,							0.207663	0.211485	0.315939	0.293254	0.325992	0.345783	0.508421	1.70604	1.71501	2.09969	2.36092	1.96805	2.29886	2.4858	1.57196	1.34541	1.6268	1.66386	1.43209	1.49362	1.56364	1	1	1	1	1	1	1	0	0	1	0	1
ESRRA_disc4	chr17:71609370-71609541	2	61	74	-	CAGGGAGACGGGGC	4	3	3	SDK2,CDC42EP4,							0.169696	0.032443	0.17477	0.104053	0.030362	0.001501	0.280356	1.70604	1.71501	2.09969	2.36092	1.96805	2.29886	2.4858	1.5423	1.70625	1.77254	2.03472	1.95332	2.02679	1.82695	0	0	0	0	0	0	1	0	0	1	0	1
MXI1_M4678_1.02	chr17:71609370-71609541	2	66	80	+	GTCTCCCTGGAGACG	4	2	3	SDK2,CDC42EP4,							0.21427	0.189338	0.429068	0.456284	0.388733	0.41433	0.420102	1.70604	1.71501	2.09969	2.36092	1.96805	2.29886	2.4858	1.38274	1.40712	1.33847	1.42854	1.28666	1.37112	1.57316	1	1	1	1	1	1	1	0	0	1	0	1
REST_M4657_1.02	chr17:71609370-71609541	4	156	170	-	CTCTCCAGGGGCCTG	4	3	3	SDK2,CDC42EP4,							-0.273624	-0.293076	-0.318801	-0.309971	-0.442812	-0.535823	-0.328741	1.70604	1.71501	2.09969	2.36092	1.96805	2.29886	2.4858	2.50435	2.26796	3.0469	3.21504	3.13733	3.61807	3.66587	-1	-1	-1	-1	-1	-1	-1	0	0	1	0	1
MXI1_M4678_1.02	chr1:53128634-53128805	3	119	133	-	GCTTCCATGGTAACC	4	3	2	FAM159A,COA7,							-0.118762	-0.049381	-0.159465	-0.112389	-0.134526	-0.107629	-0.273544	1.41598	1.42668	1.50218	1.61236	1.52315	1.49303	1.51405	1.57877	1.48066	1.59941	1.70649	1.60625	1.63062	2.05397	0	0	-1	0	0	0	-1	0	0	0	0	1
NANOG_disc2	chr17:75738862-75739033	2	12	26	+	CAGGGAAACAAAGAC	4	3	3	TNRC6C,SEPT9,							0.936826	0.753831	0.764685	0.916629	0.950055	1.22535	1.33672	3.41707	2.96591	3.33847	3.29051	3.25029	4.71408	6.77891	1.39456	1.324	1.53028	1.35941	1.21318	1.34604	1.72699	1	1	1	1	1	1	1	0	0	1	0	1
OTX2_1	chr17:75738862-75739033	1	105	121	-	GTAAAGGATTAACCTCC	4	3	3	TNRC6C,SEPT9,							0.941247	0.756405	0.877494	0.886554	0.943527	1.35814	1.497	3.41707	2.96591	3.33847	3.29051	3.25029	4.71408	6.77891	1.44381	1.35547	1.40882	1.43825	1.21628	1.18654	1.54152	1	1	1	1	1	1	1	0	0	1	0	1
BCL6_M6136_1.02	chr17:79316609-79316780	2	123	152	-	AGGGGGCGGAAGGAAGGACGGAGAAGGGTG	1	1	1	TMEM105,ACTG1,					RP13-766D20.2,RP11-1055B8.7,RP11-1055B8.6,MIR4740,FSCN2,ACTG1,AC139149.1,	RP11-1055B8.6,RP11-1055B8.4,	0.404612	0.425181	0.36997	0.360353	0.250561	0.242394	0.244374	5.03475	4.13006	4.68542	4.8567	4.46373	4.75735	4.47307	3.51642	2.73594	3.21042	3.47813	3.17949	3.49539	3.24616	1	1	1	1	1	1	1	0	0	0	0	1
ZEB1_M2954_1.02	chr17:79316609-79316780	2	3	13	+	CACACCTGGGC	1	3	1	TMEM105,ACTG1,					RP13-766D20.2,RP11-1055B8.7,RP11-1055B8.6,MIR4740,FSCN2,ACTG1,AC139149.1,	RP11-1055B8.6,RP11-1055B8.4,	0.322507	0.29173	0.240838	0.285634	0.189431	0.349965	0.378638	5.03475	4.13006	4.68542	4.8567	4.46373	4.75735	4.47307	3.53688	3.03726	3.4733	3.67028	3.47927	3.07042	2.86817	1	1	1	1	1	1	1	0	0	0	0	1
ZNF219_M6553_1.02	chr17:79316609-79316780	2	143	154	-	GAAGGGGGCGGA	1	1	1	TMEM105,ACTG1,					RP13-766D20.2,RP11-1055B8.7,RP11-1055B8.6,MIR4740,FSCN2,ACTG1,AC139149.1,	RP11-1055B8.6,RP11-1055B8.4,	0.795686	0.60946	0.590739	0.67615	0.675371	0.643698	0.559603	5.03475	4.13006	4.68542	4.8567	4.46373	4.75735	4.47307	2.23097	2.23547	2.54099	2.4316	2.16712	2.26434	2.47065	1	1	1	1	1	1	1	0	0	0	0	1
BX088580.2_M6121_1.02	chr18:13239321-13239492	1	149	163	-	TTAGAATTTAAAAGA	4	3	3	LDLRAD4,FAM210A,							0.499595	0.511008	0.573823	0.652006	0.713775	1.05387	1.10689	2.3668	2.18139	2.24992	2.30592	2.22613	3.03431	4.07332	1.37337	1.33176	1.3024	1.19409	1.04672	1.08026	1.3056	1	1	1	1	1	1	1	0	0	1	0	1
POU6F2_M5748_1.02	chr18:13239321-13239492	2	159	168	+	TCTAATTAGC	4	3	3	LDLRAD4,FAM210A,							0.527799	0.424589	0.612744	0.599401	0.568304	0.912145	0.91149	2.3668	2.18139	2.24992	2.30592	2.22613	3.03431	4.07332	1.41925	1.46618	1.2257	1.30232	1.20415	1.38279	1.55082	1	1	1	1	1	1	1	0	0	1	0	1
ZIC2_2	chr18:20674501-20674672	2	93	107	-	CCCTCCCTGGGGTGC	1	3	1	RBBP8,CABLES1,			TMEM241,				0.233853	0.130644	0.218664	0.131626	0.171178	0.135341	0.279746	1.77227	1.79557	1.71286	1.6853	1.51133	1.36195	1.5512	1.43892	1.52512	1.38375	1.43673	1.26457	1.258	1.18187	0	1	0	0	0	0	0	0	0	1	0	1
BX088580.2_M6121_1.02	chr18:48944394-48944565	1	131	145	-	TTTACATATAAAAGC	3	3	3	MEX3C,DCC,							1.32953	1.29566	1.4586	1.7193	1.84188	1.85409	1.59068	5.22593	4.36378	5.356	6.313	6.46925	6.85398	5.57395	1.37711	1.24378	1.24332	1.12608	1.05866	1.13285	1.1438	1	1	1	1	1	1	1	0	0	0	0	0
TP73_M6117_1.02	chr18:48944394-48944565	1	107	121	+	CAGGCATAGACATGC	3	3	3	MEX3C,DCC,							1.39824	1.24616	1.40982	1.56203	1.62189	1.64249	1.40792	5.22593	4.36378	5.356	6.313	6.46925	6.85398	5.57395	1.25162	1.23297	1.23607	1.25375	1.25057	1.23377	1.31009	1	1	1	1	1	1	1	0	0	0	0	0
IRF4_M5573_1.02	chr18:52274870-52275041	4	133	147	+	TAGAAATCGAAACTA	2	1	2	RAB27B,DYNAP,							-0.392965	-0.199647	-0.187898	0.012875	-0.019373	0.172519	0.181206	1.63664	1.95154	2.09798	2.51337	2.28981	2.26217	2.2032	2.43909	2.16681	2.57947	2.47323	2.18003	1.78529	1.77258	-1	-1	-1	0	0	1	1	0	0	1	0	0
IRF_known20	chr18:52274870-52275041	2	133	146	+	TAGAAATCGAAACT	2	2	2	RAB27B,DYNAP,							0.047707	0.208188	0.310107	0.339452	0.345216	0.250011	0.289513	1.63664	1.95154	2.09798	2.51337	2.28981	2.26217	2.2032	1.67978	1.47869	1.66527	1.86598	1.55737	1.76856	1.65142	0	1	1	1	1	1	1	0	0	1	0	0
LHX5_1	chr18:53435512-53435683	2	32	48	+	ATGATTAATTAAATCAT	3	1	1	TXNL1,TCF4,							0.126303	0.180926	0.247818	0.237107	0.128488	0.184026	0.097391	1.82427	1.80714	1.88356	1.7051	1.59706	1.56257	1.42448	1.63865	1.56382	1.5062	1.37444	1.41918	1.34986	1.24592	1	1	0	0	0	0	0	0	0	1	0	0
GLI2_1	chr18:56475717-56475888	3	154	167	-	GCCCACCCACCCAC	1	1	1	ZNF532,MALT1,							-0.93482	-0.596583	-0.714613	-0.796235	-0.777557	-0.629702	-0.432017	1.55788	1.58357	1.50855	1.40913	1.3925	1.25771	1.27253	3.86683	2.98233	3.2793	3.28477	3.06662	2.39749	1.86173	-1	-1	-1	-1	-1	-1	-1	0	0	1	0	0
ETV5_M5433_1.02	chr19:3971213-3971384	2	118	127	-	ACCGGAAGTC	3	2	3	EEF2,DAPK3,			SNORD37,EEF2,	SNORD37,EEF2,	SNORD37,EEF2,	SNORD37,EEF2,	0.694959	0.694642	0.760186	0.802128	0.716382	0.764406	0.742856	4.27472	3.57951	4.54558	5.14456	4.56628	5.29835	5.85597	2.07321	1.85331	2.24674	2.37802	2.29117	2.49882	2.6861	1	1	1	1	1	1	1	0	0	1	0	0
REST_M4657_1.02	chr19:3971213-3971384	4	155	169	+	CTGACCCAGGTGCTG	3	2	3	EEF2,DAPK3,			SNORD37,EEF2,	SNORD37,EEF2,	SNORD37,EEF2,	SNORD37,EEF2,	-0.281502	-0.212832	-0.150635	-0.207711	-0.30996	-0.190452	-0.222277	4.27472	3.57951	4.54558	5.14456	4.56628	5.29835	5.85597	5.64001	4.57708	5.68179	6.16573	6.52649	6.82012	7.28703	-1	-1	-1	-1	-1	-1	-1	0	0	1	0	0
ZIC1_1	chr19:45582397-45582568	2	156	164	+	TGGGGGGTC	4	2	3	ZNF296,GEMIN7,	ZNF296,	ZNF296,	TRAPPC6A,BLOC1S3,AC005779.2,	TRAPPC6A,BLOC1S3,AC005779.2,	TRAPPC6A,BLOC1S3,AC006126.3,AC005779.2,AC005779.1,		0.076658	0.134022	0.218827	0.262714	0.050367	0.071439	0.225932	5.75117	4.87384	6.22954	7.46351	7.7485	7.93956	9.06139	5.11237	4.08266	5.26818	5.78296	6.45153	7.27355	7.5337	0	0	1	1	0	0	1	1	1	1	0	0
IRF3_M5572_1.02	chr19:54098635-54098806	4	38	58	-	AGTGAAAGGAACCTGAATCCA	3	3	1	ZNF331,DPRX,							-0.48071	-0.434855	-0.567135	-0.558417	-0.66974	-0.728912	-0.521815	2.03207	1.99211	2.0536	1.95623	1.82113	1.72611	1.50974	3.18783	3.11567	3.6806	3.57705	3.47366	3.31005	2.58412	-1	-1	-1	-1	-1	-1	-1	0	0	1	0	1
GLI2_1	chr2:152128-152299	2	76	89	+	GACCACACACACCA	3	3	2	SH3YL1,FAM110C,							0.296501	0.348344	0.237144	0.406873	0.298389	0.431751	0.344588	35.3438	27.6379	34.7031	46.2335	39.9407	33.172	25.8687	23.7961	18.8948	25.4252	28.3309	28.6455	21.0806	17.5456	1	1	1	1	1	1	1	0	0	1	0	0
POU3F1_2	chr2:152128-152299	2	160	171	-	TTATGTAAATGA	3	3	2	SH3YL1,FAM110C,							1.27759	1.28487	1.35773	1.47237	1.47638	1.59953	1.50341	35.3438	27.6379	34.7031	46.2335	39.9407	33.172	25.8687	8.89572	7.14311	8.40722	9.73331	9.27544	6.90927	5.47434	1	1	1	1	1	1	1	0	0	1	0	0
SOX1_M1605_1.02	chr2:152128-152299	2	54	63	+	ATTCATCCTC	3	2	2	SH3YL1,FAM110C,							0.146913	0.152487	0.167116	0.266291	0.193214	0.236418	0.213243	35.3438	27.6379	34.7031	46.2335	39.9407	33.172	25.8687	28.9055	22.9653	29.1679	34.2283	31.9448	25.5434	21.2628	1	1	1	1	1	1	1	0	0	1	0	0
TEAD1_M4047_1.02	chr2:1629251-1629422	2	135	145	+	ACATTCCTGGC	3	1	3	TPO,PXDN,							0.619248	0.509614	0.784167	0.725619	0.699484	0.600546	0.622435	10.4094	7.41514	10.2826	12.8414	12.7624	15.3308	13.838	4.73919	4.49019	4.53183	5.51648	5.86906	8.01946	7.0124	1	1	1	1	1	1	1	0	0	1	0	0
ZEB1_M2954_1.02	chr2:1629251-1629422	1	109	119	-	TGCACCTGGGC	3	3	3	TPO,PXDN,							1.41811	1.22062	1.49982	1.67881	1.82035	2.05753	1.88927	10.4094	7.41514	10.2826	12.8414	12.7624	15.3308	13.838	2.1423	1.89881	2.20188	2.06202	1.82069	1.64332	1.79959	1	1	1	1	1	1	1	0	0	1	0	0
BHLHE40_disc2	chr2:17721822-17721993	1	85	101	+	GGCTCGCGCGCCTGCGC	3	3	3	VSNL1,RAD51AP2,	VSNL1,	VSNL1,					0.413628	0.169423	0.411935	0.371044	0.31488	0.660299	0.370607	2.35627	2.02357	2.1872	2.09353	2.17834	2.83407	2.37642	1.7076	1.68666	1.60047	1.49046	1.59809	1.58954	1.74672	1	0	1	1	1	1	1	1	0	1	0	1
NFIA_M5662_1.02	chr1:69442968-69443139	2	119	133	-	TTGGCACATTTCCAT	1	2	2	LRRC7,DEPDC1,							0.402276	0.377905	0.464929	0.475507	0.498232	0.395262	0.262517	3.74791	3.24399	3.79592	4.07105	3.59085	2.72174	2.10997	2.3588	2.15496	2.38317	2.44909	2.1589	1.76844	1.44499	1	1	1	1	1	0	0	0	0	1	0	0
BX088580.2_M6121_1.02	chr2:42175711-42175882	2	84	98	-	TTTGCATGATAATGG	4	3	3	PKDCC,					PKDCC,		1.6748	1.42348	1.61164	1.70456	1.68752	1.7905	1.71672	7.58216	6.10743	6.94065	7.24931	6.63993	6.94962	11.3538	1.37229	1.31813	1.31156	1.32318	1.17641	1.17256	2.03492	1	1	1	1	1	1	1	0	0	1	0	1
LHX5_1	chr2:42175711-42175882	2	134	150	+	CAGTTTAATTAAATCCC	4	3	3	PKDCC,					PKDCC,		0.442493	0.275569	0.252023	0.405768	0.266388	0.426994	1.05973	7.58216	6.10743	6.94065	7.24931	6.63993	6.94962	11.3538	4.9873	4.54996	5.44804	5.26432	5.06427	4.69909	4.15091	1	1	1	1	1	1	1	0	0	1	0	1
TEAD1_M4047_1.02	chr2:42257447-42257618	1	53	63	+	ACATTCCTCAC	4	3	3	PKDCC,							0.645141	0.631954	0.712784	0.772378	0.751283	0.867654	0.837966	2.33292	2.38665	2.33673	2.49998	2.31758	2.46359	2.7713	1.23787	1.29466	1.19291	1.21042	1.04761	1.04598	1.15799	1	1	1	1	1	1	1	0	0	1	0	0
TEAD4_1	chr2:42257447-42257618	1	52	61	+	CACATTCCTC	4	3	3	PKDCC,							0.618211	0.614018	0.638485	0.657202	0.756971	0.760607	0.815551	2.33292	2.38665	2.33673	2.49998	2.31758	2.46359	2.7713	1.28302	1.33125	1.32458	1.35569	1.09136	1.18311	1.25972	1	1	1	1	1	1	1	0	0	1	0	0
KLF15_M6321_1.02	chr2:42273999-42274170	2	9	25	+	AGCTGCGAGGGGGAGGG	2	3	3	PKDCC,	PKDCC,	PKDCC,					0.513851	0.403996	0.42032	0.650799	0.458584	0.607946	0.683366	4.39008	4.02569	4.59643	5.85826	4.99722	7.70173	9.43817	2.72485	2.83656	3.19379	3.11972	2.93321	3.84773	4.82484	1	1	1	1	1	1	1	0	0	1	0	1
RELB_M6448_1.02	chr2:42273999-42274170	4	86	97	-	AGGGGCTTTCAC	2	1	3	PKDCC,	PKDCC,	PKDCC,					-1.03684	-0.878226	-0.941034	-0.85539	-0.953927	-0.790434	-0.341762	4.39008	4.02569	4.59643	5.85826	4.99722	7.70173	9.43817	12.3877	10.3066	12.1546	13.4156	13.217	14.9779	13.2722	-1	-1	-1	-1	-1	-1	-1	0	0	1	0	1
SP8_1	chr2:42273999-42274170	2	16	27	-	GCCCCTCCCCCT	2	3	3	PKDCC,	PKDCC,	PKDCC,					0.519707	0.441017	0.413921	0.527932	0.374062	0.596165	0.706347	4.39008	4.02569	4.59643	5.85826	4.99722	7.70173	9.43817	2.64563	2.73166	3.10859	3.69925	3.556	4.64226	4.97025	1	1	1	1	1	1	1	0	0	1	0	1
GLI2_2	chr2:47630109-47630280	1	106	117	-	GCGACCACACCC	1	3	2	MSH2,KCNK12,							1.1473	0.845964	1.08835	1.15587	1.16821	1.25597	1.2455	5.34364	4.06984	5.01318	5.33749	5.42034	5.14485	4.8937	1.90963	1.83015	1.84533	1.7463	1.65757	1.50895	1.47895	1	1	1	1	1	1	1	0	0	1	0	0
RELA_M4497_1.02	chr2:53339840-53340011	2	6	16	-	GGGAATTTCCT	3	3	3	CHAC2,							0.128067	0.164906	0.22017	0.203583	0.128784	0.254231	0.24822	1.94723	1.98998	2.14656	2.2908	2.35278	2.61239	2.31559	1.68243	1.71028	1.93725	1.87875	2.04475	2.0504	1.81666	1	1	1	1	1	1	1	1	0	1	0	0
BX088580.2_M6121_1.02	chr2:58767176-58767347	2	76	90	+	TTTGCATTACAATAA	2	2	2	FANCL,							1.9543	1.8794	2.16243	2.30125	2.22907	2.09499	2.19801	15.1713	12.8973	18.2205	23.7887	20.7234	22.3023	21.0158	2.09618	1.82786	2.07159	2.48651	2.30752	2.8859	2.53322	1	1	1	1	1	1	1	0	0	1	0	1
DMRTA2_M0629_1.02	chr2:58767176-58767347	4	18	28	-	AATGTATCATC	2	3	2	FANCL,							-0.170896	-0.066228	0.043066	0.153723	0.101033	0.245997	0.253909	15.1713	12.8973	18.2205	23.7887	20.7234	22.3023	21.0158	17.5344	13.7103	17.1419	20.4515	19.312	17.6851	17.3009	-1	0	0	1	0	1	1	0	0	1	0	1
RFX5_disc3	chr2:77320816-77320987	4	96	104	+	AACTGATGA	2	3	2	LRRTM4,							-0.1387	-0.195882	-0.232499	-0.123082	-0.162434	-0.233371	-0.110776	2.32873	2.00371	2.36143	3.0181	2.77733	2.24017	2.1419	2.70972	2.55042	3.16801	3.52032	3.35092	2.78733	2.28117	0	-1	-1	0	0	-1	0	0	0	1	0	1
TEAD4_1	chr2:77320816-77320987	2	103	112	+	GACATTCCAC	2	2	2	LRRTM4,							0.331235	0.279842	0.348956	0.504226	0.494676	0.241917	0.220341	2.32873	2.00371	2.36143	3.0181	2.77733	2.24017	2.1419	1.81322	1.59594	1.89752	1.90035	1.71826	1.90604	1.87149	1	1	1	1	1	1	1	0	0	1	0	1
HBP1_1	chr2:80059766-80059937	4	93	108	+	TGAATCAATGAATATT	1	2	1	LRRTM1,CTNNA2,							-1.14907	-1.00688	-1.05872	-1.29321	-1.18492	-1.18006	-0.832611	2.6285	2.14159	2.45669	2.56271	2.27131	1.81611	1.77194	8.46876	6.34872	7.81249	9.64455	7.9177	6.15224	4.65925	-1	-1	-1	-1	-1	-1	-1	0	0	1	0	0
POU4F1_M5741_1.02	chr2:80059766-80059937	1	100	115	+	ATGAATATTAAATGGA	1	2	1	LRRTM1,CTNNA2,							0.503824	0.363391	0.507605	0.494457	0.508334	0.394601	0.27778	2.6285	2.14159	2.45669	2.56271	2.27131	1.81611	1.77194	1.48361	1.50063	1.39399	1.46593	1.29821	1.19162	1.45409	1	1	0	0	0	0	0	0	0	1	0	0
SRY_6	chr2:120995685-120995856	2	111	126	+	CAGAATCCTCATTGTT	4	3	3	TMEM185B,RALB,							0.243444	0.012063	0.169168	0.282034	0.277628	0.4715	0.432611	1.85094	1.48002	1.6251	1.87732	1.72293	2.14987	2.60529	1.49843	1.41325	1.40911	1.51062	1.36215	1.39431	1.71977	1	0	0	0	0	0	0	0	0	1	0	1
STAT_disc6	chr2:120995685-120995856	2	23	31	-	AGGCAGGAA	4	2	3	TMEM185B,RALB,							0.238856	0.062325	0.107748	0.331584	0.106851	0.19078	0.165313	1.85094	1.48002	1.6251	1.87732	1.72293	2.14987	2.60529	1.50944	1.33969	1.50959	1.47025	1.56812	1.75408	1.97591	1	0	0	0	0	1	1	0	0	1	0	1
SCXA_M4850_1.02	chr2:121467288-121467459	2	79	99	+	TGTTAATTTCAGGACATCTGG	3	2	3	INHBB,GLI2,							0.242669	0.127234	0.235171	0.184279	0.289524	0.258464	0.075683	1.82048	1.56107	1.76913	1.90916	1.93378	2.01152	2.10332	1.4075	1.40748	1.4429	1.45243	1.39581	1.56473	1.94974	1	1	1	1	1	1	0	0	0	1	0	0
BCL6_M6136_1.02	chr1:85810070-85810241	3	142	171	-	GAGAGAGGGAGGGAGGTCAGGGGAGGTGGT	4	3	2	DDAH1,BCL10,						CYR61,	-0.147291	-0.135673	-0.109378	-0.114494	-0.177949	-0.278839	-0.173585	1.81937	1.86251	1.86881	1.91666	1.77778	1.62514	1.72309	2.16551	2.1304	2.1858	2.24147	2.09589	2.13489	2.0534	-1	-1	-1	-1	-1	-1	-1	1	1	0	0	0
IRX2_2	chr2:151968526-151968697	1	79	90	-	CTACATAACAAG	3	3	3	RND3,RBM43,							1.45988	1.17346	1.44292	1.55991	1.56675	1.60574	1.56768	5.58997	4.56489	5.49051	6.65808	5.94818	6.86012	6.27851	1.17457	1.20856	1.15355	1.1877	1.0944	1.16397	1.18546	1	1	1	1	1	1	1	0	0	1	0	1
GLI1_M2545_1.02	chr2:169409039-169409210	1	96	105	+	ACCACCCACT	1	3	1	NOSTRIN,CERS6,							1.54729	1.26026	1.49097	1.46495	1.6307	1.68968	1.48151	6.55192	5.03225	5.74682	5.92405	5.68309	5.8512	5.5317	1.38105	1.3928	1.26437	1.36335	1.1548	1.10091	1.27024	1	1	1	1	1	1	1	0	0	1	0	0
SP8_1	chr2:169409039-169409210	2	32	43	-	CCCACCCCCACA	1	1	1	NOSTRIN,CERS6,							0.606885	0.482701	0.4566	0.507726	0.599177	0.577594	0.548744	6.55192	5.03225	5.74682	5.92405	5.68309	5.8512	5.5317	3.86087	3.21619	3.54044	3.73963	3.70479	3.75605	3.19855	1	1	1	1	1	1	1	0	0	1	0	0
TCF4_M0219_1.02	chr2:187120671-187120842	2	101	109	-	CCAGGTGCC	3	3	3	ZC3H15,FSIP2,							0.105186	0.097212	0.087446	0.110412	0.17988	0.220498	0.260369	1.86579	1.88018	1.9653	2.13706	2.44687	3.2521	2.98675	1.70831	1.6716	1.78106	1.86359	1.9669	2.48131	2.27588	0	0	0	0	1	1	1	0	0	1	0	1
ZEB1_M2954_1.02	chr2:187120671-187120842	2	101	111	+	GGCACCTGGGA	3	3	3	ZC3H15,FSIP2,							0.10419	0.073459	0.155393	0.089873	0.222102	0.187363	0.26693	1.86579	1.88018	1.9653	2.13706	2.44687	3.2521	2.98675	1.67013	1.71813	1.69737	1.95349	2.01608	2.76489	2.35289	0	0	1	0	1	1	1	0	0	1	0	1
BX088580.2_M6121_1.02	chr2:189168414-189168585	1	94	108	+	TTTGCATAAGAATGC	2	2	2	GULP1,COL3A1,							0.548343	0.496677	0.599152	0.885871	0.633648	0.702542	0.477987	2.02391	1.87359	2.22474	2.80084	2.42222	2.75045	2.50512	1.15181	1.19826	1.20502	1.17555	1.23941	1.36186	1.36036	1	1	1	1	1	1	1	0	0	1	0	1
GFI1B_M5188_1.02	chr2:189168414-189168585	2	64	78	+	TACTGTGATTGACTT	2	3	2	GULP1,COL3A1,							0.173052	0.227974	0.216849	0.283379	0.201184	0.402234	0.16107	2.02391	1.87359	2.22474	2.80084	2.42222	2.75045	2.50512	1.71139	1.55694	1.79306	2.14967	1.89215	1.87237	1.97595	1	1	1	1	1	1	0	0	0	1	0	1
SOX7_4	chr2:189168414-189168585	2	143	159	+	CATGACCTTCATTCATG	2	2	2	GULP1,COL3A1,							0.334084	0.329437	0.345166	0.473082	0.28776	0.464334	0.278288	2.02391	1.87359	2.22474	2.80084	2.42222	2.75045	2.50512	1.39748	1.38087	1.53599	1.71368	1.82646	1.65062	1.79034	1	1	1	1	1	1	1	0	0	1	0	1
GLIS3_M4165_1.02	chr2:198452084-198452255	2	162	170	-	TGGGGGGTC	1	1	1	RFTN2,MOB4,							0.697722	0.521526	0.556835	0.680798	0.548042	0.506667	0.156377	5.23015	3.58106	4.71441	4.40859	3.9232	2.93916	1.90811	2.49815	2.13042	2.5175	2.2536	2.28518	1.64964	1.77061	1	1	1	1	1	1	0	0	0	1	0	0
STAT_disc6	chr2:198452084-198452255	1	86	94	-	AGGCAGGAA	1	1	1	RFTN2,MOB4,							1.39737	1.04554	1.24008	1.20327	1.08561	0.853778	0.394607	5.23015	3.58106	4.71441	4.40859	3.9232	2.93916	1.90811	1.23204	1.25556	1.34007	1.34566	1.30331	1.24711	1.38209	1	1	1	1	1	1	1	0	0	1	0	0
CTCFL_disc1	chr2:208634681-208634852	4	100	109	+	GCGCCCTCTG	4	2	3	PLEKHM3,FZD5,	FZD5,	FZD5,	PLEKHM3,	PLEKHM3,	RNU6-360P,PLEKHM3,	PLEKHM3,	-0.163921	-0.088304	-0.128032	-0.150453	-0.192313	-0.018757	-0.175213	2.51403	2.35312	2.53159	2.73076	2.58491	3.2415	3.02382	2.93987	2.48568	3.01197	3.23921	3.24848	3.45387	3.97831	0	0	0	0	-1	0	0	1	0	0	0	0
KLF15_M6321_1.02	chr2:208634681-208634852	2	64	80	-	GCGGGGCAGTGGGCGGG	4	1	3	PLEKHM3,FZD5,	FZD5,	FZD5,	PLEKHM3,	PLEKHM3,	RNU6-360P,PLEKHM3,	PLEKHM3,	0.221715	0.22544	0.283821	0.197595	0.207493	0.176107	0.12924	2.51403	2.35312	2.53159	2.73076	2.58491	3.2415	3.02382	1.97168	1.81659	2.02466	2.23606	2.15716	2.94645	2.72081	1	1	1	1	1	1	0	1	0	0	0	0
SP8_1	chr2:208634681-208634852	2	62	73	+	TCCCCGCCCACT	4	1	3	PLEKHM3,FZD5,	FZD5,	FZD5,	PLEKHM3,	PLEKHM3,	RNU6-360P,PLEKHM3,	PLEKHM3,	0.260066	0.268027	0.34128	0.221979	0.220803	0.2858	0.283945	2.51403	2.35312	2.53159	2.73076	2.58491	3.2415	3.02382	1.89516	1.77016	1.86015	2.13681	2.17026	2.59754	2.491	1	1	1	1	1	1	1	1	0	0	0	0
STAT_disc6	chr2:224588788-224588959	2	123	131	-	AGGCAGGAT	3	2	2	SCG2,AP1S3,							0.271202	0.139166	0.163035	0.256389	0.294188	0.262162	0.26549	2.30559	1.97149	2.13529	2.38226	2.1688	2.23518	2.16292	1.68324	1.68642	1.77945	1.86418	1.58761	1.75637	1.6751	1	1	1	1	1	1	1	0	0	1	0	0
ZIC2_1	chr2:224588788-224588959	2	113	121	-	GGGGTGGTG	3	3	2	SCG2,AP1S3,							0.143166	0.065694	0.067436	0.200789	0.145518	0.130601	0.227956	2.30559	1.97149	2.13529	2.38226	2.1688	2.23518	2.16292	2.05328	1.87634	2.05183	1.98964	1.86959	2.0054	1.79504	1	0	0	1	1	1	1	0	0	1	0	0
ZNF219_M6553_1.02	chr2:224588788-224588959	2	114	125	-	GATGGGGGTGGT	3	3	2	SCG2,AP1S3,							0.146638	-0.016969	0.024444	0.062744	0.013455	0.075825	0.187597	2.30559	1.97149	2.13529	2.38226	2.1688	2.23518	2.16292	2.01406	2.04293	2.0726	2.22989	2.11187	2.06152	1.90252	1	0	0	0	0	0	1	0	0	1	0	0
GFI1B_M5188_1.02	chr20:9553432-9553603	4	43	57	+	TGCTGTGATTTTGTG	4	1	3	PAK7,LAMP5,							-0.159198	0.024273	0.089205	-0.13555	0.091732	0.034812	-0.021068	1.90649	1.89998	2.40942	2.54789	2.75062	4.58107	5.80214	2.1158	2.00193	2.31585	3.09579	2.65949	4.98369	6.01742	-1	0	0	-1	0	0	0	0	0	1	0	1
RELA_M4497_1.02	chr20:9553432-9553603	2	105	115	+	GGGGATTTCCA	4	3	3	PAK7,LAMP5,							0.088924	0.207871	0.300679	0.319316	0.41641	0.863804	0.970124	1.90649	1.89998	2.40942	2.54789	2.75062	4.58107	5.80214	1.58946	1.60867	1.80813	1.88719	1.74108	1.98295	2.13331	0	1	1	1	1	1	1	0	0	1	0	1
RELB_M6448_1.02	chr20:9553432-9553603	2	104	115	+	GGGGGATTTCCA	4	3	3	PAK7,LAMP5,							-0.05656	0.021912	0.141374	0.057227	0.147347	0.443339	0.720379	1.90649	1.89998	2.40942	2.54789	2.75062	4.58107	5.80214	2.0095	2.02382	2.1811	2.50294	2.51319	3.2572	2.97542	0	0	1	0	1	1	1	0	0	1	0	1
SCXA_M4850_1.02	chr20:9553432-9553603	1	100	120	+	TTCAGGGGGATTTCCATATGG	4	3	3	PAK7,LAMP5,							0.321852	0.448242	0.563132	0.567025	0.756777	1.19298	1.1846	1.90649	1.89998	2.40942	2.54789	2.75062	4.58107	5.80214	1.29541	1.22821	1.38828	1.38852	1.30862	1.50457	1.79353	1	1	1	1	1	1	1	0	0	1	0	1
FOXO6_M4973_1.02	chr1:117811765-117811936	2	113	121	+	TCGAAAACA	3	1	3	VTCN1,MAN1A2,							0.120052	0.101661	0.25221	0.210035	0.167841	0.232934	0.237864	1.9512	1.84283	2.0916	2.17902	1.82554	2.61995	2.92699	1.70164	1.64402	1.6484	1.69454	1.51389	2.01429	2.21829	0	0	1	1	1	1	1	0	0	1	0	1
REST_M4657_1.02	chr1:117811765-117811936	2	134	148	+	CTGACCATTGTGCTA	3	3	3	VTCN1,MAN1A2,							0.313382	0.329613	0.494124	0.337607	0.258488	0.546825	0.458628	1.9512	1.84283	2.0916	2.17902	1.82554	2.61995	2.92699	1.51765	1.30553	1.2968	1.55199	1.43054	1.40789	1.73559	1	1	1	1	1	1	1	0	0	1	0	1
ATF5_M2977_1.02	chr20:34679567-34679738	4	54	63	+	TTCTTCCTTT	1	3	3	EPB41L1,CNBD2,			snoU13,EPB41L1,AL121895.1,	snoU13,EPB41L1,AL121895.1,	snoU13,EPB41L1,AL121895.1,	snoU13,EPB41L1,AL121895.1,	-0.176839	-0.104137	-0.200531	-0.236697	-0.332959	-0.266847	-0.456982	1.98708	1.92544	1.97267	1.9774	1.85976	2.18219	2.32693	2.27214	2.09938	2.36131	2.25862	2.58705	2.95641	3.66729	-1	0	-1	-1	-1	-1	-1	0	0	1	0	0
HSF1_M3443_1.02	chr20:34679567-34679738	2	95	110	+	TTCCGGGCACTTCTGG	1	1	3	EPB41L1,CNBD2,			snoU13,EPB41L1,AL121895.1,	snoU13,EPB41L1,AL121895.1,	snoU13,EPB41L1,AL121895.1,	snoU13,EPB41L1,AL121895.1,	-0.033737	0.126876	0.060621	0.003974	0.113246	0.100807	0.09806	1.98708	1.92544	1.97267	1.9774	1.85976	2.18219	2.32693	1.96481	1.71655	1.93629	1.92504	1.6934	2.03852	2.13779	0	1	0	0	1	0	0	0	0	1	0	0
HSF_known3	chr20:34679567-34679738	4	94	110	+	ATTCCGGGCACTTCTGG	1	2	3	EPB41L1,CNBD2,			snoU13,EPB41L1,AL121895.1,	snoU13,EPB41L1,AL121895.1,	snoU13,EPB41L1,AL121895.1,	snoU13,EPB41L1,AL121895.1,	-0.501689	-0.281475	-0.473165	-0.659394	-0.539556	-0.580699	-0.629073	1.98708	1.92544	1.97267	1.9774	1.85976	2.18219	2.32693	3.22438	2.71465	3.23387	3.59242	3.19153	3.81662	4.48256	-1	-1	-1	-1	-1	-1	-1	0	0	1	0	0
TEAD4_1	chr20:38902955-38903126	3	123	132	+	GACATTCCAC	3	3	2	MAFB,							-0.110663	-0.045699	-0.139793	-0.158738	-0.114784	-0.058824	-0.172523	1.38897	1.33627	1.40504	1.5885	1.34942	1.49948	1.53335	1.53825	1.40457	1.70878	1.84028	1.60497	1.73295	1.89286	0	0	-1	-1	0	0	-1	0	0	1	0	0
FOXP4_M3284_1.02	chr20:50664982-50665153	1	95	113	-	TATTTATAATTGTTTTAAT	4	3	3	ZFP64,SALL4,							0.445993	0.362748	0.498926	0.456393	0.569494	0.718939	0.870335	1.97027	1.86275	1.81703	1.68999	1.60545	2.02184	3.11158	1.24175	1.25159	1.15982	1.10086	0.945106	0.973487	1.2834	1	1	1	1	1	1	1	0	0	1	0	1
POU6F2_M5748_1.02	chr20:50664982-50665153	1	91	100	-	TTTAATTAGC	4	3	3	ZFP64,SALL4,							0.403774	0.299134	0.331559	0.380965	0.410545	0.613732	0.86246	1.97027	1.86275	1.81703	1.68999	1.60545	2.02184	3.11158	1.27152	1.34217	1.32757	1.18459	1.04774	1.17815	1.21706	1	1	1	1	1	1	1	0	0	1	0	1
ALX1_5	chr9:110302071-110302242	2	76	88	+	GTAATTTGATTAC	3	2	3	KLF4,							0.528818	0.294827	0.543214	0.543636	0.625396	0.55933	0.622241	2.61652	2.23686	2.54432	2.81879	2.87255	2.81893	3.13885	1.54287	1.65321	1.54225	1.59134	1.52195	1.63626	1.69546	1	1	1	1	1	1	1	1	1	0	0	0
PHOX2B_3	chr9:110302071-110302242	2	77	87	+	TAATTTGATTA	3	1	3	KLF4,							0.313799	0.161777	0.281177	0.274138	0.304312	0.267127	0.211968	2.61652	2.23686	2.54432	2.81879	2.87255	2.81893	3.13885	1.89644	1.92589	2.05363	2.17835	2.1545	2.17931	2.69388	1	1	1	1	1	1	1	1	1	0	0	0
NFIB_1	chr8:128284887-128285058	4	25	39	+	CTGGCTGCGGGCCAA	3	3	1	POU5F1B,FAM84B,							-0.09031	-0.214947	-0.13268	-0.13575	-0.242524	-0.097746	-0.275788	2.45949	2.20268	2.30397	2.33848	2.13348	2.2336	2.00896	2.73826	2.646	2.77772	2.77444	2.70921	2.60453	2.7532	0	-1	-1	-1	-1	0	-1	0	0	0	0	0
SRF_known1	chr4:79473652-79473823	2	73	90	+	ATGACCATATATAGGAAA	2	2	2	BMP2K,ANXA3,							2.2719	2.14362	2.55014	2.77556	2.77244	2.68633	2.60288	16.9499	14.4028	19.4994	26.5142	25.0761	25.1593	22.0777	1.75967	1.58111	1.50114	1.6947	1.54541	1.60861	1.55825	1	1	1	1	1	1	1	0	0	1	0	0
DMBX1_M5286_1.02	chr5:107008316-107008487	4	135	147	+	CTAATTGAATTAC	2	2	3	EFNA5,	EFNA5,	EFNA5,					-0.29163	-0.47035	-0.442212	-0.334064	-0.55051	-0.251814	-0.435314	3.61958	2.87534	3.32296	3.30681	3.4838	4.62524	3.18234	4.94781	4.31587	5.22735	5.3375	5.57867	6.16157	5.66859	-1	-1	-1	-1	-1	0	-1	0	0	1	0	0
PRRX1_4	chr5:107008316-107008487	2	136	146	+	TAATTGAATTA	2	3	3	EFNA5,	EFNA5,	EFNA5,					0.233942	0.081884	0.24787	0.245532	0.317711	0.455795	0.290463	3.61958	2.87534	3.32296	3.30681	3.4838	4.62524	3.18234	2.90667	2.39503	2.65368	2.82042	2.43764	2.99383	2.7355	0	0	0	0	1	1	1	0	0	1	0	0
FOXO6_M5465_1.02	chr9:26746781-26746952	2	36	49	+	GTAAGCATGTTGAC	1	1	2	CAAP1,							0.57124	0.519758	0.446346	0.44003	0.538365	0.540545	0.433575	16.6553	13.6474	18.5488	24.8527	21.9731	16.1012	10.5527	9.68551	8.49745	12.6442	14.7012	12.4067	9.29068	6.90917	1	1	1	1	1	1	1	0	0	1	0	1
SRF_known1	chr1:155804390-155804561	2	138	155	+	GTTACCTTATATGGTTTA	2	2	3	GON4L,DAP3,							0.143905	0.147095	0.179643	0.215184	0.184945	0.05549	0.148738	1.86985	2.05913	2.39455	2.50676	2.47563	2.48075	2.66467	1.72642	1.80528	1.95558	2.14975	1.9306	2.33817	2.23669	1	1	1	1	1	0	1	0	0	0	0	0
POU6F2_M5748_1.02	chr1:3022152-3022323	2	146	155	+	GCTAATTAGC	4	2	3	PRDM16,ARHGEF16,							0.314975	0.232506	0.287336	0.26053	0.512482	0.402263	0.487023	1.99046	1.88002	1.97002	2.04102	2.13382	2.39504	2.48249	1.48653	1.5267	1.48753	1.57705	1.2965	1.53292	1.57456	1	1	1	1	1	1	1	0	0	1	0	0
MEIS2_4	chr13:43167230-43167401	3	91	102	+	TGACACCTGTCA	2	3	3	TNFSF11,DNAJC15,							-0.50562	-0.446462	-0.520743	-0.713215	-0.621932	-0.813218	-0.784728	1.2528	1.35933	1.29262	1.27799	1.3259	1.48707	1.44798	2.09412	2.13233	2.16733	2.60017	2.45556	3.38472	3.44868	-1	-1	-1	-1	-1	-1	-1	0	0	1	0	0
SRF_known1	chr17:16189363-16189534	1	118	135	+	AAGACCAAATAAGGGCGT	2	3	3	PIGL,CENPV,							0.423915	0.528878	0.641985	0.917541	0.788118	1.0734	1.10404	1.81394	2.40767	2.586	3.12421	2.90138	3.98209	3.84097	1.22594	1.41606	1.37864	1.28319	1.32805	1.29637	1.21081	1	1	1	1	1	1	1	1	1	1	0	0
LHX2_3	chr1:75540912-75541083	1	90	104	+	CAATTAAGGTGATTG	1	1	1	LHX8,CRYZ,							0.305758	0.354639	0.442138	0.359204	0.343585	0.353774	0.234329	2.31935	2.29478	2.44768	2.35912	2.32334	2.39469	1.9981	1.63093	1.50313	1.65127	1.62829	1.54599	1.52137	1.61151	1	1	1	1	1	1	1	0	0	1	0	0
BHLHE40_disc2	chr20:55841589-55841760	1	114	130	-	CGCCCAGGCCCCAGCGC	3	3	3	TFAP2C,BMP7,	BMP7,	BMP7,	MIR4325,	MIR4325,			0.358093	0.21476	0.268983	0.365013	0.409431	0.568599	0.622848	1.95602	1.75869	1.92926	2.1058	1.97478	2.52227	2.44148	1.22278	1.46353	1.4764	1.49017	1.22336	1.41253	1.38641	1	1	1	1	1	1	1	0	0	1	0	0
ZNF219_M6553_1.02	chr22:45898393-45898564	2	94	105	+	GGGGTGGGGGGA	4	3	3	RIBC2,FBLN1,	FBLN1,	FBLN1,					0.246315	0.135176	0.088613	0.105885	0.198294	0.300393	0.149731	2.84026	2.43072	2.48751	2.84118	2.64568	3.1689	2.65189	2.16287	2.11302	2.29949	2.4096	2.23357	2.52722	2.2565	1	0	0	0	1	1	0	1	1	0	1	0
ZNF219_M6553_1.02	chr22:45898393-45898564	2	97	108	+	GTGGGGGGAGGA	4	2	3	RIBC2,FBLN1,	FBLN1,	FBLN1,					0.226198	0.051417	0.058673	0.158567	0.264721	0.136176	0.077412	2.84026	2.43072	2.48751	2.84118	2.64568	3.1689	2.65189	2.31695	2.25304	2.39592	2.34513	2.06436	2.84044	2.34089	1	0	0	0	1	0	0	1	1	0	1	0
ZIC2_2	chr3:57165008-57165179	2	53	67	-	GCCCCCCGGGAGGCC	1	2	1	IL17RD,ARHGEF3,							0.829546	0.777272	0.921633	0.946852	0.950825	0.694121	0.384425	4.90512	4.53311	5.39005	4.99252	4.61384	3.19991	2.34469	1.89841	1.77181	1.94467	1.77141	1.68998	1.52292	1.61936	1	1	1	1	1	1	1	0	0	1	0	1
ZIC2_2	chr3:57165008-57165179	1	54	68	+	GCCTCCCGGGGGGCA	1	1	1	IL17RD,ARHGEF3,							1.10235	0.960899	1.22479	1.12343	1.1586	0.892893	0.512659	4.90512	4.53311	5.39005	4.99252	4.61384	3.19991	2.34469	1.4354	1.52628	1.45453	1.48188	1.32912	1.23137	1.32164	1	1	1	1	1	1	1	0	0	1	0	1
ATF5_M2977_1.02	chr3:162459109-162459280	4	140	149	+	CTCTTCCTTT	2	2	2								-0.135108	-0.20473	-0.177104	-0.214501	-0.172003	-0.157255	-0.171665	4.34785	3.60976	4.12114	4.69412	4.36076	3.85841	3.57396	5.04796	4.45402	4.88821	6.20428	5.29572	4.44766	4.28693	-1	-1	-1	-1	-1	-1	-1	0	0	1	0	1
RFX5_disc3	chr4:56146759-56146930	4	28	36	-	AACCGATGA	1	1	2	SRD5A3,KDR,							-0.228142	-0.155728	-0.216535	-0.030364	-0.030384	-0.098996	-0.049563	1.30209	1.31703	1.33578	1.7323	1.7468	1.5808	1.65501	1.67826	1.69994	1.68705	1.7888	1.84496	1.76377	1.74944	-1	0	-1	0	0	0	0	0	0	1	0	0
BCL6_M6136_1.02	chr1:160983559-160983730	2	11	40	-	TGCAGAGAGGGCGGGAGGGAGCCAGGGAGT	3	3	3	ITLN2,F11R,			PVRL4,	PVRL4,	TSTD1,RP11-544M22.3,PVRL4,F11R,		0.383726	0.32449	0.390935	0.370482	0.469965	0.627503	0.614008	3.68539	3.51485	4.06936	4.35362	4.41193	4.45319	3.85234	2.55614	2.47768	2.74845	3.0715	2.79325	2.4184	2.06425	1	1	1	1	1	1	1	0	0	0	0	0
BCL6_M6136_1.02	chr1:160983559-160983730	4	7	36	-	GAGAGGGCGGGAGGGAGCCAGGGAGTGAAA	3	1	3	ITLN2,F11R,			PVRL4,	PVRL4,	TSTD1,RP11-544M22.3,PVRL4,F11R,		-0.334067	-0.24415	-0.270946	-0.276354	-0.197836	-0.227526	-0.216852	3.68539	3.51485	4.06936	4.35362	4.41193	4.45319	3.85234	5.19596	4.46746	5.3575	5.60101	5.34519	5.83789	4.59726	-1	-1	-1	-1	-1	-1	-1	0	0	0	0	0
E2F3_M2271_1.02	chr1:160983559-160983730	4	20	34	-	GAGGGCGGGAGGGAG	3	1	3	ITLN2,F11R,			PVRL4,	PVRL4,	TSTD1,RP11-544M22.3,PVRL4,F11R,		-0.320474	-0.334692	-0.202156	-0.226908	-0.187244	-0.082019	-0.216564	3.68539	3.51485	4.06936	4.35362	4.41193	4.45319	3.85234	5.18645	4.81355	5.07394	5.49377	5.23626	4.76161	4.59706	-1	-1	-1	-1	-1	0	-1	0	0	0	0	0
E2F3_M2271_1.02	chr1:160983559-160983730	4	24	38	-	CAGAGAGGGCGGGAG	3	1	3	ITLN2,F11R,			PVRL4,	PVRL4,	TSTD1,RP11-544M22.3,PVRL4,F11R,		-0.217068	-0.167019	-0.168138	-0.179356	-0.160742	-0.011455	-0.082164	3.68539	3.51485	4.06936	4.35362	4.41193	4.45319	3.85234	4.69799	4.04565	5.00255	5.55532	5.15488	4.75327	4.26032	-1	-1	-1	-1	-1	0	0	0	0	0	0	0
TEAD1_M4047_1.02	chr4:152405951-152406122	2	130	140	-	ACATTCCTCAC	3	2	2	PRSS48,PET112,							0.399206	0.534401	0.51952	0.595977	0.60875	0.56445	0.543771	14.7323	11.2653	13.5296	16.6814	15.7946	12.678	9.58558	9.97417	7.34603	8.42102	9.44121	9.15578	7.13561	5.70968	1	1	1	1	1	1	1	0	0	1	0	1
TEAD1_M4047_1.02	chr4:152405951-152406122	2	92	102	-	ACATTCCTGGC	3	3	2	PRSS48,PET112,							0.892037	0.87887	0.943733	1.03875	1.1082	1.12279	1.12695	14.7323	11.2653	13.5296	16.6814	15.7946	12.678	9.58558	6.35016	5.10558	5.85097	6.48437	5.95087	4.57226	3.21416	1	1	1	1	1	1	1	0	0	1	0	1
RFX5_disc3	chr5:7269040-7269211	4	127	135	+	AACTGATGA	3	2	2	PAPD7,ADCY2,							-0.36349	-0.479291	-0.475678	-0.56371	-0.659972	-0.42011	-0.430812	3.02236	2.44996	3.12289	3.32472	3.12478	2.99276	2.35592	4.11962	3.95418	4.97689	6.00465	5.93708	4.46331	3.708	-1	-1	-1	-1	-1	-1	-1	0	0	1	0	0
RFX5_disc3	chr5:7269040-7269211	4	76	84	+	AACTGATGA	3	2	2	PAPD7,ADCY2,							0.005026	-0.174333	-0.126758	-0.175498	-0.257376	-0.056707	-0.109813	3.02236	2.44996	3.12289	3.32472	3.12478	2.99276	2.35592	3.05472	3.06673	3.53502	4.23397	4.1529	3.15653	2.62298	0	-1	0	-1	-1	0	0	0	0	1	0	0
RFX5_disc3	chr5:121810074-121810245	2	134	142	-	AACTGATGA	1	3	1	SNX2,SNCAIP,							0.333678	0.241099	0.417097	0.352256	0.447801	0.509007	0.33119	6.79777	5.24347	6.66606	6.10214	5.82864	3.67842	2.50532	4.67546	3.70723	4.2936	4.09037	3.66367	2.07638	1.82711	1	1	1	1	1	1	1	0	0	1	0	0
RFX5_disc3	chr5:121810074-121810245	2	83	91	-	AACTGATGA	1	2	1	SNX2,SNCAIP,							1.37827	1.15037	1.33149	1.30401	1.41022	1.03572	0.778597	6.79777	5.24347	6.66606	6.10214	5.82864	3.67842	2.50532	1.54405	1.5514	1.54195	1.57571	1.27129	1.17341	1.15401	1	1	1	1	1	1	1	0	0	1	0	0
TATA_known6	chr1:181939130-181939301	1	123	138	+	GAATTATATATATATA	4	3	3	ZNF648,CACNA1E,							0.804868	0.633039	0.913978	0.924409	1.02009	1.05221	0.743885	3.20641	2.89467	3.4793	3.4579	3.33161	3.61945	3.1871	1.44344	1.35102	1.30243	1.25965	1.14255	1.09457	1.28824	1	1	1	1	1	1	1	0	0	1	0	1
TATA_known6	chr1:181939130-181939301	1	125	140	+	ATTATATATATATACA	4	3	3	ZNF648,CACNA1E,							0.67885	0.539538	0.739584	0.79761	0.859808	0.886264	0.652475	3.20641	2.89467	3.4793	3.4579	3.33161	3.61945	3.1871	1.62163	1.5747	1.47399	1.41342	1.35612	1.33816	1.41484	1	1	1	1	1	1	1	0	0	1	0	1
MXI1_M4678_1.02	chr6:35181392-35181563	2	46	60	-	GTCTCCATGGAGACG	3	2	3	TCP11,SCUBE3,		SCUBE3,	ZNF76,RP3-329A5.8,	ZNF76,RP3-329A5.8,	ZNF76,RP3-329A5.8,	ZNF76,RP3-329A5.8,	0.462184	0.513992	0.415727	0.620565	0.63994	0.554279	0.604209	1.44936	1.4698	1.51668	1.78914	1.92337	2.01412	1.98146	0.95853	0.967895	1.10835	1.06738	1.11699	1.22756	1.0916	1	1	0	0	0	0	0	0	0	0	0	0
MXI1_M4678_1.02	chr6:35181392-35181563	2	47	61	+	GTCTCCATGGAGACC	3	2	3	TCP11,SCUBE3,		SCUBE3,	ZNF76,RP3-329A5.8,	ZNF76,RP3-329A5.8,	ZNF76,RP3-329A5.8,	ZNF76,RP3-329A5.8,	0.676585	0.368904	0.348103	0.470644	0.783742	0.442305	0.631796	1.44936	1.4698	1.51668	1.78914	1.92337	2.01412	1.98146	0.793578	1.00188	1.10292	1.1879	0.953941	1.17958	1.07468	1	1	0	0	0	0	0	0	0	0	0	0
BCL6_M6136_1.02	chr1:205641296-205641467	2	23	52	-	GTGAGGGGGGGGAATGGAAACCGAGAAGAA	3	3	3	SLC45A3,ELK4,					AC119673.1,		0.143587	0.15356	0.111143	0.239297	0.202895	0.347179	0.096998	2.3073	2.16099	2.35214	2.44672	2.35593	2.91254	2.16938	2.01974	1.87584	2.14208	2.06571	1.90877	2.14929	2.12904	1	1	0	1	1	1	0	1	1	1	0	0
BHLHE40_disc2	chr8:10192311-10192482	2	60	76	+	CGCTCTGGCCGCTCCCG	4	3	3	PRSS55,MSRA,							0.139415	0.233726	0.287636	0.305344	0.184445	0.270383	0.398185	2.79302	2.65496	2.85728	3.10218	2.82787	3.18216	3.57179	2.45878	2.19699	2.28531	2.45974	2.41363	2.42615	2.39002	1	1	1	1	1	1	1	1	1	1	0	0
BHLHE40_disc2	chr8:10192311-10192482	2	68	84	-	GGGGCAGACGGGAGCGG	4	3	3	PRSS55,MSRA,							-0.052384	0.040175	0.054564	0.069365	-0.031312	-0.020859	0.170117	2.79302	2.65496	2.85728	3.10218	2.82787	3.18216	3.57179	2.95389	2.54835	2.85066	2.99878	2.94096	3.14775	3.00699	0	0	0	0	0	0	1	1	1	1	0	0
MXI1_M4678_1.02	chr8:10192311-10192482	2	135	149	-	GCTGCCATAGCAACG	4	3	3	PRSS55,MSRA,							0.098379	0.112987	0.135278	0.122211	0.12801	0.151884	0.367392	2.79302	2.65496	2.85728	3.10218	2.82787	3.18216	3.57179	2.55261	2.36731	2.62043	2.8023	2.52925	2.8156	2.41349	1	1	1	1	1	1	1	1	1	1	0	0
MXI1_M4678_1.02	chr8:10192311-10192482	4	136	150	+	GTTGCTATGGCAGCC	4	2	3	PRSS55,MSRA,							-0.266391	-0.122284	-0.186178	-0.185544	-0.270342	-0.244847	-0.034817	2.79302	2.65496	2.85728	3.10218	2.82787	3.18216	3.57179	3.51944	3.0876	3.5351	3.72358	3.72593	3.89507	3.61534	-1	-1	-1	-1	-1	-1	0	1	1	1	0	0
SP8_1	chr8:142692020-142692191	2	143	154	-	GCCACCCCCACT	4	3	3	TSNARE1,PTP4A3,							0.613233	0.640632	0.478858	0.510926	0.539703	0.858123	0.693677	3.48518	3.26852	3.14965	3.71215	3.89402	5.36591	5.9485	1.73446	1.64285	1.76595	2.06333	2.12808	2.46659	2.71271	1	1	1	1	1	1	1	0	0	1	0	0
SP8_1	chr8:142692020-142692191	1	65	76	-	GCCACGGCCACT	4	3	3	TSNARE1,PTP4A3,							0.053233	0.302308	0.093954	0.255855	0.596227	0.824455	0.676795	3.48518	3.26852	3.14965	3.71215	3.89402	5.36591	5.9485	2.72082	2.27602	2.57876	2.80172	2.12657	2.55957	3.0066	0	1	0	0	1	1	1	0	0	1	0	0
BCL6_M6136_1.02	chr9:16768931-16769102	1	20	49	+	GAAGAGGGGAAGAAGAAGCTGAGAAGTAGG	1	1	1	BNC2,							0.683894	0.600619	0.584316	0.673572	0.631262	0.447308	0.361164	3.02456	2.89079	2.83051	2.8877	2.84175	2.29346	2.08356	1.58767	1.60603	1.53455	1.41523	1.43025	1.35999	1.38565	1	1	1	1	1	1	1	0	0	1	0	1
BCL6_M6136_1.02	chr9:16768931-16769102	2	6	35	+	GTGGCAGGAGAATAGAAGAGGGGAAGAAGA	1	1	1	BNC2,							0.186678	0.236986	0.084487	0.174711	0.174246	0.082676	0.039084	3.02456	2.89079	2.83051	2.8877	2.84175	2.29346	2.08356	2.47598	2.22689	2.36741	2.29066	2.18065	1.90926	1.85637	1	1	0	1	1	0	0	0	0	1	0	1
IRF_known20	chr9:32344650-32344821	2	2	15	-	GTGAAACTGAAAGC	1	3	1	ACO1,							0.335489	0.432887	0.380065	0.384149	0.371468	0.51999	0.565044	6.05721	4.75717	5.57108	5.71544	5.50588	4.42828	3.9861	4.26747	3.15824	3.69388	3.83718	3.53586	2.63191	2.19518	1	1	1	1	1	1	1	0	0	1	0	0
IRF_known20	chr9:32344650-32344821	2	8	21	-	CAGAAAGTGAAACT	1	3	1	ACO1,							-0.041204	-0.055072	0.081095	0.004947	0.005024	0.17619	0.229504	6.05721	4.75717	5.57108	5.71544	5.50588	4.42828	3.9861	6.76664	5.54371	5.90793	6.38931	5.87356	3.8409	3.41174	0	0	0	0	0	1	1	0	0	1	0	0
LHX3_3	chr9:73735655-73735826	3	126	142	-	AGAATTAATTAACTTCT	1	3	1	TRPM3,KLF9,							-0.362019	-0.256292	-0.315992	-0.466368	-0.475563	-0.591421	-0.543184	1.34864	1.40362	1.23889	1.12132	1.0189	0.954984	1.07003	1.99226	1.879	1.95017	1.8803	1.76709	1.84104	2.00006	-1	-1	-1	-1	-1	-1	-1	0	0	1	0	0
ZIC2_2	chr9:123638639-123638810	4	74	88	-	GCCACCCGGGGGCCC	4	1	3	PSMD5,PHF19,						TRAF1,	-0.479576	-0.560921	-0.404021	-0.299571	-0.354122	-0.408027	-0.532327	1.88384	1.71239	2.39537	3.15984	3.16256	3.40856	3.26103	3.07662	3.09481	3.67117	4.31268	4.21095	5.28166	5.51532	-1	-1	-1	-1	-1	-1	-1	1	0	0	0	0
ZIC2_2	chr9:123638639-123638810	4	75	89	+	GGCCCCCGGGTGGCG	4	1	3	PSMD5,PHF19,						TRAF1,	-0.522005	-0.383073	-0.24929	-0.111096	-0.24209	-0.268487	-0.402956	1.88384	1.71239	2.39537	3.15984	3.16256	3.40856	3.26103	3.29355	2.64443	3.23788	3.85168	3.8522	4.75707	4.8785	-1	-1	-1	0	-1	-1	-1	1	0	0	0	0
MXI1_M4678_1.02	chr9:126122582-126122753	2	70	84	-	GTTGCCAGGGCAACG	2	2	3	DENND1A,CRB2,							0.105933	0.144505	0.180364	0.272888	0.226936	0.2526	0.215986	4.28593	3.68653	4.40569	4.985	4.8489	5.64057	5.62694	3.67355	3.15621	3.57691	3.86697	3.87458	4.44067	4.41469	0	1	1	1	1	1	1	0	0	1	0	1
MXI1_M4678_1.02	chr9:126122582-126122753	2	71	85	+	GTTGCCCTGGCAACA	2	3	3	DENND1A,CRB2,							0.28704	0.244881	0.284188	0.387919	0.364759	0.384601	0.398948	4.28593	3.68653	4.40569	4.985	4.8489	5.64057	5.62694	3.15998	2.89081	3.2684	3.45042	3.34233	3.81059	3.81371	1	1	1	1	1	1	1	0	0	1	0	1
BCL6_M6136_1.02	chrX:71272534-71272705	2	104	133	-	AAAGGGGTGGAGAGAGGGATGGCTCAGGAG	1	2	2	PIN4,NHSL2,							0.218029	0.1949	0.15025	0.241214	0.220596	0.081614	0.144413	13.8857	10.6313	12.9772	13.9839	12.5407	10.3303	8.40393	11.1661	8.64796	11.2384	11.0548	10.2905	8.76209	7.27051	1	1	1	1	1	0	1	0	0	0	0	0
BCL6_M6136_1.02	chrX:71272534-71272705	2	113	142	-	AGGGTGAAGAAAGGGGTGGAGAGAGGGATG	1	1	2	PIN4,NHSL2,							0.371876	0.314708	0.370098	0.353347	0.310333	0.260015	0.356427	13.8857	10.6313	12.9772	13.9839	12.5407	10.3303	8.40393	9.77306	7.85033	8.93032	9.84642	9.16468	7.32927	5.966	1	1	1	1	1	1	1	0	0	0	0	0
NR2F2_M5676_1.02	chr1:27933863-27934034	2	149	163	-	TTGCCCTCTGGCCTC	4	1	3	FGR,AHDC1,			RNU6-949P,IFI6,	RNU6-949P,IFI6,	RP11-288L9.4,RP11-288L9.1,	RP11-288L9.4,RP1-159A19.3,RNU6-949P,IFI6,FGR,	0.19922	0.114812	0.183729	0.162348	0.073672	0.178194	0.128019	7.01486	5.84777	6.54531	7.21682	7.2881	8.62551	8.95528	5.57577	5.22225	5.61597	6.52177	6.42439	8.05045	7.82662	1	0	1	0	0	1	0	1	0	1	0	0
CTCFL_disc1	chr10:73368864-73369035	4	88	97	+	GCTCCCCCTG	3	2	3	SLC29A3,C10orf105,							-0.226456	-0.45678	-0.420568	-0.531819	-0.397423	-0.142618	0.112676	1.85716	1.61179	1.79974	1.43552	1.66644	1.90818	2.51723	2.4467	2.65192	2.60185	2.67665	2.32899	2.37785	2.15291	0	-1	-1	-1	-1	0	0	1	1	0	0	0
ESRRA_disc4	chr10:33247227-33247398	2	86	99	-	GAGGGAGAGGGCGG	3	1	2	NRP1,ITGB1,							0.774355	0.728238	0.918029	0.899002	0.737591	0.772501	0.689294	7.29847	6.77589	7.4692	9.85903	8.11557	9.79683	8.76666	3.50392	3.04882	3.30349	4.12386	4.03628	4.6196	4.61373	1	1	1	1	1	1	1	0	0	1	0	0
KLF15_M6321_1.02	chr10:69621992-69622163	1	127	143	-	GGATTGGGGGTGGGGAG	2	3	2	SIRT1,DNAJC12,			HERC4,	HERC4,			0.448071	0.220662	0.377899	0.465757	0.439482	0.594897	0.569345	1.96841	1.79272	1.88578	2.02443	1.81747	2.01188	2.02069	1.26267	1.46865	1.39315	1.24514	1.18809	1.05842	1.23147	1	1	1	1	1	1	1	0	0	1	0	1
KLF15_M6321_1.02	chr10:69621992-69622163	1	134	150	-	GGGGCGGGGATTGGGGG	2	3	2	SIRT1,DNAJC12,			HERC4,	HERC4,			0.450922	0.263413	0.461706	0.520144	0.476187	0.669488	0.666604	1.96841	1.79272	1.88578	2.02443	1.81747	2.01188	2.02069	1.27902	1.46654	1.29649	1.28239	1.10884	1.06754	1.11489	1	1	1	1	1	1	1	0	0	1	0	1
BCL6_M6136_1.02	chr3:181429414-181429585	3	131	160	-	GGGAGGCCGGGGGAGGAGGGGGCAGGCGAG	3	2	1	SOX2,DNAJC19,	SOX2,	SOX2,					-0.119111	-0.11831	-0.108915	-0.358586	-0.261564	-0.294026	-0.173014	1.43649	1.27674	1.30838	1.2147	1.16902	1.09415	1.20698	1.58715	1.56157	1.48829	1.80346	1.54131	1.47671	1.47083	0	0	0	-1	0	0	0	0	0	1	0	0
BHLHE40_disc2	chr10:100206539-100206710	2	124	140	+	CGCCCCGCCTGCAGGAG	4	2	3	PYROXD2,HPS1,	HPS1,	HPS1,					0.458225	0.444798	0.285211	0.383887	0.466067	0.439677	0.42814	3.698	3.67095	4.33633	4.48297	4.52001	4.92465	4.37642	2.75639	2.38385	3.37212	3.28431	3.30759	3.38815	3.13319	1	1	1	1	1	1	1	1	0	0	0	0
BHLHE40_disc2	chr10:100206539-100206710	4	132	148	-	CGCCCGGGCTCCTGCAG	4	1	3	PYROXD2,HPS1,	HPS1,	HPS1,					-0.238854	-0.113148	-0.047827	-0.114743	-0.169161	-0.195674	-0.160884	3.698	3.67095	4.33633	4.48297	4.52001	4.92465	4.37642	5.55381	4.06738	4.48488	5.57907	5.84359	6.47855	5.3371	-1	0	0	0	0	-1	0	1	0	0	0	0
ELF1_M5374_1.02	chr10:100206539-100206710	2	149	160	-	TACCCGGAAGCG	4	2	3	PYROXD2,HPS1,	HPS1,	HPS1,					0.647904	0.694925	0.729329	0.695635	0.764433	0.732687	0.622633	3.698	3.67095	4.33633	4.48297	4.52001	4.92465	4.37642	2.03076	1.68574	1.92578	2.28017	2.19369	2.40122	2.2837	1	1	1	1	1	1	1	1	0	0	0	0
ELF1_M5374_1.02	chr10:100206539-100206710	2	27	38	-	CTCCCGGAAGTG	4	2	3	PYROXD2,HPS1,	HPS1,	HPS1,					1.20959	0.973795	0.997852	1.01406	1.27273	1.06973	0.968706	3.698	3.67095	4.33633	4.48297	4.52001	4.92465	4.37642	1.21566	1.22176	1.46836	1.71032	1.30241	1.5859	1.51282	1	1	1	1	1	1	1	1	0	0	0	0
ATF5_M2977_1.02	chr1:40442528-40442699	2	81	90	-	CTCTCCCTTA	2	3	3	MFSD2A,CAP1,							0.16933	0.077583	0.199868	0.099038	0.117163	0.151522	0.21865	4.80056	4.52147	5.17911	5.85025	5.30189	6.51238	6.88973	4.12993	4.00278	4.31115	5.17244	4.89885	5.21871	5.72301	1	0	1	0	0	0	1	0	0	0	0	0
ATF5_M2977_1.02	chr1:40442528-40442699	4	96	105	-	CTCTCCCTTT	2	2	3	MFSD2A,CAP1,							-0.060013	-0.100193	-0.113311	-0.318988	-0.183166	-0.241037	-0.249128	4.80056	4.52147	5.17911	5.85025	5.30189	6.51238	6.88973	5.16075	5.05276	5.60588	7.60716	6.43707	7.65068	8.54963	0	0	0	-1	-1	-1	-1	0	0	0	0	0
SRF_known7	chr1:155804390-155804561	2	140	151	+	TACCTTATATGG	2	1	3	GON4L,DAP3,							0.253554	0.279161	0.352176	0.338232	0.293948	0.304039	0.329119	1.86985	2.05913	2.39455	2.50676	2.47563	2.48075	2.66467	1.50118	1.59254	1.64668	1.90685	1.71483	1.77859	1.81028	1	1	1	1	1	1	1	0	0	0	0	0
SRF_known7	chr1:155804390-155804561	2	142	153	-	AACCATATAAGG	2	2	3	GON4L,DAP3,							0.306472	0.388415	0.376937	0.370016	0.426611	0.387657	0.378509	1.86985	2.05913	2.39455	2.50676	2.47563	2.48075	2.66467	1.44968	1.45503	1.66997	1.72353	1.66343	1.80627	1.89104	1	1	1	1	1	1	1	0	0	0	0	0
BHLHE40_disc2	chr1:212732260-212732431	2	66	82	+	CGCGCGGCCCGGCGGGG	4	2	3	NENF,ATF3,	ATF3,	ATF3,	ATF3,	ATF3,	ATF3,	RP11-338C15.5,FAM71A,BATF3,	0.200726	0.174569	0.111317	0.21917	0.140549	0.14654	0.084323	5.68479	4.9761	6.38608	7.29768	7.39472	8.4964	8.17676	5.08581	4.3179	5.88565	6.76983	6.38127	8.02159	8.24505	1	1	0	1	0	0	0	0	0	0	0	0
BHLHE40_disc2	chr1:212732260-212732431	2	70	86	+	CGGCCCGGCGGGGGCGG	4	2	3	NENF,ATF3,	ATF3,	ATF3,	ATF3,	ATF3,	ATF3,	RP11-338C15.5,FAM71A,BATF3,	0.594714	0.465985	0.471223	0.597221	0.470078	0.449349	0.421785	5.68479	4.9761	6.38608	7.29768	7.39472	8.4964	8.17676	3.19318	3.15119	3.94881	4.26958	4.6048	5.65418	5.69911	1	1	1	1	1	1	1	0	0	0	0	0
E2F3_M2271_1.02	chr10:74020531-74020702	4	9	23	-	GAGAGGGGGAGGGAG	4	2	3	DDIT4,ASCC1,					RP11-442H21.2,		-0.084567	0.016113	-0.088131	-0.059712	-0.169912	-0.030586	-0.066547	5.56565	5.28404	5.84133	6.53065	6.0924	8.09084	8.6333	6.29016	5.12974	6.15885	6.7993	7.06282	8.42607	9.39184	0	0	0	0	-1	0	0	1	0	1	1	0
BHLHE40_disc2	chr10:74033438-74033609	3	84	100	-	CCCGGTGACAGCGGCCG	1	2	1	DDIT4,ASCC1,		DDIT4,					-0.454854	-0.477567	-0.689911	-0.766194	-0.828929	-0.788221	-0.552356	2.22693	1.80265	1.80702	1.91212	1.7918	1.88484	1.77743	3.44554	3.0004	3.57869	3.96008	4.0716	3.73575	3.26699	-1	-1	-1	-1	-1	-1	-1	1	0	1	0	0
MXI1_M4678_1.02	chr10:74057827-74057998	4	127	141	-	GTTGCCATGGCAGCC	4	3	3	DNAJB12,DDIT4,							-0.352017	-0.442557	-0.397432	-0.303712	-0.295948	-0.467629	-0.133915	3.61827	2.62629	3.50106	3.87479	3.96054	3.45	5.22843	5.37923	4.29518	5.52065	5.81662	4.79157	6.03704	6.5059	-1	-1	-1	0	0	-1	0	0	0	1	0	1
MXI1_M4678_1.02	chr10:74057827-74057998	4	128	142	+	GCTGCCATGGCAACG	4	1	3	DNAJB12,DDIT4,							-0.38923	-0.467594	-0.208374	-0.3942	-0.410639	-0.409544	0.025417	3.61827	2.62629	3.50106	3.87479	3.96054	3.45	5.22843	5.04633	4.43947	4.08227	6.00537	5.97141	6.00264	5.8629	-1	-1	0	-1	-1	-1	0	0	0	1	0	1
CTCF_M4592_1.02	chr17:74117554-74117725	2	120	140	+	GGGCCGCGAGGGGGCGCCCCA	2	2	3	FOXJ1,EXOC7,					UBALD2,	RNF157-AS1,RNF157,FOXJ1,ATF4P3,	0.307786	0.260848	0.435163	0.368844	0.477905	0.455714	0.283422	0.976452	1.03098	1.24009	1.1198	1.27515	1.3107	1.38452	0.760372	0.776218	0.795803	0.811343	0.831007	0.807124	1.03994	1	1	1	1	0	0	0	1	1	0	1	1
FOXP4_M3284_1.02	chr11:19838755-19838926	1	10	28	-	TTGTTTTGTTGTTTTGTTT	3	3	1	NAV2,DBX1,							-0.029193	0.117408	-0.030383	0.057991	-0.072335	0.136068	-0.081295	1.57506	1.66549	1.6024	1.62613	1.34728	1.57736	1.44828	1.58094	1.64289	1.6706	1.52597	1.51964	1.37326	1.57679	0	1	0	0	0	0	0	0	0	1	0	1
CEBPZ_M6174_1.02	chr11:61717138-61717309	2	32	42	+	AGCCAATCACA	2	3	3	RAB3IL1,BEST1,	BEST1,	BEST1,	RP11-810P12.5,FTH1,AP003733.1,	RP11-810P12.5,FTH1,AP003733.1,	RP11-810P12.5,	RP11-810P12.5,FTH1,AP003733.1,	0.341075	0.354255	0.414452	0.433873	0.317287	0.406619	0.506962	2.71502	2.41785	3.51435	4.30012	3.48187	4.66868	5.21318	1.92692	1.80483	2.33072	2.7784	2.42943	3.13894	3.1895	1	1	1	1	1	1	1	0	0	0	0	0
CEBPZ_M6174_1.02	chr11:61717138-61717309	1	70	80	+	AGCCAATCAGA	2	3	3	RAB3IL1,BEST1,	BEST1,	BEST1,	RP11-810P12.5,FTH1,AP003733.1,	RP11-810P12.5,FTH1,AP003733.1,	RP11-810P12.5,	RP11-810P12.5,FTH1,AP003733.1,	0.914323	0.637042	0.966563	1.03025	0.94465	1.11237	1.1502	2.71502	2.41785	3.51435	4.30012	3.48187	4.66868	5.21318	1.0898	1.3222	1.30863	1.54477	1.28001	1.56726	1.62299	1	1	1	1	1	1	1	0	0	0	0	0
FOSL1_M6231_1.02	chr11:61717138-61717309	2	32	43	-	CTGTGATTGGCT	2	3	3	RAB3IL1,BEST1,	BEST1,	BEST1,	RP11-810P12.5,FTH1,AP003733.1,	RP11-810P12.5,FTH1,AP003733.1,	RP11-810P12.5,	RP11-810P12.5,FTH1,AP003733.1,	0.471048	0.262873	0.441208	0.461023	0.385057	0.485756	0.470685	2.71502	2.41785	3.51435	4.30012	3.48187	4.66868	5.21318	1.76458	2.00919	2.25926	2.8238	2.3299	2.8947	3.15319	1	1	1	1	1	1	1	0	0	0	0	0
FOSL1_M6231_1.02	chr11:61717138-61717309	2	70	81	-	CTCTGATTGGCT	2	3	3	RAB3IL1,BEST1,	BEST1,	BEST1,	RP11-810P12.5,FTH1,AP003733.1,	RP11-810P12.5,FTH1,AP003733.1,	RP11-810P12.5,	RP11-810P12.5,FTH1,AP003733.1,	0.361123	0.331064	0.439676	0.545538	0.357254	0.662077	0.625772	2.71502	2.41785	3.51435	4.30012	3.48187	4.66868	5.21318	1.83812	1.86085	2.33112	2.63664	2.39475	2.50907	2.69739	1	1	1	1	1	1	1	0	0	0	0	0
BHLHE40_disc2	chr14:77428196-77428367	2	13	29	-	GGCTGGGGCCGCAGCGG	2	3	3	IRF2BPL,ANGEL1,							0.673247	0.650578	0.633396	0.775886	0.797627	0.946765	0.962981	6.13003	4.93937	6.13143	7.54106	6.94796	7.81252	7.53063	2.96015	2.63794	3.18694	3.45351	3.1428	2.99632	2.91851	1	1	1	1	1	1	1	0	0	1	0	0
BHLHE40_disc2	chr14:77428196-77428367	2	14	30	+	CGCTGCGGCCCCAGCCC	2	3	3	IRF2BPL,ANGEL1,							0.399178	0.358925	0.37437	0.546746	0.542395	0.531948	0.602125	6.13003	4.93937	6.13143	7.54106	6.94796	7.81252	7.53063	4.10177	3.45579	4.24268	4.53438	4.26424	4.56094	4.33413	1	1	1	1	1	1	1	0	0	1	0	0
KLF15_M6321_1.02	chr1:33808004-33808175	2	109	125	-	GGTGGGGGGAGGGTGGC	2	3	3	PHC2,A3GALT2,							0.277253	0.244525	0.322755	0.285853	0.392615	0.780618	0.604925	1.76282	1.72102	2.11228	1.8068	2.09676	3.12045	3.69064	1.26994	1.31519	1.44768	1.32292	1.44489	1.34209	1.88153	1	1	1	1	1	1	1	1	0	1	0	1
KLF15_M6321_1.02	chr1:33808004-33808175	2	110	126	-	GGGTGGGGGGAGGGTGG	2	3	3	PHC2,A3GALT2,							0.27831	0.25187	0.386769	0.279479	0.475584	0.615938	0.532786	1.76282	1.72102	2.11228	1.8068	2.09676	3.12045	3.69064	1.30911	1.34397	1.39735	1.34398	1.312	1.56226	2.028	1	1	1	1	1	1	1	1	0	1	0	1
BHLHE40_disc2	chr15:37387291-37387462	4	135	151	-	GGCCGAGCCCCGGGCGG	1	3	2	MEIS2,	MEIS2,						-0.241866	-0.133026	-0.149314	-0.122427	-0.102962	-0.285168	-0.286581	1.6514	1.66238	1.70729	1.82882	1.69688	1.47322	1.42865	2.2545	1.94736	2.10203	2.19819	2.07885	2.09824	1.97531	-1	-1	-1	0	0	-1	-1	0	0	1	0	1
BHLHE40_disc2	chr15:37387291-37387462	4	143	159	+	GGCTCGGCCGCCTGCCC	1	3	2	MEIS2,	MEIS2,						-0.154393	-0.122398	-0.161796	-0.150752	-0.08613	-0.16711	-0.084565	1.6514	1.66238	1.70729	1.82882	1.69688	1.47322	1.42865	2.03647	1.96458	2.12242	2.17965	1.96981	1.83483	1.55166	-1	-1	-1	-1	0	-1	0	0	0	1	0	1
KLF15_M6321_1.02	chr15:37387291-37387462	4	62	78	-	GGGGGGCGGTGAGGGGC	1	3	2	MEIS2,	MEIS2,						-0.161506	-0.109736	-0.147896	-0.06096	-0.111495	-0.238434	-0.133756	1.6514	1.66238	1.70729	1.82882	1.69688	1.47322	1.42865	1.90435	1.91261	2.0448	1.96215	1.99016	1.95604	1.58141	-1	0	-1	0	0	-1	0	0	0	1	0	1
KLF15_M6321_1.02	chr15:37387291-37387462	2	79	95	-	GGCTGGGGGTGGGGGCT	1	2	2	MEIS2,	MEIS2,						0.126354	0.098366	0.080317	0.186413	0.182365	0.032327	-0.035198	1.6514	1.66238	1.70729	1.82882	1.69688	1.47322	1.42865	1.57154	1.53892	1.5823	1.54567	1.51604	1.54376	1.49751	1	0	0	0	0	0	0	0	0	1	0	1
TRIM28_M3835_1.02	chr16:51185391-51185562	4	87	95	-	CCCGCGGCC	3	1	3	SALL1,	SALL1,	SALL1,					-0.171044	-0.022793	-0.055091	-0.120691	-0.103801	-0.074468	-0.022872	3.25377	2.98606	3.40971	3.53418	3.26362	3.69545	3.54147	3.65448	3.1564	3.60822	3.94108	3.67398	3.78926	3.62328	-1	0	0	0	0	0	0	0	0	1	0	0
RFX5_disc3	chr16:70655764-70655935	1	72	80	-	AACTGATGA	1	1	1	MTSS1L,IL34,							0.021553	0.148913	0.116295	0.119183	0.131842	0.131279	0.015095	1.95389	2.02496	2.26098	2.21754	2.11856	1.83457	1.88412	1.7292	1.68586	1.79926	1.89606	1.72945	1.65312	1.73787	0	1	0	0	0	0	0	0	0	1	0	0
SRF_known7	chr16:75279057-75279228	2	17	28	+	TCCCAAATATGG	2	2	2	CTRB1,BCAR1,	BCAR1,	BCAR1,					0.790095	0.887448	0.891071	1.0293	1.11681	0.875621	0.969972	4.80074	4.631	6.02088	7.90744	8.13128	7.54151	7.33959	2.10801	1.81672	2.32335	2.71938	2.47977	2.94265	2.8935	1	1	1	1	1	1	1	0	0	1	0	0
SRF_known7	chr16:75279057-75279228	2	19	30	-	GACCATATTTGG	2	2	2	CTRB1,BCAR1,	BCAR1,	BCAR1,					0.734194	0.866135	0.913139	0.97834	1.12812	0.848598	1.00384	4.80074	4.631	6.02088	7.90744	8.13128	7.54151	7.33959	2.26385	1.95024	2.36353	3.01387	2.59758	3.1821	2.61429	1	1	1	1	1	1	1	0	0	1	0	0
BHLHE40_disc2	chr17:1619583-1619754	2	38	54	+	CGCCCACCCGGGGGCCG	4	3	3	WDR81,TLCD2,			SMG6,RP11-667K14.4,RP11-667K14.3,OVCA2,MIR212,MIR132,HIC1,DPH1,		WDR81,SMG6,SGSM2,RP11-667K14.4,RP11-667K14.3,OVCA2,MIR212,MIR132,HIC1,DPH1,		0.563254	0.503257	0.645535	0.594689	0.566094	0.671086	0.891057	4.9007	3.84437	5.00183	5.49945	5.33777	5.89759	6.10893	3.04962	2.41919	2.72481	3.05882	3.02806	3.08619	2.61144	1	1	1	1	1	1	1	1	0	1	0	0
SP8_1	chr17:1619583-1619754	2	34	45	+	GCCCCGCCCACC	4	3	3	WDR81,TLCD2,			SMG6,RP11-667K14.4,RP11-667K14.3,OVCA2,MIR212,MIR132,HIC1,DPH1,		WDR81,SMG6,SGSM2,RP11-667K14.4,RP11-667K14.3,OVCA2,MIR212,MIR132,HIC1,DPH1,		0.522395	0.328476	0.490828	0.566904	0.534736	0.572226	0.68905	4.9007	3.84437	5.00183	5.49945	5.33777	5.89759	6.10893	3.0482	2.79978	3.11114	3.08477	2.96169	3.34909	3.20866	1	1	1	1	1	1	1	1	0	1	0	0
KLF15_M6321_1.02	chr1:45008967-45009138	4	25	41	+	GGCTGGGGGGAGGGGAG	3	1	3	TMEM53,RNF220,							-0.269521	-0.176425	-0.386965	-0.298125	-0.269442	-0.235194	-0.084448	2.41788	2.39844	2.3025	2.68274	2.27689	3.70954	3.07694	3.20624	3.31852	3.26258	3.58961	3.0405	4.67028	3.35288	-1	0	-1	-1	0	0	0	1	1	1	0	1
KLF15_M6321_1.02	chr1:45008967-45009138	2	26	42	+	GCTGGGGGGAGGGGAGG	3	2	3	TMEM53,RNF220,							0.308697	0.355696	0.390328	0.597035	0.32561	0.314897	0.405593	2.41788	2.39844	2.3025	2.68274	2.27689	3.70954	3.07694	1.83347	1.92816	1.62484	1.40555	1.69036	2.64734	2.09611	1	1	1	1	1	0	1	1	1	1	0	1
SRF_known7	chr17:16189363-16189534	1	120	131	+	GACCAAATAAGG	2	3	3	PIGL,CENPV,							0.522298	0.683913	0.873618	1.01791	1.0327	1.31223	1.15728	1.81394	2.40767	2.586	3.12421	2.90138	3.98209	3.84097	1.09174	1.18374	1.08217	1.11789	0.993193	1.01468	1.13518	1	1	1	1	1	1	1	1	1	1	0	0
SRF_known7	chr17:16189363-16189534	1	122	133	-	GCCCTTATTTGG	2	3	3	PIGL,CENPV,							0.456223	0.572626	0.697848	0.895223	0.927417	1.24451	1.10455	1.81394	2.40767	2.586	3.12421	2.90138	3.98209	3.84097	1.22856	1.38108	1.37274	1.37956	1.27306	1.1636	1.32647	1	1	1	1	1	1	1	1	1	1	0	0
LMX1A_1	chr2:42175711-42175882	2	133	149	-	GGATTTAATTAAACTGC	4	3	3	PKDCC,					PKDCC,		0.56633	0.487124	0.465409	0.5264	0.418357	0.652731	1.04957	7.58216	6.10743	6.94065	7.24931	6.63993	6.94962	11.3538	4.36228	3.73008	4.14499	4.44645	4.34416	3.64768	4.14116	1	1	1	1	1	1	1	0	0	1	0	1
E2F3_M2271_1.02	chr2:47630109-47630280	2	16	30	+	CAGCGTGCGCGGGAA	1	1	2	MSH2,KCNK12,							0.25983	0.269372	0.363192	0.215667	0.310699	0.303315	0.321405	5.34364	4.06984	5.01318	5.33749	5.42034	5.14485	4.8937	3.97057	3.20247	3.66618	4.13768	3.85814	3.67989	3.26729	1	1	1	1	1	1	1	0	0	1	0	0
BHLHE40_disc2	chr2:208634681-208634852	4	109	125	+	GGCCCCGCCAGGAGCGG	4	3	3	PLEKHM3,FZD5,	FZD5,	FZD5,	PLEKHM3,	PLEKHM3,	RNU6-360P,PLEKHM3,	PLEKHM3,	-0.320035	-0.189114	-0.23119	-0.277413	-0.300218	-0.219898	-0.324608	2.51403	2.35312	2.53159	2.73076	2.58491	3.2415	3.02382	3.32435	2.76284	3.39665	3.62369	3.46165	4.04402	4.15719	-1	-1	-1	-1	-1	-1	-1	1	0	0	0	0
BHLHE40_disc2	chr2:208634681-208634852	2	13	29	+	CTCAGGCCCGGGCGCGG	4	3	3	PLEKHM3,FZD5,	FZD5,	FZD5,	PLEKHM3,	PLEKHM3,	RNU6-360P,PLEKHM3,	PLEKHM3,	0.399333	0.326496	0.333948	0.305686	0.356557	0.591418	0.440445	2.51403	2.35312	2.53159	2.73076	2.58491	3.2415	3.02382	1.63569	1.66792	1.96351	1.934	1.88118	1.90083	1.97936	1	1	1	1	1	1	1	1	0	0	0	0
RFX5_disc3	chr2:210164076-210164247	3	131	139	+	AACTGATGA	1	2	3	PTH2R,MAP2,							0.025664	-0.081108	-0.146627	-0.195836	-0.276476	-0.132147	0.047763	1.4944	1.35983	1.48537	1.51562	1.36877	1.56525	1.66593	1.49817	1.5141	1.59303	1.93469	1.79283	1.71611	1.74707	0	0	0	-1	-1	0	0	0	0	1	0	1
SOX1_M5824_1.02	chr2:151184377-151184548	2	136	152	-	GAACTATTTCATTGGTC	4	3	3	RND3,MMADHC,							0.41726	0.352028	0.375941	0.452852	0.480014	0.555485	0.510415	2.22124	2.25603	2.17917	2.19926	2.19272	2.46431	2.75746	1.48604	1.54084	1.44527	1.44033	1.31411	1.52477	1.58922	1	1	1	1	1	1	1	0	0	0	0	0
SOX1_M6475_1.02	chr3:29517435-29517606	1	75	90	-	TTTTACATGACAAAGA	4	3	3	RBMS3,							1.28735	1.02928	1.29159	1.53324	1.59117	1.8827	1.86186	4.56679	3.75761	4.35881	5.91857	6.10181	8.15372	8.29196	1.27519	1.34385	1.2186	1.21159	1.20801	1.29333	1.24148	1	1	1	1	1	1	1	0	0	1	0	1
SOX1_M6475_1.02	chr3:57234048-57234219	1	52	67	+	TTTAGCATGTCAATGA	4	3	3	HESX1,APPL1,							0.590927	0.515247	0.620592	0.593026	0.488639	0.929231	1.06496	2.36386	2.38795	2.27453	2.1295	1.98685	2.75489	3.79996	1.25579	1.35602	1.19461	1.1354	1.17082	1.11551	1.33068	1	1	1	1	1	1	1	0	0	1	0	1
SOX1_M3910_1.02	chr3:183152898-183153069	1	64	78	-	TCAGCATTGTTTTGC	4	3	3	MCF2L2,KLHL6,							0.381943	0.232676	0.332026	0.408937	0.274609	0.436469	0.59193	1.80975	1.68711	1.81496	1.82701	1.62291	1.8719	2.19732	1.24175	1.30815	1.27571	1.25087	1.20196	1.18284	1.22046	1	1	1	1	1	1	1	0	0	1	0	1
SOX1_M6475_1.02	chr3:183152898-183153069	1	60	75	+	CTTTGCAAAACAATGC	4	3	3	MCF2L2,KLHL6,							0.351301	0.337237	0.371843	0.446992	0.370918	0.516625	0.55557	1.80975	1.68711	1.81496	1.82701	1.62291	1.8719	2.19732	1.29567	1.29557	1.23636	1.23466	1.1448	1.14458	1.33971	1	1	1	1	1	1	1	0	0	1	0	1
POU3F1_3	chr3:185827109-185827280	2	16	27	-	GTGCATAAATTA	1	1	2	ETV5,DGKG,	ETV5,	ETV5,	DGKG,	DGKG,			0.800632	0.811304	1.06827	0.972248	0.95462	0.947457	0.767157	3.46407	3.25231	3.6192	3.91442	3.96996	3.37383	2.86648	1.51142	1.41616	1.32766	1.48119	1.4475	1.35092	1.43928	1	1	1	1	1	1	1	0	0	1	0	0
SOX1_M6129_1.02	chr4:56147528-56147699	1	84	98	+	TATCAATGACAATGG	3	3	3	SRD5A3,KDR,							0.614778	0.501488	0.750057	0.813923	0.840041	1.05626	0.855949	2.12791	2.14479	2.49554	2.73938	2.51663	2.89313	2.61335	1.18782	1.33978	1.22014	1.23594	1.09902	1.10211	1.12415	1	1	1	1	1	1	1	0	0	1	0	1
SOX1_M6475_1.02	chr4:56147528-56147699	1	83	98	+	ATATCAATGACAATGG	3	3	3	SRD5A3,KDR,							0.505649	0.541368	0.680164	0.77817	0.728408	0.995471	0.757744	2.12791	2.14479	2.49554	2.73938	2.51663	2.89313	2.61335	1.28204	1.31337	1.29678	1.24378	1.24448	1.14589	1.26047	1	1	1	1	1	1	1	0	0	1	0	1
SOX1_M6129_1.02	chr4:169762283-169762454	2	133	147	-	TCTGCATCTCAAAGG	2	3	3	PALLD,CBR4,							1.4975	1.38643	1.42106	1.70853	1.85475	1.88675	1.71061	6.3837	6.02504	7.28496	9.69368	9.25175	12.0076	10.6426	1.49912	1.50162	1.70043	1.68244	1.5174	1.80454	1.95442	1	1	1	1	1	1	1	0	0	1	0	1
SOX1_M6475_1.02	chr4:169762283-169762454	2	133	148	-	CTCTGCATCTCAAAGG	2	3	3	PALLD,CBR4,							1.5659	1.3988	1.53628	1.921	1.85644	2.03826	1.83929	6.3837	6.02504	7.28496	9.69368	9.25175	12.0076	10.6426	1.43298	1.52319	1.55452	1.47441	1.55939	1.69951	1.86573	1	1	1	1	1	1	1	0	0	1	0	1
SOX1_1	chr5:107008316-107008487	2	134	149	-	CAGTAATTCAATTAGT	2	3	3	EFNA5,	EFNA5,	EFNA5,					0.249776	0.087188	0.259255	0.261845	0.14643	0.526877	0.327368	3.61958	2.87534	3.32296	3.30681	3.4838	4.62524	3.18234	2.94356	2.52928	2.68557	2.74173	2.8027	2.84767	2.77182	0	0	1	0	0	1	1	0	0	1	0	0
SOX1_M6475_1.02	chr6:90193122-90193293	1	13	28	-	ATTTACATGTCAATGG	3	3	3	RRAGD,ANKRD6,							0.96621	0.777365	1.028	1.11862	1.12541	1.36331	1.40073	3.12393	2.85261	3.15584	3.14503	3.14207	3.94594	4.18105	1.1141	1.27455	1.134	1.09855	1.10183	0.996055	1.11141	1	1	1	1	1	1	1	0	0	1	0	1
MEIS2_1	chr6:137278018-137278189	2	86	99	-	ATGACAGCTGCGAA	1	1	1	SLC35D3,IL20RA,							1.30731	1.13091	1.15387	1.14104	1.13242	0.90606	0.649947	8.91461	8.21477	9.68733	8.98633	8.89828	5.79108	3.82998	2.31201	2.39228	2.899	2.78381	2.73889	2.34114	2.06382	1	1	1	1	1	1	1	0	0	1	0	1
SOX1_M3910_1.02	chr6:137278018-137278189	2	93	107	+	CTGTCATTGTTATGC	1	1	1	SLC35D3,IL20RA,							1.78081	1.66365	1.82772	1.7925	1.78418	1.38223	0.658152	8.91461	8.21477	9.68733	8.98633	8.89828	5.79108	3.82998	1.36072	1.39964	1.3182	1.35599	1.34991	1.35667	1.8607	1	1	1	1	1	1	1	0	0	1	0	1
SOX1_M6129_1.02	chr6:137278018-137278189	1	96	110	-	AATGCATAACAATGA	1	2	1	SLC35D3,IL20RA,							1.74851	1.54468	1.80495	1.81592	1.84623	1.59504	1.02869	8.91461	8.21477	9.68733	8.98633	8.89828	5.79108	3.82998	1.41683	1.534	1.40062	1.41729	1.18159	1.13801	1.38108	1	1	1	1	1	1	1	0	0	1	0	1
SOX1_M6475_1.02	chr6:137278018-137278189	1	96	111	-	GAATGCATAACAATGA	1	2	1	SLC35D3,IL20RA,							1.759	1.65119	1.85703	1.77735	1.90211	1.59712	1.22584	8.91461	8.21477	9.68733	8.98633	8.89828	5.79108	3.82998	1.36992	1.41013	1.3789	1.43038	1.192	1.1322	1.09876	1	1	1	1	1	1	1	0	0	1	0	1
SOX1_M3910_1.02	chr6:167854597-167854768	2	93	107	+	TCACTTTTGTTATTC	4	3	3	TCP10,C6orf123,							0.686697	0.578883	0.627484	0.656506	0.708091	0.741021	0.843367	4.91512	3.73088	4.47785	5.09585	4.3845	5.51381	5.3827	2.57486	2.07055	2.31763	2.5363	2.27248	2.55085	2.49323	1	1	1	1	1	1	1	0	0	1	0	1
SOX1_M6475_1.02	chr7:27950066-27950237	1	29	44	+	ATTTGCATGCCAAAGG	4	3	3	TAX1BP1,JAZF1,							0.437022	0.557632	0.484258	0.523025	0.605253	0.973329	1.16021	2.01101	2.07953	2.0784	2.14068	2.0666	2.89019	3.658	1.26883	1.19368	1.3235	1.25244	1.11645	1.06105	1.15352	1	1	1	1	1	1	1	0	0	1	0	1
FOXB1_1	chr7:28929753-28929924	1	133	146	-	GAATGACACACCTG	3	3	3	CREB5,CHN2,							0.141844	0.197174	0.236979	0.171569	0.223222	0.221572	0.416441	2.3279	2.12712	2.23426	2.28334	1.91534	1.93184	2.43687	2.0385	1.76746	1.82855	1.88115	1.45043	1.61428	1.56971	0	1	1	0	1	1	1	0	0	0	0	0
SOX1_M6475_1.02	chr7:76302788-76302959	2	115	130	-	GTCTGCATAATAAAAG	3	3	3	POMZP3,CCDC146,							0.707091	0.644821	0.851284	0.872624	0.918947	0.987623	1.13475	6.36897	5.10675	6.41858	7.19853	7.74781	9.80724	9.14061	3.09914	2.63326	2.96872	2.94419	3.06303	3.72782	2.96852	1	1	1	1	1	1	1	0	0	0	0	0
SOX1_M6129_1.02	chr8:5023671-5023842	2	104	118	-	AATGCAAGACAATGC	3	1	3	CSMD1,							0.24025	0.156225	0.200954	0.140324	0.107424	0.151015	0.193566	10.4916	8.80366	10.6119	14.2406	15.7582	19.3114	16.3614	8.80923	8.24272	9.28354	12.5801	13.9899	16.8141	13.8672	1	1	1	1	0	1	1	0	0	1	0	1
PAX6_M3728_1.02	chr8:32987009-32987180	1	153	165	+	TGAGCTGGTACTG	2	3	3	NRG1,FUT10,							1.13156	1.01741	1.25457	1.33857	1.52564	1.64396	1.61999	5.42709	4.95193	5.51577	7.03764	6.8318	8.39329	10.102	1.66059	1.68778	1.53795	1.69153	1.45699	1.56955	1.6447	1	1	1	1	1	1	1	0	0	0	0	0
SOX1_M6129_1.02	chr8:62736150-62736321	1	96	110	+	TCTGCTTAACAAAAG	4	3	3	NKAIN3,ASPH,							1.57575	1.26483	1.60491	1.70301	1.63698	1.97147	1.77927	7.00887	5.71869	6.76484	7.74688	7.05723	8.35217	8.62866	1.47256	1.52433	1.42026	1.37003	1.34137	1.21478	1.48807	1	1	1	1	1	1	1	0	0	1	0	1
SOX1_M1599_1.02	chr9:16768931-16769102	1	96	104	-	ATTGTTCCC	1	2	1	BNC2,							0.781457	0.688185	0.683521	0.689389	0.81061	0.689337	0.439719	3.02456	2.89079	2.83051	2.8877	2.84175	2.29346	2.08356	1.43142	1.42766	1.35407	1.45613	1.20672	1.13489	1.30361	1	1	1	1	1	1	1	0	0	1	0	1
SOX1_M6129_1.02	chrX:150070993-150071164	1	127	141	+	CTTGCATCTCAATGG	4	2	3	HMGB3,CD99L2,	CD99L2,	CD99L2,			HMGB3,		0.66798	0.575529	0.938486	1.08698	0.907035	0.978168	0.96171	4.54056	4.34137	5.35746	5.53958	5.04566	7.36893	7.92056	2.83533	2.37184	2.276	2.32054	2.84034	3.19167	4.02642	1	1	1	1	1	1	1	0	0	1	0	1
SOX1_M6475_1.02	chrX:150070993-150071164	2	126	141	+	ACTTGCATCTCAATGG	4	3	3	HMGB3,CD99L2,	CD99L2,	CD99L2,			HMGB3,		0.494674	0.581632	0.740035	0.814602	0.701792	0.905982	0.814182	4.54056	4.34137	5.35746	5.53958	5.04566	7.36893	7.92056	2.71575	2.42513	2.47918	2.47602	2.52149	3.05898	3.74746	1	1	1	1	1	1	1	0	0	1	0	1
SOX1_M3910_1.02	chr11:6325010-6325181	1	30	44	-	ACATCATTGTTATGC	4	2	3	PRKCDBP,CCKBR,							0.665777	0.663642	0.772411	0.836621	0.966663	0.92233	0.802176	2.68258	2.40649	2.94822	3.35706	3.37904	3.7669	3.73971	1.36336	1.27262	1.41683	1.44463	1.27063	1.52921	1.61948	1	1	1	1	1	1	1	0	0	1	0	1
SOX1_M6475_1.02	chr11:6325010-6325181	1	26	41	+	CTTTGCATAACAATGA	4	3	3	PRKCDBP,CCKBR,							0.698605	0.620543	0.826387	0.805352	0.90434	0.977032	0.749657	2.68258	2.40649	2.94822	3.35706	3.37904	3.7669	3.73971	1.29089	1.26783	1.26563	1.47893	1.34834	1.28279	1.62667	1	1	1	1	1	1	1	0	0	1	0	1
SOX1_3	chr11:13119680-13119851	2	25	39	+	TTGAATCACAGTCAT	1	1	1	TEAD1,ARNTL,							0.633091	0.561222	0.614891	0.539829	0.540089	0.521695	0.412128	3.36621	2.69994	3.05864	3.11613	2.77282	2.81442	2.72064	1.75488	1.50065	1.69122	1.81697	1.68432	1.62646	1.83119	1	1	1	1	1	1	1	0	0	0	0	0
SOX1_M3910_1.02	chr11:13119680-13119851	1	64	78	+	GCTCCATTGTGATTC	1	1	1	TEAD1,ARNTL,							0.988029	0.742143	0.904083	0.887021	0.818868	0.785149	0.636857	3.36621	2.69994	3.05864	3.11613	2.77282	2.81442	2.72064	1.22302	1.22409	1.23289	1.28801	1.21567	1.14295	1.35905	1	1	1	1	1	1	1	0	0	0	0	0
SOX1_M6475_1.02	chr1:244978972-244979143	2	94	109	+	ATAACAATGACAATGG	1	1	1	DESI2,COX20,							2.00786	1.73115	1.91077	1.79058	1.89927	1.63728	1.27059	12.3937	8.84347	11.6466	11.8998	10.8546	7.47565	6.23565	1.65128	1.54043	1.73503	2.02404	1.59126	1.47871	1.93492	1	1	1	1	1	1	1	0	0	1	0	1
IRX3_M5582_1.02	chr10:2243989-2244160	1	114	125	+	CTTGTCATGTAG	3	3	3	PFKP,ADARB2,							1.38131	0.685356	1.30434	1.21578	1.37787	1.73733	1.40924	4.81854	2.61354	3.4705	3.72703	3.34288	5.74121	5.06379	1.15925	1.32195	1.05249	1.04753	0.967889	0.906275	1.13155	1	1	1	1	1	1	1	0	0	1	0	1
SOX1_M6134_1.02	chr11:130016427-130016598	1	97	111	-	TTTGCAACTGAAAGC	3	2	3	ST14,APLP2,							0.222041	0.140111	0.23826	0.415516	0.605233	0.593679	0.387754	1.71615	1.621	1.82859	1.93396	2.03931	2.2643	2.04581	1.37766	1.45121	1.33189	1.22366	1.13712	1.22779	1.33365	1	1	1	1	1	1	1	1	0	0	0	0
FOXB1_1	chr17:12623392-12623563	1	141	154	+	AAATGACACAACTG	1	2	3	MYOCD,ARHGAP44,					RP11-1090M7.1,ARHGAP44,		0.748452	0.615986	0.713031	0.793447	0.904003	0.885373	0.778229	3.48234	3.08872	3.35028	3.64694	3.65502	3.67963	3.43698	1.65322	1.70457	1.697	1.63701	1.51518	1.54222	1.48165	1	1	1	1	1	1	1	0	0	0	0	0
SOX1_M6475_1.02	chr17:12623392-12623563	1	88	103	+	ATTTGCATAATAAAAG	1	3	3	MYOCD,ARHGAP44,					RP11-1090M7.1,ARHGAP44,		0.609591	0.51994	0.644823	0.687478	0.806498	0.853603	0.66496	3.48234	3.08872	3.35028	3.64694	3.65502	3.67963	3.43698	1.91474	1.76835	1.77866	1.92387	1.6649	1.60554	1.90858	1	1	1	1	1	1	1	0	0	0	0	0
POU3F1_3	chr5:58295686-58295857	2	2	13	+	ATGAATAATGTA	2	2	2	RAB3C,PDE4D,							0.280577	0.211765	0.46769	0.426844	0.532271	0.359876	0.308026	4.16395	4.29719	5.3378	6.28094	5.78495	6.05243	5.97211	2.97554	3.35799	3.31207	4.09677	3.45075	4.09336	4.39532	1	1	1	1	1	1	1	0	0	0	0	0
OTX2_2	chr9:108414176-108414347	1	131	145	-	CATAAGCCGATTATT	4	3	3	TAL2,FKTN,							0.738231	0.562109	0.729424	0.826897	0.781661	1.47782	1.94211	2.75014	2.26277	2.50272	2.42241	2.17211	4.84244	9.84381	1.30641	1.27637	1.24326	1.07695	1.03137	1.14581	1.56948	1	1	1	1	1	1	1	0	0	1	0	1
SOX1_M3910_1.02	chr1:38736205-38736376	2	33	47	-	TGCCCTTTGTTTTGC	1	1	2	RRAGC,POU3F1,							0.91029	0.813425	0.858513	0.754263	0.861516	0.552921	0.514502	4.42548	3.74393	4.1405	4.44743	3.7145	3.40552	2.84352	1.80248	1.76265	1.79573	2.00881	1.6324	1.82228	1.68704	1	1	1	1	1	1	1	0	0	1	0	0
SOX1_M6129_1.02	chr1:38736205-38736376	1	30	44	+	TGGGCAAAACAAAGG	1	1	2	RRAGC,POU3F1,							1.23963	1.05724	1.1312	1.12089	1.09829	1.00486	0.538629	4.42548	3.74393	4.1405	4.44743	3.7145	3.40552	2.84352	1.21987	1.27858	1.29491	1.44276	1.22838	1.24296	1.6389	1	1	1	1	1	1	1	0	0	1	0	0
SOX1_M6475_1.02	chr1:38736205-38736376	1	29	44	+	ATGGGCAAAACAAAGG	1	1	2	RRAGC,POU3F1,							1.2103	1.16328	1.12957	1.03438	1.02015	0.983558	0.718034	4.42548	3.74393	4.1405	4.44743	3.7145	3.40552	2.84352	1.25613	1.20168	1.31168	1.60273	1.36062	1.28986	1.38022	1	1	1	1	1	1	1	0	0	1	0	0
FOXB1_3	chr1:12676021-12676192	2	107	117	-	TAAGTAAATAT	2	1	2	VPS13D,DHRS3,	DHRS3,	DHRS3,					0.300328	0.273157	0.1695	0.281796	0.199947	0.215756	0.107846	3.72821	3.26486	3.77166	4.23705	4.04669	4.23102	3.30205	2.9129	2.58542	3.11266	3.52184	3.41246	3.52807	3.01142	1	1	1	1	1	1	0	0	0	1	0	1
SOX1_M6129_1.02	chr10:88613588-88613759	1	63	77	-	TATCAATGACAATGG	2	2	1	MMRN2,BMPR1A,							0.374186	0.488821	0.605912	0.667188	0.564493	0.638743	0.542017	1.89686	2.04884	2.27657	2.15018	2.08623	2.22857	2.1011	1.29444	1.34521	1.25343	1.18975	1.25631	1.34467	1.23963	1	1	1	1	1	1	1	0	0	0	0	0
SOX1_M6475_1.02	chr10:88613588-88613759	1	63	78	-	TTATCAATGACAATGG	2	3	1	MMRN2,BMPR1A,							0.31972	0.383659	0.464418	0.539281	0.606306	0.631241	0.481373	1.89686	2.04884	2.27657	2.15018	2.08623	2.22857	2.1011	1.36409	1.42453	1.36799	1.30218	1.1646	1.1707	1.29777	1	1	1	1	1	1	1	0	0	0	0	0
FOXB1_1	chr5:68218210-68218381	4	107	120	-	GAATGAAACAGGGA	1	2	2	SLC30A5,PIK3R1,							-0.242977	-0.219712	-0.222294	-0.260819	-0.123366	-0.124995	-0.073979	13.2358	10.3948	12.3041	15.718	15.5376	12.511	8.38616	16.724	11.8803	14.8711	19.5034	17.269	12.9595	8.64912	-1	-1	-1	-1	0	0	0	0	0	1	0	1
SOX1_M6129_1.02	chr10:112896851-112897022	1	81	95	-	TTTGCAGCACAATGA	3	3	3	ADRA2A,							0.291474	0.282998	0.304501	0.315523	0.347372	0.59768	0.421711	1.75848	1.78975	1.82454	1.8001	1.89013	2.10205	2.08647	1.37261	1.33988	1.37349	1.40404	1.34864	1.30403	1.5277	1	1	1	1	1	1	1	0	0	1	0	0
SOX1_M6475_1.02	chr10:112896851-112897022	1	81	96	-	ATTTGCAGCACAATGA	3	3	3	ADRA2A,							0.339344	0.3141	0.379061	0.365496	0.456225	0.663618	0.445944	1.75848	1.78975	1.82454	1.8001	1.89013	2.10205	2.08647	1.22324	1.24264	1.24376	1.29849	1.18107	1.08567	1.33149	1	1	1	1	1	1	1	0	0	1	0	0
[truncated: 39 more rows]
[truncated: 13 more columns]

## Sheet: pert2_pass
motif	region	motif_effect	start	end	strand	replaced_seq	original_cluster_WT	cluster_LogFC	cluster_WT_alpha	closest_genes	PCHiC_hESC	PCHiC_NPC	PCHiC_excitatory	PCHiC_hippocampal	PCHiC_motor	PCHiC_astrocytes	Log2FC_TP0hr	Log2FC_TP3hr	Log2FC_TP6hr	Log2FC_TP12hr	Log2FC_TP24hr	Log2FC_TP48hr	Log2FC_TP72hr	WTalpha_TP0hr	WTalpha_TP3hr	WTalpha_TP6hr	WTalpha_TP12hr	WTalpha_TP24hr	WTalpha_TP48hr	WTalpha_TP72hr	PERTalpha_TP0hr	PERTalpha_TP3hr	PERTalpha_TP6hr	PERTalpha_TP12hr	PERTalpha_TP24hr	PERTalpha_TP48hr	PERTalpha_TP72hr	func_TP0hr	func_TP3hr	func_TP6hr	func_TP12hr	func_TP24hr	func_TP48hr	func_TP72hr	CTCF_h64	CTCF_ectoderm	NANOG_h64	NANOG_ectoderm	OTX2_h64
[truncated: 775 more rows]
[truncated: 13 more columns]

[truncated: 4 more sheets: pert1_pass, pert3_all, pert2_all, pert1_all]
