# Supplementary material for: Massively parallel reporter perturbation assays uncover temporal regulatory architecture during neural differentiation
Source: Nat Commun. 2022 Mar 21;13:1504. doi: 10.1038/s41467-022-28659-0 (PMC8938438; doi:10.1038/s41467-022-28659-0)
Supplement: Supplementary file 5 — Dataset 2 [file 41467_2022_28659_MOESM5_ESM.xlsx]

## Sheet: region_by_motif_heatmap
	chr1:117811765-117811936	chr1:12676021-12676192	chr1:145438316-145438487	chr1:155804390-155804561	chr1:160983559-160983730	chr1:165320209-165320380	chr1:166919460-166919631	chr1:17760603-17760774	chr1:181939130-181939301	chr1:18807298-18807469	chr1:201708818-201708989	chr1:204424332-204424503	chr1:205641296-205641467	chr1:20813188-20813359	chr1:212732260-212732431	chr1:22469826-22469997	chr1:226297636-226297807	chr1:230736475-230736646	chr1:233249267-233249438	chr1:23885911-23886082	chr1:244978972-244979143	chr1:27337557-27337728	chr1:27339473-27339644	chr1:27933863-27934034	chr1:3022152-3022323	chr1:33808004-33808175	chr1:3624010-3624181	chr1:36351738-36351909	chr1:3709978-3710149	chr1:38412720-38412891	chr1:38736205-38736376	chr1:38758019-38758190	chr1:38869457-38869628	chr1:40442528-40442699	chr1:45008967-45009138	chr1:51887751-51887922	chr1:53128634-53128805	chr1:59249675-59249846	chr1:62054476-62054647	chr1:69442968-69443139	chr1:75540912-75541083	chr1:7669063-7669234	chr1:85810070-85810241	chr1:9774467-9774638	chr10:100206539-100206710	chr10:102245393-102245564	chr10:112896851-112897022	chr10:126745821-126745992	chr10:2243989-2244160
ALX1_5	0	0	0	0	0	0	0	0	0	0	0	0	0	0	0	0	0	0	0	0	0	0	0	0	0	0	0	0	0	0	0	0	0	0	0	0	0	0	0	0	0	0	0	0	0	0	0	0	0
ATF5_M2977_1.02	0	0	0	0	0	0	0	0	0	0	0	0	0	0	0	0	0	0	0	0	0	0	0	0	0	0	0	0	0	0	0	0	0	Contributing	0	0	0	0	0	0	0	0	0	0	0	0	0	0	0
BARHL1_1	0	0	0	0	0	0	0	0	0	0	0	0	0	0	0	0	0	0	0	0	0	0	0	0	0	0	0	0	0	0	0	0	0	0	0	0	0	0	0	0	0	0	0	0	0	0	0	0	0
BARHL2_M5296_1.02	0	0	0	0	0	0	0	0	0	0	0	0	0	0	0	0	0	0	0	0	0	0	0	0	0	0	0	0	0	0	0	0	0	0	0	0	0	0	0	0	0	0	0	0	0	0	0	0	0
BARHL2_M5992_1.02	0	0	0	0	0	0	0	0	0	0	0	0	0	0	0	0	0	0	0	0	0	0	0	0	0	0	0	0	0	0	0	0	0	0	0	0	0	0	0	0	0	0	0	0	0	0	0	0	0
BCL6_M6136_1.02	0	0	0	0	Contributing	0	0	0	0	0	0	0	Contributing	Inhibiting	0	0	0	0	0	0	0	0	0	0	0	0	0	0	0	0	Essential	0	0	0	Contributing	0	0	0	0	0	0	0	Silencing	0	0	0	0	0	0
BHLHE40_disc2	0	0	0	0	0	0	0	0	0	0	0	0	0	0	Contributing	0	0	0	0	Contributing	0	Essential	0	0	0	0	0	0	0	0	0	0	0	0	0	0	0	0	0	0	0	0	0	0	Contributing	0	0	0	0
BSX_M4780_1.02	0	0	0	0	0	0	0	0	0	0	0	0	0	0	0	0	0	0	0	0	0	0	0	0	0	0	0	0	0	0	0	0	0	0	0	0	0	0	0	0	0	0	0	0	0	0	0	0	0
BX088580.2_M6121_1.02	0	Essential	0	0	0	0	0	Essential	0	0	0	0	0	0	0	0	0	0	0	0	0	0	0	0	0	0	0	0	0	0	0	0	0	0	0	0	0	0	0	0	0	0	0	0	0	0	0	0	0
CEBPZ_M6174_1.02	0	0	Essential	0	0	0	0	0	0	0	0	0	0	0	0	0	0	0	0	0	0	0	Contributing	0	0	0	0	0	0	0	0	0	0	0	0	0	0	Contributing	0	0	0	0	0	0	0	0	0	0	0
CTCF_M4592_1.02	0	0	0	0	0	0	0	0	0	0	0	0	0	Contributing	0	0	0	0	0	0	0	0	0	0	0	0	0	0	0	Contributing	0	0	0	0	0	0	0	0	Inhibiting	0	0	0	0	0	0	0	0	0	0
CTCFL_disc1	0	0	0	0	0	0	0	0	0	0	0	0	0	0	0	0	0	0	0	0	0	0	0	0	0	0	0	0	0	0	0	0	0	0	0	0	0	0	0	0	0	0	0	0	0	0	0	0	0
DMBX1_M5286_1.02	0	0	0	0	0	0	0	0	0	0	0	0	0	0	0	0	0	0	0	0	0	0	0	0	0	0	0	0	0	0	0	0	0	0	0	0	0	0	0	0	0	0	0	0	0	0	0	0	0
DMBX1_M5983_1.02	0	0	0	0	0	0	0	0	0	0	0	0	0	0	0	0	0	0	0	0	0	0	0	0	0	0	0	0	0	0	0	0	0	0	0	0	0	0	0	0	0	0	0	0	0	0	0	0	0
DMRT1_M0630_1.02	0	0	0	0	0	0	0	0	0	0	0	0	0	0	0	0	0	0	0	0	0	0	0	0	0	0	0	0	0	0	0	0	0	0	0	0	0	0	0	0	0	0	0	0	0	0	0	0	0
DMRT2_1	0	0	0	0	0	0	0	0	0	0	0	0	0	0	0	0	0	0	0	0	0	0	0	0	0	0	0	0	0	0	0	0	0	0	0	0	0	0	0	0	0	0	0	0	0	0	0	0	0
DMRT2_M3118_1.02	0	0	0	0	0	0	0	0	0	0	0	0	0	0	0	0	0	0	0	0	0	0	0	0	0	0	0	0	0	0	0	0	0	0	0	0	0	0	0	0	0	0	0	0	0	0	0	0	0
DMRTA2_M0629_1.02	0	0	0	0	0	0	0	0	0	0	0	0	0	0	0	0	0	0	0	0	0	0	0	0	0	0	0	0	0	0	0	0	0	0	0	0	0	0	0	0	0	0	0	0	0	0	0	0	0
DMRTC2_M0634_1.02	0	0	0	0	0	0	0	0	0	0	0	0	0	0	0	0	0	0	0	0	0	0	0	0	0	0	0	0	0	0	0	0	0	0	0	0	0	0	0	0	0	0	0	0	0	0	0	0	0
E2F_known18	0	0	0	0	0	0	0	0	0	0	0	0	0	0	0	0	0	0	0	0	0	0	0	0	0	0	0	0	0	0	0	0	0	0	0	0	0	0	0	0	0	0	0	0	0	0	0	0	0
E2F_known9	0	0	0	0	0	0	0	0	0	0	0	0	0	0	0	0	0	0	0	0	0	0	0	0	0	0	0	0	0	0	0	0	0	0	0	0	0	0	0	0	0	0	0	0	0	0	0	0	0
E2F3_M2271_1.02	0	0	0	0	Inhibiting	0	0	0	0	0	0	0	0	0	0	0	0	0	0	0	0	0	0	0	0	0	Contributing	0	0	0	0	0	0	0	0	0	0	0	0	0	0	0	0	0	0	0	0	0	0
E2F4_M6194_1.02	0	0	0	0	0	Inhibiting	0	0	0	0	0	0	0	0	0	0	0	0	0	0	0	0	0	0	0	0	0	0	0	0	0	0	0	0	0	0	0	0	0	0	0	0	0	0	0	0	0	0	0
E2F7_M6196_1.02	0	0	0	0	0	0	0	0	0	0	0	0	0	0	0	0	0	0	0	0	0	0	0	0	0	0	0	0	0	0	0	0	0	0	0	0	0	0	0	0	0	0	0	0	0	0	0	0	0
ELF1_known3	0	0	0	0	0	0	0	0	0	0	0	0	0	0	0	0	0	0	0	0	0	0	0	0	0	0	0	0	0	0	0	0	0	0	0	0	0	0	0	0	0	0	0	0	Contributing	0	0	0	0
ELF1_M5374_1.02	0	0	0	0	0	0	0	0	0	0	0	0	0	0	0	0	0	0	0	0	0	0	0	0	0	0	0	0	0	0	0	0	0	0	0	0	0	0	0	0	0	0	0	0	Contributing	0	0	0	0
ENSG00000250096_M5792_1.02	0	0	0	0	0	0	0	0	0	0	0	0	0	0	0	0	0	0	0	0	0	0	0	0	0	0	0	0	0	0	0	0	0	0	0	0	0	0	0	0	0	0	0	0	0	0	0	0	0
ENSG00000250096_M5794_1.02	0	0	0	0	0	0	0	0	0	0	0	0	0	0	0	0	0	0	0	0	0	0	0	0	0	0	0	0	0	0	0	0	0	0	0	0	0	0	0	0	0	0	0	0	0	0	0	0	0
ESRRA_disc4	0	0	0	0	0	0	0	0	0	0	Contributing	0	Inhibiting	0	0	0	0	0	0	0	0	0	0	0	0	0	0	Inhibiting	0	0	0	0	0	0	0	0	0	0	0	0	0	0	0	0	0	0	0	Contributing	0
ESRRG_M6008_1.02	0	0	0	0	0	0	0	0	0	0	0	0	0	0	0	0	0	0	0	0	0	0	0	0	0	0	0	0	0	0	0	0	0	0	0	0	0	0	0	0	0	0	0	0	0	0	0	0	0
ETV5_M5433_1.02	0	0	0	0	Contributing	0	0	0	0	0	0	0	0	0	0	0	0	0	Essential	0	0	0	0	0	0	0	0	0	0	0	0	0	0	0	0	0	0	0	0	0	0	0	0	0	0	0	0	0	0
FLI1_3	0	0	0	0	Contributing	0	0	0	0	0	0	0	0	0	0	0	0	0	Essential	0	0	0	0	0	0	0	0	0	0	0	0	0	0	0	0	0	0	0	0	0	0	0	0	0	0	0	0	0	0
FOSL1_M2279_1.02	0	0	0	0	0	0	0	0	0	0	0	0	0	0	Contributing	0	0	0	0	0	0	0	0	0	0	0	0	0	0	0	0	0	0	0	0	0	0	0	0	0	0	Essential	0	0	0	0	0	0	0
FOSL1_M6231_1.02	0	0	Essential	0	0	0	0	0	0	0	0	0	0	0	0	0	0	0	0	0	0	0	0	0	0	0	0	0	0	0	0	0	0	0	0	0	0	0	0	0	0	0	0	0	0	0	0	0	0
FOXB1_1	0	0	0	0	0	0	0	0	0	0	0	0	0	0	0	0	0	0	0	0	0	0	0	0	0	0	0	0	0	0	0	0	0	0	0	0	0	0	0	0	0	0	0	0	0	0	0	0	0
FOXB1_2	0	Essential	0	0	0	0	0	0	0	0	0	0	0	0	0	0	0	0	0	0	0	0	0	0	0	0	0	0	0	0	0	0	0	0	0	0	0	0	0	0	0	0	0	0	0	0	0	0	0
FOXB1_3	0	Contributing	0	0	0	0	0	0	0	0	0	0	0	0	0	0	0	0	0	0	0	0	0	0	0	0	0	0	0	0	0	0	0	0	0	0	0	0	0	0	0	0	0	0	0	0	0	0	0
FOXB1_4	0	0	0	0	0	0	0	0	0	0	0	0	0	0	0	0	0	0	0	0	0	0	0	0	0	0	0	0	0	0	0	0	0	0	0	0	0	0	0	0	0	0	0	0	0	0	0	0	0
FOXD1_M0757_1.02	0	0	0	0	0	0	0	0	0	0	0	0	0	0	0	0	0	0	0	0	0	0	0	0	0	0	0	0	0	0	0	0	0	0	Inhibiting	0	0	0	0	0	0	0	0	0	0	0	0	0	0
FOXD1_M6017_1.02	0	0	0	0	0	0	0	0	0	0	0	0	0	0	0	0	0	0	0	0	0	0	0	0	0	0	0	0	Contributing	0	0	0	0	0	0	0	0	0	0	0	0	0	0	Contributing	0	0	0	0	0
FOXJ3_8	0	0	0	0	0	0	0	0	0	0	0	0	0	0	0	0	0	0	0	0	0	0	0	0	0	0	0	0	Inhibiting	0	0	0	Contributing	0	0	0	0	0	0	0	0	0	0	0	0	0	0	0	0
FOXO6_M4973_1.02	Contributing	0	0	0	0	0	0	0	0	0	0	0	0	0	0	0	0	0	0	0	0	0	0	0	0	0	0	0	0	0	0	0	0	0	0	0	0	0	0	0	0	0	0	0	0	0	0	0	0
FOXO6_M5465_1.02	0	0	0	0	0	0	0	0	0	0	0	0	0	0	0	0	0	0	0	0	0	0	0	0	0	0	0	0	0	0	0	0	0	0	0	0	0	0	0	0	0	0	0	0	0	0	0	0	0
FOXP3_1	0	0	0	0	0	0	0	0	0	0	0	0	0	0	0	0	0	0	0	0	0	0	0	0	0	0	0	0	0	0	0	0	0	0	0	0	0	0	0	0	0	0	0	0	0	0	0	0	0
FOXP4_M3284_1.02	0	0	0	0	0	0	0	0	0	0	0	0	0	0	0	0	0	0	0	0	0	0	0	0	0	0	0	0	0	0	0	0	Contributing	0	0	0	0	0	0	0	0	0	0	Contributing	0	Silencing	0	0	0
GATA_known9	0	0	0	0	0	0	0	0	0	0	0	0	0	0	0	0	0	0	0	0	0	0	0	0	0	0	0	0	0	0	0	0	0	0	0	0	0	0	0	0	0	0	0	0	0	0	0	0	0
GATA2_M0784_1.02	0	0	0	0	0	0	0	0	0	0	0	0	0	0	0	0	0	0	0	0	0	0	0	0	0	0	0	0	0	0	0	0	0	0	0	0	0	Contributing	0	0	0	0	0	0	0	0	0	0	0
GBX2_5	0	0	0	0	0	0	0	0	0	0	0	0	0	0	0	0	0	0	0	0	0	0	0	0	0	0	0	0	0	0	0	0	0	0	0	0	0	0	0	0	0	0	0	0	0	0	0	0	0
GBX2_M6021_1.02	0	0	0	0	0	0	0	0	0	0	0	0	0	0	0	0	0	0	0	0	0	0	0	0	0	0	0	0	0	0	0	0	0	0	0	0	0	0	0	0	0	0	0	0	0	0	0	0	0
GFI1_3	0	0	0	0	0	0	0	0	0	0	0	0	0	0	0	0	0	0	0	0	0	0	Contributing	0	0	0	0	0	0	0	0	0	0	0	0	0	0	0	0	0	0	0	0	0	0	0	0	0	0
GFI1B_M1870_1.02	0	0	0	0	0	0	0	0	0	0	0	0	0	0	0	0	0	0	0	0	0	0	Contributing	0	0	0	0	0	0	0	0	0	0	0	0	0	0	0	0	0	0	0	0	0	0	0	0	0	0
GFI1B_M5188_1.02	0	0	0	0	0	0	0	0	0	0	0	0	0	0	0	0	0	0	0	0	0	0	0	0	0	0	0	0	0	0	0	0	0	0	0	0	0	0	0	0	0	0	0	0	0	0	0	0	0
GLI1_M2545_1.02	0	0	0	0	0	0	0	0	0	0	0	0	0	0	0	0	0	0	0	0	0	0	0	0	0	0	0	0	0	0	0	0	0	0	0	0	0	0	0	0	0	0	0	0	0	0	0	0	0
GLI1_M3352_1.02	0	0	0	0	0	0	0	0	0	0	0	0	0	0	0	0	0	0	0	0	0	0	0	0	0	0	0	0	0	0	0	0	0	0	0	0	0	0	0	0	0	0	0	0	0	0	0	0	0
GLI2_1	0	0	0	0	0	0	0	0	0	0	0	0	0	0	0	0	0	0	0	0	0	0	0	0	0	0	0	0	0	0	0	0	0	0	0	0	0	0	0	0	0	0	0	0	0	0	0	0	0
GLI2_2	0	0	0	0	0	0	0	0	0	0	0	0	0	0	0	0	0	0	0	0	0	0	0	0	0	0	0	0	0	0	0	0	0	0	0	0	0	0	0	0	0	0	0	0	0	0	0	0	0
GLIS3_M4165_1.02	0	0	0	0	0	0	0	0	0	0	0	0	0	0	0	0	0	0	0	0	0	0	0	0	0	0	0	0	0	0	0	0	0	0	0	0	0	0	0	0	0	0	0	0	0	0	0	0	0
HBP1_1	0	0	0	0	0	0	0	0	0	0	0	0	0	0	0	0	0	0	0	0	0	0	0	0	0	0	0	0	0	0	0	0	0	0	0	0	0	0	0	0	0	0	0	0	0	0	0	0	0
HIF1A_1	0	0	0	0	0	0	0	0	0	0	0	0	0	0	0	0	0	0	0	0	0	0	0	0	0	0	0	0	0	0	0	0	0	0	0	0	0	0	0	0	0	0	0	0	0	0	0	0	0
HIF1A_2	0	0	0	0	0	0	0	0	0	0	0	0	0	0	0	0	0	0	0	0	0	0	0	0	0	0	0	0	0	0	0	0	0	0	0	0	0	0	0	0	0	0	0	0	0	0	0	0	0
HNF4_known18	0	0	0	0	0	0	0	0	Contributing	0	0	0	0	0	0	0	0	0	0	0	0	0	0	0	0	0	0	0	0	0	0	0	0	0	0	0	0	0	0	0	0	0	0	0	0	0	0	0	0
HOMEZ_2	0	0	0	0	0	0	0	0	0	0	0	0	0	0	0	0	0	0	0	0	0	0	0	0	0	0	0	0	0	0	0	0	0	0	0	0	0	0	0	0	0	0	0	0	0	0	0	0	0
HOMEZ_M5530_1.02	0	0	0	0	0	0	0	0	0	0	0	0	0	0	0	0	0	0	0	0	0	0	0	0	0	0	0	0	0	0	0	0	0	0	0	0	0	0	0	0	0	0	0	0	0	0	0	0	0
HOXA5_3	0	0	0	0	0	0	0	0	0	0	0	0	0	0	0	0	0	0	0	0	0	0	0	0	0	0	0	0	0	0	0	0	0	0	0	0	0	0	0	0	0	0	0	0	0	0	0	0	0
HOXC10_2	0	0	0	0	0	0	0	0	0	0	0	0	0	0	0	0	0	0	0	0	0	0	0	0	0	0	0	0	0	0	0	0	0	0	0	0	0	0	0	0	0	0	0	0	0	0	0	0	0
HOXC12_2	0	0	0	0	0	0	0	0	0	0	0	0	0	0	0	0	0	0	0	0	0	0	0	0	0	0	0	0	0	0	0	0	0	0	0	0	0	0	0	0	0	0	0	0	0	0	0	0	0
HOXD12_M5560_1.02	0	0	0	0	0	0	0	0	0	0	0	0	0	0	0	0	0	0	0	0	0	0	0	0	0	0	0	0	0	0	0	0	0	0	0	0	0	0	0	0	0	0	0	0	0	0	0	0	0
HOXD13_1	0	0	0	0	0	0	0	0	0	0	0	0	0	0	0	0	0	0	0	0	0	0	0	0	0	0	0	0	0	0	0	0	0	0	0	0	0	0	0	0	0	0	0	0	0	0	0	0	0
HOXD9_2	0	0	0	0	0	0	0	0	0	0	0	0	0	0	0	0	0	0	0	0	0	0	0	0	0	0	0	0	0	0	0	0	0	0	0	0	0	0	0	0	0	0	0	0	0	0	0	0	0
HSF_known3	0	0	0	0	0	0	0	0	0	0	0	0	0	0	0	0	0	0	0	0	0	0	0	0	0	0	0	0	0	0	0	0	0	0	0	0	0	0	0	0	0	0	0	0	0	0	0	0	0
HSF1_M3443_1.02	0	0	0	0	0	0	0	0	0	0	0	0	0	0	0	0	0	0	0	0	0	0	0	0	0	0	0	0	0	0	0	0	0	0	0	0	0	0	0	0	0	0	0	0	0	0	0	0	0
IRF_known14	0	0	0	0	0	0	0	0	0	0	0	0	Inhibiting	0	0	0	0	0	0	0	0	0	0	0	0	0	0	0	0	0	0	0	0	0	0	0	0	0	0	0	0	0	0	0	0	0	0	0	0
IRF_known20	0	0	0	0	0	0	0	0	0	0	0	0	0	0	0	0	0	0	0	0	0	0	0	0	0	0	0	0	0	0	0	0	0	0	0	0	0	0	0	0	0	0	0	0	0	0	0	0	0
IRF3_M5572_1.02	0	0	0	0	0	0	0	0	0	0	0	0	Contributing	0	0	0	0	0	0	0	0	0	0	0	0	0	0	0	0	0	0	0	0	0	0	0	0	0	0	0	0	0	0	0	0	0	0	0	0
IRF4_M5573_1.02	0	0	0	0	0	0	0	0	0	0	0	0	0	0	0	0	0	0	0	0	0	0	0	0	0	0	0	0	0	0	0	0	0	0	0	0	0	0	0	0	0	0	0	0	0	0	0	0	0
IRF6_1	0	0	0	0	0	0	0	0	0	0	0	0	0	0	0	0	0	0	0	0	0	0	0	0	0	0	0	0	0	0	0	0	0	0	0	0	0	0	0	0	0	0	0	0	0	0	0	0	0
IRX2_2	0	0	0	0	0	0	0	0	0	0	0	0	0	0	0	0	0	Essential	0	0	0	0	0	0	0	0	0	0	0	0	0	0	0	0	0	0	0	0	0	0	0	0	0	0	0	0	0	0	0
IRX3_3	0	0	0	0	0	0	0	0	0	0	0	0	0	0	0	0	0	0	0	0	0	0	0	0	0	0	0	0	0	0	0	0	0	0	0	0	0	0	0	Contributing	0	0	0	0	0	0	0	0	0
IRX3_M5581_1.02	0	0	0	0	0	0	0	0	0	0	0	0	0	0	0	0	0	Essential	0	0	0	0	0	0	0	0	0	0	0	0	0	0	0	0	0	0	0	0	0	0	0	0	0	0	0	0	0	0	0
IRX3_M5582_1.02	0	0	0	0	0	0	0	0	0	0	0	0	0	0	0	0	0	Essential	0	0	0	0	0	0	0	0	0	0	0	0	0	0	0	0	0	0	0	0	0	0	0	0	0	0	0	0	0	0	Essential
IRX3_M6037_1.02	0	0	0	0	0	0	0	0	0	0	0	0	0	0	0	0	0	0	0	0	0	0	0	0	0	0	0	0	0	0	0	0	0	0	0	0	0	0	0	Contributing	0	0	0	0	0	0	0	0	0
JUN_M4531_1.02	0	0	0	0	0	0	0	0	0	0	0	0	0	0	Contributing	0	0	0	0	0	0	0	0	0	0	0	0	0	0	0	0	0	0	0	0	0	0	0	0	0	0	0	0	0	0	0	0	0	0
KIAA0415_M0752_1.02	0	0	0	0	0	0	0	0	0	0	0	0	0	0	0	0	0	0	0	0	0	0	0	0	0	0	0	0	0	0	0	0	0	0	0	0	0	0	0	0	0	0	0	0	0	0	0	0	0
KLF15_M6321_1.02	0	0	0	0	0	0	0	0	0	0	0	0	0	0	0	Contributing	0	0	0	0	0	0	0	0	0	Contributing	0	Inhibiting	0	0	0	0	0	0	Inhibiting	0	0	0	0	0	0	0	0	0	0	0	0	0	0
LCOR_M1504_1.02	0	0	0	0	0	0	0	0	0	0	0	0	0	0	0	0	0	0	0	0	0	0	0	0	0	0	0	0	0	0	0	0	0	0	0	0	0	0	0	0	0	0	0	0	0	0	0	0	0
LCOR_M1510_1.02	0	0	0	0	0	0	0	0	0	0	0	0	0	0	0	0	0	0	0	0	0	0	0	0	0	0	0	0	0	0	0	0	0	0	0	0	0	0	0	0	0	0	0	0	0	0	0	0	0
LHX2_3	0	0	0	0	0	0	0	0	0	0	0	0	0	0	0	0	0	0	0	0	0	0	0	0	0	0	0	0	0	0	0	0	0	0	0	0	0	0	0	0	Essential	0	0	0	0	0	0	0	0
LHX3_3	0	0	0	0	0	0	0	0	0	0	0	0	0	0	0	0	0	0	0	0	0	0	0	0	0	0	0	0	0	0	0	0	0	0	0	0	0	0	0	0	0	0	0	0	0	0	0	0	0
LHX5_1	0	0	0	0	0	0	0	0	0	0	0	0	0	0	0	0	0	0	0	0	0	0	0	0	0	0	0	0	0	0	0	0	0	0	0	0	0	0	0	0	0	0	0	0	0	0	0	0	0
LHX9_M5598_1.02	0	0	0	0	0	0	0	0	0	0	0	0	0	0	0	0	0	0	0	0	0	0	0	0	0	0	0	0	0	0	0	0	0	0	0	0	0	0	0	0	Contributing	0	0	0	0	0	0	0	0
LMX1A_1	0	0	0	0	0	0	0	0	0	0	0	0	0	0	0	0	0	0	0	0	0	0	0	0	0	0	0	0	0	0	0	0	0	0	0	0	0	0	0	0	0	0	0	0	0	0	0	0	0
MEIS2_1	0	0	0	0	0	0	0	0	0	0	0	0	0	0	0	0	0	0	0	0	0	0	0	0	0	0	0	0	0	0	0	0	0	0	0	0	0	0	0	0	0	0	0	0	0	0	0	0	0
MEIS2_4	0	0	0	0	0	0	0	0	0	0	0	Silencing	0	0	0	0	0	0	0	0	0	0	0	0	0	0	0	0	0	0	0	0	0	0	0	0	0	0	0	0	0	0	0	0	0	0	0	0	0
MEIS3_3	0	0	0	0	0	0	0	0	0	0	0	Silencing	0	0	0	0	0	0	0	0	0	0	0	0	0	0	0	0	0	0	0	0	0	0	0	0	0	0	0	0	0	0	0	0	0	0	0	0	0
MXI1_M4678_1.02	0	0	0	Inhibiting	0	0	0	0	0	0	0	0	0	0	0	0	0	0	0	0	Contributing	0	0	0	0	0	0	0	0	0	0	0	0	0	0	Contributing	Silencing	0	0	0	0	0	0	0	0	0	0	0	0
MYBL1_M1356_1.02	0	0	0	0	0	0	0	0	0	0	0	0	0	0	0	0	0	0	0	0	0	0	0	0	0	0	0	0	0	0	0	0	0	0	0	0	0	0	0	0	0	0	0	0	0	0	0	0	0
MYBL1_M1923_1.02	0	0	0	0	0	0	0	0	0	0	0	0	0	0	0	0	0	0	0	0	0	0	0	0	0	0	0	0	0	0	0	0	0	0	0	0	0	0	0	0	0	0	0	0	0	0	0	0	0
NANOG_disc2	0	0	0	0	0	0	0	0	0	0	0	0	0	0	0	0	0	0	0	0	0	0	0	0	0	0	0	0	0	0	Contributing	0	0	0	0	0	0	0	0	0	0	0	0	0	0	0	Contributing	0	0
NEUROD2_1	0	0	0	0	0	0	0	0	0	0	0	0	0	0	0	0	0	0	0	0	0	0	0	0	0	0	0	0	0	0	0	0	0	0	0	0	0	0	0	0	0	0	0	0	0	0	0	0	0
NEUROG1_M5229_1.02	0	0	0	Contributing	0	0	0	0	0	0	0	0	0	0	0	0	0	0	0	0	0	0	0	0	0	0	0	0	0	0	0	0	0	0	0	0	0	0	0	0	0	0	0	0	0	0	0	0	0
NEUROG2_2	0	0	0	0	0	0	0	0	0	0	0	0	0	0	0	0	0	0	0	0	0	0	0	0	0	0	0	0	0	0	0	0	0	0	0	0	0	0	0	0	0	0	0	0	0	0	0	0	0
NFATC1_M1522_1.02	0	0	0	0	0	0	0	0	0	0	0	0	0	0	0	0	0	0	0	0	0	0	0	0	0	0	0	0	0	0	0	0	0	0	0	0	0	0	0	0	0	0	0	0	0	0	0	0	0
NFIA_M5662_1.02	0	0	0	0	0	0	0	0	0	0	0	0	0	0	0	0	0	0	0	0	0	0	0	0	0	0	0	0	0	0	0	0	0	0	0	0	0	0	0	Contributing	0	0	0	0	0	0	0	0	0
NFIB_1	0	0	0	0	0	0	0	0	0	0	0	0	0	0	0	0	0	0	0	0	0	0	0	0	0	0	0	0	0	0	0	0	0	0	0	0	0	0	0	0	0	0	0	0	0	0	0	0	0
NKX2-2_2	0	0	0	0	0	0	0	0	0	0	0	0	0	0	0	0	0	0	0	0	0	0	0	0	0	0	0	0	0	0	0	0	0	0	0	0	0	0	Inhibiting	0	0	0	0	0	0	0	0	0	0
NKX2-4_1	0	0	0	0	0	0	0	0	0	0	0	0	0	0	0	0	0	0	0	0	0	0	0	0	0	0	0	0	0	0	0	0	0	0	0	0	0	0	0	0	0	0	0	0	0	0	0	0	0
NKX2-5_M1052_1.02	0	0	0	0	0	0	0	0	0	0	0	0	0	0	0	0	0	0	0	0	0	0	0	0	0	0	0	0	0	0	0	0	0	0	0	0	0	0	0	0	0	0	0	0	0	0	0	0	0
NKX2-5_M3634_1.02	0	0	0	0	0	0	0	0	0	0	0	0	0	0	0	0	0	0	0	0	0	0	0	0	0	0	0	0	0	0	0	0	0	0	0	0	0	0	0	0	0	0	0	0	0	0	0	0	0
NKX3-1_6	0	0	0	0	0	0	0	0	0	0	0	0	0	0	0	0	0	0	0	0	0	0	0	0	0	0	0	0	0	0	0	0	0	0	0	0	0	0	0	0	0	0	0	0	0	0	0	0	0
NKX3-2_3	0	0	0	0	0	0	0	0	0	0	0	0	0	0	0	0	0	0	0	0	0	0	0	0	0	0	0	0	0	0	0	0	0	0	0	0	0	0	0	0	0	0	0	0	0	0	0	0	0
NR2F2_M5676_1.02	0	0	0	0	0	0	0	0	0	0	0	0	0	0	0	0	0	0	0	0	0	0	0	Contributing	0	0	0	0	0	0	0	0	0	0	0	0	0	0	0	0	0	0	0	0	0	0	0	0	0
OTP_M3694_1.02	0	0	0	0	0	0	0	0	0	0	0	0	0	0	0	0	0	0	0	0	0	0	0	0	0	0	0	0	0	0	0	0	0	0	0	0	0	0	0	0	0	0	0	0	0	0	0	0	0
OTX1_1	0	0	0	0	0	0	0	0	0	0	0	0	0	0	0	0	0	0	0	0	0	0	0	0	0	0	0	0	0	0	0	0	0	0	0	0	0	0	0	0	0	0	0	0	0	0	0	0	0
OTX2_1	0	0	0	0	0	0	0	0	0	0	0	0	0	0	0	0	0	0	0	0	0	0	0	0	0	0	0	0	0	0	0	0	0	0	0	0	0	0	0	0	0	0	0	0	0	0	0	0	0
OTX2_2	0	0	0	0	0	0	0	0	0	0	0	0	0	0	0	0	0	0	0	0	0	0	0	0	0	0	0	0	0	0	0	0	0	0	0	0	0	0	0	0	0	0	0	0	0	0	0	0	0
PAX6_1	0	0	0	0	0	0	0	0	0	0	0	0	0	0	0	0	0	0	0	0	0	0	0	0	0	0	0	0	0	0	0	0	0	0	0	0	0	0	0	0	0	0	0	0	0	0	0	0	0
PAX6_2	0	0	0	0	0	0	0	0	0	0	0	0	0	0	0	0	0	0	0	0	0	0	0	0	0	0	0	0	0	0	0	0	0	0	0	0	0	0	0	0	0	0	0	0	0	0	0	0	0
PAX6_4	0	0	0	0	0	0	0	0	0	0	0	0	0	0	0	0	0	0	0	0	0	0	0	0	0	0	0	0	0	0	0	0	0	0	0	0	0	0	0	0	0	0	0	0	0	0	0	0	0
PAX6_5	0	0	0	0	0	0	0	0	0	0	0	0	0	0	0	0	0	0	0	0	0	0	0	0	0	0	0	0	0	0	0	0	0	0	0	0	0	0	0	0	0	0	0	0	0	0	0	0	0
PAX6_M3727_1.02	0	0	0	0	0	0	0	0	0	0	0	0	0	0	0	0	0	0	0	0	0	0	0	0	0	0	0	0	0	0	0	0	0	0	0	0	0	0	0	0	0	0	0	0	0	0	0	0	0
PAX6_M3728_1.02	0	0	0	0	0	0	0	0	0	0	0	0	0	0	0	0	0	0	0	0	0	0	0	0	0	0	0	0	0	0	0	0	0	0	0	0	0	0	0	0	0	0	0	0	0	0	0	0	0
PAX6_M6410_1.02	0	0	0	0	0	0	0	0	0	0	0	0	0	0	0	0	0	0	0	0	0	0	0	0	0	0	0	0	0	0	0	0	0	0	0	0	0	0	0	0	0	0	0	0	0	0	0	0	0
PHOX2B_3	0	0	0	0	0	0	0	0	0	0	0	0	0	0	0	0	0	0	0	0	0	0	0	0	0	0	0	0	0	0	0	0	0	0	0	0	0	0	0	0	0	0	0	0	0	0	0	0	0
PITX1_3	0	Contributing	0	0	0	0	0	0	0	0	0	0	0	0	0	0	0	0	0	0	0	0	0	0	0	0	0	0	0	0	0	0	0	0	0	0	0	0	0	0	0	0	0	0	0	0	0	0	0
PITX2_M5720_1.02	0	Contributing	0	0	0	0	0	0	0	0	0	0	0	0	0	0	0	0	0	0	0	0	0	0	0	0	0	0	0	0	0	0	0	0	0	0	0	0	0	0	0	0	0	0	0	0	0	0	0
PKNOX2_M5721_1.02	0	0	0	0	0	0	0	0	0	0	0	Silencing	0	0	0	0	0	0	0	0	0	0	0	0	0	0	0	0	0	0	0	0	0	0	0	0	0	0	0	0	0	0	0	0	0	0	0	0	0
POU3F1_2	0	0	0	0	0	0	0	Essential	0	0	0	0	0	0	0	0	0	0	0	0	0	0	0	0	0	0	0	0	0	0	0	0	0	0	0	0	0	0	0	0	0	0	0	0	0	0	0	0	0
POU3F1_3	0	0	0	0	0	0	0	0	0	0	0	0	0	0	0	0	0	0	0	0	0	0	0	0	0	0	0	0	0	0	0	0	0	0	0	0	0	0	0	0	0	0	0	0	0	0	0	0	0
POU4F1_M5741_1.02	0	0	0	0	0	0	0	0	0	0	0	0	0	0	0	0	0	0	0	0	0	0	0	0	0	0	0	0	0	0	0	0	0	0	0	0	0	0	0	0	0	0	0	0	0	0	0	0	0
POU4F1_M5742_1.02	0	0	0	0	0	0	0	0	0	0	0	0	0	0	0	0	0	0	0	0	0	0	0	0	0	0	0	0	0	0	0	0	0	0	0	0	0	0	0	0	0	0	0	0	0	0	0	0	0
POU4F2_2	0	0	0	0	0	0	0	0	0	0	0	0	0	0	0	0	0	0	0	0	0	0	0	0	0	0	0	0	0	0	0	0	0	0	0	0	0	0	0	0	0	0	0	0	0	0	0	0	0
POU6F2_M5748_1.02	0	0	0	0	0	0	0	0	0	0	0	0	0	0	0	0	0	0	0	0	0	0	0	0	Contributing	0	0	0	0	0	0	0	0	0	0	0	0	0	0	0	0	0	0	0	0	0	0	0	0
PRRX1_4	0	0	0	0	0	0	0	0	0	0	0	0	0	0	0	0	0	0	0	0	0	0	0	0	0	0	0	0	0	0	0	0	0	0	0	0	0	0	0	0	0	0	0	0	0	0	0	0	0
PTEN_1	0	0	0	0	0	0	0	0	0	0	0	0	0	0	Contributing	0	0	0	0	0	0	0	0	0	0	0	0	0	0	0	0	0	0	0	0	0	0	0	0	0	0	0	0	0	0	0	0	0	0
RAD21_disc5	0	0	0	0	0	0	0	0	0	0	0	0	0	0	0	0	0	0	0	0	0	0	0	0	0	0	0	0	0	0	0	0	0	0	0	0	0	0	0	0	0	0	0	0	Contributing	0	0	0	0
RARG_4	0	0	0	0	0	0	0	0	0	0	0	0	0	0	0	0	0	0	0	0	0	0	0	0	0	0	0	0	0	0	0	0	0	0	0	0	0	0	0	0	0	0	0	0	0	0	0	Essential	0
RARG_M5768_1.02	0	0	0	0	0	0	0	0	0	0	0	0	0	0	0	0	0	0	0	0	0	0	0	0	0	0	0	0	0	0	0	0	0	0	0	0	0	0	0	0	0	0	0	0	0	0	0	Contributing	0
RELA_M4497_1.02	0	0	0	0	0	0	0	0	0	0	0	0	0	0	0	0	0	0	0	0	0	0	0	0	0	Essential	0	0	0	0	0	0	0	0	0	0	0	0	0	0	0	0	0	Contributing	0	0	0	0	0
RELB_M6448_1.02	0	0	0	0	0	0	0	0	0	0	0	0	0	0	0	0	0	0	0	0	0	0	0	0	0	Contributing	0	0	0	0	0	0	0	0	0	0	0	0	0	0	0	0	0	0	0	0	0	0	0
REST_M4657_1.02	Contributing	0	0	0	0	0	0	0	0	0	0	0	0	0	0	0	0	0	0	0	0	0	0	0	0	0	0	Contributing	0	0	Essential	0	0	0	0	0	0	0	0	0	0	0	0	0	0	0	0	0	0
RFX5_disc3	0	0	0	0	0	0	0	0	0	0	0	0	0	0	0	0	0	0	0	0	0	0	0	0	0	0	0	0	0	0	0	0	0	0	0	0	0	0	0	0	0	0	0	0	0	0	0	0	0
RUNX1_5	0	0	0	0	0	0	0	0	0	0	0	0	0	0	0	0	0	0	0	0	0	0	0	0	0	0	0	0	0	0	0	0	0	0	0	0	0	0	0	0	0	0	0	0	0	0	0	0	0
RUNX3_2	0	0	0	0	0	0	0	0	0	0	0	0	0	0	0	0	0	0	0	0	0	0	0	0	0	0	0	0	0	0	0	0	0	0	0	0	0	0	0	0	0	0	0	0	0	0	0	0	0
SCXA_M4850_1.02	0	0	0	0	0	0	0	0	0	0	0	0	0	0	0	0	0	0	0	0	0	0	0	Contributing	0	0	0	0	0	0	0	0	0	0	0	0	0	0	0	0	0	0	0	0	0	0	0	0	0
SIN3A_disc3	0	0	0	0	0	0	0	0	0	0	0	0	0	0	0	0	0	0	0	0	0	0	0	0	0	0	0	0	0	0	0	0	0	0	0	0	0	0	0	0	0	0	0	0	0	0	0	0	0
SOX1_1	0	0	0	0	0	0	0	0	0	0	0	0	0	0	0	0	0	0	0	0	0	0	0	0	0	0	0	0	0	0	0	0	0	0	0	0	0	0	0	0	0	0	0	0	0	0	0	0	0
SOX1_3	0	0	0	0	0	0	0	0	0	0	0	0	0	0	0	0	0	0	0	0	0	0	0	0	0	0	0	0	0	0	0	0	0	0	0	0	0	0	0	0	0	0	0	0	0	0	0	0	0
SOX1_5	0	0	0	0	0	0	0	0	0	0	0	0	0	0	0	0	0	0	0	0	0	0	0	0	0	0	0	0	0	0	0	0	0	0	0	0	0	0	0	0	Contributing	0	0	0	0	0	0	0	0
SOX1_M1599_1.02	0	0	0	0	0	0	0	0	0	0	0	0	0	0	0	0	0	0	0	0	0	0	0	0	0	0	0	0	0	0	0	0	0	0	0	0	0	0	0	0	0	0	0	0	0	0	0	0	0
SOX1_M1605_1.02	0	0	0	0	0	0	0	0	0	0	0	0	0	0	0	0	0	0	0	0	0	0	0	0	Contributing	0	0	0	0	0	0	0	0	0	0	0	0	0	0	0	0	0	0	0	0	0	0	0	0
SOX1_M3910_1.02	0	0	0	0	0	0	0	0	0	0	0	0	0	0	0	0	0	0	0	0	0	0	0	0	0	0	0	0	0	0	Contributing	0	0	0	0	0	0	0	0	0	0	0	0	0	0	0	0	0	0
SOX1_M5816_1.02	0	0	0	0	0	0	0	0	0	0	0	0	0	0	0	0	0	0	0	0	0	0	0	0	0	0	0	0	0	0	0	0	0	0	0	0	0	0	0	0	0	0	0	0	0	0	0	0	0
SOX1_M5824_1.02	0	0	0	0	0	0	0	0	0	0	0	0	0	0	0	0	0	0	0	0	0	0	0	0	0	0	0	0	0	0	0	0	0	0	0	0	0	0	0	0	0	0	0	0	0	0	0	0	0
SOX1_M5829_1.02	0	0	0	0	0	0	0	0	0	0	0	0	0	0	0	0	0	0	0	0	0	0	0	0	0	0	0	0	0	0	0	0	0	0	0	0	0	0	0	0	0	0	0	0	0	0	0	0	0
SOX1_M5830_1.02	0	0	0	0	0	0	0	0	0	0	0	0	0	0	0	0	0	0	0	0	0	0	0	0	0	0	0	0	0	0	0	0	0	0	0	0	0	0	0	0	0	0	0	0	0	0	0	0	0
SOX1_M5831_1.02	0	0	0	0	0	0	0	0	0	0	0	0	0	0	0	0	0	0	0	0	0	0	0	0	0	0	0	0	0	0	0	0	0	0	0	0	0	0	0	0	0	0	0	0	0	0	0	0	0
SOX1_M5832_1.02	0	0	0	0	0	0	0	0	0	0	0	0	0	0	0	0	0	0	0	0	0	0	0	0	0	0	0	0	0	0	0	0	0	0	0	0	0	0	0	0	0	0	0	0	0	0	0	0	0
SOX1_M5833_1.02	0	0	0	0	0	0	0	0	0	0	0	0	0	0	0	0	0	0	0	0	0	0	0	0	0	0	0	0	0	0	0	0	0	0	0	0	0	0	0	0	0	0	0	0	0	0	0	0	0
SOX1_M6088_1.02	0	0	0	0	0	0	0	0	0	0	0	0	0	0	0	0	0	0	0	0	0	0	0	0	0	0	0	0	0	0	0	0	0	0	0	0	0	0	0	0	0	0	0	0	0	0	0	0	0
SOX1_M6090_1.02	0	0	0	0	0	0	0	0	0	0	0	0	0	0	0	0	0	0	0	0	0	0	0	0	0	0	0	0	0	0	0	0	0	0	0	0	0	0	0	0	Essential	0	0	0	0	0	0	0	0
SOX1_M6129_1.02	0	Essential	0	0	0	0	0	0	0	0	0	0	0	0	0	0	0	0	0	0	0	0	0	0	0	0	0	Essential	Essential	0	Essential	0	0	0	0	0	0	0	0	0	Contributing	0	0	0	0	0	Essential	0	0
SOX1_M6134_1.02	0	Essential	0	0	0	0	0	0	0	0	0	0	0	0	0	0	0	0	0	0	0	0	0	0	0	0	0	Contributing	0	0	0	0	0	0	0	0	0	0	0	0	Contributing	0	0	0	0	0	0	0	0
SOX1_M6475_1.02	0	0	0	0	0	0	0	0	0	0	0	0	0	0	0	0	0	0	0	0	Contributing	0	0	0	0	0	0	Essential	0	0	Essential	0	0	0	0	0	0	0	0	0	Contributing	0	0	0	0	0	Essential	0	0
SOX11_M5834_1.02	0	0	0	0	0	0	0	0	0	0	0	0	0	0	0	0	0	0	0	0	0	0	0	0	0	0	0	0	0	0	0	0	0	0	0	0	0	0	0	0	0	0	0	0	0	0	0	0	0
SOX4_2	0	0	0	0	0	0	0	0	0	0	0	0	0	0	0	0	0	0	0	0	0	0	0	0	0	0	0	0	0	0	0	0	0	0	0	0	0	0	0	0	0	0	0	0	0	0	0	0	0
SOX5_1	0	0	0	0	0	0	0	0	0	0	0	0	0	0	0	0	0	0	0	0	0	0	0	0	0	0	0	0	0	0	0	0	0	0	0	0	0	0	0	0	0	0	0	0	0	0	0	0	0
SOX7_4	0	0	0	0	0	0	0	0	0	0	0	0	0	0	0	0	0	0	0	0	0	0	0	0	0	0	0	0	0	0	0	0	0	0	0	0	0	0	0	0	0	0	0	0	0	0	0	0	0
SOX7_M5837_1.02	0	0	0	0	0	0	0	0	0	0	0	0	0	0	0	0	0	0	0	0	0	0	0	0	0	0	0	0	0	0	0	0	0	0	0	0	0	0	0	0	0	0	0	0	0	0	0	0	0
SOX8_2	0	0	0	0	0	0	0	0	0	0	0	0	0	0	0	0	0	0	0	0	0	0	0	0	0	0	0	0	0	0	0	0	0	0	0	0	0	0	0	0	0	0	0	0	0	0	Inhibiting	0	0
SOX9_M5838_1.02	0	0	0	0	0	0	0	0	0	0	0	0	0	0	0	0	0	0	0	0	0	0	0	0	0	0	0	0	0	0	0	0	0	0	0	0	0	0	0	0	0	0	0	0	0	0	Inhibiting	0	0
SP8_1	0	0	0	0	0	0	0	0	0	0	0	0	0	0	0	0	0	0	0	0	0	Contributing	0	Inhibiting	0	0	0	0	0	0	0	0	0	0	0	0	0	0	0	0	0	0	0	0	0	0	0	0	Contributing
SRF_known1	0	0	0	Contributing	0	0	0	0	0	0	0	0	0	0	0	0	0	0	0	0	0	0	0	0	0	0	0	0	0	0	0	0	0	0	0	0	0	0	0	0	0	0	0	0	0	0	0	0	0
SRF_known7	0	0	0	Contributing	0	0	0	0	0	0	0	0	0	0	0	0	0	0	0	0	0	0	0	0	0	0	0	0	0	0	0	0	0	0	0	0	0	0	0	0	0	0	0	0	0	0	0	0	0
SRY_6	0	0	0	0	0	0	0	0	0	0	0	0	0	0	0	0	0	0	0	0	0	0	0	0	0	0	0	0	0	0	0	0	0	0	0	0	0	0	0	0	0	0	0	0	0	0	0	0	0
SRY_M5870_1.02	0	0	0	0	0	0	0	0	0	0	0	0	0	0	0	0	0	0	0	0	0	0	0	0	0	0	0	0	0	0	0	0	0	0	0	0	0	0	0	0	0	0	0	0	0	0	0	0	0
STAT_disc6	0	0	0	0	0	0	0	0	0	0	0	0	0	0	0	0	0	0	0	0	0	0	0	0	0	0	0	0	0	0	0	0	0	0	0	0	0	0	0	0	0	0	0	0	0	0	0	0	0
TATA_known6	0	0	0	0	0	0	0	0	Essential	0	0	0	0	0	0	0	0	0	0	0	0	0	0	0	0	0	0	0	0	0	0	0	0	0	0	0	0	0	0	0	0	0	0	0	0	0	0	0	0
TBPL2_M4010_1.02	0	0	0	0	0	0	0	0	0	0	0	0	0	0	0	0	0	0	0	0	0	0	0	0	0	0	0	0	0	0	0	0	0	0	0	0	0	0	0	0	0	0	0	0	0	0	0	0	0
TCF3_2	0	0	0	0	0	0	0	0	0	0	0	0	0	0	0	0	0	0	0	0	0	0	0	0	0	0	0	0	0	0	0	0	0	0	0	0	0	0	0	0	0	0	0	0	0	0	0	0	0
TCF4_M0219_1.02	0	0	0	0	0	0	0	0	0	0	0	0	0	0	0	0	0	0	0	0	0	0	0	0	0	0	0	0	0	0	0	0	0	0	0	0	0	0	0	0	0	0	0	0	0	0	0	0	0
TCF4_M4849_1.02	0	0	0	0	0	0	0	0	0	0	Inhibiting	0	0	0	0	0	0	0	0	0	0	0	0	Inhibiting	0	0	0	0	0	0	0	0	0	0	0	0	0	0	0	0	0	0	0	0	0	0	0	0	0
TCF7L2_known7	0	0	0	0	0	0	Inhibiting	0	0	0	0	0	0	0	0	0	0	0	0	0	0	0	0	0	0	0	0	0	0	0	0	0	0	0	0	0	0	0	0	0	0	0	0	0	0	0	0	0	0
TCF7L2_M5596_1.02	0	0	0	0	0	0	Inhibiting	0	0	0	0	0	0	0	0	0	0	0	0	0	0	0	0	0	0	0	0	0	0	0	0	0	0	0	0	0	0	0	0	0	0	0	0	0	0	0	0	0	0
TEAD1_M4047_1.02	0	0	0	0	0	0	0	0	0	Contributing	0	0	0	0	0	0	0	0	0	0	0	Contributing	0	0	Contributing	0	0	0	0	0	0	0	0	0	0	0	0	0	0	0	0	0	0	0	0	0	0	0	0
TEAD4_1	0	0	0	0	0	0	0	0	0	0	0	0	0	0	0	0	0	0	0	0	0	0	0	Contributing	0	0	0	0	0	0	0	0	0	Essential	0	0	0	0	0	0	0	0	0	0	0	0	0	0	0
TP53_M6103_1.02	0	0	0	0	0	0	0	0	0	0	0	0	0	0	0	0	0	0	0	0	0	0	0	0	0	0	0	0	0	0	0	0	0	0	0	0	0	0	0	0	0	0	0	0	0	0	0	0	0
TP53_M6104_1.02	0	0	0	0	0	0	0	0	0	0	0	0	0	0	0	0	0	0	0	0	0	0	0	0	0	0	0	0	0	0	0	0	0	0	0	0	0	0	0	0	0	0	0	0	0	0	0	0	0
TP73_M6117_1.02	0	0	0	0	0	0	0	0	0	0	0	0	Inhibiting	0	0	0	0	0	0	0	0	0	0	0	0	0	0	0	0	Contributing	0	0	0	0	0	0	0	0	0	0	0	0	0	0	0	0	0	0	0
TRIM28_M3835_1.02	0	0	0	0	0	0	0	0	0	0	0	0	0	0	0	0	0	0	0	0	Contributing	0	0	0	0	0	0	0	0	0	0	0	0	0	0	0	0	0	0	0	0	0	0	0	0	0	0	0	0
ZEB1_M2954_1.02	0	0	0	0	0	0	0	0	0	0	0	0	0	0	0	0	0	0	0	0	0	0	0	0	0	0	0	0	0	0	0	0	0	0	0	0	0	0	0	0	0	0	0	0	0	0	0	0	0
ZIC1_1	0	0	0	0	0	0	0	0	0	0	0	0	0	0	0	0	Inhibiting	0	0	0	0	0	0	0	0	0	0	0	0	0	0	0	0	0	0	0	0	0	0	0	0	0	0	0	0	0	0	0	0
ZIC2_1	0	0	0	0	0	0	0	0	0	0	0	0	0	0	0	0	0	0	0	0	0	0	0	0	0	0	0	0	0	0	0	Contributing	0	0	0	0	0	0	0	0	0	0	0	0	0	0	0	0	Contributing
ZIC2_2	0	0	0	0	0	0	0	0	0	0	0	0	0	0	0	0	0	0	0	0	0	0	0	0	0	0	0	0	0	0	0	0	0	0	0	0	0	0	0	0	0	Essential	0	0	0	0	0	0	0
ZIC3_4	0	0	0	0	0	0	0	0	0	0	0	0	0	0	0	0	0	0	0	0	0	0	0	0	0	0	0	0	0	0	0	0	0	0	0	0	0	0	0	0	0	Essential	0	0	0	0	0	0	0
ZIC4_M4149_1.02	0	0	0	0	0	0	0	0	0	0	0	0	0	0	0	0	0	0	0	0	0	0	0	0	0	0	0	0	0	0	0	0	0	0	0	0	0	0	0	0	0	0	0	0	0	0	0	0	0
ZIC5_M2259_1.02	0	0	0	0	0	0	0	0	0	0	0	0	0	0	0	0	0	0	0	0	0	0	0	0	0	0	0	0	0	0	0	0	0	0	0	0	0	0	0	0	0	0	0	0	0	0	0	0	0
ZNF219_M6553_1.02	0	0	0	0	0	0	0	0	0	0	0	0	0	0	0	0	0	0	0	0	0	0	0	0	0	Contributing	0	0	0	0	0	0	0	0	0	0	0	Contributing	0	0	0	0	0	0	0	0	0	0	0
ZSCAN4_2	0	0	0	0	0	0	0	0	0	0	0	0	0	0	0	0	0	0	0	0	0	0	0	0	0	0	0	0	0	0	0	0	0	0	0	0	0	0	0	0	0	0	0	0	0	0	0	0	0
[truncated: 252 more columns]

## Sheet: motif_categories
motif	Contributing	Essential	Inhibiting	Silencing
ALX1_5	1	0	0	0
BARHL2_M5296_1.02	0	1	0	0
BARHL2_M5992_1.02	0	1	0	0
BSX_M4780_1.02	1	0	0	0
DMBX1_M5983_1.02	1	0	0	0
DMRT1_M0630_1.02	1	0	0	0
DMRTC2_M0634_1.02	1	0	0	0
E2F_known18	0	1	0	0
E2F_known9	1	0	0	0
E2F4_M6194_1.02	0	0	1	0
E2F7_M6196_1.02	0	1	0	0
ENSG00000250096_M5792_1.02	0	0	1	0
ENSG00000250096_M5794_1.02	0	0	1	0
FOXB1_2	0	1	0	0
FOXO6_M4973_1.02	1	0	0	0
FOXO6_M5465_1.02	1	0	0	0
GATA2_M0784_1.02	1	0	0	0
GBX2_M6021_1.02	1	0	0	0
HIF1A_2	0	0	1	0
HOMEZ_2	0	0	1	0
HOMEZ_M5530_1.02	1	0	0	0
HOXC10_2	1	0	0	0
HOXC12_2	0	0	1	0
HOXD12_M5560_1.02	0	0	1	0
HOXD13_1	0	0	1	0
HOXD9_2	0	0	1	0
IRF6_1	0	0	1	0
KIAA0415_M0752_1.02	1	0	0	0
LCOR_M1504_1.02	1	0	0	0
LCOR_M1510_1.02	1	0	0	0
LHX2_3	0	1	0	0
LHX9_M5598_1.02	1	0	0	0
MYBL1_M1356_1.02	0	0	1	0
MYBL1_M1923_1.02	0	0	1	0
NEUROD2_1	0	0	0	1
NEUROG2_2	0	0	0	1
NFATC1_M1522_1.02	1	0	0	0
NFIB_1	0	0	1	0
NKX2-4_1	1	0	0	0
NKX2-5_M1052_1.02	1	0	0	0
OTX1_1	1	0	0	0
PAX6_1	1	0	0	0
PAX6_2	0	0	1	0
PAX6_4	1	0	0	0
PAX6_5	1	0	0	0
PAX6_M3727_1.02	1	0	0	0
PHOX2B_3	1	0	0	0
PRRX1_4	1	0	0	0
RUNX1_5	0	0	1	0
RUNX3_2	0	0	1	0
SOX1_1	1	0	0	0
SOX1_5	1	0	0	0
SOX1_M1599_1.02	0	1	0	0
SOX1_M5824_1.02	1	0	0	0
SOX1_M5829_1.02	1	0	0	0
SOX1_M6090_1.02	0	1	0	0
SOX8_2	0	0	1	0
SOX9_M5838_1.02	0	0	1	0
TCF3_2	0	0	1	0
TP53_M6104_1.02	0	0	1	0
ZSCAN4_2	1	0	0	0
DMBX1_M5286_1.02	0	1	1	0
DMRTA2_M0629_1.02	1	0	1	0
ESRRG_M6008_1.02	2	0	0	0
FOXB1_4	1	0	1	0
FOXD1_M0757_1.02	1	0	1	0
GATA_known9	0	0	2	0
GBX2_5	1	1	0	0
GLI1_M2545_1.02	0	1	1	0
GLI1_M3352_1.02	1	1	0	0
HBP1_1	0	1	1	0
HIF1A_1	0	0	2	0
HNF4_known18	2	0	0	0
HOXA5_3	0	2	0	0
IRF4_M5573_1.02	1	0	1	0
IRX3_3	1	1	0	0
IRX3_M6037_1.02	1	1	0	0
MEIS2_1	1	0	0	1
NEUROG1_M5229_1.02	2	0	0	0
NFIA_M5662_1.02	2	0	0	0
NKX2-5_M3634_1.02	1	0	1	0
NKX3-1_6	2	0	0	0
NKX3-2_3	1	0	1	0
OTX2_2	0	2	0	0
PAX6_M6410_1.02	0	0	0	2
PKNOX2_M5721_1.02	0	0	0	2
POU3F1_3	2	0	0	0
SIN3A_disc3	1	0	1	0
SOX1_M5816_1.02	2	0	0	0
SOX1_M5830_1.02	0	1	1	0
SOX1_M5831_1.02	0	2	0	0
SOX1_M5832_1.02	0	1	1	0
SOX1_M5833_1.02	1	1	0	0
SOX11_M5834_1.02	1	0	1	0
SRY_6	1	1	0	0
SRY_M5870_1.02	1	1	0	0
TBPL2_M4010_1.02	1	1	0	0
TCF7L2_known7	0	1	1	0
DMRT2_M3118_1.02	1	0	1	1
ELF1_known3	2	1	0	0
FOXB1_3	3	0	0	0
FOXD1_M6017_1.02	2	0	1	0
FOXJ3_8	2	0	1	0
GLI2_2	1	1	1	0
GLIS3_M4165_1.02	2	0	1	0
LMX1A_1	2	0	1	0
OTP_M3694_1.02	2	1	0	0
OTX2_1	2	1	0	0
PAX6_M3728_1.02	1	1	1	0
PITX2_M5720_1.02	3	0	0	0
POU4F2_2	1	1	1	0
POU6F2_M5748_1.02	2	1	0	0
PTEN_1	2	0	1	0
RARG_4	1	1	1	0
RARG_M5768_1.02	1	1	1	0
SOX1_3	3	0	0	0
SOX1_M6088_1.02	2	1	0	0
SOX4_2	0	0	3	0
SOX5_1	1	2	0	0
SOX7_4	3	0	0	0
TATA_known6	0	3	0	0
ZIC4_M4149_1.02	3	0	0	0
DMRT2_1	3	0	0	1
ETV5_M5433_1.02	3	1	0	0
FLI1_3	3	1	0	0
FOXB1_1	0	2	2	0
FOXP3_1	3	0	1	0
GFI1B_M1870_1.02	4	0	0	0
GFI1B_M5188_1.02	3	0	1	0
GLI2_1	2	0	1	1
HSF_known3	2	1	1	0
HSF1_M3443_1.02	3	1	0	0
IRF_known20	4	0	0	0
IRX2_2	1	3	0	0
IRX3_M5581_1.02	1	3	0	0
LHX3_3	2	0	1	1
MEIS2_4	0	0	2	2
MEIS3_3	1	0	1	2
NKX2-2_2	2	0	2	0
PITX1_3	4	0	0	0
POU4F1_M5741_1.02	1	3	0	0
POU4F1_M5742_1.02	0	2	2	0
SCXA_M4850_1.02	2	1	1	0
STAT_disc6	3	1	0	0
TCF7L2_M5596_1.02	1	0	2	1
TP53_M6103_1.02	1	0	1	2
ELF1_M5374_1.02	5	0	0	0
GFI1_3	3	0	2	0
IRF_known14	2	2	1	0
IRF3_M5572_1.02	3	1	1	0
IRX3_M5582_1.02	1	4	0	0
LHX5_1	4	1	0	0
NR2F2_M5676_1.02	1	2	2	0
SOX1_M1605_1.02	5	0	0	0
SOX7_M5837_1.02	3	1	1	0
ZIC1_1	3	0	2	0
BARHL1_1	3	2	1	0
FOXP4_M3284_1.02	3	2	0	1
RAD21_disc5	5	0	1	0
SRF_known1	4	2	0	0
TCF4_M4849_1.02	3	0	3	0
SOX1_M3910_1.02	3	4	0	0
ATF5_M2977_1.02	3	0	5	0
TCF4_M0219_1.02	4	1	3	0
ZIC2_2	4	2	2	0
REST_M4657_1.02	4	1	4	0
SRF_known7	6	3	0	0
TRIM28_M3835_1.02	6	0	3	0
ZIC3_4	5	2	2	0
ZNF219_M6553_1.02	6	1	2	0
RELB_M6448_1.02	8	0	1	1
ZIC2_1	8	0	2	0
ZIC5_M2259_1.02	5	2	1	2
CTCFL_disc1	5	2	4	0
E2F3_M2271_1.02	6	0	4	1
ESRRA_disc4	7	1	3	0
TP73_M6117_1.02	5	1	5	0
ZEB1_M2954_1.02	6	3	2	0
FOSL1_M6231_1.02	8	3	1	0
RFX5_disc3	4	2	5	1
NANOG_disc2	9	4	0	0
TEAD1_M4047_1.02	11	2	0	0
RELA_M4497_1.02	10	2	1	1
CTCF_M4592_1.02	7	6	1	1
FOSL1_M2279_1.02	7	8	0	0
JUN_M4531_1.02	9	5	1	0
MXI1_M4678_1.02	8	0	6	1
TEAD4_1	8	3	2	2
CEBPZ_M6174_1.02	12	3	1	0
BCL6_M6136_1.02	10	4	3	2
POU3F1_2	8	10	1	0
BX088580.2_M6121_1.02	6	16	0	0
SP8_1	19	2	1	0
SOX1_M6134_1.02	9	16	0	0
KLF15_M6321_1.02	14	4	7	1
BHLHE40_disc2	16	3	7	1
SOX1_M6475_1.02	9	18	0	0
SOX1_M6129_1.02	8	21	0	0

## Sheet: TF_categories
TF	Contributing	Essential	Inhibiting	Silencing
ALX1	1	0	0	0
BSX	1	0	0	0
DMRT1	1	0	0	0
DMRTC2	1	0	0	0
E2F4	0	0	1	0
E2F7	0	1	0	0
GATA2	1	0	0	0
HOXC10	1	0	0	0
HOXC12	0	0	1	0
HOXD12	0	0	1	0
HOXD13	0	0	1	0
HOXD9	0	0	1	0
IRF6	0	0	1	0
KIAA0415	1	0	0	0
LHX2	0	1	0	0
LHX9	1	0	0	0
NEUROD2	0	0	0	1
NEUROG2	0	0	0	1
NFATC1	1	0	0	0
NFIB	0	0	1	0
NKX2-4	1	0	0	0
OTX1	1	0	0	0
PHOX2B	1	0	0	0
PRRX1	1	0	0	0
RUNX1	0	0	1	0
RUNX3	0	0	1	0
SOX8	0	0	1	0
SOX9	0	0	1	0
TCF3	0	0	1	0
ZSCAN4	1	0	0	0
BARHL2	0	2	0	0
DMRTA2	1	0	1	0
E2F	1	1	0	0
ENSG00000250096	0	0	2	0
ESRRG	2	0	0	0
FOXO6	2	0	0	0
GATA	0	0	2	0
HBP1	0	1	1	0
HNF4	2	0	0	0
HOMEZ	1	0	1	0
HOXA5	0	2	0	0
IRF4	1	0	1	0
LCOR	2	0	0	0
MYBL1	0	0	2	0
NEUROG1	2	0	0	0
NFIA	2	0	0	0
NKX3-1	2	0	0	0
NKX3-2	1	0	1	0
PKNOX2	0	0	0	2
SIN3A	1	0	1	0
SOX11	1	0	1	0
TBPL2	1	1	0	0
DMBX1	1	1	1	0
FOXJ3	2	0	1	0
GBX2	2	1	0	0
GLIS3	2	0	1	0
HIF1A	0	0	3	0
LMX1A	2	0	1	0
NKX2-5	2	0	1	0
OTP	2	1	0	0
PITX2	3	0	0	0
POU4F2	1	1	1	0
POU6F2	2	1	0	0
PTEN	2	0	1	0
SOX4	0	0	3	0
SOX5	1	2	0	0
TATA	0	3	0	0
ZIC4	3	0	0	0
ETV5	3	1	0	0
FLI1	3	1	0	0
FOXP3	3	0	1	0
GLI1	1	2	1	0
HSF	2	1	1	0
HSF1	3	1	0	0
IRX2	1	3	0	0
LHX3	2	0	1	1
MEIS3	1	0	1	2
NKX2-2	2	0	2	0
PITX1	4	0	0	0
SCXA	2	1	1	0
SRY	2	2	0	0
STAT	3	1	0	0
FOXD1	3	0	2	0
GFI1	3	0	2	0
IRF3	3	1	1	0
LHX5	4	1	0	0
NR2F2	1	2	2	0
OTX2	2	3	0	0
TP53	1	0	2	2
ZIC1	3	0	2	0
BARHL1	3	2	1	0
FOXP4	3	2	0	1
MEIS2	1	0	2	3
RAD21	5	0	1	0
RARG	2	2	2	0
TCF7L2	1	1	3	1
DMRT2	4	0	1	2
GLI2	3	1	2	1
ATF5	3	0	5	0
ELF1	7	1	0	0
GFI1B	7	0	1	0
POU4F1	1	5	2	0
SOX7	6	1	1	0
IRF	6	2	1	0
REST	4	1	4	0
TRIM28	6	0	3	0
ZIC3	5	2	2	0
ZNF219	6	1	2	0
FOXB1	4	3	3	0
PAX6	5	1	2	2
RELB	8	0	1	1
ZIC5	5	2	1	2
CTCFL	5	2	4	0
E2F3	6	0	4	1
ESRRA	7	1	3	0
TP73	5	1	5	0
ZEB1	6	3	2	0
RFX5	4	2	5	1
IRX3	4	9	0	0
NANOG	9	4	0	0
TEAD1	11	2	0	0
RELA	10	2	1	1
TCF4	7	1	6	0
CTCF	7	6	1	1
JUN	9	5	1	0
MXI1	8	0	6	1
SRF	10	5	0	0
TEAD4	8	3	2	2
CEBPZ	12	3	1	0
ZIC2	12	2	4	0
BCL6	10	4	3	2
POU3F1	10	10	1	0
BX088580.2	6	16	0	0
SP8	19	2	1	0
KLF15	14	4	7	1
BHLHE40	16	3	7	1
FOSL1	15	11	1	0
SOX1	46	67	2	0

## Sheet: FRSs_act
motif	cons	TP0hr	TP3hr	TP6hr	TP12hr	TP24hr	TP48hr	TP72hr
ALX1_5	GTAATTTGATTAC	0.528818	0.294827	0.543214	0.543636	0.625396	0.55933	0.622241
ATF5_M2977_1.02	CTCTCCCTTT	0.315213	0.290814	0.335497	0.425801	0.545421	0.54699	0.316007
BARHL1_1	AAAAACCAATTAAGGC	0.545646	0.513641	0.540898	0.549862	0.578347	0.753517	0.956534
BARHL2_M5296_1.02	TAATTAGGGTTAAATG	0.478978	0.276127	0.39665	0.335369	0	0	0
BCL6_M6136_1.02	GGGGGGGGGGAGGAGGGGAAGACAGGGAAG	0.444969	0.408491	0.472279	0.458388	0.500988	0.585667	0.491643
BHLHE40_disc2	CGCCCAGCCCGCAGCGG	0.363698	0.334371	0.368924	0.386846	0.394731	0.464053	0.453838
BX088580.2_M6121_1.02	TTTGCATGACAAAGG	1.03352	0.926092	1.07922	1.16366	1.19184	1.32788	1.27369
CEBPZ_M6174_1.02	AGCCAATCAGA	0.421833	0.419227	0.495985	0.531475	0.570017	0.5745	0.635258
CTCFL_disc1	CCGCCCCCTA	0.497295	0.560452	0.48475	0.466166	0.501277	0.503689	0.548853
CTCF_M4592_1.02	GGGCCAGCAGGGGGCGCCGCT	0.540554	0.460097	0.569588	0.632603	0.648086	0.696005	0.569874
DMRT1_M0630_1.02	AATGTAACAA	0.47259	0.489845	0.543129	0.487305	0.467173	0.641034	0.605274
DMRT2_1	CAGATGGTTACATTCT	0.846105	0.837498	0.887592	0.882897	0.959709	0.916843	0.936189
DMRT2_M3118_1.02	AGATGGTTACATTCT	0.396357	0.401117	0.430577	0.549184	0.60112	0.874644	0.954687
DMRTA2_M0629_1.02	AATGTATCATC	0	0	0	0.153723	0	0.245997	0.253909
E2F3_M2271_1.02	CAGACGGGGAGGGAG	0.222399	0.219724	0.239731	0.272817	0.311558	0.318707	0.297792
E2F7_M6196_1.02	AAAAGCGGGAAAG	0	0	0	0	0	0	0.465373
E2F_known18	AGCCCGCGAAAA	0.796339	0.790653	0.823132	0.879751	0.901186	0.900726	0.772433
E2F_known9	TTTCGCGGGCTA	0.281415	0.28992	0.22805	0.250269	0.28146	0.146227	0.335498
ELF1_M5374_1.02	GACCCGGAAGTG	0.629763	0.447882	0.471397	0.582328	0.428317	0.674942	0.692729
ESRRA_disc4	CAGGGCGGGCGGGG	0.436947	0.32236	0.501794	0.370749	0.44902	0.443062	0.384225
ESRRG_M6008_1.02	ATCACCTTGAG	0.647208	0.505003	0.411885	0.670125	0.4884	0.681225	0.393376
ETV5_M5433_1.02	ACCGGAAATG	0.606196	0.534471	0.660933	0.853188	0.670223	0.762519	0.692559
FOSL1_M2279_1.02	AGTGACTCATA	0.701482	0.63969	0.753659	0.84994	0.824857	0.826619	0.721495
FOSL1_M6231_1.02	CTCTGATTGGCT	0.476579	0.464622	0.522328	0.611714	0.595074	0.685937	0.733582
FOXB1_1	AAATGACACAACTG	0.748452	0.40658	0.475005	0.793447	0.563612	0.553472	0.597335
FOXB1_2	ACAGTACATATTTACTTA	0.569253	0.446642	0.466356	0.581473	0.587549	0.588925	0.506871
FOXB1_3	TAAGTAAATAA	0.618317	0.614922	0.635551	0.677007	0.635345	0.672782	1.23051
FOXD1_M6017_1.02	ACAAACAAAAAAA	0.607004	0.525185	0.5861	0.487924	0.545897	0.626713	0.520592
FOXJ3_8	ATAAACAAAAATA	0.112709	0.148046	0.126868	0	0	0	0
FOXO6_M4973_1.02	TCGAAAACA	0	0	0.25221	0.210035	0.167841	0.232934	0.237864
FOXO6_M5465_1.02	GTAAGCATGTTGAC	0.57124	0.519758	0.446346	0.44003	0.538365	0.540545	0.433575
FOXP3_1	AAAATGCTGATTCATAG	1.48009	1.32748	1.52704	1.66565	1.69337	1.71541	1.48866
FOXP4_M3284_1.02	TATTTATATTTGTTTTTTT	0.686021	0.41821	0.732489	0.702788	0.732781	0.694595	0.717695
GATA2_M0784_1.02	GCAGATAAG	0	0	0	0	0	0.189307	0
GBX2_5	AGCAATTAGG	0.228124	0.220734	0.182146	0.278609	0.345559	0.653009	0.968093
GFI1B_M1870_1.02	CTGTGATTGG	0.5355	0.489427	0.669191	0.802878	0.666819	0.757229	0.690893
GFI1B_M5188_1.02	GGCTGTGATTGGCTG	0.521309	0.507544	0.623787	0.74888	0.642063	0.753732	0.8778
GLI1_M2545_1.02	ACCACCCACT	1.54729	1.26026	1.49097	1.46495	1.6307	1.68968	1.48151
GLI2_1	GACCACACACAACA	0.267044	0.233521	0.240853	0.300803	0.26573	0.298719	0.244183
GLI2_2	GCGACCACACCC	1.1473	0.502119	0.669966	0.712124	0.717121	0.749692	0.7334
GLIS3_M4165_1.02	CGGGGGGTC	0.321894	0.391513	0.391604	0.408874	0.378523	0.323794	0.283257
HBP1_1	AATTTCAATGGATGTC	1.36507	1.22179	1.536	1.68187	1.78709	2.01187	1.66486
HNF4_known18	AAGGGCAAAATCCAAC	0.16781	0.154081	0.224188	0.179353	0.279685	0.23191	0.157107
HOXA5_3	AAAGTAATTAAGTCAG	1.12146	0.997861	1.16634	2.2578	2.27934	2.33176	2.07068
HOXC10_2	CCCATAAAAC	0.415955	0.475174	0.44315	0.535011	0.622255	0.578961	0.555735
HSF1_M3443_1.02	TTCCGGAAGCTTCAGC	0.521337	0.30624	0.373562	0.417903	0.332248	0.358375	0.360672
HSF_known3	ATTCCGGAAGCTTCAGC	0.441894	0.423055	0.411579	0.469336	0.428815	0.618317	0.600384
IRF3_M5572_1.02	CAGAAAAGGAAACTGAAACAC	0.269685	0.243501	0.295776	0.329274	0.392054	0.447405	0.359971
IRF4_M5573_1.02	GTGAAACTGAAAGCT	0.442187	0.381675	0.460856	0.41558	0.49811	0.340304	0.283683
IRF_known20	CAGAAACTGAAACC	0	0	0	0.21139	0	0.17619	0.223541
IRX2_2	CTACATAACAAG	1.62688	1.44499	1.67176	1.87298	1.9033	2.00119	1.89745
IRX3_3	CTACATGACTAA	0.279651	0.207374	0.320965	0.394473	0.404812	0	0
JUN_M4531_1.02	GATGACTCACC	0.927651	0.827728	1.12777	1.01413	1.04397	1.13241	0.902103
KIAA0415_M0752_1.02	AGGTAAACAA	0.266616	0	0	0.325178	0	0	0
KLF15_M6321_1.02	GGTGGGGGGGGGGGGGG	0.360705	0.279596	0.366483	0.36741	0.3784	0.486495	0.44599
LCOR_M1504_1.02	AATTTTGGGG	1.56338	1.40726	1.57374	1.76668	1.75126	1.61088	1.71696
LCOR_M1510_1.02	AATTTTGGG	1.22659	1.20744	1.29501	1.32788	1.29993	1.18413	1.22344
LHX3_3	TACATTAATTAAATAAA	1.86303	1.65779	1.90021	2.01905	2.01962	1.89739	1.76846
LMX1A_1	GGATTTAATTAAACTGC	0.56633	0.487124	0.465409	0.5264	0.418357	0.652731	1.04957
MEIS2_1	ATGACAGCTGCGAA	1.30731	1.13091	1.15387	1.14104	1.13242	0.90606	0.649947
MEIS3_3	TGACAGCTGCGA	0.230685	0.258341	0.268984	0.209773	0.305532	0.275705	0.205774
MXI1_M4678_1.02	GTTGCCATGGCAACG	0.324098	0.267132	0.250717	0.318521	0.286007	0.316784	0.353999
NANOG_disc2	ATGCAAAACAAAGAA	0.872024	0.717981	0.731674	0.761252	0.828	0.739749	0.708903
NEUROG1_M5229_1.02	GGAACATATGG	0.349541	0.235709	0.233104	0.305353	0.23416	0.30069	0.298417
NFATC1_M1522_1.02	ACTTTCCATT	0.303151	0.26045	0.328837	0.510972	0.510997	0.694043	0.979483
NFIA_M5662_1.02	TTGGCACATTTCCAT	0.402276	0.377905	0.464929	0.475507	0.498232	0	0
NKX2-2_2	CCGACCACTTAAAAATC	0.788163	0.740755	0.779507	0.800885	0.739834	0.553963	0.399672
NKX2-4_1	CTTACCACTTGAAAAT	0	0	0	0.183073	0.199642	0.180139	0
NKX2-5_M1052_1.02	ACCCACTTGA	0.147336	0.192472	0	0	0	0	0
NKX2-5_M3634_1.02	CCCACTTGA	0.170919	0	0	0	0	0	0
NKX3-1_6	ACCACTTAA	0.332809	0.338197	0.36918	0.300336	0.30263	0.174888	0.247321
NR2F2_M5676_1.02	TTGAACTTTGACCTT	0.287389	0.409223	0.459345	0.496135	0.55599	0.578088	0.410723
OTP_M3694_1.02	AAAGGATTAGAT	0.248977	0.189449	0.248085	0.249311	0.209414	0.514379	0.637584
OTX2_1	GAAAAGGATTAACCTCC	0.703889	0.644932	0.680016	0.657179	0.637445	0.943174	1.01257
OTX2_2	CATAAGCCGATTATT	0.738231	0.562109	0.729424	0.826897	0.781661	1.47782	1.94211
PAX6_1	TAGTTTTATGCTTCAGTGCTT	0.522053	0.470391	0.490469	0.476049	0.528332	0.543859	0.516033
PAX6_5	TTTTATGCTTCAGTGCTTT	1.03429	1.06189	1.06172	1.09071	1.02376	1.05635	1.01035
PAX6_M3727_1.02	AGTTTTATGCTTCAGTGCTT	0.179474	0.137322	0	0	0	0	0
PAX6_M3728_1.02	TGAGCTGGGACTC	0.800083	0.755229	0.925474	0.948376	1.04903	1.08222	1.09367
PHOX2B_3	TAATTTGATTA	0.313799	0.161777	0.281177	0.274138	0.304312	0.267127	0.211968
PITX1_3	CTTAATCCC	0.282939	0.290267	0.302659	0.347932	0.354673	0.407676	0.470434
POU3F1_2	TTATGCAAATGA	0.779594	0.707399	0.837854	0.91544	0.934883	1.05216	0.981021
POU3F1_3	ATGAATAAAGTA	0.540604	0.511534	0.767981	0.699546	0.743446	0.653667	0.537592
POU4F1_M5741_1.02	AAGCATGTTTAATAAG	1.2179	1.10892	1.21248	1.30873	1.32916	1.27641	1.07869
POU4F1_M5742_1.02	TTGCATAATAAAAGAC	0.580603	0.502195	0.616564	0.771259	0.847739	0.916559	0.712514
POU6F2_M5748_1.02	TCTAATTAGC	0.415516	0.318743	0.410546	0.413632	0.497111	0.642713	0.753657
PTEN_1	GCCCACGTGAGCG	0.275221	0.267999	0.259414	0.332992	0.308496	0.281302	0.374559
RAD21_disc5	CCAGGGGGCAGAG	0.331921	0.359951	0.376393	0.508186	0.458005	0.553008	0.704183
RARG_4	GGGGACAAAAGGTCAA	0.227216	0.257122	0.252651	0.296937	0.32019	0.298759	0.299356
RELA_M4497_1.02	GGGAATTTCCA	0.608829	0.480729	0.597063	0.618258	0.648926	0.704008	0.775804
RELB_M6448_1.02	AGGGAATTTCCA	0.793189	0.601159	0.501879	0.585355	0.697486	0.834873	0.883465
REST_M4657_1.02	CTGACCCTGGTCCTG	0.539195	0.57067	0.591592	0.648469	0.538642	0.568666	0.632881
RFX5_disc3	AACCGATGA	0.293216	0.273488	0.377255	0.313691	0.385059	0.408982	0.259412
SCXA_M4850_1.02	TTCAGGGGGATTTCCATATGG	0.321852	0.448242	0.563132	0.567025	0.756777	1.19298	1.1846
SIN3A_disc3	ACCAAGGAGAG	0.341353	0.22595	0.262497	0.27533	0.294494	0.259385	0.197063
SOX11_M5834_1.02	GAACTATTTCATTGGT	0.373815	0.362334	0.326619	0.428698	0.461938	0.691269	0.463515
SOX1_1	CAGTAATTCAATTAGT	0	0	0.259255	0	0	0.526877	0.327368
SOX1_3	CTGACTAGAATTCAC	0.994232	0.854747	0.933538	0.988116	0.990176	1.0444	0.960911
SOX1_5	TGAATATCAATGCA	0.394904	0.40495	0.571049	0.395777	0.394987	0.515071	0.305644
SOX1_M1599_1.02	ATTGTTCCC	0.781457	0.688185	0.683521	0.689389	0.81061	0.689337	0.439719
SOX1_M1605_1.02	ATTCATCCCC	0.209627	0.171232	0.232837	0.276865	0.249145	0.302265	0.315684
SOX1_M3910_1.02	TCACCATTGTTATGC	0.908991	0.794673	0.905629	0.924935	0.936341	0.84403	0.67412
SOX1_M5824_1.02	GAACTATTTCATTGGTC	0.41726	0.352028	0.375941	0.452852	0.480014	0.555485	0.510415
SOX1_M6129_1.02	TTTGCATGACAATGG	0.836487	0.727257	0.890287	0.920016	1.00686	1.02086	0.830313
SOX1_M6134_1.02	TTTGCAACTGAAAGC	0.368567	0.319195	0.458857	0.631167	0.781946	0.955567	0.748243
SOX1_M6475_1.02	ATTTGCATAACAATGG	0.837058	0.784538	0.908057	0.972463	0.998659	1.09126	0.949936
SOX5_1	TAAACAATAG	0.856669	0.786014	0.922042	0.966503	0.991534	1.03546	1.02591
SOX7_4	CTTGAATCACAGTCATT	0.613573	0.5166	0.690984	0.607129	0.620016	0.543878	0.587718
SOX7_M5837_1.02	CATGTGTGGCATTCATG	0	1.0219	0.671702	1.17787	1.42448	0.970286	0.91447
SP8_1	GCCCCGCCCACT	0.413746	0.314877	0.348493	0.36823	0.388657	0.449475	0.432841
SRF_known1	ATGACCAAATAAGGGCTA	0.912387	0.906005	1.05516	1.19938	1.19884	1.40189	1.19707
SRF_known7	GCCCATATAAGG	0.840314	0.882886	0.996815	1.12243	1.15446	1.15609	1.10261
STAT_disc6	AGGCAGGAA	0.512956	0.459579	0.522418	0.546785	0.511973	0.435573	0.275136
TATA_known6	GAATTATATATATATA	0.827701	0.654443	0.866388	0.926587	0.985016	0.947176	0.742744
TBPL2_M4010_1.02	TATAAAAGCAGAAG	0.456679	0.332523	0.391064	0.583817	0.537897	0.596985	0.511486
TCF4_M0219_1.02	CCAGGTGCG	0.239844	0.358157	0.225961	0.202881	0.257507	0.33874	0.315741
TCF7L2_M5596_1.02	TAACCTTTGATCCCG	0.178235	0.19441	0	0.250096	0	0.357148	0
TEAD1_M4047_1.02	ACATTCCTCAG	0.754722	0.665498	0.760396	0.828085	0.839591	0.844052	0.741377
TEAD4_1	GACATTCCAC	0.70248	0.522652	0.645978	0.801668	0.875628	0.791238	0.842845
TP53_M6103_1.02	GCTTGTTCACATGCTTGT	0.546733	0.473058	0.618001	0.510077	0.657439	0.59246	0.352636
TP73_M6117_1.02	CAGGCAGGGACATGC	0.759723	0.506627	0.771538	0.683372	0.705801	0.663387	0.695504
TRIM28_M3835_1.02	CCCGCAGCC	0.556409	0.572511	0.508671	0.495849	0.485206	0.457092	0.604971
ZEB1_M2954_1.02	TACACCTGGGC	0.889812	0.690372	0.63928	0.922836	0.737624	0.807332	0.818957
ZIC1_1	TGGGTGGTC	0.433072	0.297181	0.443467	0.477177	0.488511	0.371534	0.294841
ZIC2_1	GGGGTGGTG	0.357238	0.274211	0.212849	0.238939	0.254366	0.269007	0.267911
ZIC2_2	GGCCCCCGGGGGGGC	0.849395	0.731619	0.906869	0.938086	0.879162	0.776139	0.615733
ZIC3_4	GCCCCCCCGCTGGGC	1.02092	0.977234	1.1134	1.0576	1.06708	0.672588	0.662036
ZIC4_M4149_1.02	GGGTGGTC	0.266632	0.272138	0.352556	0.356756	0.276526	0.243487	0.347293
ZIC5_M2259_1.02	CAGCGGGGGGGC	0.684555	0.536419	0.724389	0.782897	0.835979	0.663817	0.546628
ZNF219_M6553_1.02	GAGGGGGGCGGA	0.347554	0.337971	0.35688	0.346865	0.436672	0.393539	0.363955
ZSCAN4_2	CAGGTGTGCACACTCCC	0.378491	0.243924	0.313177	0.384623	0.457125	0.532263	0.591103

## Sheet: FRSs_rep
motif	cons	TP0hr	TP3hr	TP6hr	TP12hr	TP24hr	TP48hr	TP72hr
ATF5_M2977_1.02	TTCTTCCTTT	-0.155974	-0.20473	-0.188818	-0.225599	-0.252481	-0.212051	-0.314323
BHLHE40_disc2	CGCCCCGCCAGGAGCGG	-0.338918	-0.221432	-0.292281	-0.377957	-0.564574	-0.431096	-0.387849
CEBPZ_M6174_1.02	AGCCAATGGGC	-0.482657	-0.433089	-0.412513	-0.459459	-0.564403	-0.487217	-0.450032
CTCF_M4592_1.02	GAACCACTAGGTGGCAGCAGA	0	0	0	0	0	0	-0.296154
DMRTA2_M0629_1.02	AATGTATCATC	-0.170896	0	0	0	0	0	0
ENSG00000250096_M5792_1.02	AAACCGCAAT	0	0	-0.108621	-0.181852	-0.197337	-0.376842	-0.261401
ESRRA_disc4	CAGGGACAGACGGC	-0.416466	-0.360016	-0.434696	-0.684824	-0.488338	-0.966225	-0.744132
GATA_known9	ACAGATAAGC	-0.312627	-0.206514	-0.294627	-0.391904	-0.27904	-0.265768	-0.266332
GFI1B_M5188_1.02	TGCTGTGATTTTGTG	-0.159198	0	0	-0.13555	0	0	0
GLI2_2	GGGACCACACTC	0	0	0	0	-0.209721	0	0
HIF1A_1	CGCACGTGGGGG	-0.230447	-0.241809	-0.264338	-0.234213	-0.419227	-0.274712	-0.294141
HIF1A_2	GCGCACGTGGGGGC	-0.27028	-0.302713	-0.243292	-0.247122	-0.282049	-0.316523	-0.438804
HOMEZ_2	AAAACGAATAAA	0	0	-0.17779	0	-0.145361	0	-0.190434
HOXD12_M5560_1.02	TTTTATTAC	-0.416998	-0.420706	-0.403662	-0.521402	-0.476591	-0.523056	-0.558127
HOXD9_2	GCAATAAAAA	-0.212715	-0.255856	-0.36385	-0.427482	-0.454939	-0.626901	-0.593634
HSF_known3	ATTCCGGGCACTTCTGG	-0.501689	-0.281475	-0.473165	-0.659394	-0.539556	-0.580699	-0.629073
IRF4_M5573_1.02	TAGAAATCGAAACTA	-0.392965	-0.199647	-0.187898	0	0	0	0
IRF6_1	CCGAACGAAACCCAAAA	-0.159267	0	-0.170942	-0.211094	0	0	0
IRF_known14	GGGGAATGGAAACCGAGAAGA	0	0	0	0	-0.172221	0	0
KLF15_M6321_1.02	GGTTGGGAGAGGGGAGC	-0.238456	-0.180767	-0.243822	-0.230561	-0.198304	-0.35976	-0.381993
MEIS2_1	GTGACACCTGTCAT	-0.21664	-0.206644	-0.28819	0	-0.249274	-0.217193	-0.216205
MEIS2_4	TGACACCTGCCA	-0.444022	-0.397038	-0.399425	-0.51409	-0.432042	-0.585305	-0.56285
MXI1_M4678_1.02	GACGCCATGGCAACC	-0.370624	-0.354446	-0.273298	-0.3942	-0.339253	-0.36354	-0.297998
MYBL1_M1356_1.02	TTGGCCGTTA	0	-0.124901	-0.130307	-0.189781	-0.205437	-0.159666	-0.181048
MYBL1_M1923_1.02	TGACAGTTGA	-0.471342	-0.242083	-0.321516	-0.328243	-0.377294	-0.353863	-0.327924
NEUROD2_1	GCCATATGTT	0	0	0	0	0	-0.333554	-0.251358
NR2F2_M5676_1.02	ATGAGCTATGACCCT	0	-0.191594	-0.185859	-0.306475	-0.368177	-0.418646	-0.23197
PAX6_M6410_1.02	TCATGCGGGAA	-0.549923	-0.511537	-0.579162	-0.696441	-0.616266	-0.769449	-0.61613
PTEN_1	CCCCACCTGCAGC	0	0	0	-0.405642	0	0	0
RARG_4	GAGGTCACAAGGTCAG	-0.753062	-0.471808	-0.558148	-0.434277	-0.448654	-0.335411	-0.288214
RELA_M4497_1.02	GGGGCTTCCCA	0	0	-0.246808	0	0	0	-0.319447
RELB_M6448_1.02	GGGGGCTTCCCA	-0.373901	0	-0.359775	0	-0.316572	-0.376537	-0.662838
REST_M4657_1.02	CTGACCCAGGTACTG	-0.332197	-0.205767	-0.228106	-0.233999	-0.287155	-0.306225	-0.222277
RFX5_disc3	AACTGATGA	-0.400683	-0.414551	-0.451956	-0.481505	-0.569533	-0.602118	-0.495607
RUNX1_5	GGATTTGTAAAGATA	-0.121832	0	0	0	0	-0.162219	-0.171944
SIN3A_disc3	ACCAAGGGCAG	-0.380969	-0.321726	-0.282994	-0.294501	0	0	0
SOX11_M5834_1.02	ACACAATGTCAGGGTT	-0.394927	-0.347809	-0.467014	-0.50892	-0.528603	-0.693021	-0.636316
TCF4_M0219_1.02	CCAGGTGTG	0	0	0	-0.140171	0	0	0
TCF7L2_M5596_1.02	TTACCTTTGAACTCT	-0.39671	-0.288007	-0.317896	-0.331463	-0.43937	-0.295891	-0.404024
TEAD4_1	GACATTCCAC	-0.291255	0	-0.139793	-0.158738	-0.30411	0	-0.256954
TP53_M6103_1.02	ACCTGTACCTGCACCTGT	-0.297759	0	-0.264989	0	-0.413405	0	0
TP53_M6104_1.02	ACTTGTTTCCCACCTGT	-0.13421	-0.175642	-0.155442	0	-0.185906	0	0
TP73_M6117_1.02	CAGGCTGGGGCAGGC	-0.303655	-0.334191	-0.263952	-0.24689	-0.284425	-0.357016	-0.316287
TRIM28_M3835_1.02	GCCGCGGCC	-0.227369	-0.18047	-0.155389	-0.296489	-0.296797	-0.229133	-0.229665
ZEB1_M2954_1.02	GGCACCTGTAC	-0.479695	-0.491674	-0.390189	-0.457216	-0.410177	-0.384637	-0.347124
ZIC2_1	GGGGTGGTG	-0.228595	-0.187644	-0.316645	-0.33329	-0.312342	-0.417729	-0.425443
ZIC2_2	GCCACCCCGGGGCCC	-0.500791	-0.471997	-0.326656	-0.299571	-0.298106	-0.338257	-0.467641
ZIC3_4	CACTCCCCACTGTGC	-0.342082	-0.237493	0	0	-0.170212	0	0
ZIC5_M2259_1.02	CCGTGGGGGGGA	-0.16985	0	0	0	0	0	0

## Sheet: pert3_act
motif	TP0hr	TP3hr	TP6hr	TP12hr	TP24hr	TP48hr	TP72hr
ALX1_5	0.528818	0.294827	0.543214	0.543636	0.625396	0.55933	0.622241
ATF5_M2977_1.02	0.315213	0.290814	0.335497	0.425801	0.545421	0.54699	0.316007
BARHL1_1	0.545646	0.513641	0.540898	0.549862	0.578347	0.753517	0.956534
BARHL2_M5296_1.02	0.478978	0.276127	0.39665	0.335369	0	0	0
BCL6_M6136_1.02	0.425231	0.408491	0.472279	0.458388	0.500988	0.585667	0.491643
BHLHE40_disc2	0.363698	0.334371	0.368924	0.386846	0.394731	0.464053	0.453838
BSX_M4780_1.02	0	0	0.22348	0	0	0	0
BX088580.2_M6121_1.02	0.997982	0.855047	1.04729	1.13645	1.15532	1.27333	1.17633
CEBPZ_M6174_1.02	0.421833	0.419227	0.495985	0.531475	0.570017	0.5745	0.635258
CTCFL_disc1	0.482676	0.49203	0.48475	0.466166	0.501277	0.503689	0.548853
CTCF_M4592_1.02	0.540554	0.460097	0.569588	0.632603	0.648086	0.696005	0.569874
DMRT1_M0630_1.02	0.47259	0.489845	0.543129	0.487305	0.467173	0.641034	0.605274
DMRT2_1	0.525289	0.837498	0.887592	0.882897	0.959709	0.916843	0.580345
DMRT2_M3118_1.02	0.396357	0.311684	0.430577	0.549184	0.60112	0.874644	0.954687
DMRTA2_M0629_1.02	0	0	0	0.153723	0	0.210485	0.253909
E2F3_M2271_1.02	0.228637	0.227998	0.264423	0.261387	0.311386	0.315628	0.301728
E2F7_M6196_1.02	0	0	0	0	0	0	0.465373
E2F_known18	0.796339	0.790653	0.823132	0.879751	0.901186	0.900726	0.772433
E2F_known9	0.281415	0.28992	0.22805	0.250269	0.28146	0.146227	0.335498
ELF1_M5374_1.02	0.829084	0.813482	0.732859	0.87176	0.821825	0.696341	0.858377
ESRRA_disc4	0.413096	0.326693	0.480654	0.371172	0.438802	0.498713	0.407424
ESRRG_M6008_1.02	0.647208	0.505003	0.411885	0.670125	0.4884	0.681225	0.393376
ETV5_M5433_1.02	0.606196	0.534471	0.660933	0.853188	0.670223	0.762519	0.692559
FOSL1_M2279_1.02	0.685207	0.619356	0.722269	0.815734	0.787286	0.802437	0.721495
FOSL1_M6231_1.02	0.476579	0.464622	0.522328	0.611714	0.595074	0.685937	0.733582
FOXB1_1	0.748452	0.40658	0.475005	0.793447	0.563612	0.553472	0.597335
FOXB1_2	0.569253	0.446642	0.466356	0.581473	0.587549	0.588925	0.506871
FOXB1_3	0.618317	0.614922	0.635551	0.677007	0.635345	0.672782	1.23051
FOXB1_4	0	0	0	0	0.119724	0.422815	0.493686
FOXD1_M6017_1.02	0.607004	0.525185	0.5861	0.487924	0.545897	0.626713	0.520592
FOXJ3_8	0.112709	0.136078	0.126868	0	0	0	0
FOXO6_M4973_1.02	0	0	0.25221	0.210035	0.167841	0.232934	0.237864
FOXO6_M5465_1.02	0.57124	0.519758	0.446346	0.44003	0.538365	0.540545	0.433575
FOXP3_1	1.48009	1.32748	1.52704	1.66565	1.69337	1.71541	1.48866
FOXP4_M3284_1.02	0.686021	0.41821	0.732489	0.702788	0.732781	0.694595	0.717695
GATA2_M0784_1.02	0	0	0	0	0	0.189307	0
GBX2_5	0.228124	0.220734	0.182146	0.278609	0.345559	0.653009	0.968093
GFI1B_M1870_1.02	0.540699	0.489113	0.631142	0.68195	0.574616	0.649212	0.628891
GFI1B_M5188_1.02	0.521309	0.507544	0.623787	0.74888	0.642063	0.753732	0.8778
GLI1_M2545_1.02	1.54729	1.26026	1.49097	1.46495	1.6307	1.68968	1.48151
GLI1_M3352_1.02	0.161522	0.290324	0.167613	0.308208	0	0	0
GLI2_1	0.267044	0.233521	0.240853	0.300803	0.26573	0.298719	0.244183
GLI2_2	1.1473	0.502119	0.669966	0.712124	0.717121	0.749692	0.7334
GLIS3_M4165_1.02	0.509808	0.456519	0.474219	0.544836	0.463282	0.415231	0.283257
HBP1_1	1.36507	1.22179	1.536	1.68187	1.78709	2.01187	1.66486
HNF4_known18	0.16781	0.154081	0.224188	0.179353	0.279685	0.23191	0.157107
HOXA5_3	1.12146	0.997861	1.16634	2.2578	2.27934	2.33176	2.07068
HOXC10_2	0.415955	0.475174	0.44315	0.535011	0.622255	0.578961	0.555735
HSF1_M3443_1.02	0.521337	0.30624	0.373562	0.417903	0.332248	0.358375	0.360672
HSF_known3	0.441894	0.423055	0.411579	0.469336	0.428815	0.618317	0.600384
IRF3_M5572_1.02	0.227707	0.237332	0.295776	0.310353	0.334444	0.375661	0.359971
IRF4_M5573_1.02	0.442187	0.381675	0.460856	0.41558	0.49811	0.340304	0.283683
IRF_known20	0.335489	0.320538	0.345086	0.311664	0.358342	0.315397	0.32541
IRX2_2	1.62688	1.44499	1.67176	1.87298	1.9033	2.00119	1.89745
IRX3_3	0.279651	0.207374	0.320965	0.394473	0.404812	0	0
IRX3_M5582_1.02	1.38131	0.685356	1.30434	1.21578	1.37787	1.73733	1.40924
JUN_M4531_1.02	0.927651	0.827728	1.12777	1.01413	1.04397	1.13241	0.902103
KIAA0415_M0752_1.02	0.266616	0	0	0.325178	0	0	0
KLF15_M6321_1.02	0.346058	0.279596	0.366483	0.36741	0.3784	0.486495	0.44599
LCOR_M1504_1.02	1.56338	1.40726	1.57374	1.76668	1.75126	1.61088	1.71696
LCOR_M1510_1.02	1.22659	1.20744	1.29501	1.32788	1.29993	1.18413	1.22344
LHX2_3	0.305758	0.354639	0.442138	0.359204	0.343585	0.353774	0.234329
LHX3_3	1.86303	1.65779	1.90021	2.01905	2.01962	1.89739	1.76846
LHX5_1	0.284398	0.228248	0.252023	0.405768	0.266388	0.426994	1.05973
LMX1A_1	0.56633	0.487124	0.465409	0.5264	0.418357	0.652731	1.04957
MEIS2_1	1.30731	1.13091	1.15387	1.14104	1.13242	0.90606	0.649947
MEIS3_3	0.230685	0.258341	0.268984	0.209773	0.305532	0.275705	0.205774
MXI1_M4678_1.02	0.324098	0.267132	0.250717	0.318521	0.286007	0.316784	0.353999
NANOG_disc2	0.872024	0.717981	0.731674	0.761252	0.828	0.739749	0.708903
NEUROG1_M5229_1.02	0.349541	0.235709	0.233104	0.305353	0.23416	0.30069	0.298417
NFATC1_M1522_1.02	0.303151	0.26045	0.328837	0.510972	0.510997	0.694043	0.979483
NFIA_M5662_1.02	0.402276	0.377905	0.464929	0.475507	0.498232	0	0
NKX2-2_2	0.788163	0.740755	0.779507	0.800885	0.739834	0.553963	0.399672
NKX2-4_1	0	0	0	0.183073	0.199642	0.180139	0
NKX2-5_M1052_1.02	0.147336	0.192472	0	0	0	0	0
NKX2-5_M3634_1.02	0.170919	0	0	0	0	0	0
NKX3-1_6	0.332809	0.338197	0.36918	0.300336	0.30263	0.174888	0.247321
NR2F2_M5676_1.02	0.260613	0.409223	0.321537	0.496135	0.55599	0.382378	0.410723
OTP_M3694_1.02	0.248977	0.184999	0.248085	0.249311	0.209414	0.514379	0.637584
OTX1_1	0	0	0	0	0	0	0.237269
OTX2_1	0.703889	0.644932	0.680016	0.657179	0.637445	0.943174	1.01257
OTX2_2	0.738231	0.562109	0.729424	0.826897	0.781661	1.47782	1.94211
PAX6_1	0.522053	0.470391	0.490469	0.476049	0.528332	0.543859	0.516033
PAX6_4	0	0	0.104353	0	0	0	0
PAX6_5	1.03429	1.06189	1.06172	1.09071	1.02376	1.05635	1.01035
PAX6_M3727_1.02	0.179474	0.137322	0	0	0	0	0
PAX6_M3728_1.02	0.800083	0.755229	0.925474	0.948376	1.04903	1.08222	1.09367
PHOX2B_3	0.313799	0.161777	0.281177	0.274138	0.304312	0.267127	0.211968
PITX1_3	0.282939	0.290267	0.302659	0.347932	0.354673	0.407676	0.470434
POU3F1_2	0.779594	0.707399	0.837854	0.91544	0.934883	1.05216	0.981021
POU3F1_3	0.540604	0.511534	0.767981	0.699546	0.743446	0.653667	0.537592
POU4F1_M5741_1.02	0.920428	0.790644	1.05097	1.15574	1.21221	1.20348	0.998525
POU4F1_M5742_1.02	0.580603	0.502195	0.616564	0.771259	0.847739	0.916559	0.712514
POU6F2_M5748_1.02	0.415516	0.318743	0.410546	0.413632	0.497111	0.642713	0.753657
PRRX1_4	0	0	0	0	0.317711	0.455795	0.290463
PTEN_1	0.275221	0.267999	0.259414	0.332992	0.308496	0.281302	0.374559
RAD21_disc5	0.331921	0.359951	0.376393	0.508186	0.458005	0.553008	0.704183
RARG_4	0.227216	0.257122	0.252651	0.296937	0.32019	0.298759	0.299356
RELA_M4497_1.02	0.620677	0.480729	0.597063	0.618258	0.648926	0.704008	0.713515
RELB_M6448_1.02	0.793189	0.601159	0.501879	0.585355	0.697486	0.834873	0.883465
REST_M4657_1.02	0.539195	0.57067	0.591592	0.648469	0.538642	0.568666	0.632881
RFX5_disc3	0.510227	0.398872	0.695334	0.643798	0.726778	0.617895	0.432473
SCXA_M4850_1.02	0.28226	0.287738	0.399151	0.375652	0.52315	0.725722	1.1846
SIN3A_disc3	0.341353	0.22595	0.262497	0.27533	0.294494	0.259385	0.197063
SOX11_M5834_1.02	0.373815	0.362334	0.326619	0.428698	0.461938	0.691269	0.463515
SOX1_1	0	0	0.259255	0	0	0.526877	0.327368
SOX1_3	0.889314	0.780175	0.806011	0.857706	0.853327	0.863972	0.71532
SOX1_5	0.394904	0.40495	0.571049	0.395777	0.394987	0.515071	0.305644
SOX1_M1599_1.02	0.781457	0.688185	0.683521	0.689389	0.81061	0.689337	0.439719
SOX1_M1605_1.02	0.27344	0.220337	0.312076	0.293296	0.281689	0.298183	0.336352
SOX1_M3910_1.02	0.908991	0.794673	0.905629	0.924935	0.936341	0.84403	0.67412
SOX1_M5824_1.02	0.41726	0.352028	0.375941	0.452852	0.480014	0.555485	0.510415
SOX1_M5830_1.02	1.08403	0.918508	1.07238	1.16161	1.06866	1.02039	1.0116
SOX1_M6129_1.02	0.836487	0.727257	0.890287	0.920016	1.00686	1.02086	0.830313
SOX1_M6134_1.02	0.368567	0.319195	0.458857	0.631167	0.781946	0.955567	0.748243
SOX1_M6475_1.02	0.837058	0.784538	0.908057	0.972463	0.998659	1.09126	0.949936
SOX5_1	0.856669	0.786014	0.922042	0.966503	0.991534	1.03546	1.02591
SOX7_4	0.823918	0.751382	0.8333	0.862022	0.799809	0.871304	0.784447
SOX7_M5837_1.02	0	1.0219	0.671702	1.17787	1.42448	0.970286	0.91447
SP8_1	0.413746	0.314877	0.348493	0.36823	0.388657	0.449475	0.432841
SRF_known1	0.912387	0.906005	1.05516	1.19938	1.19884	1.40189	1.19707
SRF_known7	0.840314	0.882886	0.996815	1.12243	1.15446	1.15609	1.10261
SRY_6	0.338643	0.329004	0.41448	0.506587	0.402349	0.526435	0.671881
STAT_disc6	0.512956	0.459579	0.522418	0.546785	0.511973	0.435573	0.275136
TATA_known6	0.827701	0.654443	0.866388	0.926587	0.985016	0.947176	0.742744
TBPL2_M4010_1.02	0.456679	0.332523	0.391064	0.583817	0.537897	0.596985	0.511486
TCF4_M0219_1.02	0.239844	0.358157	0.225961	0.202881	0.257507	0.33874	0.315741
TCF7L2_M5596_1.02	0.178235	0.19441	0	0.250096	0	0.357148	0
TEAD1_M4047_1.02	0.754722	0.665498	0.760396	0.828085	0.839591	0.844052	0.741377
TEAD4_1	0.70248	0.522652	0.645978	0.801668	0.875628	0.791238	0.842845
TP53_M6103_1.02	0.546733	0.473058	0.618001	0.510077	0.657439	0.59246	0.352636
TP73_M6117_1.02	0.759723	0.506627	0.771538	0.683372	0.705801	0.663387	0.695504
TRIM28_M3835_1.02	0.556409	0.572511	0.452973	0.495849	0.485206	0.457092	0.604971
ZEB1_M2954_1.02	0.889812	0.690372	0.63928	0.922836	0.737624	0.807332	0.818957
ZIC1_1	0.433072	0.297181	0.331147	0.369946	0.488511	0.371534	0.260387
ZIC2_1	0.357238	0.274211	0.212849	0.238939	0.254366	0.269007	0.267911
ZIC2_2	0.849395	0.631456	0.906869	0.938086	0.879162	0.776139	0.615733
ZIC3_4	1.02092	0.977234	1.1134	1.0576	1.06708	0.672588	0.662036
ZIC4_M4149_1.02	0.266632	0.272138	0.352556	0.356756	0.276526	0.243487	0.347293
ZIC5_M2259_1.02	0.684555	0.536419	0.724389	0.782897	0.835979	0.663817	0.546628
ZNF219_M6553_1.02	0.327328	0.337971	0.35688	0.346865	0.402282	0.393539	0.363955
ZSCAN4_2	0.378491	0.243924	0.313177	0.384623	0.457125	0.532263	0.591103

## Sheet: pert3_rep
motif	TP0hr	TP3hr	TP6hr	TP12hr	TP24hr	TP48hr	TP72hr
ATF5_M2977_1.02	-0.289131	-0.265456	-0.277896	-0.317492	-0.298678	-0.300639	-0.355261
BARHL1_1	0	0	0	0	0	-0.22641	0
BCL6_M6136_1.02	-0.231925	-0.231916	-0.190162	-0.249811	-0.187892	-0.23162	-0.206552
BHLHE40_disc2	-0.29722	-0.249139	-0.270437	-0.33476	-0.502442	-0.353259	-0.409627
CEBPZ_M6174_1.02	-0.482657	-0.433089	-0.412513	-0.459459	-0.564403	-0.487217	-0.450032
CTCFL_disc1	-0.248105	-0.45678	-0.346457	-0.363174	-0.264123	-0.178305	-0.2222
CTCF_M4592_1.02	-0.406782	-0.363421	-0.407688	-0.704469	-0.711451	-0.739107	-0.572417
DMBX1_M5286_1.02	-0.29163	-0.47035	-0.442212	-0.334064	-0.55051	0	-0.435314
DMRT2_1	0	0	-0.244492	-0.348508	0	0	0
DMRT2_M3118_1.02	-0.139275	-0.252574	-0.171195	-0.19206	-0.143028	-0.185933	-0.214299
DMRTA2_M0629_1.02	-0.170896	0	0	0	0	0	0
E2F3_M2271_1.02	-0.34225	-0.23242	-0.206639	-0.201545	-0.186629	-0.273643	-0.206245
E2F4_M6194_1.02	0	0	0	0	0	0	-0.241732
ENSG00000250096_M5792_1.02	0	0	-0.108621	-0.181852	-0.197337	-0.376842	-0.261401
ESRRA_disc4	-0.345615	-0.276115	-0.328204	-0.684824	-0.408461	-0.594045	-0.612939
FOSL1_M6231_1.02	-0.369391	-0.367621	-0.468457	-0.557451	-0.539691	-0.673071	-0.429199
FOXB1_1	-0.242977	-0.219712	-0.222294	-0.260819	0	0	0
FOXD1_M0757_1.02	-0.348065	0	-0.478957	0	-0.419791	-0.365444	-0.417428
FOXJ3_8	0	0	0	0	0	-0.195793	-0.297285
FOXP3_1	-0.308828	-0.131884	-0.236668	-0.355198	-0.223028	-0.291349	-0.17788
FOXP4_M3284_1.02	-0.20409	-0.148216	-0.228094	0	-0.247313	0	0
GATA_known9	-0.312627	-0.206514	-0.294627	-0.391904	-0.27904	-0.265768	-0.266332
GFI1B_M5188_1.02	-0.159198	0	0	-0.13555	0	0	0
GFI1_3	-0.126547	-0.129211	0	0	0	0	0
GLI2_1	-0.93482	-0.596583	-0.714613	-0.796235	-0.491421	-0.629702	-0.432017
GLI2_2	0	0	0	0	-0.209721	0	0
GLIS3_M4165_1.02	-0.486687	-0.448586	-0.52134	-0.613876	-0.613853	-0.423742	-0.558348
HBP1_1	-1.14907	-1.00688	-1.05872	-1.29321	-1.18492	-1.18006	-0.832611
HIF1A_1	-0.305857	-0.363176	-0.344578	-0.309279	-0.422371	-0.430729	-0.437499
HIF1A_2	-0.27028	-0.302713	-0.243292	-0.247122	-0.282049	-0.316523	-0.438804
HOMEZ_2	0	0	-0.17779	0	-0.145361	0	-0.190434
HOXD12_M5560_1.02	-0.416998	-0.420706	-0.403662	-0.521402	-0.476591	-0.523056	-0.558127
HOXD13_1	0	0	0	-0.156577	0	0	0
HOXD9_2	-0.212715	-0.255856	-0.36385	-0.427482	-0.454939	-0.626901	-0.593634
HSF_known3	-0.501689	-0.281475	-0.473165	-0.659394	-0.539556	-0.580699	-0.629073
IRF3_M5572_1.02	-0.48071	-0.434855	-0.567135	-0.558417	-0.66974	-0.728912	-0.521815
IRF4_M5573_1.02	-0.392965	-0.199647	-0.187898	0	0	0	0
IRF6_1	-0.159267	0	-0.170942	-0.211094	0	0	0
IRF_known14	0	0	0	0	-0.172221	0	0
JUN_M4531_1.02	0	0	0	0	-0.130271	-0.258688	0
KLF15_M6321_1.02	-0.295802	-0.284748	-0.30314	-0.281414	-0.266001	-0.320346	-0.412627
LHX3_3	-0.334369	-0.224159	-0.274415	-0.388414	-0.416121	-0.591421	-0.543184
MEIS2_1	-0.21664	-0.206644	-0.28819	0	-0.249274	-0.217193	-0.216205
MEIS2_4	-0.444022	-0.397038	-0.399425	-0.525821	-0.432042	-0.567625	-0.538591
MXI1_M4678_1.02	-0.335879	-0.279205	-0.22306	-0.289872	-0.311088	-0.333867	-0.289846
MYBL1_M1356_1.02	0	-0.124901	-0.130307	-0.189781	-0.205437	-0.159666	-0.181048
MYBL1_M1923_1.02	-0.471342	-0.242083	-0.321516	-0.328243	-0.377294	-0.353863	-0.327924
NEUROD2_1	0	0	0	0	0	-0.333554	-0.251358
NFIB_1	0	-0.214947	-0.13268	-0.13575	-0.242524	0	-0.275788
NKX2-2_2	-0.194562	-0.157503	-0.195068	-0.209826	-0.311165	-0.282685	-0.216981
NKX2-5_M3634_1.02	0	0	-0.311457	0	0	0	-0.336099
NR2F2_M5676_1.02	-0.14982	-0.17245	-0.185859	-0.306475	-0.368177	-0.418646	-0.23197
PAX6_2	-0.156299	-0.129103	0	0	-0.23384	0	0
PAX6_M6410_1.02	-0.549923	-0.511537	-0.579162	-0.696441	-0.616266	-0.769449	-0.61613
POU3F1_2	-0.122308	-0.130193	0	0	0	0	-0.183412
PTEN_1	0	0	0	-0.405642	0	0	0
RAD21_disc5	-0.197305	0	0	0	0	0	0
RARG_4	-0.753062	-0.471808	-0.558148	-0.434277	-0.448654	-0.335411	-0.288214
RELA_M4497_1.02	0	-0.17933	-0.246808	0	0	0	-0.319447
RELB_M6448_1.02	-0.705371	-0.878226	-0.650404	-0.85539	-0.63525	-0.583485	-0.5023
REST_M4657_1.02	-0.317554	-0.23487	-0.25078	-0.259323	-0.339041	-0.382758	-0.275509
RFX5_disc3	-0.400683	-0.359883	-0.397092	-0.410088	-0.496268	-0.479203	-0.495607
RUNX1_5	-0.121832	0	0	0	0	-0.162219	-0.171944
SCXA_M4850_1.02	-0.527322	-0.44394	-0.530761	-0.625676	-0.607151	-0.406663	-0.459472
SIN3A_disc3	-0.380969	-0.321726	-0.282994	-0.294501	0	0	0
SOX11_M5834_1.02	-0.394927	-0.347809	-0.467014	-0.50892	-0.528603	-0.693021	-0.636316
SOX1_M5830_1.02	-0.279415	-0.154259	-0.193302	-0.176549	-0.180693	0	-0.194546
SOX4_2	0	0	0	-0.161453	0	0	0
SOX8_2	-0.542659	-0.399693	-0.433182	-0.575646	-0.608389	-0.571549	-0.516382
SP8_1	-0.253315	-0.179163	-0.340062	-0.348587	-0.313835	-0.252179	-0.24481
TCF3_2	0	-0.250076	0	0	0	0	0
TCF4_M0219_1.02	-0.203595	0	-0.144544	-0.139147	-0.112069	0	0
TCF4_M4849_1.02	-0.195805	-0.306291	-0.268308	-0.244175	-0.358232	-0.278487	-0.306158
TCF7L2_M5596_1.02	-0.39671	-0.288007	-0.256218	-0.331463	-0.43937	-0.295891	-0.404024
TEAD4_1	-0.291255	0	-0.144625	-0.158738	-0.30411	-0.485499	-0.256954
TP53_M6103_1.02	-0.305023	-0.34433	-0.3266	-0.386722	-0.445958	-0.474012	0
TP53_M6104_1.02	-0.13421	-0.175642	-0.155442	0	-0.185906	0	0
TP73_M6117_1.02	-0.303655	-0.334191	-0.263952	-0.24689	-0.284425	-0.357016	-0.316287
TRIM28_M3835_1.02	-0.185392	-0.185378	-0.166072	-0.247109	-0.224265	-0.214113	-0.206824
ZEB1_M2954_1.02	-0.479695	-0.491674	-0.390189	-0.457216	-0.410177	-0.384637	-0.347124
ZIC1_1	0	-0.386025	0	0	0	0	-0.483234
ZIC2_1	-0.209098	-0.187644	-0.208678	-0.256295	-0.23669	-0.324886	-0.401326
ZIC2_2	-0.500791	-0.471997	-0.326656	-0.299571	-0.298106	-0.338257	-0.467641
ZIC3_4	-0.342082	-0.237493	0	0	-0.170212	-0.277502	0
ZIC5_M2259_1.02	-0.25563	-0.272118	-0.415703	-0.470731	-0.652801	-0.61961	0
ZNF219_M6553_1.02	-0.177443	-0.151969	-0.180825	-0.422681	-0.335951	-0.297315	-0.201392

## Sheet: pert2_act
motif	TP0hr	TP3hr	TP6hr	TP12hr	TP24hr	TP48hr	TP72hr
ALX1_5	0	0	1.07713	0	1.34903	0	1.118
ATF5_M2977_1.02	0.410516	0.383092	0.460655	0.390366	0.455176	0.462198	0.410045
BARHL1_1	0.447125	0.352832	0.389744	0.459203	0.500573	0.441851	0.601824
BARHL2_M5296_1.02	0	0.787939	0	0.41592	0	0	0
BCL6_M6136_1.02	1.01338	0.871181	1.01143	1.03859	1.08861	1.05071	0.948178
BHLHE40_disc2	0.468301	0.428283	0.45478	0.475344	0.508694	0.530032	0.501352
BX088580.2_M6121_1.02	1.14784	1.09576	1.05968	1.19079	1.13394	1.45707	1.37165
CEBPZ_M6174_1.02	0.529812	0.461454	0.584084	0.631454	0.624144	0.689805	0.684152
CTCFL_disc1	0.48984	0.414914	0.449839	0.47318	0.605315	0.513082	0.483689
CTCF_M4592_1.02	0.689704	0.540483	0.642362	0.713201	0.797086	0.78283	0.6482
DMBX1_M5286_1.02	0	1.00473	0.749716	0	0	0.903147	0
DMRT1_M0630_1.02	1.32748	1.03114	1.12751	1.27735	1.20115	1.41986	1.63151
DMRT2_1	0.835365	0.777803	0.903847	0.913226	1.06138	1.12481	1.15641
DMRT2_M3118_1.02	1.38014	1.1469	1.28673	1.44292	1.61734	1.61836	1.54894
DMRTA2_M0629_1.02	0	0	0	0.139807	0	0	0.187211
DMRTC2_M0634_1.02	0.596874	0.488247	0.445444	0	0	0	0
E2F1_M3133_1.02	0	0.343094	0	0	0.392327	0	0.441024
E2F3_M2271_1.02	0.468369	0.407874	0.500819	0.553639	0.546155	0.611217	0.633049
E2F7_M6196_1.02	0.346573	0.462892	0.234455	0.30174	0.423853	0.327242	0.594683
E2F_known18	0.614558	0.651534	0.494215	0.520434	0.613477	0.564755	0.696167
E2F_known9	0.737166	0.629271	0.638039	0.705053	0.80306	0.587289	0.650843
ELF1_M5374_1.02	1.07907	0	0.730741	0	1.29399	0	0
ELF1_known3	1.46388	1.33141	1.03192	2.11722	1.39479	1.25902	1.39752
ESR2_M3206_1.02	0.222121	0	0.110638	0.285533	0.19978	0.234097	0.292353
ESRRA_disc4	0.363005	0.365337	0.387485	0.413784	0.397118	0.440212	0.437446
ESRRG_M6008_1.02	0.985562	0.710821	0.858679	0.81111	0.554298	1.09073	0.672396
ETV5_M5433_1.02	1.05621	0.785536	1.11844	0.878859	0.965621	0.967667	1.03031
FOSL1_M2279_1.02	0.898059	0.858559	0.902677	0.961553	0.979786	0.917995	0.894116
FOSL1_M6231_1.02	0.544474	0.465026	0.563903	0.623856	0.611027	0.742037	0.671098
FOXB1_1	0.659268	0.505046	0.65902	0.612476	0.641405	0.599999	0.757124
FOXB1_2	0.680374	0.573643	0.595762	0.834588	0.795763	0.848417	0.62401
FOXB1_3	0.950752	0.874636	1.10881	0.945421	1.00652	0.907798	0.871737
FOXD1_M0757_1.02	0.649711	0	0	0	0	0	0
FOXD1_M6017_1.02	0.794466	0.958601	1.04996	0.561815	0.731593	1.03569	0.877862
FOXJ3_8	0	0.554714	0	0	0	0	0
FOXO3_4	0.886125	0.619823	0.552536	0.695599	0.552123	0	0.506011
FOXO6_M4973_1.02	0	0	0.185988	0	0	0.339368	0.361907
FOXP3_1	1.21914	1.10735	1.29585	1.35803	1.40812	1.40603	1.24726
FOXP4_M3284_1.02	0.731306	0.574692	0.801105	1.1376	0.883734	1.08008	1.0533
GATA2_M0784_1.02	0	0	0	0.134919	0	0	0
GATA_known9	0.21092	0.145124	0.182285	0.192108	0.205772	0.221516	0
GBX2_5	0.236235	0.199571	0.221457	0.270337	0.327052	0.28155	0.645432
GFI1B_M1870_1.02	0.694962	0.594683	0.771906	0.934341	0.838651	0.982244	0.739282
GFI1B_M5188_1.02	0.705871	0.662626	0.892476	1.02182	0.93856	0.684331	0.969531
GLI1_M2545_1.02	1.58612	1.32078	0.961708	1.32159	1.87549	1.60783	1.80648
GLI2_1	0.460584	0.376806	0.466399	0.543211	0.512426	0.534578	0.49035
GLI2_2	0.487207	0.555157	0.646539	0.613329	0.648361	0.56848	0.542581
GLIS3_M4165_1.02	0.549108	0.351154	0.485483	0.400954	0.439124	0.636075	0.590161
HBP1_1	0.959811	0.810423	1.04571	1.70462	1.82441	1.91902	1.58825
HIF1A_1	0.322281	0.205903	0.198135	0.388184	0.493458	0.394354	0.496971
HIF1A_2	0.441605	0	0.218599	0.310109	0.461144	0.51509	0.452302
HNF4_known18	0.273312	0.303783	0.401919	0.393878	0.507855	0.463923	0.283939
HOMEZ_2	0.325935	0.213322	0.261676	0.401245	0.226771	0.249377	0.267895
HOXA5_3	1.15908	0.959819	1.12994	2.12555	2.21388	2.24278	1.9607
HOXC10_2	0.46192	0.591038	0.634175	0.75849	0.783039	0.785828	0.848555
HOXD13_1	0.374908	0.31077	0.319606	0.441411	0.428048	0.437945	0.427321
HSF1_M3443_1.02	0.402063	0.362107	0.459043	0.477739	0.488728	0.474679	0.446685
HSF_known3	0.519786	0.435912	0.514127	0.54023	0.570244	0.553824	0.520897
IRF3_M5572_1.02	0.756224	0.74881	0.896665	1.02671	0.789355	0.915643	0.869114
IRF4_M5573_1.02	0.430048	0.178287	0.213507	0.340642	0.156915	0.435294	0.414806
IRF_known14	0.600697	0.796416	0.824719	0.844359	0.944738	0.833092	0
IRF_known20	0.591237	0.547187	0.802673	0.528576	0.547631	0.537724	0.585817
IRX2_2	1.70727	1.47383	1.61694	1.89743	1.99972	2.10013	1.86004
IRX3_3	0.70239	0.612082	0	0	0	0	0
IRX3_M5582_1.02	0	0	1.02729	0	0	0	0
JUN_M4531_1.02	0.82706	0.810974	0.841857	0.985581	1.00056	0.943911	0.874433
KIAA0415_M0752_1.02	0.691193	0.833311	0.616124	0	0	0	0
KLF15_M6321_1.02	0.466635	0.399148	0.425988	0.478904	0.487309	0.590286	0.565016
LCOR_M1504_1.02	1.46379	1.35846	1.61767	1.73026	1.75416	1.67691	1.62854
LCOR_M1510_1.02	1.4572	1.40429	1.62	1.69883	1.61351	1.51849	1.58377
LHX3_3	1.31299	1.16456	1.21033	1.32367	1.22887	1.08224	0.654156
LHX9_M5598_1.02	0.558836	0	0	0	0.584936	0	0
LMX1A_1	1.00725	0.248571	0.169157	0.297469	0.74719	0.297115	1.36773
MEIS2_1	1.59309	1.3847	1.7291	1.75517	1.7465	1.51649	1.02906
MEIS3_3	0	0.563406	0.569708	0.515184	0.724384	0.590826	0.701818
MXI1_M4678_1.02	0.325823	0.309269	0.373316	0.333297	0.359391	0.364131	0.390663
NANOG_disc2	0.774864	0.66806	0.770666	0.817966	0.838756	0.893789	0.779573
NEUROG1_M5229_1.02	0.245695	0.253603	0.301963	0.334744	0.290752	0.339149	0.277325
NFATC1_M1522_1.02	0.695321	0.47966	0.652765	0.842975	1.0274	1.30101	1.22977
NFIA_M5662_1.02	0	0	0.423431	0	0	0	0
NFIB_1	0	0	0	0	0.86219	0	0
NKX2-2_2	0.417095	0.412766	0.430034	0.488608	0.467532	0.465439	0.360592
NKX2-4_1	0.316556	0.233302	0.178835	0.312115	0.168189	0.214002	0.161184
NKX2-5_M1052_1.02	0	0.156659	0	0	0	0	0
NKX2-5_M3634_1.02	0	0.306753	0	0	0	0	0
NKX3-1_6	0.846691	0.754623	0.680928	0.724868	0.883084	0.773158	1.0291
NKX3-2_3	0	1.74348	0.932901	0	0	0	0
NR2F2_M5676_1.02	0.279001	0.373567	0.462365	0.481417	0.508239	0.749271	0.539033
OTP_M3694_1.02	0.596651	0.431843	0.449271	0.528564	0.496386	0.817626	0.586199
OTX1_1	0.528489	0	0	0	0	0	0
OTX2_1	0.738464	0.52839	0.643392	0.665228	0.83055	1.05382	1.16671
OTX2_2	0.713349	0.665435	1.01268	0.536972	0.68483	1.43934	1.73076
PAX6_1	0.591036	0.625786	0.535324	0.56984	0.60192	0.618606	0.614646
PAX6_3	0.270572	0.340458	0.348298	0.364044	0.371342	0.49285	0.488734
PAX6_5	0.672661	0.759447	0.764134	0.723126	0.747722	0.692204	0.652009
PAX6_M3727_1.02	0.614022	0.622858	0.588515	0.701658	0.717223	0.637913	0.706723
PAX6_M3728_1.02	0	0	0	0	0	1.17414	0
PHOX2B_3	0.432851	0.303095	0.460085	0.577938	0.579982	0.540673	0.649547
PITX1_3	0.404748	0.39962	0.263043	0.326286	0.657075	0.703841	0.880482
POU3F1_2	1.0336	0.951173	1.1286	1.23315	1.16784	1.27631	1.19589
POU3F1_3	0.629523	0.553732	0.751089	0.82539	0.876529	0.834606	0.685188
POU4F1_M5741_1.02	1.47867	1.40551	1.44715	1.55363	1.79954	1.45268	1.71161
POU4F1_M5742_1.02	0.908099	0.838718	0.785445	0.929572	0	1.47806	0
POU6F2_M5748_1.02	0.424283	0.370643	0.432458	0.43428	0.642744	0.679151	0.774997
PTEN_1	0.448917	0.466811	0.47051	0.547452	0.519193	0.473837	0.508568
RAD21_disc5	0.492412	0.458193	0.496238	0.503291	0.475756	0.620914	0.713964
RARG_4	0.383566	0.382064	0.368311	0.4119	0.431108	0.408595	0.306274
RELA_M4497_1.02	0.561366	0.546165	0.619098	0.639859	0.720247	0.876276	0.857331
RELB_M6448_1.02	0.59999	0.51247	0.625998	0.697648	0.726672	0.869203	0.93504
REST_M4657_1.02	0.391451	0.428568	0.450429	0.468128	0.473221	0.570909	0.54332
RFX5_disc3	0.20952	0.271847	0.243949	0.329929	0.279945	0.433568	0.244689
RUNX1_5	0.166402	0.28766	0.283478	0.331026	0.321215	0.284064	0.319217
SCXA_M4850_1.02	0.686032	0.748436	0.693513	0.67526	0.702308	0.882889	1.16337
SIN3A_disc3	0.436518	0.292851	0.320221	0.321458	0.332812	0.367948	0.262146
SOX11_M5834_1.02	0.736182	0.475321	0.538368	0.507328	0	0	0.831988
SOX1_1	0.251453	0	0	0	0	0.424862	0.344017
SOX1_3	1.75401	0	1.12078	1.79832	0	0	0
SOX1_5	0.522961	0.885233	0.601938	0	0.801323	0	0
SOX1_M1599_1.02	0.663865	0.637618	0.58679	0.675673	0.741273	0.594226	0.481904
SOX1_M1605_1.02	0.301375	0.401592	0.165921	0.350198	0.23025	0.262863	0.268973
SOX1_M3910_1.02	0.889057	0.766981	0.880307	0.923327	0.982114	0.882816	0.687683
SOX1_M5831_1.02	0.9477	0	1.35969	1.85444	1.34772	0	0
SOX1_M5833_1.02	1.79562	0	1.25508	0	1.43742	1.68928	0
SOX1_M6129_1.02	0.959999	0.962512	1.05446	1.10556	1.13056	1.10055	0.908849
SOX1_M6134_1.02	1.13145	0.987809	1.34456	1.36866	1.40074	1.49077	1.16347
SOX1_M6475_1.02	1.04461	0.955941	1.02801	1.08019	1.15297	1.13205	1.11025
SOX5_1	0.753339	0.686852	0.785454	0.856507	0.887229	1.05146	1.05236
SOX7_4	0.917648	0.752871	0.815905	0.639319	0.928376	0.675218	0.570685
SOX7_M5837_1.02	1.2707	1.60821	1.64357	1.16368	1.40443	1.59961	1.37457
SP8_1	0.627118	0.538711	0.597216	0.594485	0.650963	0.675413	0.664358
SRF_known1	0.985441	0.976841	1.10318	1.22449	1.26194	1.26701	1.19618
SRF_known7	0.83258	0.847255	1.01043	1.13989	1.16881	1.16122	1.1195
SRY_M5870_1.02	0	0	0.891226	0	0	0	0
STAT_disc6	0.609892	0.471333	0.569057	0.605093	0.559729	0.439223	0.29705
TATA_known6	0.644156	0.500363	0.650034	0.642492	0.746217	0.64789	0.507401
TBPL2_M4010_1.02	0.310296	0.461522	0.471311	0.454406	0.455569	0.442409	0.52887
TCF4_M0219_1.02	0.416674	0.470976	0.503981	0.54717	0.614262	0.488685	0.531013
TCF4_M4849_1.02	0.914431	0.790767	0	0	0	0	0
TCF7L2_M5596_1.02	0	0	0	0.220976	0.239462	0.407239	0
TEAD1_M4047_1.02	0.841055	0.784204	0.889971	0.966877	0.931944	0.943027	0.888822
TEAD4_1	0.506941	0.501798	0.538353	0.566635	0.737443	0.742011	0.831835
TP53_M6103_1.02	0.229746	0.194529	0.260173	0.296036	0.344965	0.351272	0.26061
TP73_M6117_1.02	0.503315	0.523726	0.561781	0.665977	0.652025	0.679637	0.692726
TRIM28_M3835_1.02	0.421619	0.405765	0.459592	0.428708	0.442751	0.459945	0.500274
YY2_2	0.763209	0.401832	0.665894	0.828656	0.533263	0.740326	0.732642
ZEB1_M2954_1.02	0.774587	0.711804	0.826461	1.05674	1.11565	1.10847	1.05381
ZIC1_1	0.536605	0.560892	0.693883	0.778527	0	0.621201	0.430887
ZIC2_1	0.575757	0.488685	0.476114	0.375706	0.54003	0.453323	0.498651
ZIC2_2	0.807908	0.774213	0.835785	0.849209	0.971408	0.893523	0.762789
ZIC3_4	0.699935	0.666705	0.683701	0.585802	0.730413	0.634423	0.547368
ZIC4_M4149_1.02	0.428787	0.38733	0.452118	0.47119	0.506014	0.409454	0.401428
ZIC5_M2259_1.02	0.827671	0.686247	0.780272	0.796017	0.79444	0.76829	0.714756
ZNF219_M6553_1.02	0.380228	0.340991	0.426912	0.4165	0.487451	0.574352	0.613051
ZSCAN4_2	0.288399	0.24249	0.254801	0.399274	0.507708	0.656497	0.568572

## Sheet: pert2_rep
motif	TP0hr	TP3hr	TP6hr	TP12hr	TP24hr	TP48hr	TP72hr
ATF5_M2977_1.02	-0.355733	-0.254255	-0.304927	-0.358271	-0.343345	-0.389886	-0.36469
BHLHE40_disc2	-0.204043	-0.158371	-0.163957	-0.194197	-0.123742	0	-0.131288
CEBPZ_M6174_1.02	-0.1734	-0.154864	-0.207648	-0.30737	-0.243686	-0.293732	-0.254202
CTCF_M4592_1.02	0	-0.108282	0	0	0	0	0
DMRTC2_M0634_1.02	0	0	-0.955422	0	0	0	0
E2F3_M2271_1.02	0	0	0	-0.232807	0	-0.403769	0
ENSG00000250096_M5792_1.02	0	0	0	0	0	-2.13232	0
ENSG00000250096_M5794_1.02	0	-0.798215	0	-1.42834	0	0	-1.42186
ESRRA_disc4	0	0	0	0	0	-0.242745	-0.17246
FOXD1_M0757_1.02	0	0	-0.65934	0	0	-1.23417	0
FOXD1_M6017_1.02	-0.505887	0	0	0	0	0	0
FOXJ3_8	-0.54277	0	0	0	0	0	0
GBX2_5	-0.160204	0	-0.137659	0	0	0	0
GFI1B_M1870_1.02	-0.14921	0	0	0	-0.152046	0	0
GLI1_M2545_1.02	-0.491093	0	0	0	0	0	0
HIF1A_1	0	0	0	0	-0.204848	0	-0.253277
HIF1A_2	0	0	0	0	0	0	-0.23028
HOXB13_M0912_1.02	0	0	-0.616242	0	-0.654126	0	-1.01334
HOXC10_2	-0.383203	-0.505094	-0.427461	-0.293014	-0.434429	-0.555369	-0.585692
HOXC13_3	0	0	0	0	0	0	-0.785919
HOXD12_M5560_1.02	0	0	-0.124214	0	0	0	0
HOXD9_2	-0.143081	-0.224337	-0.273849	-0.264401	-0.324534	-0.427299	-0.437168
IRF3_M5572_1.02	0	0	-0.59361	0	0	0	0
IRF_known14	-0.453223	0	0	0	0	-0.524309	0
IRF_known20	-0.370843	-0.325002	-0.442742	-0.323201	-0.298858	0	0
KLF15_M6321_1.02	0	0	0	0	0	-0.142708	0
LHX2_3	-0.838957	0	0	0	-0.698066	0	0
MEIS2_1	-0.251112	-0.195196	-0.156379	0	0	0	0
MEIS2_4	0	0	-0.671901	0	-1.17868	-0.778086	0
MXI1_M4678_1.02	-0.567006	-0.563038	-0.373068	-0.362334	-0.473526	-0.406778	-0.368419
MYBL1_M1923_1.02	-0.322602	-0.126764	-0.209836	-0.207392	-0.33983	-0.189416	-0.197037
NFIA_M5662_1.02	-0.446559	-0.813066	-0.461539	-0.698729	0	0	-0.499871
NFIB_1	0	0	0	0	0	0	-0.557815
NR2F2_M5676_1.02	0	-0.196035	0	0	0	0	0
OTP_M3694_1.02	-0.446199	-0.352629	-0.484633	-0.606985	-0.370032	-0.509155	0
PAX6_M3728_1.02	-0.38692	0	0	-0.151023	0	-0.349157	0
PHOX2B_3	0	0	0	0	-0.528074	0	0
PITX1_3	0	0	0	-0.482978	-0.62688	0	-0.889273
PKNOX2_M5721_1.02	0	0	0	-0.709739	-0.46006	0	-0.669071
RAD21_disc5	0	-0.332536	0	0	0	0	0
RARG_4	-0.974879	-0.756797	-0.768994	-0.761422	-0.678124	-0.637469	-0.673017
REST_M4657_1.02	-0.156128	0	0	0	-0.228127	0	0
RFX5_disc3	-0.298593	-0.255959	-0.308957	-0.294007	-0.310629	-0.329964	-0.386725
RHOXF1_5	0	0	0	0	0	0	-0.806741
SOX11_M5834_1.02	0	0	0	-0.619175	-0.303003	-0.447278	-0.467618
SOX1_M5824_1.02	-1.58282	0	-1.23783	-1.35881	0	0	0
SOX1_M5831_1.02	0	0	0	0	-0.173913	-0.297946	0
SP8_1	0	-0.243396	0	0	0	-0.210883	0
SRY_6	0	-0.4275	0	0	0	0	0
STAT_disc6	0	0	-0.127947	0	0	-0.208145	0
TCF3_2	0	0	-0.348899	-0.190663	0	-0.398755	0
TCF4_M0219_1.02	0	0	0	0	0	0	-0.440693
TCF7L2_M5596_1.02	0	0	0	-0.157794	0	0	0
TEAD1_M4047_1.02	-0.365047	-0.216236	-0.33643	-0.317907	-0.408275	0	0
TP53_M6104_1.02	-0.186666	-0.261415	-0.290075	-0.187323	-0.256899	-0.326603	-0.264283
TP73_M6117_1.02	-1.02806	-1.14798	-1.02374	-1.04711	-0.949701	-1.05638	-1.12133
TRIM28_M3835_1.02	-0.316672	-0.219917	-0.207415	-0.246582	-0.292025	-0.214762	-0.162736
ZEB1_M2954_1.02	-0.530714	-0.434386	-0.512757	-0.608555	-0.632361	-0.489234	-0.554034
ZIC2_2	-0.357513	-0.356011	-0.265533	0	-0.18309	-0.231472	-0.20186
ZIC4_M4149_1.02	-0.153843	-0.192441	0	0	-0.157032	-0.228749	-0.165797
ZIC5_M2259_1.02	0	0	0	0	0	-0.186174	0

## Sheet: pert1_act
motif	TP0hr	TP3hr	TP6hr	TP12hr	TP24hr	TP48hr	TP72hr
ATF5_M2977_1.02	0.235229	0.251949	0.278085	0.243513	0.302961	0.333745	0.344259
BARHL1_1	0.348955	0.278805	0.314345	0.185631	0.228279	0.32706	0.674878
BARHL2_M5992_1.02	0.993467	0	0	0	0	0	0
BCL6_M6136_1.02	0.511879	0.505995	0.503969	0.575071	0.596041	0.649962	0.560084
BHLHE40_disc2	0.2886	0.286502	0.296301	0.324041	0.336481	0.363937	0.37113
BX088580.2_M6121_1.02	1.00241	0.936387	1.13195	1.05403	1.27964	1.26404	1.20019
CEBPZ_M6174_1.02	0.479351	0.393894	0.523331	0.573231	0.615881	0.620283	0.610631
CTCFL_disc1	0.460152	0.47286	0.425008	0.468315	0.494955	0.542123	0.515688
CTCF_M4592_1.02	0.54961	0.525205	0.580668	0.615137	0.674701	0.685444	0.611976
DMBX1_M5286_1.02	0	0	0	0	0	2.01098	0
DMRT2_1	0.491627	0.486639	0.522453	0.615031	0.610489	0.705813	0.666212
DMRT2_M3118_1.02	0.626442	0.569991	0.585658	0.656119	0.68171	0.753913	0.799399
DMRTC2_M0634_1.02	0.731475	0.715663	1.22122	0.81637	1.29337	1.24311	0.646798
E2F3_M2271_1.02	0.29726	0.246676	0.293306	0.321573	0.34046	0.38276	0.368475
E2F7_M6196_1.02	0.196753	0.174803	0	0.290179	0.286621	0.303644	0.493212
E2F_known18	0.513106	0.492213	0.484195	0.498315	0.551502	0.540907	0.511119
E2F_known9	0.435875	0.487749	0.436723	0.521116	0.474705	0.424063	0.515617
ELF1_M5374_1.02	1.16095	1.10736	0.58094	1.09386	0	1.06937	1.02374
ELF1_known3	1.8825	1.34157	1.18217	0.679202	1.28876	1.56169	1.52578
ESRRA_disc4	0.557353	0.401631	0.454677	0.495278	0.461038	0.42093	0.450603
ESRRG_M6008_1.02	0.150976	0	0	0.14216	0.17115	0.519117	0.52195
ETV5_M5433_1.02	0.787052	0.682699	0.709708	0.798103	0.951089	0.930685	0.87925
FOSL1_M2279_1.02	0.756752	0.686572	0.800532	0.892485	0.745548	0.963015	0.773476
FOSL1_M6231_1.02	0.35937	0.363525	0.425895	0.421302	0.444262	0.581809	0.513235
FOXB1_1	0.346901	0.280423	0.342282	0.386478	0.451919	0.382224	0.355982
FOXB1_2	0.26878	0.21499	0.238767	0.278999	0.296603	0.3024	0.202984
FOXB1_3	0.944706	0.990389	0.788521	1.16762	0.889136	0.767234	0.915098
FOXD1_M6017_1.02	0.795429	0.640006	0	0.763935	0.884351	0	0
FOXO6_M5465_1.02	0	0.752314	0.715339	1.0678	0	0	0
FOXP3_1	0.700352	0.670808	0.808482	0.872647	0.895239	0.880857	0.801863
FOXP4_M3284_1.02	0.454199	0.447009	0.648805	0.713087	0.782862	0.913721	1.07681
GBX2_5	0.255143	0.185435	0.231738	0.267463	0.273145	0.371562	0.620677
GFI1B_M1870_1.02	0.362163	0.349116	0.433818	0.381765	0.362606	0.437186	0.484096
GFI1B_M5188_1.02	0.630941	0.549563	0.797777	0.640842	0.806333	0.89243	0.783967
GFI1_3	0.730971	0.611728	0.82665	0.983219	0.908474	1.01693	0.893141
GLI1_M2545_1.02	1.25676	0	1.25528	1.67329	1.15744	1.4082	0.682716
GLI2_1	0.345606	0.204923	0.333242	0.359602	0.326984	0.393039	0.481228
GLI2_2	0.31353	0.298124	0.561879	0.419294	0.508282	0.42221	0.414623
GLIS3_M4165_1.02	0.378654	0.38094	0.31816	0.271117	0.307034	0.374666	0.153438
HBP1_1	0.987241	0.787511	1.48647	1.77756	1.79098	1.86569	1.4786
HIF1A_1	0.513249	0.305718	0.364181	0.42534	0.463557	0.49583	0.338218
HIF1A_2	0.450166	0.215388	0.206845	0.380124	0.265688	0	0.288306
HNF4_known18	0.396954	0.365615	0.478415	0.480704	0.601672	0.62382	0.421512
HOXA5_3	0.808835	0.745072	0.88805	1.58333	0.947615	1.81672	1.74161
HOXC10_2	0.184639	0.241113	0.242201	0.257298	0.292726	0.269152	0.287888
HOXD13_1	0.250272	0.298579	0.408381	0.473609	0.412039	0.506777	0.495959
HSF1_M3443_1.02	0.522252	0.404533	0.523566	0.493484	0.545941	0.404963	0.318115
HSF_known3	0.474963	0.360919	0.321486	0.34548	0.40673	0.299452	0.221283
IRF4_M5573_1.02	0	0	0	0.624343	0	0	0
IRF_known14	0.396536	0	0.660968	0	0	0	0
IRF_known20	0	0	0	0	0	0	0.279223
IRX2_2	1.48272	1.21242	1.43976	1.6191	1.64232	1.60851	1.58799
IRX3_3	0.584821	0.427307	0.641683	0	0	0	0
JUN_M4531_1.02	0.609804	0.76205	0.717428	0.7033	0.70934	0.720325	0.735764
KLF15_M6321_1.02	0.376022	0.340103	0.36895	0.439979	0.415743	0.512179	0.499253
LCOR_M1504_1.02	1.29717	1.18943	1.44296	1.44021	1.40306	1.35298	1.40435
LCOR_M1510_1.02	1.06066	0.950112	1.05699	1.1632	1.15088	1.08649	0.98424
LHX2_3	0	0.483535	0	0.592547	0.54883	0	0
LHX3_3	1.14895	1.2254	0.891585	0.952328	0.952451	0.522672	0
LHX9_M5598_1.02	0.518509	0	0	0	0	0	0
LMX1A_1	0.525185	0.119002	0	0.558214	0	0.256822	0.694209
MXI1_M4678_1.02	0.209747	0.2024	0.237356	0.257438	0.252453	0.249516	0.305866
NANOG_disc2	0.700588	0.627467	0.716515	0.773329	0.806497	0.864257	0.76048
NFATC1_M1522_1.02	0.246326	0	0.282136	0.34086	0.336867	0.584776	0.746945
NFIA_M5662_1.02	0.982294	0.819329	0.545931	0	0	0	0
NFIB_1	0	0	0.569756	0	0	0	0.584752
NKX2-2_2	0.727138	0.76044	0.859195	0.77436	0.761231	0.481827	0
NKX2-4_1	0	0	0	0.159804	0	0.210769	0.204888
NKX2-5_M3634_1.02	0	0	0.128351	0	0	0.28369	0
NKX3-1_6	1.1792	0.934536	1.71318	0.997158	1.24918	1.01108	0.951443
NKX3-2_3	0	0	0.567965	0	0	0	0
NR2F2_M5676_1.02	0.324306	0.327219	0.334584	0.381806	0.412275	0.364361	0.323637
OTP_M3694_1.02	0.192129	0.150867	0.155274	0.211249	0.152603	0.339972	0.418232
OTX2_1	0.12558	0.724765	0.413323	0.327723	0	0.523875	0.26756
OTX2_2	0.931226	0	0.640948	0.558689	0	1.31505	1.62298
PAX6_2	0	0.605764	0	0	0	0	0
PAX6_M3727_1.02	0	0	0	0	0	0	0.182716
PAX6_M3728_1.02	0.92804	0.837469	1.25271	0.940439	0.956582	1.35146	1.40134
PHOX2B_3	0.204079	0	0.117375	0	0.207422	0	0.206352
PITX1_3	0.368811	0.969997	0	0.909203	0.74998	0.471309	0.397418
PITX2_M5720_1.02	0	0.924844	0	0.748479	0	0	0
POU3F1_2	0.922373	0.753125	0.920092	0.924126	0.949754	0.939464	0.934309
POU3F1_3	0.602423	0.514304	0.74283	0.71961	0.771739	0.650935	0.535828
POU4F1_M5741_1.02	0.351909	0.273684	0.21873	0.211431	0.233048	0.17472	0.342441
POU4F1_M5742_1.02	0.901616	0.668068	0.963088	0.906102	0.809479	1.00952	0.809919
POU6F2_M5748_1.02	0.225487	0.231748	0.244693	0.291653	0.360744	0.461735	0.473854
PTEN_1	0.178017	0.227151	0.185802	0.240707	0.18572	0.203149	0.35358
RAD21_disc5	0.440582	0.335279	0.430429	0.488686	0.512316	0.538498	0.592076
RARG_4	0.262539	0.27085	0.290544	0.333883	0.358303	0.492494	0.302946
RELA_M4497_1.02	0.410758	0.453523	0.483177	0.526515	0.544501	0.684481	0.686997
RELB_M6448_1.02	0.538211	0.425176	0.46852	0.484331	0.512843	0.823587	0.827745
REST_M4657_1.02	0.420896	0.365349	0.473231	0.592219	0.625674	0.567639	0.501674
RFX5_disc3	0.245921	0.296027	0.285805	0.360739	0.311767	0.352337	0.264707
SCXA_M4850_1.02	0.822464	0.770979	0.704437	1.23427	0.920133	0.903616	0
SIN3A_disc3	0.226267	0.178144	0.186545	0.232508	0.246401	0.160677	0.145139
SOX1_1	0.265549	0	0.255801	0	0	0.513286	0.290564
SOX1_M1599_1.02	0.714275	0.637202	0.661611	0.802857	0.779051	0.701355	0.506117
SOX1_M1605_1.02	0.295102	0.237917	0.190053	0.530842	0.381771	0.257122	0.256189
SOX1_M3910_1.02	0.865406	0.746594	0.891337	0.965625	0.931413	0.907756	0.725029
SOX1_M5824_1.02	0	0	0	0	0	1.59147	0
SOX1_M5832_1.02	2.05165	1.04325	1.26747	0	1.58332	0	0
SOX1_M6088_1.02	0	0	1.77989	1.42578	0	0	1.53178
SOX1_M6129_1.02	0.8837	0.808358	0.937412	1.03567	1.05081	1.00456	0.817209
SOX1_M6134_1.02	0.734932	0.748885	0.755254	1.01911	1.09161	1.05894	0.745557
SOX1_M6475_1.02	0.995026	0.91216	1.10459	1.08978	1.12037	1.22369	1.1759
SOX4_2	0.446927	0.408055	0	0.472199	0	0	0
SOX5_1	0.614229	0.592864	0.646343	0.697699	0.779222	0.922968	0.935599
SOX7_4	0.888123	0.986346	0.526268	0.973457	1.08132	0	0.776456
SOX7_M5837_1.02	0	0.854041	0	0.917861	0	0	0
SP8_1	0.493857	0.404369	0.464973	0.469553	0.482024	0.549934	0.489818
SRF_known1	0.852136	0.833028	0.962149	1.16166	1.17944	1.44617	1.35458
SRF_known7	0.753873	0.786013	0.919052	1.02352	1.05384	1.07602	1.13851
SRY_M5870_1.02	0	0.447328	0.624284	0	0	0.587316	0
STAT_disc6	0.54378	0.358645	1.25637	1.19778	1.17775	0.492011	0.232465
TATA_known6	0.507639	0.414901	0.521765	0.553183	0.600434	0.569465	0.657741
TBPL2_M4010_1.02	0.312651	0.272184	0.238685	0.280287	0.260567	0.286344	0.208254
TCF3_2	0.240005	0	0	0	0	0.461486	0
TCF4_M0219_1.02	0.241257	0.281778	0.30266	0.368528	0.338947	0.399996	0.454031
TCF4_M4849_1.02	0	0.576126	0	0	0.80909	0.67263	1.01167
TCF7L2_known7	0	0	0	0	0	0.364002	0.225201
TEAD1_M4047_1.02	0.54879	0.561185	0.586031	0.602868	0.625596	0.628858	0.669114
TEAD4_1	0.790169	0.652364	0.752516	0.942023	0.979146	1.09039	1.09726
TP53_M6104_1.02	0.269635	0.140276	0.368203	0.303204	0.284729	0.225897	0.196056
TP73_M6117_1.02	0.475198	0.423551	0.471773	0.546848	0.546851	0.706399	0.714864
TRIM28_M3835_1.02	0.347069	0.407344	0.39883	0.45776	0.599979	0.364099	0.515698
YY2_2	0.268039	0	0	0.355939	0.307739	0.435754	0.354447
ZEB1_M2954_1.02	0.51728	0.4235	0.418367	0.528852	0.499532	0.562657	0.561841
ZIC1_1	0.326944	0	0.408353	0	0.336659	0	0.271219
ZIC2_1	0.497481	0.401853	0.371906	0.426248	0.420449	0.432713	0.558765
ZIC2_2	0.818066	0.742012	0.856355	0.837469	0.86154	0.691857	0.58525
ZIC3_4	0.729916	0.611684	0.614989	0.58689	0.568691	0.64995	0.663855
ZIC4_M4149_1.02	0.344074	0.340658	0.356177	0.42592	0.367762	0.322308	0.355423
ZIC5_M2259_1.02	0.681521	0.556787	0.595203	0.759393	0.789276	0.72227	0.622594
ZNF219_M6553_1.02	0.384274	0.403379	0.417687	0.413599	0.42383	0.542921	0.457464

[truncated: 1 more sheets: pert1_rep]
