# Supplementary material for: Massively parallel reporter perturbation assays uncover temporal regulatory architecture during neural differentiation
Source: Nat Commun. 2022 Mar 21;13:1504. doi: 10.1038/s41467-022-28659-0 (PMC8938438; doi:10.1038/s41467-022-28659-0)
Supplement: Supplementary file 6 — Dataset 3 [file 41467_2022_28659_MOESM6_ESM.xlsx]

## Sheet: same_PWM_pert1
TFBS_regions	TFBS	regions	TFBS_effect	start	end	strand	replaced_seq	closest_genes	PCHiC_hESC	PCHiC_NPC	PCHiC_excitatory	PCHiC_hippocampal	PCHiC_motor	PCHiC_astrocytes	Log2FC_TP0hr	Log2FC_TP3hr	Log2FC_TP6hr	Log2FC_TP12hr	Log2FC_TP24hr	Log2FC_TP48hr	Log2FC_TP72hr	WTalpha_TP0hr	WTalpha_TP3hr	WTalpha_TP6hr	WTalpha_TP12hr	WTalpha_TP24hr	WTalpha_TP48hr	WTalpha_TP72hr	PERTalpha_TP0hr	PERTalpha_TP3hr	PERTalpha_TP6hr	PERTalpha_TP12hr	PERTalpha_TP24hr	PERTalpha_TP48hr	PERTalpha_TP72hr	func_TP0hr	func_TP3hr	func_TP6hr	func_TP12hr	func_TP24hr	func_TP48hr	func_TP72hr	CTCF_h64	CTCF_ectoderm	NANOG_h64	NANOG_ectoderm	OTX2_h64	OTX2_ectoderm	PAX6_h64
CTCF_M4592_1.02|chr8:128219358-128219529	CTCF_M4592_1.02	chr8:128219358-128219529	1	138	158	-	TGGCCACCAGGTGCTGGAGTA	POU5F1B,FAM84B,							0.172396	0.068571	0.235683	0.2446	0.371251	0.298358	0.319398	1.46384	1.46129	1.61845	1.61017	1.47398	1.48872	1.6472	1.26074	1.41874	1.29796	1.28176	1.04441	1.14639	1.24869	0	0	0	0	0	0	0	1	1	0	0	0	0	0
CTCF_M4592_1.02|chr8:128219358-128219529	CTCF_M4592_1.02	chr8:128219358-128219529	1	26	46	+	TTGACCACAGGGGGCGCCCCT	POU5F1B,FAM84B,							0.225141	0.235338	0.346447	0.345454	0.367467	0.211269	0.280526	1.46384	1.46129	1.61845	1.61017	1.47398	1.48872	1.6472	1.17848	1.19761	1.16571	1.23095	1.07638	1.18812	1.24853	0	0	0	0	0	0	0	1	1	0	0	0	0	0
CTCF_M4592_1.02|chr8:128219358-128219529	CTCF_M4592_1.02	chr8:128219358-128219529	1	NA	NA	NA	NA	POU5F1B,FAM84B,							0.256393	0.235604	0.424386	0.588799	0.545211	0.552567	0.671784	1.46384	1.46129	1.61845	1.61017	1.47398	1.48872	1.6472	1.16389	1.20601	1.0715	0.974606	0.907735	0.888366	0.954032	0	0	0	0	0	0	0	1	1	0	0	0	0	0
SP8_1|chr9:110252110-110252281	SP8_1	chr9:110252110-110252281	2	8	19	+	GCCCCGCCCCTC	KLF4,	KLF4,	KLF4,					-0.050057	-0.059175	-0.095962	-0.007494	-0.088872	-0.142299	-0.201829	1.7356	1.63421	1.88858	2.10715	2.02415	2.42887	2.30464	2.0507	1.79528	2.22736	2.32316	2.34225	2.89344	3.02386	0	0	0	0	0	0	0	0	0	0	0	0	0	0
SP8_1|chr9:110252110-110252281	SP8_1	chr9:110252110-110252281	4	96	107	-	CCCCCGCCCCCA	KLF4,	KLF4,	KLF4,					-0.179915	-0.240964	-0.20738	-0.157756	-0.296135	-0.256274	-0.418859	1.7356	1.63421	1.88858	2.10715	2.02415	2.42887	2.30464	2.16106	1.95083	2.24305	2.39465	2.57093	2.7907	3.35682	0	-1	-1	0	-1	-1	-1	0	0	0	0	0	0	0
SP8_1|chr9:110252110-110252281	SP8_1	chr9:110252110-110252281	4	NA	NA	NA	NA	KLF4,	KLF4,	KLF4,					-0.273882	-0.251936	-0.274504	-0.069656	-0.147752	-0.197019	-0.379949	1.7356	1.63421	1.88858	2.10715	2.02415	2.42887	2.30464	2.32391	2.18856	2.48074	2.46519	2.57949	3.03046	3.33655	-1	-1	-1	0	0	0	-1	0	0	0	0	0	0	0
BHLHE40_disc2|chr20:55841589-55841760	BHLHE40_disc2	chr20:55841589-55841760	2	114	130	-	CGCCCAGGCCCCAGCGC	TFAP2C,BMP7,	BMP7,	BMP7,	MIR4325,	MIR4325,			0.181301	-0.01212	0.025041	0.252399	0.285325	0.12746	0.357237	1.95602	1.75869	1.92926	2.1058	1.97478	2.52227	2.44148	1.57886	1.83299	1.85706	1.62345	1.43349	2.01564	1.65634	0	0	0	1	1	0	1	0	0	1	0	0	0	0
BHLHE40_disc2|chr20:55841589-55841760	BHLHE40_disc2	chr20:55841589-55841760	1	86	102	+	GGCCGCCTCGGGAGCGC	TFAP2C,BMP7,	BMP7,	BMP7,	MIR4325,	MIR4325,			-0.016165	-0.024072	-0.063279	-0.177646	-0.01979	0.134222	0.226662	1.95602	1.75869	1.92926	2.1058	1.97478	2.52227	2.44148	1.94728	2.03773	2.03105	2.62866	1.83923	2.13388	2.1016	0	0	0	0	0	0	0	0	0	1	0	0	0	0
BHLHE40_disc2|chr20:55841589-55841760	BHLHE40_disc2	chr20:55841589-55841760	1	NA	NA	NA	NA	TFAP2C,BMP7,	BMP7,	BMP7,	MIR4325,	MIR4325,			0.029632	0.066157	0.244009	0.226034	0.172198	0.584001	0.355677	1.95602	1.75869	1.92926	2.1058	1.97478	2.52227	2.44148	1.76909	1.65532	1.42404	1.59594	1.58609	1.50207	1.77047	0	0	1	1	0	1	1	0	0	1	0	0	0	0
ZNF219_M6553_1.02|chr22:45898393-45898564	ZNF219_M6553_1.02	chr22:45898393-45898564	2	94	105	+	GGGGTGGGGGGA	RIBC2,FBLN1,	FBLN1,	FBLN1,					0.238403	0.136016	0.096675	0.235691	0.066209	0.39487	0.133923	2.84026	2.43072	2.48751	2.84118	2.64568	3.1689	2.65189	2.25788	2.0876	2.1903	2.11867	2.60708	2.14009	2.27622	1	0	0	1	0	1	0	1	1	0	1	0	0	0
ZNF219_M6553_1.02|chr22:45898393-45898564	ZNF219_M6553_1.02	chr22:45898393-45898564	1	97	108	+	GTGGGGGGAGGA	RIBC2,FBLN1,	FBLN1,	FBLN1,					0.597997	2.04216	1.04505	0.467547	0.851264	0.21241	0.442757	2.84026	2.43072	2.48751	2.84118	2.64568	3.1689	2.65189	0.924995	0	2.54671	0	0	0	0	0	0	0	0	0	0	0	1	1	0	1	0	0	0
ZNF219_M6553_1.02|chr22:45898393-45898564	ZNF219_M6553_1.02	chr22:45898393-45898564	1	NA	NA	NA	NA	RIBC2,FBLN1,	FBLN1,	FBLN1,					0.284229	0.124376	0.082223	0.228553	0.201638	0.465073	0.272046	2.84026	2.43072	2.48751	2.84118	2.64568	3.1689	2.65189	1.88912	1.8995	2.12385	2.15645	2.0959	1.98979	2.025	1	0	0	0	0	1	1	1	1	0	1	0	0	0
E2F3_M2271_1.02|chr22:46440725-46440896	E2F3_M2271_1.02	chr22:46440725-46440896	1	46	60	-	CGGGAGGCGCGGGAG	WNT7B,PPARA,							-0.302922	-0.614766	-0.310873	-0.382925	-0.300215	-0.402411	-0.185594	0.933294	0.67263	0.983008	0.950754	0.99877	0.874046	1.34735	1.25396	1.28226	1.33713	1.37292	1.39427	1.39	1.63375	0	0	0	0	0	0	0	0	0	0	0	0	0	0
E2F3_M2271_1.02|chr22:46440725-46440896	E2F3_M2271_1.02	chr22:46440725-46440896	1	55	69	-	CTGGGGCAGCGGGAG	WNT7B,PPARA,							-0.318896	-0.666859	-0.332699	-0.343152	-0.15413	-0.274797	0.071195	0.933294	0.67263	0.983008	0.950754	0.99877	0.874046	1.34735	1.34028	1.32054	1.31	1.31884	1.25825	1.19225	1.39796	0	0	0	0	0	0	0	0	0	0	0	0	0	0
E2F3_M2271_1.02|chr22:46440725-46440896	E2F3_M2271_1.02	chr22:46440725-46440896	1	NA	NA	NA	NA	WNT7B,PPARA,							-0.290869	-0.730431	-0.262689	-0.345322	-0.243878	-0.390835	-0.109808	0.933294	0.67263	0.983008	0.950754	0.99877	0.874046	1.34735	1.23849	1.44371	1.26138	1.31907	1.3668	1.41142	1.56066	0	0	0	0	0	0	0	0	0	0	0	0	0	0
ZIC2_2|chr3:57165008-57165179	ZIC2_2	chr3:57165008-57165179	1	53	67	-	GCCCCCCGGGAGGCC	IL17RD,ARHGEF3,							1.15367	1.00096	1.28621	1.29384	1.31921	0.960594	0.59651	4.90512	4.53311	5.39005	4.99252	4.61384	3.19991	2.34469	1.39775	1.43117	1.37255	1.26157	1.21362	1.20718	1.2363	1	1	1	1	1	1	1	0	0	1	0	1	1	0
ZIC2_2|chr3:57165008-57165179	ZIC2_2	chr3:57165008-57165179	2	54	68	+	GCCTCCCGGGGGGCA	IL17RD,ARHGEF3,							1.02538	1.00151	1.13033	1.12725	1.15194	0.76271	0.363983	4.90512	4.53311	5.39005	4.99252	4.61384	3.19991	2.34469	1.59647	1.45842	1.58929	1.52316	1.35831	1.41575	1.67408	1	1	1	1	1	1	1	0	0	1	0	1	1	0
ZIC2_2|chr3:57165008-57165179	ZIC2_2	chr3:57165008-57165179	2	NA	NA	NA	NA	IL17RD,ARHGEF3,							1.10844	0.965265	1.2554	1.08822	1.13178	0.823623	0.449832	4.90512	4.53311	5.39005	4.99252	4.61384	3.19991	2.34469	1.41102	1.59416	1.44719	1.5866	1.40854	1.29664	1.49459	1	1	1	1	1	1	1	0	0	1	0	1	1	0
ATF5_M2977_1.02|chr3:162459109-162459280	ATF5_M2977_1.02	chr3:162459109-162459280	4	121	130	+	TTCTTCCTTT								-0.193071	-0.171765	-0.183421	-0.131196	-0.140924	-0.220256	-0.183971	4.34785	3.60976	4.12114	4.69412	4.36076	3.85841	3.57396	5.5148	4.08336	4.7986	5.61207	5.05196	4.9	4.1663	-1	-1	-1	-1	-1	-1	-1	0	0	1	0	1	0	0
ATF5_M2977_1.02|chr3:162459109-162459280	ATF5_M2977_1.02	chr3:162459109-162459280	4	140	149	+	CTCTTCCTTT								-0.183498	-0.203547	-0.207681	-0.248905	-0.202501	-0.272617	-0.202446	4.34785	3.60976	4.12114	4.69412	4.36076	3.85841	3.57396	5.50777	4.42684	5.15473	6.53703	5.81071	5.63332	4.53727	-1	-1	-1	-1	-1	-1	-1	0	0	1	0	1	0	0
ATF5_M2977_1.02|chr3:162459109-162459280	ATF5_M2977_1.02	chr3:162459109-162459280	4	NA	NA	NA	NA								-0.331413	-0.360268	-0.315104	-0.386475	-0.415538	-0.47763	-0.340716	4.34785	3.60976	4.12114	4.69412	4.36076	3.85841	3.57396	6.48648	5.42666	6.14772	7.53198	7.13214	6.97495	5.50891	-1	-1	-1	-1	-1	-1	-1	0	0	1	0	1	0	0
RFX5_disc3|chr4:56146759-56146930	RFX5_disc3	chr4:56146759-56146930	4	28	36	-	AACCGATGA	SRD5A3,KDR,							-0.647163	-0.398186	-0.553265	-0.490235	-0.465171	-0.35734	-0.421285	1.30209	1.31703	1.33578	1.7323	1.7468	1.5808	1.65501	2.49105	2.10943	2.34922	2.67195	2.83288	2.30051	2.57863	-1	-1	-1	-1	-1	-1	-1	0	0	1	0	0	0	0
RFX5_disc3|chr4:56146759-56146930	RFX5_disc3	chr4:56146759-56146930	2	79	87	-	AACTGATGA	SRD5A3,KDR,							-0.078848	0.04218	0.01175	0.19708	0.131753	-0.064067	-0.089291	1.30209	1.31703	1.33578	1.7323	1.7468	1.5808	1.65501	1.43299	1.28605	1.33686	1.416	1.65774	1.82513	1.81109	0	0	0	0	0	0	0	0	0	1	0	0	0	0
RFX5_disc3|chr4:56146759-56146930	RFX5_disc3	chr4:56146759-56146930	4	NA	NA	NA	NA	SRD5A3,KDR,							-0.55725	-0.310389	-0.429472	-0.44779	-0.366498	-0.408688	-0.224809	1.30209	1.31703	1.33578	1.7323	1.7468	1.5808	1.65501	2.30184	1.86389	1.97745	2.59219	2.47041	2.53041	1.96371	-1	-1	-1	-1	-1	-1	-1	0	0	1	0	0	0	0
BCL6_M6136_1.02|chr1:160983559-160983730	BCL6_M6136_1.02	chr1:160983559-160983730	2	11	40	-	TGCAGAGAGGGCGGGAGGGAGCCAGGGAGT	ITLN2,F11R,			PVRL4,	PVRL4,	TSTD1,RP11-544M22.3,PVRL4,F11R,		0.409024	0.459417	0.441818	0.565598	0.592	0.758631	0.736496	3.68539	3.51485	4.06936	4.35362	4.41193	4.45319	3.85234	2.47649	2.24369	2.67976	2.55475	2.4082	2.16213	1.84162	1	1	1	1	1	1	1	0	0	0	0	0	0	0
BCL6_M6136_1.02|chr1:160983559-160983730	BCL6_M6136_1.02	chr1:160983559-160983730	2	7	36	-	GAGAGGGCGGGAGGGAGCCAGGGAGTGAAA	ITLN2,F11R,			PVRL4,	PVRL4,	TSTD1,RP11-544M22.3,PVRL4,F11R,		0.460076	0.435188	0.574185	0.587008	0.69935	0.845304	0.736457	3.68539	3.51485	4.06936	4.35362	4.41193	4.45319	3.85234	2.38785	2.25263	2.36375	2.44938	2.25361	1.99996	1.76331	1	1	1	1	1	1	1	0	0	0	0	0	0	0
BCL6_M6136_1.02|chr1:160983559-160983730	BCL6_M6136_1.02	chr1:160983559-160983730	2	NA	NA	NA	NA	ITLN2,F11R,			PVRL4,	PVRL4,	TSTD1,RP11-544M22.3,PVRL4,F11R,		0.496103	0.452256	0.530481	0.578365	0.671714	0.90486	0.810172	3.68539	3.51485	4.06936	4.35362	4.41193	4.45319	3.85234	2.4083	2.25767	2.48695	2.55682	2.30525	1.93687	1.76435	1	1	1	1	1	1	1	0	0	0	0	0	0	0
E2F3_M2271_1.02|chr1:160983559-160983730	E2F3_M2271_1.02	chr1:160983559-160983730	2	20	34	-	GAGGGCGGGAGGGAG	ITLN2,F11R,			PVRL4,	PVRL4,	TSTD1,RP11-544M22.3,PVRL4,F11R,		0.277626	0.239262	0.334572	0.350161	0.470803	0.560391	0.43205	3.68539	3.51485	4.06936	4.35362	4.41193	4.45319	3.85234	2.88284	2.70527	3.06079	3.05195	2.79656	2.75107	2.48179	1	1	1	1	1	1	1	0	0	0	0	0	0	0
E2F3_M2271_1.02|chr1:160983559-160983730	E2F3_M2271_1.02	chr1:160983559-160983730	2	24	38	-	CAGAGAGGGCGGGAG	ITLN2,F11R,			PVRL4,	PVRL4,	TSTD1,RP11-544M22.3,PVRL4,F11R,		0.166196	0.122897	0.190656	0.232165	0.24361	0.378832	0.33578	3.68539	3.51485	4.06936	4.35362	4.41193	4.45319	3.85234	3.22812	3.04865	3.47927	3.50581	3.47073	3.15845	2.67472	1	1	1	1	1	1	1	0	0	0	0	0	0	0
E2F3_M2271_1.02|chr1:160983559-160983730	E2F3_M2271_1.02	chr1:160983559-160983730	2	NA	NA	NA	NA	ITLN2,F11R,			PVRL4,	PVRL4,	TSTD1,RP11-544M22.3,PVRL4,F11R,		-0.074566	0.008132	-0.029991	-0.004761	0.021198	0.170377	0.247763	3.68539	3.51485	4.06936	4.35362	4.41193	4.45319	3.85234	3.93484	3.54245	4.258	4.33419	4.16573	3.71546	3.05764	0	0	0	0	0	1	1	0	0	0	0	0	0	0
TEAD1_M4047_1.02|chr4:152405951-152406122	TEAD1_M4047_1.02	chr4:152405951-152406122	4	130	140	-	ACATTCCTCAC	PRSS48,PET112,							-0.15094	-0.112504	-0.148868	-0.132323	-0.118191	-0.215475	-0.214862	14.7323	11.2653	13.5296	16.6814	15.7946	12.678	9.58558	18.9563	13.9903	17.4284	19.9233	19.552	17.774	13.073	-1	0	-1	-1	0	-1	-1	0	0	1	0	1	0	0
TEAD1_M4047_1.02|chr4:152405951-152406122	TEAD1_M4047_1.02	chr4:152405951-152406122	2	92	102	-	ACATTCCTGGC	PRSS48,PET112,							1.16095	1.17126	1.19461	1.313	1.3482	1.3822	1.37519	14.7323	11.2653	13.5296	16.6814	15.7946	12.678	9.58558	4.67746	3.65586	4.29996	4.83813	4.35846	3.41282	2.58921	1	1	1	1	1	1	1	0	0	1	0	1	0	0
TEAD1_M4047_1.02|chr4:152405951-152406122	TEAD1_M4047_1.02	chr4:152405951-152406122	2	NA	NA	NA	NA	PRSS48,PET112,							0.967089	0.954464	0.99317	0.984427	1.03502	1.18799	1.14356	14.7323	11.2653	13.5296	16.6814	15.7946	12.678	9.58558	6.38649	5.03455	5.8049	7.17702	5.96781	4.45826	3.38641	1	1	1	1	1	1	1	0	0	1	0	1	0	0
RFX5_disc3|chr5:7269040-7269211	RFX5_disc3	chr5:7269040-7269211	4	127	135	+	AACTGATGA	PAPD7,ADCY2,							-0.211803	-0.269273	-0.290106	-0.462443	-0.55398	-0.350982	-0.35088	3.02236	2.44996	3.12289	3.32472	3.12478	2.99276	2.35592	3.63135	3.16905	3.86676	5.37133	5.49096	3.98012	3.07782	-1	-1	-1	-1	-1	-1	-1	0	0	1	0	0	0	0
RFX5_disc3|chr5:7269040-7269211	RFX5_disc3	chr5:7269040-7269211	4	76	84	+	AACTGATGA	PAPD7,ADCY2,							-0.003427	-0.038544	-0.105123	-0.162078	-0.256605	0.006693	-0.107396	3.02236	2.44996	3.12289	3.32472	3.12478	2.99276	2.35592	3.22289	2.69207	3.66552	4.53415	3.95845	3.08863	2.70967	0	0	0	-1	-1	0	0	0	0	1	0	0	0	0
RFX5_disc3|chr5:7269040-7269211	RFX5_disc3	chr5:7269040-7269211	4	NA	NA	NA	NA	PAPD7,ADCY2,							-0.255916	-0.232944	-0.308535	-0.422825	-0.460569	-0.352754	-0.342523	3.02236	2.44996	3.12289	3.32472	3.12478	2.99276	2.35592	3.9004	3.41202	4.25939	5.32072	4.83178	4.44893	3.32078	-1	-1	-1	-1	-1	-1	-1	0	0	1	0	0	0	0
RFX5_disc3|chr5:121810074-121810245	RFX5_disc3	chr5:121810074-121810245	2	134	142	-	AACTGATGA	SNX2,SNCAIP,							-0.008472	-0.021565	0.149352	0.079567	0.075958	0.125934	0.004292	6.79777	5.24347	6.66606	6.10214	5.82864	3.67842	2.50532	6.77691	5.12313	5.85542	5.59605	5.15663	3.1534	2.65422	0	0	1	0	0	0	0	0	0	1	0	0	0	0
RFX5_disc3|chr5:121810074-121810245	RFX5_disc3	chr5:121810074-121810245	4	83	91	-	AACTGATGA	SNX2,SNCAIP,							0.07287	0.107652	0.183997	-0.012796	-0.018425	-0.291714	-0.165312	6.79777	5.24347	6.66606	6.10214	5.82864	3.67842	2.50532	6.9537	5.19416	5.83549	7.13795	6.40081	5.16852	3.59209	0	0	1	0	0	-1	0	0	0	1	0	0	0	0
RFX5_disc3|chr5:121810074-121810245	RFX5_disc3	chr5:121810074-121810245	4	NA	NA	NA	NA	SNX2,SNCAIP,							0.046234	0.059098	0.131392	-0.025995	0.075329	-0.185318	-0.274261	6.79777	5.24347	6.66606	6.10214	5.82864	3.67842	2.50532	6.01417	4.75861	5.35566	6.0386	5.48494	4.58924	3.40798	0	0	0	0	0	-1	-1	0	0	1	0	0	0	0
TATA_known6|chr1:181939130-181939301	TATA_known6	chr1:181939130-181939301	2	123	138	+	GAATTATATATATATA	ZNF648,CACNA1E,							0.323992	0.260135	0.319402	0.323422	0.422042	0.418837	0.391606	3.20641	2.89467	3.4793	3.4579	3.33161	3.61945	3.1871	2.2911	2.01193	2.20275	2.15991	1.91942	1.98555	1.79147	1	1	1	1	1	1	1	0	0	1	0	1	0	0
TATA_known6|chr1:181939130-181939301	TATA_known6	chr1:181939130-181939301	2	125	140	+	ATTATATATATATACA	ZNF648,CACNA1E,							0.200614	0.153322	0.264903	0.280188	0.276202	0.317989	0.137594	3.20641	2.89467	3.4793	3.4579	3.33161	3.61945	3.1871	2.82702	2.56421	2.70323	2.77048	2.67909	2.5641	2.70766	1	1	1	1	1	1	0	0	0	1	0	1	0	0
TATA_known6|chr1:181939130-181939301	TATA_known6	chr1:181939130-181939301	2	NA	NA	NA	NA	ZNF648,CACNA1E,							0.35836	0.281208	0.322368	0.408939	0.419746	0.459625	0.180861	3.20641	2.89467	3.4793	3.4579	3.33161	3.61945	3.1871	2.29471	2.09907	2.40688	2.25461	2.06643	2.04563	2.41106	1	1	1	1	1	1	1	0	0	1	0	1	0	0
GLI2_1|chr6:683977-684148	GLI2_1	chr6:683977-684148	2	102	115	+	GACCACACACTCGG	HUS1B,EXOC2,							0.049331	0.060506	0.054345	0.112555	0.00457	0.077159	-0.054659	1.52236	1.53835	1.37001	1.54163	1.31972	1.40009	1.4706	1.4581	1.43663	1.33369	1.40585	1.34745	1.37037	1.56865	0	0	0	0	0	0	0	0	0	1	0	1	1	0
GLI2_1|chr6:683977-684148	GLI2_1	chr6:683977-684148	1	115	128	+	GACCACACAGCGCC	HUS1B,EXOC2,							0.157567	0.197446	0.051099	0.1235	0.088326	0.084546	0.080749	1.52236	1.53835	1.37001	1.54163	1.31972	1.40009	1.4706	1.31051	1.23227	1.31235	1.4048	1.1958	1.29599	1.36687	0	0	0	0	0	0	0	0	0	1	0	1	1	0
GLI2_1|chr6:683977-684148	GLI2_1	chr6:683977-684148	1	NA	NA	NA	NA	HUS1B,EXOC2,							0.136461	0.219822	0.08541	0.125878	0.085742	0.185766	0.050493	1.52236	1.53835	1.37001	1.54163	1.31972	1.40009	1.4706	1.28143	1.28388	1.29037	1.42359	1.20026	1.18587	1.36981	0	0	0	0	0	0	0	0	0	1	0	1	1	0
MXI1_M4678_1.02|chr6:35181392-35181563	MXI1_M4678_1.02	chr6:35181392-35181563	2	46	60	-	GTCTCCATGGAGACG	TCP11,SCUBE3,		SCUBE3,	ZNF76,RP3-329A5.8,	ZNF76,RP3-329A5.8,	ZNF76,RP3-329A5.8,	ZNF76,RP3-329A5.8,	0.260358	0.148939	0.126777	0.319048	0.351796	0.1962	0.083395	1.44936	1.4698	1.51668	1.78914	1.92337	2.01412	1.98146	1.13513	1.30849	1.29402	1.34217	1.45735	1.6338	1.80629	0	0	0	0	0	0	0	0	0	0	0	0	1	0
MXI1_M4678_1.02|chr6:35181392-35181563	MXI1_M4678_1.02	chr6:35181392-35181563	2	47	61	+	GTCTCCATGGAGACC	TCP11,SCUBE3,		SCUBE3,	ZNF76,RP3-329A5.8,	ZNF76,RP3-329A5.8,	ZNF76,RP3-329A5.8,	ZNF76,RP3-329A5.8,	0.256656	0.269162	0.235565	0.104014	0.539438	0.279578	0.145469	1.44936	1.4698	1.51668	1.78914	1.92337	2.01412	1.98146	1.19385	1.08438	1.22781	1.71018	1.29165	1.45159	1.7618	0	0	0	0	0	0	0	0	0	0	0	0	1	0
MXI1_M4678_1.02|chr6:35181392-35181563	MXI1_M4678_1.02	chr6:35181392-35181563	2	NA	NA	NA	NA	TCP11,SCUBE3,		SCUBE3,	ZNF76,RP3-329A5.8,	ZNF76,RP3-329A5.8,	ZNF76,RP3-329A5.8,	ZNF76,RP3-329A5.8,	0.41686	0.467943	0.191211	0.413363	0.555677	0.366658	0.370234	1.44936	1.4698	1.51668	1.78914	1.92337	2.01412	1.98146	1.04289	0.927174	1.24471	1.24018	1.26625	1.49871	1.31083	1	1	0	0	0	0	0	0	0	0	0	0	1	0
BCL6_M6136_1.02|chr6:98484339-98484510	BCL6_M6136_1.02	chr6:98484339-98484510	1	132	161	-	GAAGAAGAAGGAGAAGAGGAGCATGAGCAC	POU3F2,MMS22L,							0.13412	0.099717	0.201608	0.190397	0.208513	0.21522	0.148224	1.41954	1.40498	1.48941	1.36593	1.28653	1.32733	1.49676	1.22327	1.27344	1.23025	1.10708	1.09846	1.07271	1.28029	0	0	0	0	0	0	0	0	0	1	0	1	1	0
BCL6_M6136_1.02|chr6:98484339-98484510	BCL6_M6136_1.02	chr6:98484339-98484510	1	134	163	-	AAGAAGAAGAAGGAGAAGAGGAGCATGAGC	POU3F2,MMS22L,							0.097607	-0.009825	0.145402	0.094319	0.082068	0.1534	0.142639	1.41954	1.40498	1.48941	1.36593	1.28653	1.32733	1.49676	1.32218	1.37199	1.2409	1.19868	1.24327	1.12313	1.29435	0	0	0	0	0	0	0	0	0	1	0	1	1	0
BCL6_M6136_1.02|chr6:98484339-98484510	BCL6_M6136_1.02	chr6:98484339-98484510	1	NA	NA	NA	NA	POU3F2,MMS22L,							0.129026	0.092726	0.228965	0.185209	0.243199	0.296812	0.190826	1.41954	1.40498	1.48941	1.36593	1.28653	1.32733	1.49676	1.26847	1.31737	1.22723	1.13349	1.04984	0.993676	1.23265	0	0	0	0	0	0	0	0	0	1	0	1	1	0
MXI1_M4678_1.02|chr7:73157350-73157521	MXI1_M4678_1.02	chr7:73157350-73157521	2	100	114	-	GTCACCATGGCGACC	CLDN3,ABHD11,					WBSCR28,		0.272869	0.047521	0.383964	0.288879	0.149711	0.344216	0.280508	3.03593	3.57745	4.92118	5.85136	6.24218	18.9537	26.3901	2.71609	3.37584	3.72948	4.25882	5.93046	14.1799	22.1454	1	0	1	1	0	1	0	1	0	1	1	0	1	0
MXI1_M4678_1.02|chr7:73157350-73157521	MXI1_M4678_1.02	chr7:73157350-73157521	2	101	115	+	GTCGCCATGGTGACA	CLDN3,ABHD11,					WBSCR28,		-0.060196	0.012913	-0.000345	-0.108622	-0.107461	0.004479	-0.04186	3.03593	3.57745	4.92118	5.85136	6.24218	18.9537	26.3901	2.97086	3.51659	5.10588	5.52195	6.37493	18.5164	26.1317	0	0	0	0	0	0	0	1	0	1	1	0	1	0
MXI1_M4678_1.02|chr7:73157350-73157521	MXI1_M4678_1.02	chr7:73157350-73157521	2	NA	NA	NA	NA	CLDN3,ABHD11,					WBSCR28,		0.059709	0.1859	0.250796	0.119692	0.168036	0.268323	0.085552	3.03593	3.57745	4.92118	5.85136	6.24218	18.9537	26.3901	2.99479	3.38869	4.02507	4.68984	5.02669	15.3807	25.1596	0	0	1	0	0	0	0	1	0	1	1	0	1	0
ESRRA_disc4|chr7:102158184-102158355	ESRRA_disc4	chr7:102158184-102158355	1	146	159	+	GGGGGACACTGCGC	SPDYE2,RASA4B,							0	0	0	0	0	0	0	0	0	0	0	0	0	0	1.69146	2.13364	3.09601	2.4903	1.18187	1.67473	0.626297	0	0	0	0	0	0	0	1	0	0	0	0	0	0
ESRRA_disc4|chr7:102158184-102158355	ESRRA_disc4	chr7:102158184-102158355	1	80	93	+	CGGGGGCGGGGCGG	SPDYE2,RASA4B,							0	0	0	0	0	0	0	0	0	0	0	0	0	0	1.34149	1.16261	1.46208	1.38472	1.47447	1.44951	1.30655	0	0	0	0	0	0	0	1	0	0	0	0	0	0
ESRRA_disc4|chr7:102158184-102158355	ESRRA_disc4	chr7:102158184-102158355	2	NA	NA	NA	NA	SPDYE2,RASA4B,							0	0	0	0	0	0	0	0	0	0	0	0	0	0	1.93224	1.49653	1.79807	1.69362	1.77703	2.09642	1.91292	0	0	0	0	0	0	0	1	0	0	0	0	0	0
ZNF219_M6553_1.02|chr7:102158184-102158355	ZNF219_M6553_1.02	chr7:102158184-102158355	2	50	61	+	AGGGGGGGCGGG	SPDYE2,RASA4B,							0	0	0	0	0	0	0	0	0	0	0	0	0	0	1.93717	1.56179	1.75646	1.77352	1.90757	2.06945	1.66963	0	0	0	0	0	0	0	1	0	0	0	0	0	0
ZNF219_M6553_1.02|chr7:102158184-102158355	ZNF219_M6553_1.02	chr7:102158184-102158355	2	83	94	+	GGGCGGGGCGGC	SPDYE2,RASA4B,							0	0	0	0	0	0	0	0	0	0	0	0	0	0	1.52178	1.5327	1.95088	1.94454	1.5512	1.74041	1.50441	0	0	0	0	0	0	0	1	0	0	0	0	0	0
ZNF219_M6553_1.02|chr7:102158184-102158355	ZNF219_M6553_1.02	chr7:102158184-102158355	2	NA	NA	NA	NA	SPDYE2,RASA4B,							0	0	0	0	0	0	0	0	0	0	0	0	0	0	1.95023	1.9764	1.82347	1.97014	2.08591	2.0158	2.13303	0	0	0	0	0	0	0	1	0	0	0	0	0	0
BCL6_M6136_1.02|chr1:205641296-205641467	BCL6_M6136_1.02	chr1:205641296-205641467	2	23	52	-	GTGAGGGGGGGGAATGGAAACCGAGAAGAA	SLC45A3,ELK4,					AC119673.1,		0.149177	0.086071	0.150982	0.149108	0.097951	0.196675	0.047503	2.3073	2.16099	2.35214	2.44672	2.35593	2.91254	2.16938	1.99541	1.96671	2.02572	2.17584	1.97182	2.34943	2.14057	1	0	1	1	0	1	0	1	1	1	0	0	0	0
BCL6_M6136_1.02|chr1:205641296-205641467	BCL6_M6136_1.02	chr1:205641296-205641467	4	25	54	-	GGGTGAGGGGGGGGAATGGAAACCGAGAAG	SLC45A3,ELK4,					AC119673.1,		-0.054339	-0.115723	-0.105143	-0.05786	-0.224414	-0.148704	-0.183049	2.3073	2.16099	2.35214	2.44672	2.35593	2.91254	2.16938	2.58902	2.42568	2.57824	2.77849	2.86837	3.42548	2.82492	0	0	0	0	-1	0	-1	1	1	1	0	0	0	0
BCL6_M6136_1.02|chr1:205641296-205641467	BCL6_M6136_1.02	chr1:205641296-205641467	4	NA	NA	NA	NA	SLC45A3,ELK4,					AC119673.1,		0.0282	0.01213	-0.098547	-0.05257	-0.178932	-0.025373	-0.210402	2.3073	2.16099	2.35214	2.44672	2.35593	2.91254	2.16938	2.26979	2.18763	2.49479	2.75343	2.76477	3.01629	2.83128	0	0	0	0	-1	0	-1	1	1	1	0	0	0	0
TEAD1_M4047_1.02|chr7:107573352-107573523	TEAD1_M4047_1.02	chr7:107573352-107573523	1	28	38	-	GCATTCCTCTG	LAMB1,DLD,							0.172281	0.132249	0.229991	0.256567	0.245028	0.425062	0.33711	1.6486	1.63053	1.69861	1.67641	1.5387	1.67477	2.14518	1.28924	1.42321	1.28511	1.24713	1.17955	1.11529	1.46957	0	0	0	0	0	0	0	0	0	1	0	1	0	0
TEAD1_M4047_1.02|chr7:107573352-107573523	TEAD1_M4047_1.02	chr7:107573352-107573523	2	97	107	+	ACATTCCACAG	LAMB1,DLD,							0.019242	0.113418	0.191692	0.075356	0.05947	0.110276	0.256186	1.6486	1.63053	1.69861	1.67641	1.5387	1.67477	2.14518	1.60008	1.43887	1.36008	1.47812	1.43505	1.49032	1.53249	0	0	0	0	0	0	0	0	0	1	0	1	0	0
TEAD1_M4047_1.02|chr7:107573352-107573523	TEAD1_M4047_1.02	chr7:107573352-107573523	1	NA	NA	NA	NA	LAMB1,DLD,							0.22592	0.170798	0.24998	0.292482	0.286261	0.348149	0.429368	1.6486	1.63053	1.69861	1.67641	1.5387	1.67477	2.14518	1.29845	1.39441	1.34599	1.26773	1.15308	1.21413	1.34406	0	0	0	0	0	0	0	0	0	1	0	1	0	0
BHLHE40_disc2|chr8:10192311-10192482	BHLHE40_disc2	chr8:10192311-10192482	2	60	76	+	CGCTCTGGCCGCTCCCG	PRSS55,MSRA,							0.185518	0.218456	0.247183	0.308353	0.252055	0.281315	0.462954	2.79302	2.65496	2.85728	3.10218	2.82787	3.18216	3.57179	2.23367	2.14921	2.29795	2.31204	2.13374	2.25994	2.34838	1	1	1	1	1	1	1	1	1	1	0	0	0	0
BHLHE40_disc2|chr8:10192311-10192482	BHLHE40_disc2	chr8:10192311-10192482	4	68	84	-	GGGGCAGACGGGAGCGG	PRSS55,MSRA,							-0.190568	-0.104863	-0.019771	0.013152	-0.109453	-0.076478	0.055459	2.79302	2.65496	2.85728	3.10218	2.82787	3.18216	3.57179	3.57697	2.992	3.10538	3.266	3.24282	3.64406	3.54591	-1	0	0	0	0	0	0	1	1	1	0	0	0	0
BHLHE40_disc2|chr8:10192311-10192482	BHLHE40_disc2	chr8:10192311-10192482	2	NA	NA	NA	NA	PRSS55,MSRA,							0.215657	0.195465	0.282455	0.390482	0.36598	0.327792	0.498382	2.79302	2.65496	2.85728	3.10218	2.82787	3.18216	3.57179	2.33142	2.14094	2.22695	2.12773	1.9658	2.24466	2.15621	1	1	1	1	1	1	1	1	1	1	0	0	0	0
MXI1_M4678_1.02|chr8:10192311-10192482	MXI1_M4678_1.02	chr8:10192311-10192482	4	135	149	-	GCTGCCATAGCAACG	PRSS55,MSRA,							-0.339567	-0.174923	-0.208957	-0.226704	-0.316022	-0.260999	-0.076438	2.79302	2.65496	2.85728	3.10218	2.82787	3.18216	3.57179	3.8399	3.21877	3.78786	3.93803	3.87641	3.93123	3.85964	-1	-1	-1	-1	-1	-1	0	1	1	1	0	0	0	0
MXI1_M4678_1.02|chr8:10192311-10192482	MXI1_M4678_1.02	chr8:10192311-10192482	2	136	150	+	GTTGCTATGGCAGCC	PRSS55,MSRA,							0.212412	0.316291	0.288174	0.31163	0.251977	0.306506	0.503279	2.79302	2.65496	2.85728	3.10218	2.82787	3.18216	3.57179	2.18448	1.92457	2.19918	2.31152	2.14856	2.26774	2.09931	1	1	1	1	1	1	1	1	1	1	0	0	0	0
MXI1_M4678_1.02|chr8:10192311-10192482	MXI1_M4678_1.02	chr8:10192311-10192482	2	NA	NA	NA	NA	PRSS55,MSRA,							-0.031266	0.02767	-0.00845	0.009609	-0.062156	-0.012492	0.195799	2.79302	2.65496	2.85728	3.10218	2.82787	3.18216	3.57179	2.83723	2.56561	2.99085	3.00307	2.98183	3.13001	2.83004	0	0	0	0	0	0	1	1	1	1	0	0	0	0
FOSL1_M6231_1.02|chr8:110274714-110274885	FOSL1_M6231_1.02	chr8:110274714-110274885	1	39	50	-	CTCTGACTGGTT	TRHR,ENY2,							0.066421	-0.05339	0.009672	0.111656	0.191548	0.03958	0.138052	1.17415	1.10504	1.183	1.19592	1.19074	1.00467	1.29157	1.08788	1.21721	1.11865	1.06132	0.909285	0.935788	1.09614	0	0	0	0	0	0	0	0	0	1	0	1	0	0
FOSL1_M6231_1.02|chr8:110274714-110274885	FOSL1_M6231_1.02	chr8:110274714-110274885	1	63	74	-	CCCTGATTGACC	TRHR,ENY2,							-0.008158	-0.102989	-0.071372	0.073763	0.11064	-0.059245	0.033834	1.17415	1.10504	1.183	1.19592	1.19074	1.00467	1.29157	1.16587	1.2463	1.20846	1.13144	1.02245	1.05988	1.18461	0	0	0	0	0	0	0	0	0	1	0	1	0	0
FOSL1_M6231_1.02|chr8:110274714-110274885	FOSL1_M6231_1.02	chr8:110274714-110274885	1	NA	NA	NA	NA	TRHR,ENY2,							-0.001225	-0.038182	-0.015573	0.130569	0.129576	0.067509	0.182548	1.17415	1.10504	1.183	1.19592	1.19074	1.00467	1.29157	1.20352	1.18184	1.1556	1.07453	1.02858	0.969234	1.10766	0	0	0	0	0	0	0	0	0	1	0	1	0	0
KLF15_M6321_1.02|chr8:142444173-142444344	KLF15_M6321_1.02	chr8:142444173-142444344	2	55	71	+	GTTGGGGGGGTGGGGGG	PTP4A3,							0	0	0	0	0	0	0	0	0	0	0	0	0	0	1.73812	1.62264	1.71995	1.7226	1.71647	1.87802	2.04903	0	0	0	0	0	0	0	0	0	1	0	0	0	0
KLF15_M6321_1.02|chr8:142444173-142444344	KLF15_M6321_1.02	chr8:142444173-142444344	1	63	79	+	GGTGGGGGGTGGGGTGG	PTP4A3,							0	0	0	0	0	0	0	0	0	0	0	0	0	0	1.91011	1.80381	1.96749	1.8766	1.7637	1.78759	1.74122	0	0	0	0	0	0	0	0	0	1	0	0	0	0
KLF15_M6321_1.02|chr8:142444173-142444344	KLF15_M6321_1.02	chr8:142444173-142444344	2	NA	NA	NA	NA	PTP4A3,							0	0	0	0	0	0	0	0	0	0	0	0	0	0	1.79454	1.67725	1.59922	1.7295	1.81149	1.82899	1.73045	0	0	0	0	0	0	0	0	0	1	0	0	0	0
SP8_1|chr8:142444173-142444344	SP8_1	chr8:142444173-142444344	1	57	68	-	CCCACCCCCCCA	PTP4A3,							0	0	0	0	0	0	0	0	0	0	0	0	0	0	1.5708	1.73012	1.62267	1.6848	1.62719	1.54498	1.5065	0	0	0	0	0	0	0	0	0	1	0	0	0	0
SP8_1|chr8:142444173-142444344	SP8_1	chr8:142444173-142444344	1	82	93	-	GCCCCACCCACC	PTP4A3,							0	0	0	0	0	0	0	0	0	0	0	0	0	0	1.40352	1.33189	1.24541	1.20813	1.27128	1.05045	0.990396	0	0	0	0	0	0	0	0	0	1	0	0	0	0
SP8_1|chr8:142444173-142444344	SP8_1	chr8:142444173-142444344	1	NA	NA	NA	NA	PTP4A3,							0	0	0	0	0	0	0	0	0	0	0	0	0	0	0.813129	0.931755	1.22903	0.878639	1.49164	1.49939	1.0513	0	0	0	0	0	0	0	0	0	1	0	0	0	0
SP8_1|chr8:142692020-142692191	SP8_1	chr8:142692020-142692191	2	143	154	-	GCCACCCCCACT	TSNARE1,PTP4A3,							0.544453	0.723298	0.343864	0.550617	0.750754	0.608107	0.558569	3.48518	3.26852	3.14965	3.71215	3.89402	5.36591	5.9485	1.94149	1.66278	2.19909	2.09333	1.81913	3.40217	3.36798	1	1	1	1	1	1	1	0	0	1	0	0	1	0
SP8_1|chr8:142692020-142692191	SP8_1	chr8:142692020-142692191	2	65	76	-	GCCACGGCCACT	TSNARE1,PTP4A3,							-0.050392	0.073764	-0.124892	-0.126899	-0.038094	0.194288	0.039192	3.48518	3.26852	3.14965	3.71215	3.89402	5.36591	5.9485	3.44916	2.94794	3.49885	3.93076	3.97551	4.68297	4.97556	0	0	0	0	0	0	0	0	0	1	0	0	1	0
SP8_1|chr8:142692020-142692191	SP8_1	chr8:142692020-142692191	2	NA	NA	NA	NA	TSNARE1,PTP4A3,							0.443249	0.706804	0.48746	0.636422	0.67704	0.795039	0.559376	3.48518	3.26852	3.14965	3.71215	3.89402	5.36591	5.9485	2.12304	1.74777	1.93595	1.99667	1.96099	2.85862	3.02453	1	1	1	1	1	1	1	0	0	1	0	0	1	0
BCL6_M6136_1.02|chr9:16768931-16769102	BCL6_M6136_1.02	chr9:16768931-16769102	1	20	49	+	GAAGAGGGGAAGAAGAAGCTGAGAAGTAGG	BNC2,							0.905367	0.689666	0.712965	0.744472	0.82855	0.683981	0.4378	3.02456	2.89079	2.83051	2.8877	2.84175	2.29346	2.08356	1.23409	1.39859	1.29199	1.29357	1.14133	1.09526	1.30713	1	1	1	1	1	1	1	0	0	1	0	1	0	0
BCL6_M6136_1.02|chr9:16768931-16769102	BCL6_M6136_1.02	chr9:16768931-16769102	1	6	35	+	GTGGCAGGAGAATAGAAGAGGGGAAGAAGA	BNC2,							0.483531	0.483264	0.36628	0.444269	0.474972	0.334982	0.219002	3.02456	2.89079	2.83051	2.8877	2.84175	2.29346	2.08356	1.79459	1.74099	1.78095	1.72295	1.69271	1.49325	1.57286	1	1	1	1	1	1	1	0	0	1	0	1	0	0
BCL6_M6136_1.02|chr9:16768931-16769102	BCL6_M6136_1.02	chr9:16768931-16769102	1	NA	NA	NA	NA	BNC2,							0.809143	0.708532	0.794441	0.755178	0.803238	0.600905	0.402144	3.02456	2.89079	2.83051	2.8877	2.84175	2.29346	2.08356	1.44913	1.56689	1.35248	1.458	1.31614	1.32042	1.53203	1	1	1	1	1	1	1	0	0	1	0	1	0	0
IRF_known20|chr9:32344650-32344821	IRF_known20	chr9:32344650-32344821	4	2	15	-	GTGAAACTGAAAGC	ACO1,							-0.405924	-0.309102	-0.307443	-0.388655	-0.357096	-0.177337	-0.036002	6.05721	4.75717	5.57108	5.71544	5.50588	4.42828	3.9861	9.45463	6.34581	7.77713	8.83268	7.89127	5.43485	4.18251	-1	-1	-1	-1	-1	-1	0	0	0	1	0	0	0	0
IRF_known20|chr9:32344650-32344821	IRF_known20	chr9:32344650-32344821	4	8	21	-	CAGAAAGTGAAACT	ACO1,							-0.175644	-0.102153	-0.07447	-0.110001	-0.060341	0.00571	0.093955	6.05721	4.75717	5.57108	5.71544	5.50588	4.42828	3.9861	7.68669	5.43117	6.37785	6.76915	5.84497	4.74933	3.90014	-1	0	0	0	0	0	0	0	0	1	0	0	0	0
IRF_known20|chr9:32344650-32344821	IRF_known20	chr9:32344650-32344821	4	NA	NA	NA	NA	ACO1,							-0.540779	-0.436879	-0.420897	-0.409303	-0.431178	-0.211731	-0.035426	6.05721	4.75717	5.57108	5.71544	5.50588	4.42828	3.9861	10.5518	7.81425	8.77426	9.18082	8.23848	5.39818	4.25628	-1	-1	-1	-1	-1	-1	0	0	0	1	0	0	0	0
LMX1A_1|chr1:228110601-228110772	LMX1A_1	chr1:228110601-228110772	1	44	60	-	CATTTTAATTAAATTGG	WNT9A,PRSS38,							-0.101723	-0.05726	0.039421	0.012991	-0.182956	-0.027312	0.087827	1.14165	1.24316	1.30236	1.33038	1.12863	1.14114	1.51413	1.26094	1.23097	1.27273	1.26764	1.33931	1.19604	1.42351	0	0	0	0	0	0	0	0	0	0	0	0	1	0
LMX1A_1|chr1:228110601-228110772	LMX1A_1	chr1:228110601-228110772	3	45	61	+	CAATTTAATTAAAATGT	WNT9A,PRSS38,							-0.068767	-0.168062	0.146077	-0.168573	-0.490855	-0.415089	-0.059298	1.14165	1.24316	1.30236	1.33038	1.12863	1.14114	1.51413	1.17369	1.43015	1.16254	1.61153	2.03607	1.79974	1.54358	0	0	0	0	-1	0	0	0	0	0	0	0	1	0
LMX1A_1|chr1:228110601-228110772	LMX1A_1	chr1:228110601-228110772	1	NA	NA	NA	NA	WNT9A,PRSS38,							-0.113738	-0.001894	-0.007784	0.013195	-0.033358	-0.103136	-0.029267	1.14165	1.24316	1.30236	1.33038	1.12863	1.14114	1.51413	1.32392	1.2153	1.26725	1.3456	1.16704	1.29286	1.58771	0	0	0	0	0	0	0	0	0	0	0	0	1	0
LHX3_3|chr9:73735655-73735826	LHX3_3	chr9:73735655-73735826	1	126	142	-	AGAATTAATTAACTTCT	TRPM3,KLF9,							0.183454	1.40633	0.559439	0.297124	-0.360857	0.566242	-0.459747	1.34864	1.40362	1.23889	1.12132	1.0189	0.954984	1.07003	1.16463	0.471254	0.769304	0.820183	1.48336	0.58798	1.47397	0	1	0	0	0	0	0	0	0	1	0	0	0	0
LHX3_3|chr9:73735655-73735826	LHX3_3	chr9:73735655-73735826	1	127	143	+	GAAGTTAATTAATTCTG	TRPM3,KLF9,							0.187135	0.188215	0.026685	-0.222315	0.155921	-0.275557	-0.380118	1.34864	1.40362	1.23889	1.12132	1.0189	0.954984	1.07003	1.0754	1.14569	1.27868	1.3327	0.854688	1.18059	1.50911	0	0	0	0	0	0	0	0	0	1	0	0	0	0
LHX3_3|chr9:73735655-73735826	LHX3_3	chr9:73735655-73735826	1	NA	NA	NA	NA	TRPM3,KLF9,							-0.019101	0.150292	-0.124175	-0.434629	0.085699	-0.260046	-0.234121	1.34864	1.40362	1.23889	1.12132	1.0189	0.954984	1.07003	1.48153	1.19407	1.26821	1.59859	0.885823	1.22537	1.41976	0	0	0	0	0	0	0	0	0	1	0	0	0	0
LHX5_1|chr9:73735655-73735826	LHX5_1	chr9:73735655-73735826	1	126	142	-	AGAATTAATTAACTTCT	TRPM3,KLF9,							0.577145	-0.066265	-0.475141	-0.327649	-0.454647	-0.18819	0.354723	1.34864	1.40362	1.23889	1.12132	1.0189	0.954984	1.07003	0.787784	1.50256	2.23042	1.56856	1.42557	1.12875	0.987362	0	0	0	0	0	0	0	0	0	1	0	0	0	0
LHX5_1|chr9:73735655-73735826	LHX5_1	chr9:73735655-73735826	1	127	143	+	GAAGTTAATTAATTCTG	TRPM3,KLF9,							0.353613	0.495431	0.040384	0.112835	-0.009091	-0.063681	0.093776	1.34864	1.40362	1.23889	1.12132	1.0189	0.954984	1.07003	1.00199	0.837658	1.22009	0.96822	0.930098	0.955249	0.973541	1	1	0	0	0	0	0	0	0	1	0	0	0	0
LHX5_1|chr9:73735655-73735826	LHX5_1	chr9:73735655-73735826	1	NA	NA	NA	NA	TRPM3,KLF9,							0.102712	0.455783	-0.097599	0.457249	0.171049	-0.010949	0.018236	1.34864	1.40362	1.23889	1.12132	1.0189	0.954984	1.07003	1.34766	0.877597	1.69095	0.724878	0.792164	1.09588	0	0	0	0	0	0	0	0	0	0	1	0	0	0	0
ZIC2_2|chr9:123638639-123638810	ZIC2_2	chr9:123638639-123638810	4	74	88	-	GCCACCCGGGGGCCC	PSMD5,PHF19,						TRAF1,	-0.600477	-0.606648	-0.443366	-0.31508	-0.323609	-0.364078	-0.38496	1.88384	1.71239	2.39537	3.15984	3.16256	3.40856	3.26103	3.61553	3.26722	3.87394	4.44314	4.32454	5.24979	4.67763	-1	-1	-1	-1	-1	-1	-1	1	0	0	0	0	0	0
ZIC2_2|chr9:123638639-123638810	ZIC2_2	chr9:123638639-123638810	4	75	89	+	GGCCCCCGGGTGGCG	PSMD5,PHF19,						TRAF1,	-0.841717	-0.863926	-0.717762	-0.593264	-0.681551	-0.620404	-0.721561	1.88384	1.71239	2.39537	3.15984	3.16256	3.40856	3.26103	4.2488	4.12318	4.77107	5.84301	5.65799	6.04448	6.3001	-1	-1	-1	-1	-1	-1	-1	1	0	0	0	0	0	0
ZIC2_2|chr9:123638639-123638810	ZIC2_2	chr9:123638639-123638810	4	NA	NA	NA	NA	PSMD5,PHF19,						TRAF1,	-0.754557	-0.749327	-0.622318	-0.472757	-0.553923	-0.581814	-0.611324	1.88384	1.71239	2.39537	3.15984	3.16256	3.40856	3.26103	3.9581	3.49272	4.46206	5.1835	5.09177	5.94717	5.70247	-1	-1	-1	-1	-1	-1	-1	1	0	0	0	0	0	0
MXI1_M4678_1.02|chr9:126122582-126122753	MXI1_M4678_1.02	chr9:126122582-126122753	2	70	84	-	GTTGCCAGGGCAACG	DENND1A,CRB2,							0.07138	0.115242	0.165994	0.121803	0.221322	0.152572	0.151549	4.28593	3.68653	4.40569	4.985	4.8489	5.64057	5.62694	3.83292	3.17637	3.53311	4.44394	3.74829	4.71141	4.73512	0	0	1	0	1	0	1	0	0	1	0	1	1	0
MXI1_M4678_1.02|chr9:126122582-126122753	MXI1_M4678_1.02	chr9:126122582-126122753	2	71	85	+	GTTGCCCTGGCAACA	DENND1A,CRB2,							0.143959	0.183418	0.234119	0.243823	0.28406	0.223274	0.253744	4.28593	3.68653	4.40569	4.985	4.8489	5.64057	5.62694	3.5455	3.02569	3.38517	3.9156	3.78414	4.41109	4.34837	1	1	1	1	1	1	1	0	0	1	0	1	1	0
MXI1_M4678_1.02|chr9:126122582-126122753	MXI1_M4678_1.02	chr9:126122582-126122753	2	NA	NA	NA	NA	DENND1A,CRB2,							0.140343	0.154448	0.202523	0.279759	0.237391	0.208284	0.222005	4.28593	3.68653	4.40569	4.985	4.8489	5.64057	5.62694	3.41932	3.08201	3.61233	3.78608	3.88435	4.52623	4.30069	1	1	1	1	1	1	1	0	0	1	0	1	1	0
BCL6_M6136_1.02|chrX:71272534-71272705	BCL6_M6136_1.02	chrX:71272534-71272705	2	104	133	-	AAAGGGGTGGAGAGAGGGATGGCTCAGGAG	PIN4,NHSL2,							0.341194	0.407408	0.340138	0.459792	0.461068	0.562187	0.591577	13.8857	10.6313	12.9772	13.9839	12.5407	10.3303	8.40393	10.0735	7.69003	9.54972	9.60946	8.57606	6.29349	5.19665	1	1	1	1	1	1	1	0	0	0	0	0	0	0
BCL6_M6136_1.02|chrX:71272534-71272705	BCL6_M6136_1.02	chrX:71272534-71272705	2	113	142	-	AGGGTGAAGAAAGGGGTGGAGAGAGGGATG	PIN4,NHSL2,							0.101484	0.141401	0.225665	0.19997	0.262239	0.321477	0.460304	13.8857	10.6313	12.9772	13.9839	12.5407	10.3303	8.40393	12.4753	9.43295	10.5454	11.4685	9.9152	7.3756	5.43394	1	1	1	1	1	1	1	0	0	0	0	0	0	0
BCL6_M6136_1.02|chrX:71272534-71272705	BCL6_M6136_1.02	chrX:71272534-71272705	2	NA	NA	NA	NA	PIN4,NHSL2,							0.514542	0.517188	0.541319	0.650852	0.698015	0.770445	0.876218	13.8857	10.6313	12.9772	13.9839	12.5407	10.3303	8.40393	8.62908	6.49	7.48768	7.47501	6.82249	4.92623	3.69694	1	1	1	1	1	1	1	0	0	0	0	0	0	0
ESRRA_disc4|chr1:233431341-233431512	ESRRA_disc4	chr1:233431341-233431512	4	1	14	-	GGGGGCGACGGCGG	PCNXL2,NTPCR,	PCNXL2,	PCNXL2,					-0.101124	0.014649	-0.233353	0.067065	0.0738	0.20353	0.124754	1.44159	1.6335	1.48646	1.74765	1.61964	1.60095	1.74378	1.6458	1.47736	1.84675	1.62415	1.47876	1.34273	1.51336	0	0	-1	0	0	0	0	0	0	0	0	0	0	0
ESRRA_disc4|chr1:233431341-233431512	ESRRA_disc4	chr1:233431341-233431512	2	57	70	-	GCGGGTCCGGGCGG	PCNXL2,NTPCR,	PCNXL2,	PCNXL2,					-0.03913	0.057517	0.108117	0.06563	-0.054488	0.183942	0.05864	1.44159	1.6335	1.48646	1.74765	1.61964	1.60095	1.74378	1.60044	1.55876	1.38884	1.71222	1.73887	1.35728	1.90199	0	0	0	0	0	0	0	0	0	0	0	0	0	0
ESRRA_disc4|chr1:233431341-233431512	ESRRA_disc4	chr1:233431341-233431512	1	NA	NA	NA	NA	PCNXL2,NTPCR,	PCNXL2,	PCNXL2,					0.067344	0.155935	0.048641	0.336336	0.284848	0.370332	0.33813	1.44159	1.6335	1.48646	1.74765	1.61964	1.60095	1.74378	1.50791	1.42893	1.48345	1.30307	1.21787	1.19426	1.35816	0	0	0	0	0	0	0	0	0	0	0	0	0	0
NR2F2_M5676_1.02|chr1:27933863-27934034	NR2F2_M5676_1.02	chr1:27933863-27934034	2	149	163	-	TTGCCCTCTGGCCTC	FGR,AHDC1,			RNU6-949P,IFI6,	RNU6-949P,IFI6,	RP11-288L9.4,RP11-288L9.1,	RP11-288L9.4,RP1-159A19.3,RNU6-949P,IFI6,FGR,	0.016037	-0.021893	-0.080489	-0.034025	-0.08663	0.019763	-0.007446	7.01486	5.84777	6.54531	7.21682	7.2881	8.62551	8.95528	6.96037	5.91813	7.11561	7.64531	8.19634	9.10117	9.46092	0	0	0	0	0	0	0	1	0	1	0	0	1	0
NR2F2_M5676_1.02|chr1:27933863-27934034	NR2F2_M5676_1.02	chr1:27933863-27934034	2	156	170	-	CTGACCTTTGCCCTC	FGR,AHDC1,			RNU6-949P,IFI6,	RNU6-949P,IFI6,	RP11-288L9.4,RP11-288L9.1,	RP11-288L9.4,RP1-159A19.3,RNU6-949P,IFI6,FGR,	0.439789	0.391425	0.469831	0.459531	0.392101	0.465887	0.450321	7.01486	5.84777	6.54531	7.21682	7.2881	8.62551	8.95528	4.54259	4.00878	4.15824	4.85277	5.00914	5.58019	5.88218	1	1	1	1	1	1	1	1	0	1	0	0	1	0
NR2F2_M5676_1.02|chr1:27933863-27934034	NR2F2_M5676_1.02	chr1:27933863-27934034	2	NA	NA	NA	NA	FGR,AHDC1,			RNU6-949P,IFI6,	RNU6-949P,IFI6,	RP11-288L9.4,RP11-288L9.1,	RP11-288L9.4,RP1-159A19.3,RNU6-949P,IFI6,FGR,	0.393175	0.372479	0.390042	0.390859	0.347301	0.502814	0.463423	7.01486	5.84777	6.54531	7.21682	7.2881	8.62551	8.95528	4.79457	3.90996	4.50007	5.2977	5.03439	5.65528	5.93032	1	1	1	1	1	1	1	1	0	1	0	0	1	0
CTCFL_disc1|chr10:73368864-73369035	CTCFL_disc1	chr10:73368864-73369035	4	23	32	-	ACGCCCCCTG	SLC29A3,C10orf105,							-0.134429	-0.228007	-0.229905	-0.42922	-0.210298	-0.11934	-0.069307	1.85716	1.61179	1.79974	1.43552	1.66644	1.90818	2.51723	2.22979	1.97287	2.10286	2.16254	1.92469	2.18115	2.3308	0	0	0	-1	0	0	0	1	1	0	0	0	1	0
CTCFL_disc1|chr10:73368864-73369035	CTCFL_disc1	chr10:73368864-73369035	1	88	97	+	GCTCCCCCTG	SLC29A3,C10orf105,							0.05435	-0.041641	-0.064137	-0.073695	-0.114401	-0.007481	0.265965	1.85716	1.61179	1.79974	1.43552	1.66644	1.90818	2.51723	1.87701	1.60314	1.74421	1.54947	1.64374	1.77356	1.56194	0	0	0	0	0	0	0	1	1	0	0	0	1	0
CTCFL_disc1|chr10:73368864-73369035	CTCFL_disc1	chr10:73368864-73369035	4	NA	NA	NA	NA	SLC29A3,C10orf105,							-0.288418	-0.300535	-0.410383	-0.54149	-0.44171	-0.271075	-0.207691	1.85716	1.61179	1.79974	1.43552	1.66644	1.90818	2.51723	2.80677	2.29668	2.69093	2.71776	2.57629	2.67674	3.15382	0	-1	-1	-1	-1	0	0	1	1	0	0	0	1	0
NFIA_M5662_1.02|chr16:64614549-64614720	NFIA_M5662_1.02	chr16:64614549-64614720	3	103	117	+	ATGGCAACCAGCCAG	CDH11,							0.418787	0.138239	0.565216	0.301424	-0.341958	-0.558368	-1.55717	1.21658	1.31912	1.12838	1.27181	1.08458	1.04225	1.20298	0.657853	1.01056	0.678524	0.938166	1.19793	1.97137	4.5219	0	0	0	0	0	0	-1	0	0	1	0	0	0	0
NFIA_M5662_1.02|chr16:64614549-64614720	NFIA_M5662_1.02	chr16:64614549-64614720	3	95	109	-	TTGCCATGATGCCAG	CDH11,							0.05846	0.006704	0.330015	-0.118063	-0.020328	-0.414565	0.000138	1.21658	1.31912	1.12838	1.27181	1.08458	1.04225	1.20298	1.20087	1.16331	0.883196	1.22439	1.04126	1.55132	1.27067	0	0	0	0	0	-1	0	0	0	1	0	0	0	0
NFIA_M5662_1.02|chr16:64614549-64614720	NFIA_M5662_1.02	chr16:64614549-64614720	1	NA	NA	NA	NA	CDH11,							0.099121	0.088799	0.062502	0.267219	-0.151134	0.396432	0.577087	1.21658	1.31912	1.12838	1.27181	1.08458	1.04225	1.20298	1.16345	1.16889	1.13742	0.899173	1.24372	0.809916	0.721127	0	0	0	0	0	0	1	0	0	1	0	0	0	0
NFIB_1|chr16:64614549-64614720	NFIB_1	chr16:64614549-64614720	1	103	117	+	ATGGCAACCAGCCAG	CDH11,							0.568318	0.319956	-0.167059	0.260141	-0.065792	-0.133177	-0.710969	1.21658	1.31912	1.12838	1.27181	1.08458	1.04225	1.20298	0.676128	0.918484	1.36909	0.931013	1.05074	1.04901	2.02382	0	0	0	0	0	0	0	0	0	1	0	0	0	0
NFIB_1|chr16:64614549-64614720	NFIB_1	chr16:64614549-64614720	1	95	109	-	TTGCCATGATGCCAG	CDH11,							0.454905	0.149336	0.29548	0.202918	-0.244117	0.165425	0.301329	1.21658	1.31912	1.12838	1.27181	1.08458	1.04225	1.20298	0.812346	1.15877	0.810308	0.92952	1.13991	0.723945	0.897381	1	0	0	0	0	0	0	0	0	1	0	0	0	0
NFIB_1|chr16:64614549-64614720	NFIB_1	chr16:64614549-64614720	1	NA	NA	NA	NA	CDH11,							0.009696	0.051277	-0.366465	0.914766	0.174416	-0.292192	-0.080082	1.21658	1.31912	1.12838	1.27181	1.08458	1.04225	1.20298	0.985496	1.09161	1.6053	0.5464	1.04969	1.27851	1.18203	0	0	0	1	0	0	0	0	0	1	0	0	0	0
ESRRA_disc4|chr10:33247227-33247398	ESRRA_disc4	chr10:33247227-33247398	2	80	93	-	GAGGGCGGCGGCGG	NRP1,ITGB1,							-0.076188	0.07152	0.07913	0.061158	0.036297	-0.012222	-0.024553	7.29847	6.77589	7.4692	9.85903	8.11557	9.79683	8.76666	8.08424	5.99402	7.70942	9.6588	7.87551	10.0778	8.96643	0	0	0	0	0	0	0	0	0	1	0	0	0	0
ESRRA_disc4|chr10:33247227-33247398	ESRRA_disc4	chr10:33247227-33247398	2	86	99	-	GAGGGAGAGGGCGG	NRP1,ITGB1,							0.734157	0.626205	0.744714	0.78817	0.717482	0.740632	0.469348	7.29847	6.77589	7.4692	9.85903	8.11557	9.79683	8.76666	3.45326	3.31866	3.92242	4.7393	4.14721	4.61893	5.45074	1	1	1	1	1	1	1	0	0	1	0	0	0	0
ESRRA_disc4|chr10:33247227-33247398	ESRRA_disc4	chr10:33247227-33247398	2	NA	NA	NA	NA	NRP1,ITGB1,							0.56638	0.551345	0.744995	0.687791	0.570767	0.575133	0.599857	7.29847	6.77589	7.4692	9.85903	8.11557	9.79683	8.76666	4.79215	4.08748	4.04354	5.54315	4.91005	5.83744	5.19579	1	1	1	1	1	1	1	0	0	1	0	0	0	0
ZIC2_2|chr17:19314399-19314570	ZIC2_2	chr17:19314399-19314570	1	98	112	-	CACCCCAGGGGGAGG	RNF112,MFAP4,					AC005722.4,		0.077755	0.154222	0.097815	0.079167	0.28482	0.114226	0.169074	1.47534	1.41771	1.48845	1.57348	1.65329	1.61383	1.73408	1.39642	1.28791	1.35489	1.52393	1.25178	1.56385	1.50978	0	0	0	0	0	0	0	0	0	0	0	0	0	0
ZIC2_2|chr17:19314399-19314570	ZIC2_2	chr17:19314399-19314570	1	99	113	+	CTCCCCCTGGGGTGA	RNF112,MFAP4,					AC005722.4,		0.142636	0.041642	0.120769	0.068692	0.153319	0.162504	0.069274	1.47534	1.41771	1.48845	1.57348	1.65329	1.61383	1.73408	1.22536	1.42637	1.39116	1.44362	1.40674	1.50218	1.68263	0	0	0	0	0	0	0	0	0	0	0	0	0	0
ZIC2_2|chr17:19314399-19314570	ZIC2_2	chr17:19314399-19314570	1	NA	NA	NA	NA	RNF112,MFAP4,					AC005722.4,		0.073376	0.1096	0.016489	0.132096	0.19246	0.064459	0.157699	1.47534	1.41771	1.48845	1.57348	1.65329	1.61383	1.73408	1.33323	1.24541	1.42052	1.43046	1.34456	1.65017	1.52137	0	0	0	0	0	0	0	0	0	0	0	0	0	0
FOXP4_M3284_1.02|chr17:63204956-63205127	FOXP4_M3284_1.02	chr17:63204956-63205127	1	11	29	-	TTTTTTTGTTGTTGTTGTT	RGS9,AXIN2,							0.046301	0.038626	0.191417	0.29385	0.264997	0.250425	0.287163	1.19602	1.24664	1.52927	1.41625	1.44638	1.48835	1.67441	1.24584	1.25351	1.23173	1.09583	1.08769	1.1846	1.28606	0	0	0	0	0	0	0	0	0	1	0	0	0	0
FOXP4_M3284_1.02|chr17:63204956-63205127	FOXP4_M3284_1.02	chr17:63204956-63205127	2	5	23	-	TGTTGTTGTTGTTGTTTTT	RGS9,AXIN2,							-0.010091	-0.096895	0.07541	0.279273	0.260936	0.300802	0.300223	1.19602	1.24664	1.52927	1.41625	1.44638	1.48835	1.67441	1.26126	1.44334	1.35695	1.13742	1.10192	1.10562	1.26094	0	0	0	0	0	0	0	0	0	1	0	0	0	0
FOXP4_M3284_1.02|chr17:63204956-63205127	FOXP4_M3284_1.02	chr17:63204956-63205127	1	NA	NA	NA	NA	RGS9,AXIN2,							0.105221	0.074482	0.329481	0.250785	0.303682	0.315958	0.378777	1.19602	1.24664	1.52927	1.41625	1.44638	1.48835	1.67441	1.16765	1.19459	1.11022	1.1069	1.03818	1.06104	1.1361	0	0	0	0	0	0	0	0	0	1	0	0	0	0
KLF15_M6321_1.02|chr10:69621992-69622163	KLF15_M6321_1.02	chr10:69621992-69622163	1	127	143	-	GGATTGGGGGTGGGGAG	SIRT1,DNAJC12,			HERC4,	HERC4,			0.408132	0.292483	0.499105	0.466763	0.493988	0.563706	0.582196	1.96841	1.79272	1.88578	2.02443	1.81747	2.01188	2.02069	1.32521	1.34398	1.20793	1.31256	1.09443	1.13305	1.13634	1	1	1	1	1	1	1	0	0	1	0	1	0	0
KLF15_M6321_1.02|chr10:69621992-69622163	KLF15_M6321_1.02	chr10:69621992-69622163	1	134	150	-	GGGGCGGGGATTGGGGG	SIRT1,DNAJC12,			HERC4,	HERC4,			0.447127	0.296295	0.46622	0.490424	0.467469	0.605836	0.614839	1.96841	1.79272	1.88578	2.02443	1.81747	2.01188	2.02069	1.25281	1.3699	1.21572	1.26327	1.0988	1.09369	1.15758	1	1	1	1	1	1	1	0	0	1	0	1	0	0
KLF15_M6321_1.02|chr10:69621992-69622163	KLF15_M6321_1.02	chr10:69621992-69622163	1	NA	NA	NA	NA	SIRT1,DNAJC12,			HERC4,	HERC4,			0.497342	0.392549	0.635624	0.63471	0.593862	0.709476	0.69326	1.96841	1.79272	1.88578	2.02443	1.81747	2.01188	2.02069	1.23148	1.27292	1.09008	1.12377	0.990654	1.02087	1.12803	1	1	1	1	1	1	1	0	0	1	0	1	0	0
KLF15_M6321_1.02|chr3:193656383-193656554	KLF15_M6321_1.02	chr3:193656383-193656554	1	109	125	+	AGAGTGGGGGTGGGGCG	OPA1,HES1,							-0.020875	0.005113	-0.052451	0.064924	-0.079902	-0.073324	-0.087013	1.24746	1.33428	1.22123	1.23405	1.01113	1.00678	1.09198	1.21255	1.31839	1.24084	1.18728	1.07582	1.09165	1.15463	0	0	0	0	0	0	0	0	0	1	0	0	0	0
KLF15_M6321_1.02|chr3:193656383-193656554	KLF15_M6321_1.02	chr3:193656383-193656554	1	111	127	+	AGTGGGGGTGGGGCGGC	OPA1,HES1,							0.045842	0.064768	0.002218	0.000568	-0.154565	-0.123824	-0.185783	1.24746	1.33428	1.22123	1.23405	1.01113	1.00678	1.09198	1.20443	1.25107	1.2006	1.2785	1.20456	1.16837	1.3265	0	0	0	0	0	0	0	0	0	1	0	0	0	0
KLF15_M6321_1.02|chr3:193656383-193656554	KLF15_M6321_1.02	chr3:193656383-193656554	1	NA	NA	NA	NA	OPA1,HES1,							0.002901	0.000827	0.084308	0.102109	-0.131841	0.018342	-0.143198	1.24746	1.33428	1.22123	1.23405	1.01113	1.00678	1.09198	1.19921	1.32969	1.07001	1.09457	1.09177	0.974165	1.21661	0	0	0	0	0	0	0	0	0	1	0	0	0	0
OTX1_1|chr7:29596495-29596666	OTX1_1	chr7:29596495-29596666	1	39	55	-	ATTGGGGATTAAGTTTC	PRR15,CPVL,						WIPF3,	0.352557	0.41464	0.180875	-0.318958	0.516724	0.074585	0.198774	1.48056	1.4726	1.2606	1.17945	1.11714	1.10505	1.3547	1.06375	1.00454	0.943835	1.64662	0.525596	1.18924	1.09263	0	0	0	0	0	0	0	1	0	0	0	0	1	0
OTX1_1|chr7:29596495-29596666	OTX1_1	chr7:29596495-29596666	1	84	100	+	GGAGGGGATTAGATCAT	PRR15,CPVL,						WIPF3,	0.138009	0.140967	0.072581	0.042912	-0.024001	-0.128533	0.075599	1.48056	1.4726	1.2606	1.17945	1.11714	1.10505	1.3547	1.28587	1.23052	1.17532	1.11598	1.17827	1.18611	1.27323	0	0	0	0	0	0	0	1	0	0	0	0	1	0
OTX1_1|chr7:29596495-29596666	OTX1_1	chr7:29596495-29596666	1	NA	NA	NA	NA	PRR15,CPVL,						WIPF3,	0.185376	0.122538	0.069953	0.155297	0.164574	0.022282	0.248771	1.48056	1.4726	1.2606	1.17945	1.11714	1.10505	1.3547	1.21098	1.29696	1.17095	0.976078	0.981539	1.06589	1.09622	0	0	0	0	0	0	0	1	0	0	0	0	1	0
PITX1_3|chr7:116017866-116018037	PITX1_3	chr7:116017866-116018037	1	28	36	+	CTTAATCCC	TES,CAV2,							0.207996	0.454623	0.386999	-0.257878	-0.164313	-0.298979	0.229133	1.22473	1.26241	1.19929	1.06665	1.09639	0.999049	1.12884	0.89004	0.94097	0.866571	1.42065	1.24526	1.46001	0.809719	0	0	0	0	0	0	0	0	0	0	0	1	1	0
PITX1_3|chr7:116017866-116018037	PITX1_3	chr7:116017866-116018037	1	48	56	-	CTTAATCCC	TES,CAV2,							0.009721	0.002135	0.051392	0.044754	0.221299	-0.293241	-0.450667	1.22473	1.26241	1.19929	1.06665	1.09639	0.999049	1.12884	1.28178	1.12894	1.03284	0.874326	0.830934	1.10181	1.61016	0	0	0	0	0	0	0	0	0	0	0	1	1	0
PITX1_3|chr7:116017866-116018037	PITX1_3	chr7:116017866-116018037	1	NA	NA	NA	NA	TES,CAV2,							0.087596	-0.035715	0.076427	-0.585454	-0.006569	0.176739	0.263398	1.22473	1.26241	1.19929	1.06665	1.09639	0.999049	1.12884	1.04194	1.25567	1.10739	1.82897	1.01189	0.998404	1.02815	0	0	0	0	0	0	0	0	0	0	0	1	1	0
PITX2_M5720_1.02|chr7:116017866-116018037	PITX2_M5720_1.02	chr7:116017866-116018037	2	28	36	+	CTTAATCCC	TES,CAV2,							0.65122	0.924844	-0.20726	-0.280993	0.206558	0.505147	-0.092196	1.22473	1.26241	1.19929	1.06665	1.09639	0.999049	1.12884	0.639799	0.560255	1.31725	1.7754	1.13961	0.67501	1.41906	0	1	0	0	0	0	0	0	0	0	0	1	1	0
PITX2_M5720_1.02|chr7:116017866-116018037	PITX2_M5720_1.02	chr7:116017866-116018037	2	48	56	-	CTTAATCCC	TES,CAV2,							-0.020547	0.402716	-0.247674	0.703997	0.0311	-0.028112	-0.432605	1.22473	1.26241	1.19929	1.06665	1.09639	0.999049	1.12884	1.09528	0.851839	1.66406	0.544594	1.05942	0.878977	1.999	0	0	0	1	0	0	0	0	0	0	0	1	1	0
PITX2_M5720_1.02|chr7:116017866-116018037	PITX2_M5720_1.02	chr7:116017866-116018037	1	NA	NA	NA	NA	TES,CAV2,							-0.03653	0.180241	0.321705	-0.41131	-0.042687	-0.432502	-0.102765	1.22473	1.26241	1.19929	1.06665	1.09639	0.999049	1.12884	1.3189	1.21479	0.890752	1.43902	1.20864	1.39213	1.04075	0	0	0	0	0	0	0	0	0	0	0	1	1	0
FOXP4_M3284_1.02|chr9:108420772-108420943	FOXP4_M3284_1.02	chr9:108420772-108420943	1	34	52	+	TTGTTTTGTTTGTTTGTTT	TAL2,FKTN,					TAL2,		-0.034729	0.128066	0.004281	0.034608	0.066177	0.037847	0.011912	1.18614	1.33478	1.24134	1.24083	1.29062	1.32466	1.42402	1.30614	1.15178	1.28274	1.21525	1.21409	1.28866	1.44569	0	0	0	0	0	0	0	0	0	1	0	1	0	0
FOXP4_M3284_1.02|chr9:108420772-108420943	FOXP4_M3284_1.02	chr9:108420772-108420943	1	38	56	+	TTTGTTTGTTTGTTTTTTT	TAL2,FKTN,					TAL2,		-0.075805	-0.002419	-0.027162	-0.070476	-0.033512	-0.063708	-0.010217	1.18614	1.33478	1.24134	1.24083	1.29062	1.32466	1.42402	1.33665	1.26352	1.24225	1.34844	1.31653	1.39604	1.38394	0	0	0	0	0	0	0	0	0	1	0	1	0	0
FOXP4_M3284_1.02|chr9:108420772-108420943	FOXP4_M3284_1.02	chr9:108420772-108420943	1	NA	NA	NA	NA	TAL2,FKTN,					TAL2,		-0.026495	0.153705	-0.048918	-0.057944	-0.044154	0.044841	-0.026403	1.18614	1.33478	1.24134	1.24083	1.29062	1.32466	1.42402	1.3662	1.1478	1.33232	1.45019	1.36846	1.32422	1.56553	0	0	0	0	0	0	0	0	0	1	0	1	0	0
ZIC2_2|chr9:126889214-126889385	ZIC2_2	chr9:126889214-126889385	1	141	155	-	CCCCACCGGGTGGGC	NEK6,LHX2,							-0.198831	-0.021644	-0.119382	-0.157948	-0.031471	-0.138048	-0.151066	1.34596	1.7004	1.69351	1.38416	1.52877	1.50458	1.28924	1.57579	1.68172	1.63464	1.60551	1.54172	1.67702	1.65506	0	0	0	0	0	0	0	1	1	0	0	0	0	0
ZIC2_2|chr9:126889214-126889385	ZIC2_2	chr9:126889214-126889385	1	142	156	+	CCCACCCGGTGGGGC	NEK6,LHX2,							-0.205518	0.108239	-0.089513	-0.221459	0.047248	-0.063983	-0.080484	1.34596	1.7004	1.69351	1.38416	1.52877	1.50458	1.28924	1.64713	1.50661	1.81492	1.72007	1.41612	1.47206	1.59796	0	0	0	0	0	0	0	1	1	0	0	0	0	0
ZIC2_2|chr9:126889214-126889385	ZIC2_2	chr9:126889214-126889385	3	NA	NA	NA	NA	NEK6,LHX2,							-0.27856	0.015774	-0.107262	-0.368118	-0.147061	-0.16096	-0.139075	1.34596	1.7004	1.69351	1.38416	1.52877	1.50458	1.28924	1.78413	1.68013	1.73602	1.8359	1.72641	1.86038	1.68102	-1	0	0	-1	0	0	0	1	1	0	0	0	0	0
BCL6_M6136_1.02|chr3:181429414-181429585	BCL6_M6136_1.02	chr3:181429414-181429585	1	123	152	-	GGGGGAGGAGGGGGCAGGCGAGGAGGGGGA	SOX2,DNAJC19,	SOX2,	SOX2,					0.102545	0.123848	0.168474	0.058193	0.079005	0.105422	0.039642	1.43649	1.27674	1.30838	1.2147	1.16902	1.09415	1.20698	1.29373	1.18702	1.11326	1.07118	1.05574	1.06747	1.09622	0	0	0	0	0	0	0	0	0	1	0	0	0	0
BCL6_M6136_1.02|chr3:181429414-181429585	BCL6_M6136_1.02	chr3:181429414-181429585	1	131	160	-	GGGAGGCCGGGGGAGGAGGGGGCAGGCGAG	SOX2,DNAJC19,	SOX2,	SOX2,					0.104811	-0.038875	0.089072	-0.016847	0.057349	0.013765	0.042468	1.43649	1.27674	1.30838	1.2147	1.16902	1.09415	1.20698	1.27679	1.42107	1.23054	1.19674	1.10026	1.11097	1.15521	0	0	0	0	0	0	0	0	0	1	0	0	0	0
BCL6_M6136_1.02|chr3:181429414-181429585	BCL6_M6136_1.02	chr3:181429414-181429585	1	NA	NA	NA	NA	SOX2,DNAJC19,	SOX2,	SOX2,					0.187902	0.06808	0.134943	-0.006756	0.107505	0.144194	0.118268	1.43649	1.27674	1.30838	1.2147	1.16902	1.09415	1.20698	1.17758	1.35205	1.12615	1.245	1.062	1.05599	1.14471	0	0	0	0	0	0	0	0	0	1	0	0	0	0
BHLHE40_disc2|chr10:100206539-100206710	BHLHE40_disc2	chr10:100206539-100206710	2	124	140	+	CGCCCCGCCTGCAGGAG	PYROXD2,HPS1,	HPS1,	HPS1,					0.251278	0.241916	0.239648	0.453962	0.367186	0.408272	0.436091	3.698	3.67095	4.33633	4.48297	4.52001	4.92465	4.37642	3.29529	2.74855	3.16863	2.99214	3.17727	3.10318	2.96804	1	1	1	1	1	1	1	1	0	0	0	0	0	0
BHLHE40_disc2|chr10:100206539-100206710	BHLHE40_disc2	chr10:100206539-100206710	2	132	148	-	CGCCCGGGCTCCTGCAG	PYROXD2,HPS1,	HPS1,	HPS1,					0.22086	0.167352	0.209473	0.223092	0.358113	0.346402	0.198744	3.698	3.67095	4.33633	4.48297	4.52001	4.92465	4.37642	3.24272	2.96166	3.19531	3.50852	3.28579	3.48213	3.39237	1	1	1	1	1	1	1	1	0	0	0	0	0	0
BHLHE40_disc2|chr10:100206539-100206710	BHLHE40_disc2	chr10:100206539-100206710	2	NA	NA	NA	NA	PYROXD2,HPS1,	HPS1,	HPS1,					0.279528	0.283378	0.337173	0.306405	0.326984	0.292058	0.382598	3.698	3.67095	4.33633	4.48297	4.52001	4.92465	4.37642	3.22545	2.79172	2.9496	3.36558	3.43966	3.74962	2.86983	1	1	1	1	1	1	1	1	0	0	0	0	0	0
ELF1_M5374_1.02|chr10:100206539-100206710	ELF1_M5374_1.02	chr10:100206539-100206710	1	149	160	-	TACCCGGAAGCG	PYROXD2,HPS1,	HPS1,	HPS1,					0.661167	0.420878	0.530426	0.360393	0.471643	0.668013	0.687613	3.698	3.67095	4.33633	4.48297	4.52001	4.92465	4.37642	1.97127	2.41047	2.22425	3.07644	2.68805	2.54321	2.22096	1	0	0	0	0	0	1	1	0	0	0	0	0	0
ELF1_M5374_1.02|chr10:100206539-100206710	ELF1_M5374_1.02	chr10:100206539-100206710	1	27	38	-	CTCCCGGAAGTG	PYROXD2,HPS1,	HPS1,	HPS1,					0.991505	1.35164	1.06895	2.10157	1.30199	1.01599	1.48695	3.698	3.67095	4.33633	4.48297	4.52001	4.92465	4.37642	1.62293	1.0957	1.4269	0.552381	1.3588	1.59212	0.773304	1	1	1	1	1	1	1	1	0	0	0	0	0	0
ELF1_M5374_1.02|chr10:100206539-100206710	ELF1_M5374_1.02	chr10:100206539-100206710	1	NA	NA	NA	NA	PYROXD2,HPS1,	HPS1,	HPS1,					0.65136	1.28096	1.23067	1.32005	1.92883	1.83382	1.24864	3.698	3.67095	4.33633	4.48297	4.52001	4.92465	4.37642	1.45234	0.854121	1.0715	1.31263	0.636217	0.724553	1.33568	0	1	1	1	1	1	1	1	0	0	0	0	0	0
ELF1_known3|chr10:100206539-100206710	ELF1_known3	chr10:100206539-100206710	1	149	160	-	TACCCGGAAGCG	PYROXD2,HPS1,	HPS1,	HPS1,					0.435209	0.943082	1.18217	0.679202	0.337828	0.886953	0.631734	3.698	3.67095	4.33633	4.48297	4.52001	4.92465	4.37642	2.6836	1.23159	1.41503	2.09803	3.75684	1.86067	2.26894	0	1	1	1	0	1	0	1	0	0	0	0	0	0
ELF1_known3|chr10:100206539-100206710	ELF1_known3	chr10:100206539-100206710	1	27	38	-	CTCCCGGAAGTG	PYROXD2,HPS1,	HPS1,	HPS1,					1.8825	1.74005	0.837466	1.02324	1.28876	2.23643	1.52578	3.698	3.67095	4.33633	4.48297	4.52001	4.92465	4.37642	0.933456	0.44532	1.66058	0	1.37044	0.410009	0.906678	1	1	0	0	1	1	1	1	0	0	0	0	0	0
ELF1_known3|chr10:100206539-100206710	ELF1_known3	chr10:100206539-100206710	1	NA	NA	NA	NA	PYROXD2,HPS1,	HPS1,	HPS1,					1.58727	1.15005	1.63685	1.31049	1.40008	2.20079	1.3725	3.698	3.67095	4.33633	4.48297	4.52001	4.92465	4.37642	0.847147	1.00188	0.87366	1.28288	0.836058	0.521187	0.981314	1	1	1	1	1	1	1	1	0	0	0	0	0	0
ATF5_M2977_1.02|chr1:40442528-40442699	ATF5_M2977_1.02	chr1:40442528-40442699	2	81	90	-	CTCTCCCTTA	MFSD2A,CAP1,							0.322518	0.235503	0.367841	0.273038	0.361331	0.431482	0.393585	4.80056	4.52147	5.17911	5.85025	5.30189	6.51238	6.88973	3.7031	3.67639	3.70524	4.59294	4.16245	4.57391	5.28419	1	1	1	1	1	1	1	0	0	0	0	0	0	0
ATF5_M2977_1.02|chr1:40442528-40442699	ATF5_M2977_1.02	chr1:40442528-40442699	2	96	105	-	CTCTCCCTTT	MFSD2A,CAP1,							0.384495	0.284463	0.341542	0.350942	0.388605	0.342993	0.364013	4.80056	4.52147	5.17911	5.85025	5.30189	6.51238	6.88973	3.52354	3.52552	3.86918	4.47816	4.10867	4.82304	4.97179	1	1	1	1	1	1	1	0	0	0	0	0	0	0
ATF5_M2977_1.02|chr1:40442528-40442699	ATF5_M2977_1.02	chr1:40442528-40442699	2	NA	NA	NA	NA	MFSD2A,CAP1,							0.537407	0.589708	0.655417	0.681159	0.668674	0.657634	0.6659	4.80056	4.52147	5.17911	5.85025	5.30189	6.51238	6.88973	2.97387	2.66131	2.87774	3.22849	2.92159	3.65119	3.57295	1	1	1	1	1	1	1	0	0	0	0	0	0	0
SRF_known7|chr1:155804390-155804561	SRF_known7	chr1:155804390-155804561	2	140	151	+	TACCTTATATGG	GON4L,DAP3,							0.267062	0.170351	0.253806	0.271864	0.285234	0.198714	0.103878	1.86985	2.05913	2.39455	2.50676	2.47563	2.48075	2.66467	1.4369	1.7199	1.85869	1.93465	1.77963	2.011	2.25911	1	1	1	1	1	1	0	0	0	0	0	0	0	0
SRF_known7|chr1:155804390-155804561	SRF_known7	chr1:155804390-155804561	2	142	153	-	AACCATATAAGG	GON4L,DAP3,							0.279063	0.234096	0.300519	0.312186	0.296554	0.236675	0.230216	1.86985	2.05913	2.39455	2.50676	2.47563	2.48075	2.66467	1.50332	1.64435	1.8125	1.89853	1.8664	1.89991	2.14056	1	1	1	1	1	1	1	0	0	0	0	0	0	0
SRF_known7|chr1:155804390-155804561	SRF_known7	chr1:155804390-155804561	2	NA	NA	NA	NA	GON4L,DAP3,							0.21033	0.266408	0.381927	0.396179	0.33964	0.214477	0.245683	1.86985	2.05913	2.39455	2.50676	2.47563	2.48075	2.66467	1.70156	1.819	1.91289	2.24883	1.84986	2.21524	2.1391	1	1	1	1	1	1	1	0	0	0	0	0	0	0
BHLHE40_disc2|chr1:212732260-212732431	BHLHE40_disc2	chr1:212732260-212732431	2	66	82	+	CGCGCGGCCCGGCGGGG	NENF,ATF3,	ATF3,	ATF3,	ATF3,	ATF3,	ATF3,	RP11-338C15.5,FAM71A,BATF3,	0.267768	0.280373	0.238567	0.311151	0.20572	0.275803	0.18394	5.68479	4.9761	6.38608	7.29768	7.39472	8.4964	8.17676	4.28951	4.00148	5.14286	5.67876	6.13301	6.60215	6.92326	1	1	1	1	1	1	1	0	0	0	0	0	0	0
BHLHE40_disc2|chr1:212732260-212732431	BHLHE40_disc2	chr1:212732260-212732431	2	70	86	+	CGGCCCGGCGGGGGCGG	NENF,ATF3,	ATF3,	ATF3,	ATF3,	ATF3,	ATF3,	RP11-338C15.5,FAM71A,BATF3,	0.211673	0.297227	0.22308	0.385517	0.348363	0.255199	0.236721	5.68479	4.9761	6.38608	7.29768	7.39472	8.4964	8.17676	4.56688	3.67041	4.85381	5.4932	5.02224	6.78477	6.5224	1	1	1	1	1	1	1	0	0	0	0	0	0	0
BHLHE40_disc2|chr1:212732260-212732431	BHLHE40_disc2	chr1:212732260-212732431	2	NA	NA	NA	NA	NENF,ATF3,	ATF3,	ATF3,	ATF3,	ATF3,	ATF3,	RP11-338C15.5,FAM71A,BATF3,	0.257602	0.256492	0.241088	0.365405	0.365854	0.204896	0.270379	5.68479	4.9761	6.38608	7.29768	7.39472	8.4964	8.17676	4.5134	4.04781	4.81579	5.44378	5.3093	7.28895	6.41108	1	1	1	1	1	1	1	0	0	0	0	0	0	0
E2F3_M2271_1.02|chr10:74020531-74020702	E2F3_M2271_1.02	chr10:74020531-74020702	2	5	19	-	GGGGGAGGGAGGGAG	DDIT4,ASCC1,					RP11-442H21.2,		0.34388	0.353518	0.310226	0.333803	0.278471	0.387064	0.319244	5.56565	5.28404	5.84133	6.53065	6.0924	8.09084	8.6333	4.32266	3.99267	4.37906	4.90466	4.92012	5.80767	7.10297	1	1	1	1	1	1	1	1	0	1	1	0	0	0
E2F3_M2271_1.02|chr10:74020531-74020702	E2F3_M2271_1.02	chr10:74020531-74020702	2	9	23	-	GAGAGGGGGAGGGAG	DDIT4,ASCC1,					RP11-442H21.2,		0.226801	0.187189	0.206374	0.289974	0.217892	0.270822	0.388832	5.56565	5.28404	5.84133	6.53065	6.0924	8.09084	8.6333	4.7327	4.16995	4.77416	5.03712	5.18481	5.96147	6.47434	1	1	1	1	1	1	1	1	0	1	1	0	0	0
E2F3_M2271_1.02|chr10:74020531-74020702	E2F3_M2271_1.02	chr10:74020531-74020702	2	NA	NA	NA	NA	DDIT4,ASCC1,					RP11-442H21.2,		0.045972	0.050213	-0.02022	0.012687	-0.006413	0.029644	0.121762	5.56565	5.28404	5.84133	6.53065	6.0924	8.09084	8.6333	5.75018	4.94614	5.88859	6.30167	6.33641	7.96154	8.35932	0	0	0	0	0	0	0	1	0	1	1	0	0	0
BHLHE40_disc2|chr10:74033438-74033609	BHLHE40_disc2	chr10:74033438-74033609	1	76	92	+	GCGGGGCCCGGCCGCTG	DDIT4,ASCC1,		DDIT4,					0.238958	0.045451	0.130896	0.29932	0.280147	0.152496	-0.02009	2.22693	1.80265	1.80702	1.91212	1.7918	1.88484	1.77743	1.67527	1.64705	1.45146	1.40023	1.44524	1.33522	1.66902	0	0	0	0	0	0	0	1	0	1	0	0	1	0
BHLHE40_disc2|chr10:74033438-74033609	BHLHE40_disc2	chr10:74033438-74033609	3	84	100	-	CCCGGTGACAGCGGCCG	DDIT4,ASCC1,		DDIT4,					-0.212028	-0.234557	-0.293437	-0.193651	-0.329897	-0.222205	0.095207	2.22693	1.80265	1.80702	1.91212	1.7918	1.88484	1.77743	2.86313	2.22226	2.76761	2.25681	2.74585	2.15648	1.58769	0	0	-1	0	-1	0	0	1	0	1	0	0	1	0
BHLHE40_disc2|chr10:74033438-74033609	BHLHE40_disc2	chr10:74033438-74033609	1	NA	NA	NA	NA	DDIT4,ASCC1,		DDIT4,					0.355725	0.368904	0.477446	0.392412	0.502728	0.443235	0.101103	2.22693	1.80265	1.80702	1.91212	1.7918	1.88484	1.77743	1.69487	1.31284	1.20429	1.33651	1.22623	1.14093	1.50715	1	0	0	0	0	0	0	1	0	1	0	0	1	0
MXI1_M4678_1.02|chr10:74057827-74057998	MXI1_M4678_1.02	chr10:74057827-74057998	4	127	141	-	GTTGCCATGGCAGCC	DNAJB12,DDIT4,							-0.246507	-0.473371	-0.444492	-0.224335	-0.184454	-0.392678	0.092067	3.61827	2.62629	3.50106	3.87479	3.96054	3.45	5.22843	4.4731	4.11662	4.59851	5.67134	4.2862	5.36536	4.67208	0	-1	-1	0	0	-1	0	0	0	1	0	1	1	0
MXI1_M4678_1.02|chr10:74057827-74057998	MXI1_M4678_1.02	chr10:74057827-74057998	2	128	142	+	GCTGCCATGGCAACG	DNAJB12,DDIT4,							0.039383	-0.188967	-0.138003	0.079724	0.061891	-0.178543	0.154272	3.61827	2.62629	3.50106	3.87479	3.96054	3.45	5.22843	3.55205	3.35775	4.06307	3.89724	3.66054	4.32843	4.83691	0	0	0	0	0	0	0	0	0	1	0	1	1	0
MXI1_M4678_1.02|chr10:74057827-74057998	MXI1_M4678_1.02	chr10:74057827-74057998	2	NA	NA	NA	NA	DNAJB12,DDIT4,							-0.272475	-0.093946	-0.075913	-0.132289	0.011094	-0.26494	0.185173	3.61827	2.62629	3.50106	3.87479	3.96054	3.45	5.22843	4.60282	2.9582	3.93549	4.57168	3.95112	5.13164	5.1745	0	0	0	0	0	0	0	0	0	1	0	1	1	0
BHLHE40_disc2|chr11:113906948-113907119	BHLHE40_disc2	chr11:113906948-113907119	1	51	67	+	CCCGCCCGGCGCTGCGC	ZBTB16,HTR3A,			ZBTB16,NNMT,				-0.021509	0.031078	-0.012095	0.177358	0.212289	-0.060522	0.007018	1.41302	1.31792	1.2529	1.28545	1.15758	1.13558	1.25506	1.47153	1.48056	1.26399	1.11505	1.06842	1.30236	1.20766	0	0	0	0	0	0	0	1	1	0	0	0	0	0
BHLHE40_disc2|chr11:113906948-113907119	BHLHE40_disc2	chr11:113906948-113907119	1	65	81	+	CGCTCTGGCTGCGGCGG	ZBTB16,HTR3A,			ZBTB16,NNMT,				0.063405	0.056471	-0.149772	-0.255274	0.02126	-0.112432	-0.180562	1.41302	1.31792	1.2529	1.28545	1.15758	1.13558	1.25506	1.42358	1.26673	1.44765	1.60597	1.19855	1.51463	1.8176	0	0	0	0	0	0	0	1	1	0	0	0	0	0
BHLHE40_disc2|chr11:113906948-113907119	BHLHE40_disc2	chr11:113906948-113907119	1	NA	NA	NA	NA	ZBTB16,HTR3A,			ZBTB16,NNMT,				0.30134	-0.010836	-0.0404	-0.082997	0.088613	0.056101	0.166415	1.41302	1.31792	1.2529	1.28545	1.15758	1.13558	1.25506	1.18405	1.34597	1.34586	1.45846	1.09513	1.08212	1.17766	0	0	0	0	0	0	0	1	1	0	0	0	0	0
TRIM28_M3835_1.02|chr11:113906948-113907119	TRIM28_M3835_1.02	chr11:113906948-113907119	1	28	36	-	CCCGCGGCC	ZBTB16,HTR3A,			ZBTB16,NNMT,				0.043424	-0.027008	0.022897	-0.037832	0.015436	-0.089004	0.019633	1.41302	1.31792	1.2529	1.28545	1.15758	1.13558	1.25506	1.43373	1.38477	1.25873	1.36074	1.17726	1.40775	1.21499	0	0	0	0	0	0	0	1	1	0	0	0	0	0
TRIM28_M3835_1.02|chr11:113906948-113907119	TRIM28_M3835_1.02	chr11:113906948-113907119	1	71	79	-	GCCGCAGCC	ZBTB16,HTR3A,			ZBTB16,NNMT,				0.187338	0.082517	0.00418	0.084186	0.018701	0.204084	0.133363	1.41302	1.31792	1.2529	1.28545	1.15758	1.13558	1.25506	1.20739	1.24158	1.2607	1.19422	1.13423	0.993517	1.11936	0	0	0	0	0	0	0	1	1	0	0	0	0	0
TRIM28_M3835_1.02|chr11:113906948-113907119	TRIM28_M3835_1.02	chr11:113906948-113907119	1	NA	NA	NA	NA	ZBTB16,HTR3A,			ZBTB16,NNMT,				0.21254	-0.019201	-0.116157	-0.171704	0.147099	-0.026777	0.240471	1.41302	1.31792	1.2529	1.28545	1.15758	1.13558	1.25506	1.22664	1.45773	1.3857	1.68523	1.08106	1.22703	1.09725	0	0	0	0	0	0	0	1	1	0	0	0	0	0
CTCF_M4592_1.02|chr17:74117554-74117725	CTCF_M4592_1.02	chr17:74117554-74117725	2	120	140	+	GGGCCGCGAGGGGGCGCCCCA	FOXJ1,EXOC7,					UBALD2,	RNF157-AS1,RNF157,FOXJ1,ATF4P3,	0.277818	0.22927	0.292684	0.20135	0.377346	0.315268	0.251168	0.976452	1.03098	1.24009	1.1198	1.27515	1.3107	1.38452	0.786347	0.791396	0.936403	1.07229	0.924099	0.934108	0.962254	1	1	1	0	0	0	0	1	1	0	1	1	0	0
CTCF_M4592_1.02|chr17:74117554-74117725	CTCF_M4592_1.02	chr17:74117554-74117725	2	5	25	+	GTGCCGCAGGGGGGCGCCCTC	FOXJ1,EXOC7,					UBALD2,	RNF157-AS1,RNF157,FOXJ1,ATF4P3,	0.055148	0.140808	0.022735	-0.054951	0.109658	-0.05541	0.012505	0.976452	1.03098	1.24009	1.1198	1.27515	1.3107	1.38452	0.992977	0.898163	1.18077	1.25518	1.19345	1.32225	1.25707	0	0	0	0	0	0	0	1	1	0	1	1	0	0
CTCF_M4592_1.02|chr17:74117554-74117725	CTCF_M4592_1.02	chr17:74117554-74117725	2	NA	NA	NA	NA	FOXJ1,EXOC7,					UBALD2,	RNF157-AS1,RNF157,FOXJ1,ATF4P3,	0.050543	-0.12667	0.03395	-2.7e-05	0.241212	0.076086	-0.146218	0.976452	1.03098	1.24009	1.1198	1.27515	1.3107	1.38452	0.97015	1.12881	1.15851	1.15061	1.08611	1.23062	1.5255	0	0	0	0	0	0	0	1	1	0	1	1	0	0
BCL6_M6136_1.02|chr5:12323863-12324034	BCL6_M6136_1.02	chr5:12323863-12324034	1	23	52	-	AGGAAAAGAGGGCAGGAGAGGCCATACTGA	CTNND2,							0.091912	0.028148	-0.000213	0.047417	0.081961	0.055085	0.041041	1.44922	1.48141	1.43448	1.39534	1.28902	1.31608	1.28666	1.34208	1.43588	1.4144	1.25095	1.15729	1.14931	1.19561	0	0	0	0	0	0	0	0	0	1	0	1	0	0
BCL6_M6136_1.02|chr5:12323863-12324034	BCL6_M6136_1.02	chr5:12323863-12324034	1	33	62	-	AGGGGTGACAAGGAAAAGAGGGCAGGAGAG	CTNND2,							0.112567	0.086126	0.009418	0.061518	0.095717	0.185816	0.028132	1.44922	1.48141	1.43448	1.39534	1.28902	1.31608	1.28666	1.36305	1.41867	1.38963	1.32385	1.17346	1.12707	1.25043	0	0	0	0	0	0	0	0	0	1	0	1	0	0
BCL6_M6136_1.02|chr5:12323863-12324034	BCL6_M6136_1.02	chr5:12323863-12324034	1	NA	NA	NA	NA	CTNND2,							0.119008	0.112183	0.100052	0.084454	0.104654	0.202583	0.043198	1.44922	1.48141	1.43448	1.39534	1.28902	1.31608	1.28666	1.34463	1.3647	1.34412	1.30131	1.14662	1.06587	1.26585	0	0	0	0	0	0	0	0	0	1	0	1	0	0
TRIM28_M3835_1.02|chrX:46618343-46618514	TRIM28_M3835_1.02	chrX:46618343-46618514	1	5	13	-	GCCGCGGCC	SLC9A7,CHST7,							0.096437	-0.15787	0.116189	0.196807	0.200081	0.269869	0.172563	0.8058	0.654119	0.876558	1.06639	0.856757	0.932349	1.02211	0.787959	0.79711	0.788788	0.884745	0.678149	0.684512	0.840882	0	0	0	0	0	0	0	1	0	0	0	0	0	0
TRIM28_M3835_1.02|chrX:46618343-46618514	TRIM28_M3835_1.02	chrX:46618343-46618514	2	6	14	+	GCCGCGGCC	SLC9A7,CHST7,							-0.089582	-0.109725	-0.001096	0.207546	0.023071	-0.03788	0.000763	0.8058	0.654119	0.876558	1.06639	0.856757	0.932349	1.02211	0.856613	0.740845	0.795444	0.798029	0.805919	0.924116	0.968865	0	0	0	0	0	0	0	1	0	0	0	0	0	0
TRIM28_M3835_1.02|chrX:46618343-46618514	TRIM28_M3835_1.02	chrX:46618343-46618514	2	NA	NA	NA	NA	SLC9A7,CHST7,							0.132224	0.001487	0.111547	0.160218	0.029014	0.015579	0.061603	0.8058	0.654119	0.876558	1.06639	0.856757	0.932349	1.02211	0.792195	0.656067	0.781472	0.813921	0.775572	0.905562	0.914943	0	0	0	0	0	0	0	1	0	0	0	0	0	0
FOXP4_M3284_1.02|chr11:19838755-19838926	FOXP4_M3284_1.02	chr11:19838755-19838926	1	10	28	-	TTGTTTTGTTGTTTTGTTT	NAV2,DBX1,							-0.098091	0.06209	-0.014306	-0.041448	-0.101438	0.158325	0.033254	1.57506	1.66549	1.6024	1.62613	1.34728	1.57736	1.44828	1.76413	1.63836	1.6628	1.72657	1.58301	1.36264	1.46273	0	0	0	0	0	0	0	0	0	1	0	1	0	0
FOXP4_M3284_1.02|chr11:19838755-19838926	FOXP4_M3284_1.02	chr11:19838755-19838926	4	15	33	-	GATTTTTGTTTTGTTGTTT	NAV2,DBX1,							-0.128588	0.044465	-0.11738	-0.0795	-0.083195	0.097362	0.04275	1.57506	1.66549	1.6024	1.62613	1.34728	1.57736	1.44828	1.79748	1.72676	1.78338	1.75523	1.48116	1.47569	1.41979	-1	0	0	0	0	0	0	0	0	1	0	1	0	0
FOXP4_M3284_1.02|chr11:19838755-19838926	FOXP4_M3284_1.02	chr11:19838755-19838926	4	NA	NA	NA	NA	NAV2,DBX1,							-0.876836	-0.665381	-0.89031	-0.942043	-0.893351	-0.646096	-0.418002	1.57506	1.66549	1.6024	1.62613	1.34728	1.57736	1.44828	4.2079	3.63495	4.31811	4.57345	3.60451	3.23989	2.35868	-1	-1	-1	-1	-1	-1	-1	0	0	1	0	1	0	0
CEBPZ_M6174_1.02|chr11:61717138-61717309	CEBPZ_M6174_1.02	chr11:61717138-61717309	2	32	42	+	AGCCAATCACA	RAB3IL1,BEST1,	BEST1,	BEST1,	RP11-810P12.5,FTH1,AP003733.1,	RP11-810P12.5,FTH1,AP003733.1,	RP11-810P12.5,	RP11-810P12.5,FTH1,AP003733.1,	0.313125	0.241845	0.454987	0.505926	0.30586	0.489268	0.529854	2.71502	2.41785	3.51435	4.30012	3.48187	4.66868	5.21318	2.08045	1.97852	2.29046	2.67071	2.39926	2.86255	3.33252	1	1	1	1	1	1	1	0	0	0	0	0	0	0
CEBPZ_M6174_1.02|chr11:61717138-61717309	CEBPZ_M6174_1.02	chr11:61717138-61717309	2	70	80	+	AGCCAATCAGA	RAB3IL1,BEST1,	BEST1,	BEST1,	RP11-810P12.5,FTH1,AP003733.1,	RP11-810P12.5,FTH1,AP003733.1,	RP11-810P12.5,	RP11-810P12.5,FTH1,AP003733.1,	0.502495	0.328119	0.574979	0.78492	0.637108	0.786221	0.882711	2.71502	2.41785	3.51435	4.30012	3.48187	4.66868	5.21318	1.60656	1.81237	1.84303	1.9463	1.75018	2.03695	2.15968	1	1	1	1	1	1	1	0	0	0	0	0	0	0
CEBPZ_M6174_1.02|chr11:61717138-61717309	CEBPZ_M6174_1.02	chr11:61717138-61717309	1	NA	NA	NA	NA	RAB3IL1,BEST1,	BEST1,	BEST1,	RP11-810P12.5,FTH1,AP003733.1,	RP11-810P12.5,FTH1,AP003733.1,	RP11-810P12.5,	RP11-810P12.5,FTH1,AP003733.1,	0.827127	0.599781	0.907501	1.09211	0.828377	1.13221	1.16771	2.71502	2.41785	3.51435	4.30012	3.48187	4.66868	5.21318	1.21364	1.39281	1.42247	1.55611	1.47588	1.52895	1.58965	1	1	1	1	1	1	1	0	0	0	0	0	0	0
FOSL1_M6231_1.02|chr11:61717138-61717309	FOSL1_M6231_1.02	chr11:61717138-61717309	2	32	43	-	CTGTGATTGGCT	RAB3IL1,BEST1,	BEST1,	BEST1,	RP11-810P12.5,FTH1,AP003733.1,	RP11-810P12.5,FTH1,AP003733.1,	RP11-810P12.5,	RP11-810P12.5,FTH1,AP003733.1,	0.4892	0.594146	0.735713	0.316563	0.685803	0.957644	0.65195	2.71502	2.41785	3.51435	4.30012	3.48187	4.66868	5.21318	1.80559	1.52796	1.59959	3.20866	2.05097	1.73784	2.45348	1	1	1	0	1	1	1	0	0	0	0	0	0	0
FOSL1_M6231_1.02|chr11:61717138-61717309	FOSL1_M6231_1.02	chr11:61717138-61717309	2	70	81	-	CTCTGATTGGCT	RAB3IL1,BEST1,	BEST1,	BEST1,	RP11-810P12.5,FTH1,AP003733.1,	RP11-810P12.5,FTH1,AP003733.1,	RP11-810P12.5,	RP11-810P12.5,FTH1,AP003733.1,	0.418108	0.33215	0.461844	0.488584	0.314312	0.511128	0.651672	2.71502	2.41785	3.51435	4.30012	3.48187	4.66868	5.21318	1.83564	1.81677	2.16219	2.82616	2.4962	2.8186	2.68876	1	1	1	1	1	1	1	0	0	0	0	0	0	0
FOSL1_M6231_1.02|chr11:61717138-61717309	FOSL1_M6231_1.02	chr11:61717138-61717309	2	NA	NA	NA	NA	RAB3IL1,BEST1,	BEST1,	BEST1,	RP11-810P12.5,FTH1,AP003733.1,	RP11-810P12.5,FTH1,AP003733.1,	RP11-810P12.5,	RP11-810P12.5,FTH1,AP003733.1,	0.624836	0.513427	0.695948	0.692474	0.601956	0.91553	1.0454	2.71502	2.41785	3.51435	4.30012	3.48187	4.66868	5.21318	1.38957	1.56307	1.71098	2.14453	1.89722	1.76461	1.84699	1	1	1	1	1	1	1	0	0	0	0	0	0	0
HBP1_1|chr11:113259992-113260163	HBP1_1	chr11:113259992-113260163	1	111	126	-	TGAATGAATGAATAGC	DRD2,ANKK1,			DRD2,			DRD2,	-0.118096	-0.054486	-0.019812	-0.230569	-0.340219	-0.301747	-0.120072	1.18424	1.19964	1.195	1.07635	0.950264	0.978649	1.17149	1.34598	1.32422	1.23311	1.37194	1.2839	1.34664	1.41821	0	0	0	0	0	0	0	0	0	1	0	1	1	0
HBP1_1|chr11:113259992-113260163	HBP1_1	chr11:113259992-113260163	1	115	130	-	TGGATGAATGAATGAA	DRD2,ANKK1,			DRD2,			DRD2,	0.006783	0.033907	0.142072	-0.028023	-0.09659	-0.062141	0.032791	1.18424	1.19964	1.195	1.07635	0.950264	0.978649	1.17149	1.17634	1.23598	1.07704	1.15069	1.02161	1.02379	1.40105	0	0	0	0	0	0	0	0	0	1	0	1	1	0
HBP1_1|chr11:113259992-113260163	HBP1_1	chr11:113259992-113260163	1	NA	NA	NA	NA	DRD2,ANKK1,			DRD2,			DRD2,	-0.021931	-0.128235	-0.058766	-0.112016	-0.184161	-0.284771	-0.031051	1.18424	1.19964	1.195	1.07635	0.950264	0.978649	1.17149	1.27851	1.43119	1.25604	1.20388	1.09796	1.28484	1.23495	0	0	0	0	0	0	0	0	0	1	0	1	1	0
SP8_1|chr12:111843242-111843413	SP8_1	chr12:111843242-111843413	2	148	159	-	GCCCCACCCACT	SH2B3,FAM109A,	SH2B3,	SH2B3,					0.433967	0.213363	0.289807	0.424917	0.414982	0.394201	0.45749	3.74808	3.0745	3.77407	4.25759	4.05168	4.65799	4.48707	2.60335	2.52217	2.80512	2.81119	2.72679	3.15968	2.64383	1	1	1	1	1	1	1	1	1	1	1	0	0	0
SP8_1|chr12:111843242-111843413	SP8_1	chr12:111843242-111843413	2	85	96	+	GCCCCGCCCCTT	SH2B3,FAM109A,	SH2B3,	SH2B3,					0.123712	0.015684	0.102903	0.026654	0.120119	0.252366	0.070588	3.74808	3.0745	3.77407	4.25759	4.05168	4.65799	4.48707	3.28437	2.74526	3.20221	3.84816	3.48528	3.50054	3.83562	0	0	0	0	0	1	0	1	1	1	1	0	0	0
SP8_1|chr12:111843242-111843413	SP8_1	chr12:111843242-111843413	2	NA	NA	NA	NA	SH2B3,FAM109A,	SH2B3,	SH2B3,					0.527737	0.366349	0.406852	0.639198	0.563181	0.539009	0.621132	3.74808	3.0745	3.77407	4.25759	4.05168	4.65799	4.48707	2.32124	2.22644	2.4162	2.50262	2.35989	2.71624	2.55936	1	1	1	1	1	1	1	1	1	1	1	0	0	0
BHLHE40_disc2|chr14:77428196-77428367	BHLHE40_disc2	chr14:77428196-77428367	2	13	29	-	GGCTGGGGCCGCAGCGG	IRF2BPL,ANGEL1,							0.332671	0.248059	0.273759	0.288581	0.367982	0.43444	0.42283	6.13003	4.93937	6.13143	7.54106	6.94796	7.81252	7.53063	4.31537	3.751	4.51319	5.56391	4.63324	4.72187	4.98354	1	1	1	1	1	1	1	0	0	1	0	0	0	0
BHLHE40_disc2|chr14:77428196-77428367	BHLHE40_disc2	chr14:77428196-77428367	2	14	30	+	CGCTGCGGCCCCAGCCC	IRF2BPL,ANGEL1,							0.301279	0.301714	0.286509	0.39546	0.343546	0.506794	0.49519	6.13003	4.93937	6.13143	7.54106	6.94796	7.81252	7.53063	4.42621	3.75683	4.62385	4.96706	4.90995	4.55391	4.81016	1	1	1	1	1	1	1	0	0	1	0	0	0	0
BHLHE40_disc2|chr14:77428196-77428367	BHLHE40_disc2	chr14:77428196-77428367	2	NA	NA	NA	NA	IRF2BPL,ANGEL1,							0.317952	0.217456	0.276635	0.283	0.345163	0.469757	0.506682	6.13003	4.93937	6.13143	7.54106	6.94796	7.81252	7.53063	4.65423	4.25732	4.70027	6.16983	5.13187	5.07316	4.77244	1	1	1	1	1	1	1	0	0	1	0	0	0	0
KLF15_M6321_1.02|chr1:33808004-33808175	KLF15_M6321_1.02	chr1:33808004-33808175	1	109	125	-	GGTGGGGGGAGGGTGGC	PHC2,A3GALT2,							0.362217	0.361505	0.52966	0.507992	0.665543	0.929556	0.902554	1.76282	1.72102	2.11228	1.8068	2.09676	3.12045	3.69064	1.17304	1.18037	1.20232	1.12191	1.0901	1.23237	1.45906	1	1	1	1	1	1	1	1	0	1	0	1	1	0
KLF15_M6321_1.02|chr1:33808004-33808175	KLF15_M6321_1.02	chr1:33808004-33808175	2	110	126	-	GGGTGGGGGGAGGGTGG	PHC2,A3GALT2,							0.250962	0.202226	0.332383	0.273862	0.490961	0.631668	0.600112	1.76282	1.72102	2.11228	1.8068	2.09676	3.12045	3.69064	1.36716	1.40745	1.50718	1.38329	1.33673	1.63627	2.00638	1	1	1	1	1	1	1	1	0	1	0	1	1	0
KLF15_M6321_1.02|chr1:33808004-33808175	KLF15_M6321_1.02	chr1:33808004-33808175	2	NA	NA	NA	NA	PHC2,A3GALT2,							0.175164	0.228976	0.389842	0.26911	0.546895	0.675169	0.637104	1.76282	1.72102	2.11228	1.8068	2.09676	3.12045	3.69064	1.4515	1.4031	1.39221	1.42539	1.34111	1.57867	1.96621	1	1	1	1	1	1	1	1	0	1	0	1	1	0
BHLHE40_disc2|chr15:37387291-37387462	BHLHE40_disc2	chr15:37387291-37387462	4	135	151	-	GGCCGAGCCCCGGGCGG	MEIS2,	MEIS2,						-0.147814	-0.116684	-0.135206	-0.061266	0.035451	0.025099	0.054069	1.6514	1.66238	1.70729	1.82882	1.69688	1.47322	1.42865	1.91522	1.9647	2.00169	1.94197	1.71924	1.5191	1.38476	-1	0	-1	0	0	0	0	0	0	1	0	1	0	0
BHLHE40_disc2|chr15:37387291-37387462	BHLHE40_disc2	chr15:37387291-37387462	4	143	159	+	GGCTCGGCCGCCTGCCC	MEIS2,	MEIS2,						-0.149682	-0.010325	-0.048653	0.027621	0.051814	-0.102593	-0.010625	1.6514	1.66238	1.70729	1.82882	1.69688	1.47322	1.42865	2.00264	1.78776	1.89251	1.81042	1.79371	1.72273	1.46625	-1	0	0	0	0	0	0	0	0	1	0	1	0	0
BHLHE40_disc2|chr15:37387291-37387462	BHLHE40_disc2	chr15:37387291-37387462	2	NA	NA	NA	NA	MEIS2,	MEIS2,						0.092131	0.033103	0.02855	0.037469	0.120925	-0.030959	-0.018504	1.6514	1.66238	1.70729	1.82882	1.69688	1.47322	1.42865	1.63076	1.68913	1.7462	1.89927	1.68618	1.6561	1.51729	0	0	0	0	0	0	0	0	0	1	0	1	0	0
KLF15_M6321_1.02|chr15:37387291-37387462	KLF15_M6321_1.02	chr15:37387291-37387462	2	62	78	-	GGGGGGCGGTGAGGGGC	MEIS2,	MEIS2,						0.198233	0.087832	0.222968	0.254611	0.303229	0.052248	0.05618	1.6514	1.66238	1.70729	1.82882	1.69688	1.47322	1.42865	1.42515	1.54307	1.42413	1.42137	1.38075	1.44868	1.37748	0	0	0	0	0	0	0	0	0	1	0	1	0	0
KLF15_M6321_1.02|chr15:37387291-37387462	KLF15_M6321_1.02	chr15:37387291-37387462	2	79	95	-	GGCTGGGGGTGGGGGCT	MEIS2,	MEIS2,						0.060007	0.136126	0.043733	0.176119	0.152529	0.022583	-0.048944	1.6514	1.66238	1.70729	1.82882	1.69688	1.47322	1.42865	1.67148	1.53696	1.7304	1.5977	1.56559	1.60491	1.57533	0	1	0	0	1	0	0	0	0	1	0	1	0	0
KLF15_M6321_1.02|chr15:37387291-37387462	KLF15_M6321_1.02	chr15:37387291-37387462	1	NA	NA	NA	NA	MEIS2,	MEIS2,						0.01147	0.020102	0.03919	0.14546	0.213456	-0.012604	-0.000649	1.6514	1.66238	1.70729	1.82882	1.69688	1.47322	1.42865	1.74595	1.70401	1.655	1.63584	1.40569	1.57635	1.46642	0	0	0	0	0	0	0	0	0	1	0	1	0	0
TRIM28_M3835_1.02|chr16:51185391-51185562	TRIM28_M3835_1.02	chr16:51185391-51185562	4	157	165	+	TCCGCGGCC	SALL1,	SALL1,	SALL1,					-0.216227	-0.064259	-0.099474	-0.080268	-0.165821	-0.091618	-0.083642	3.25377	2.98606	3.40971	3.53418	3.26362	3.69545	3.54147	4.05428	3.26388	3.83202	3.7773	3.90094	4.1627	4.21428	-1	0	0	0	-1	0	0	0	0	1	0	0	1	0
TRIM28_M3835_1.02|chr16:51185391-51185562	TRIM28_M3835_1.02	chr16:51185391-51185562	2	87	95	-	CCCGCGGCC	SALL1,	SALL1,	SALL1,					0.46854	0.549939	0.508085	0.628745	0.596142	0.665279	0.685483	3.25377	2.98606	3.40971	3.53418	3.26362	3.69545	3.54147	2.00192	1.83346	2.06851	1.91592	1.82218	1.98798	1.83172	1	1	1	1	1	1	1	0	0	1	0	0	1	0
TRIM28_M3835_1.02|chr16:51185391-51185562	TRIM28_M3835_1.02	chr16:51185391-51185562	2	NA	NA	NA	NA	SALL1,	SALL1,	SALL1,					0.361224	0.475826	0.551021	0.454	0.486935	0.703924	0.61893	3.25377	2.98606	3.40971	3.53418	3.26362	3.69545	3.54147	2.27385	1.88812	1.96159	2.18905	1.96228	1.82126	1.86406	1	1	1	1	1	1	1	0	0	1	0	0	1	0
RFX5_disc3|chr16:70655764-70655935	RFX5_disc3	chr16:70655764-70655935	4	21	29	-	AACTGATGA	MTSS1L,IL34,							-0.534417	-0.335429	-0.401206	-0.523618	-0.550235	-0.552685	-0.396992	1.95389	2.02496	2.26098	2.21754	2.11856	1.83457	1.88412	3.32023	2.87614	3.05753	3.4672	3.84409	3.25626	2.72209	-1	-1	-1	-1	-1	-1	-1	0	0	1	0	0	0	0
RFX5_disc3|chr16:70655764-70655935	RFX5_disc3	chr16:70655764-70655935	2	72	80	-	AACTGATGA	MTSS1L,IL34,							0.046747	0.089896	0.099174	0.073699	0.05525	-0.10175	0.037728	1.95389	2.02496	2.26098	2.21754	2.11856	1.83457	1.88412	1.88545	1.80336	1.87	1.97553	1.90744	2.01264	1.74064	0	0	0	0	0	0	0	0	0	1	0	0	0	0
RFX5_disc3|chr16:70655764-70655935	RFX5_disc3	chr16:70655764-70655935	4	NA	NA	NA	NA	MTSS1L,IL34,							-0.269013	-0.187652	-0.059189	-0.2155	-0.258408	-0.197909	-0.184848	1.95389	2.02496	2.26098	2.21754	2.11856	1.83457	1.88412	2.66365	2.45102	2.29927	2.82834	2.79702	2.58773	2.16556	-1	-1	0	-1	-1	-1	-1	0	0	1	0	0	0	0
SRF_known7|chr16:75279057-75279228	SRF_known7	chr16:75279057-75279228	2	17	28	+	TCCCAAATATGG	CTRB1,BCAR1,	BCAR1,	BCAR1,					0.778849	0.901309	0.945218	1.03747	1.18424	0.978832	0.9509	4.80074	4.631	6.02088	7.90744	8.13128	7.54151	7.33959	2.14893	1.84938	2.19999	2.57949	2.47261	2.78454	2.85012	1	1	1	1	1	1	1	0	0	1	0	0	0	0
SRF_known7|chr16:75279057-75279228	SRF_known7	chr16:75279057-75279228	2	19	30	-	GACCATATTTGG	CTRB1,BCAR1,	BCAR1,	BCAR1,					0.649981	0.775176	0.899813	0.920289	1.04849	0.954537	1.02599	4.80074	4.631	6.02088	7.90744	8.13128	7.54151	7.33959	2.46869	2.09503	2.41383	3.07849	2.69224	2.91076	2.57782	1	1	1	1	1	1	1	0	0	1	0	0	0	0
SRF_known7|chr16:75279057-75279228	SRF_known7	chr16:75279057-75279228	2	NA	NA	NA	NA	CTRB1,BCAR1,	BCAR1,	BCAR1,					0.671796	0.724919	0.931235	0.976913	1.04998	0.857857	0.9132	4.80074	4.631	6.02088	7.90744	8.13128	7.54151	7.33959	2.2847	2.24688	2.27796	2.94598	2.68506	3.16449	2.93593	1	1	1	1	1	1	1	0	0	1	0	0	0	0
MXI1_M4678_1.02|chr16:87811446-87811617	MXI1_M4678_1.02	chr16:87811446-87811617	1	108	122	-	GTTGCCTAGGCAACA	SLC7A5,KLHDC4,							-0.176526	0.0372	-0.209969	-0.209539	0.207713	-0.047738	-0.262446	1.11253	1.24595	1.08768	1.06545	1.2957	0.96006	1.02961	1.30443	1.19386	1.20462	1.2628	1.09748	1.0707	1.4277	0	0	0	0	0	0	0	1	1	0	0	0	1	0
MXI1_M4678_1.02|chr16:87811446-87811617	MXI1_M4678_1.02	chr16:87811446-87811617	1	109	123	+	GTTGCCTAGGCAACG	SLC7A5,KLHDC4,							0.199878	0.081988	0.13042	0.492756	0.716321	-0.422358	-0.263853	1.11253	1.24595	1.08768	1.06545	1.2957	0.96006	1.02961	0.914801	1.23607	0.809012	0.609517	0.565253	1.33368	1.46576	0	0	0	0	0	0	0	1	1	0	0	0	1	0
MXI1_M4678_1.02|chr16:87811446-87811617	MXI1_M4678_1.02	chr16:87811446-87811617	1	NA	NA	NA	NA	SLC7A5,KLHDC4,							1.39891	0.394244	1.01517	0.435595	0.886822	0.033164	-0.018419	1.11253	1.24595	1.08768	1.06545	1.2957	0.96006	1.02961	0.543851	0.39574	0.496764	0	0	0	0	0	0	0	0	0	0	0	1	1	0	0	0	1	0
BHLHE40_disc2|chr17:1619583-1619754	BHLHE40_disc2	chr17:1619583-1619754	2	38	54	+	CGCCCACCCGGGGGCCG	WDR81,TLCD2,			SMG6,RP11-667K14.4,RP11-667K14.3,OVCA2,MIR212,MIR132,HIC1,DPH1,		WDR81,SMG6,SGSM2,RP11-667K14.4,RP11-667K14.3,OVCA2,MIR212,MIR132,HIC1,DPH1,		0.206774	0.061947	0.459321	0.411491	0.290496	0.334497	0.542202	4.9007	3.84437	5.00183	5.49945	5.33777	5.89759	6.10893	4.16531	3.76566	3.54836	3.59935	3.80262	4.42673	3.65063	1	0	1	1	1	1	1	1	0	1	0	0	0	0
BHLHE40_disc2|chr17:1619583-1619754	BHLHE40_disc2	chr17:1619583-1619754	2	46	62	-	GGCCCCGTCGGCCCCCG	WDR81,TLCD2,			SMG6,RP11-667K14.4,RP11-667K14.3,OVCA2,MIR212,MIR132,HIC1,DPH1,		WDR81,SMG6,SGSM2,RP11-667K14.4,RP11-667K14.3,OVCA2,MIR212,MIR132,HIC1,DPH1,		0.062767	-0.034594	0.090547	0.046513	0.023353	-0.002638	0.132738	4.9007	3.84437	5.00183	5.49945	5.33777	5.89759	6.10893	4.78119	4.13488	5.34684	5.63041	5.10492	6.19409	6.02229	0	0	0	0	0	0	0	1	0	1	0	0	0	0
BHLHE40_disc2|chr17:1619583-1619754	BHLHE40_disc2	chr17:1619583-1619754	2	NA	NA	NA	NA	WDR81,TLCD2,			SMG6,RP11-667K14.4,RP11-667K14.3,OVCA2,MIR212,MIR132,HIC1,DPH1,		WDR81,SMG6,SGSM2,RP11-667K14.4,RP11-667K14.3,OVCA2,MIR212,MIR132,HIC1,DPH1,		0.214027	0.108902	0.445852	0.424347	0.257882	0.409147	0.496033	4.9007	3.84437	5.00183	5.49945	5.33777	5.89759	6.10893	4.34161	4.04293	3.7235	3.9994	4.18484	4.11009	4.66809	1	0	1	1	1	1	1	1	0	1	0	0	0	0
SP8_1|chr17:1619583-1619754	SP8_1	chr17:1619583-1619754	2	143	154	+	GCCACGCCCACC	WDR81,TLCD2,			SMG6,RP11-667K14.4,RP11-667K14.3,OVCA2,MIR212,MIR132,HIC1,DPH1,		WDR81,SMG6,SGSM2,RP11-667K14.4,RP11-667K14.3,OVCA2,MIR212,MIR132,HIC1,DPH1,		0.100505	0.018743	0.165247	0.006679	-0.017895	0.006259	0.098121	4.9007	3.84437	5.00183	5.49945	5.33777	5.89759	6.10893	4.65752	3.98428	4.73119	5.38577	5.3956	5.93478	5.97488	0	0	1	0	0	0	0	1	0	1	0	0	0	0
SP8_1|chr17:1619583-1619754	SP8_1	chr17:1619583-1619754	2	34	45	+	GCCCCGCCCACC	WDR81,TLCD2,			SMG6,RP11-667K14.4,RP11-667K14.3,OVCA2,MIR212,MIR132,HIC1,DPH1,		WDR81,SMG6,SGSM2,RP11-667K14.4,RP11-667K14.3,OVCA2,MIR212,MIR132,HIC1,DPH1,		0.183427	-0.031958	0.171988	0.190331	0.004798	0.07548	0.208354	4.9007	3.84437	5.00183	5.49945	5.33777	5.89759	6.10893	4.51314	3.93583	4.59158	4.72001	4.92098	6.14244	5.18472	0	0	0	0	0	0	0	1	0	1	0	0	0	0
SP8_1|chr17:1619583-1619754	SP8_1	chr17:1619583-1619754	2	NA	NA	NA	NA	WDR81,TLCD2,			SMG6,RP11-667K14.4,RP11-667K14.3,OVCA2,MIR212,MIR132,HIC1,DPH1,		WDR81,SMG6,SGSM2,RP11-667K14.4,RP11-667K14.3,OVCA2,MIR212,MIR132,HIC1,DPH1,		0.231288	0.244098	0.366974	0.267161	0.322877	0.456467	0.498363	4.9007	3.84437	5.00183	5.49945	5.33777	5.89759	6.10893	3.96062	2.94511	3.9576	4.17351	3.85969	3.60557	4.31619	1	1	1	1	1	1	1	1	0	1	0	0	0	0
KLF15_M6321_1.02|chr1:45008967-45009138	KLF15_M6321_1.02	chr1:45008967-45009138	2	25	41	+	GGCTGGGGGGAGGGGAG	TMEM53,RNF220,							0.277176	0.375285	0.205849	0.39491	0.309113	0.346827	0.20277	2.41788	2.39844	2.3025	2.68274	2.27689	3.70954	3.07694	1.76575	1.81391	1.81543	1.80238	1.77867	2.64501	2.33562	1	1	0	1	1	1	0	1	1	1	0	1	1	0
KLF15_M6321_1.02|chr1:45008967-45009138	KLF15_M6321_1.02	chr1:45008967-45009138	2	26	42	+	GCTGGGGGGAGGGGAGG	TMEM53,RNF220,							0.310861	0.439706	0.216203	0.379403	0.470332	0.497666	0.388582	2.41788	2.39844	2.3025	2.68274	2.27689	3.70954	3.07694	1.64844	1.69053	1.71443	1.75367	1.46596	2.11547	2.04951	1	1	1	1	1	1	1	1	1	1	0	1	1	0
KLF15_M6321_1.02|chr1:45008967-45009138	KLF15_M6321_1.02	chr1:45008967-45009138	2	NA	NA	NA	NA	TMEM53,RNF220,							0.263977	0.275896	0.227091	0.38004	0.235508	0.424935	0.2722	2.41788	2.39844	2.3025	2.68274	2.27689	3.70954	3.07694	1.85835	2.0846	1.86932	1.89666	1.88511	2.57262	2.392	1	1	1	1	0	1	1	1	1	1	0	1	1	0
SRF_known7|chr17:16189363-16189534	SRF_known7	chr17:16189363-16189534	1	120	131	+	GACCAAATAAGG	PIGL,CENPV,							0.405528	0.568907	0.706242	0.883702	0.88354	1.12383	1.06802	1.81394	2.40767	2.586	3.12421	2.90138	3.98209	3.84097	1.23495	1.39876	1.311	1.36866	1.18578	1.28619	1.24112	1	1	1	1	1	1	1	1	1	1	0	0	0	0
SRF_known7|chr17:16189363-16189534	SRF_known7	chr17:16189363-16189534	1	122	133	-	GCCCTTATTTGG	PIGL,CENPV,							0.429747	0.630749	0.772685	0.870064	0.916052	1.11121	1.07061	1.81394	2.40767	2.586	3.12421	2.90138	3.98209	3.84097	1.2105	1.28057	1.2585	1.37259	1.20544	1.33539	1.40002	1	1	1	1	1	1	1	1	1	1	0	0	0	0
SRF_known7|chr17:16189363-16189534	SRF_known7	chr17:16189363-16189534	1	NA	NA	NA	NA	PIGL,CENPV,							0.436471	0.531967	0.659658	0.866447	0.785356	1.1633	1.07665	1.81394	2.40767	2.586	3.12421	2.90138	3.98209	3.84097	1.20802	1.37356	1.35169	1.31438	1.29354	1.17321	1.22322	1	1	1	1	1	1	1	1	1	1	0	0	0	0
BHLHE40_disc2|chr18:57567236-57567407	BHLHE40_disc2	chr18:57567236-57567407	1	152	168	+	GTGGGCGGCGGCACCGG	PMAIP1,MC4R,	PMAIP1,						-0.015684	0.23819	0.09055	-0.036847	-0.102846	-0.117009	-0.208504	1.33716	1.63508	1.5696	1.45572	1.27826	1.41643	1.33708	1.32775	1.29143	1.29175	1.4186	1.29226	1.31608	1.42955	0	0	0	0	0	0	0	0	0	1	0	0	0	0
BHLHE40_disc2|chr18:57567236-57567407	BHLHE40_disc2	chr18:57567236-57567407	1	155	171	+	GGCGGCGGCACCGGCGG	PMAIP1,MC4R,	PMAIP1,						0.174556	0.177001	0.133234	0.061474	0.018753	-0.083126	-0.193862	1.33716	1.63508	1.5696	1.45572	1.27826	1.41643	1.33708	1.21295	1.44209	1.31331	1.35326	1.209	1.40606	1.545	0	0	0	0	0	0	0	0	0	1	0	0	0	0
BHLHE40_disc2|chr18:57567236-57567407	BHLHE40_disc2	chr18:57567236-57567407	1	NA	NA	NA	NA	PMAIP1,MC4R,	PMAIP1,						0.150101	0.208577	0.080626	0.10851	-0.015989	-0.120444	-0.185993	1.33716	1.63508	1.5696	1.45572	1.27826	1.41643	1.33708	1.17033	1.49742	1.35365	1.32215	1.27456	1.42854	1.44362	0	0	0	0	0	0	0	0	0	1	0	0	0	0
LMX1A_1|chr2:42175711-42175882	LMX1A_1	chr2:42175711-42175882	2	133	149	-	GGATTTAATTAAACTGC	PKDCC,					PKDCC,		0.151265	0.119002	0.08499	0.129532	0.046623	0.256822	0.694209	7.58216	6.10743	6.94065	7.24931	6.63993	6.94962	11.3538	6.49805	5.50934	6.13778	6.73028	6.38025	5.53787	5.87816	1	1	0	1	0	1	1	0	0	1	0	1	1	0
LMX1A_1|chr2:42175711-42175882	LMX1A_1	chr2:42175711-42175882	1	134	150	+	CAGTTTAATTAAATCCC	PKDCC,					PKDCC,		0.899106	0.812075	0.290894	0.986896	0.617442	0.807175	1.05745	7.58216	6.10743	6.94065	7.24931	6.63993	6.94962	11.3538	2.89912	2.45786	2.8701	2.45704	2.60873	2.83511	3.35603	1	0	0	1	0	0	0	0	0	1	0	1	1	0
LMX1A_1|chr2:42175711-42175882	LMX1A_1	chr2:42175711-42175882	2	NA	NA	NA	NA	PKDCC,					PKDCC,		0.525976	0.389653	0.439278	0.439831	0.44471	0.60455	0.942931	7.58216	6.10743	6.94065	7.24931	6.63993	6.94962	11.3538	4.78389	3.857	4.36083	4.90798	4.31361	3.98425	4.57381	1	1	1	1	1	1	1	0	0	1	0	1	1	0
E2F3_M2271_1.02|chr2:47630109-47630280	E2F3_M2271_1.02	chr2:47630109-47630280	2	147	161	+	GAGGGGAGGCGGGAA	MSH2,KCNK12,							0.120371	0.158429	0.161854	0.123157	0.050752	0.054276	-0.071538	5.34364	4.06984	5.01318	5.33749	5.42034	5.14485	4.8937	4.80306	3.59874	4.19341	4.6139	4.6648	4.94328	5.08046	0	0	0	0	0	0	0	0	0	1	0	0	0	0
E2F3_M2271_1.02|chr2:47630109-47630280	E2F3_M2271_1.02	chr2:47630109-47630280	4	16	30	+	CAGCGTGCGCGGGAA	MSH2,KCNK12,							-0.085835	-0.131013	0.058877	-0.033353	-0.07121	-0.210307	-0.205221	5.34364	4.06984	5.01318	5.33749	5.42034	5.14485	4.8937	5.92922	4.92066	5.12076	5.3296	5.65774	6.53861	5.76334	0	0	0	0	0	-1	0	0	0	1	0	0	0	0
E2F3_M2271_1.02|chr2:47630109-47630280	E2F3_M2271_1.02	chr2:47630109-47630280	2	NA	NA	NA	NA	MSH2,KCNK12,							0.377363	0.237726	0.223928	0.181162	0.169015	0.156987	0.162014	5.34364	4.06984	5.01318	5.33749	5.42034	5.14485	4.8937	3.38919	3.26331	3.93562	4.30563	4.06576	4.18391	4.31382	1	1	1	1	0	0	0	0	0	1	0	0	0	0
BHLHE40_disc2|chr2:208634681-208634852	BHLHE40_disc2	chr2:208634681-208634852	4	109	125	+	GGCCCCGCCAGGAGCGG	PLEKHM3,FZD5,	FZD5,	FZD5,	PLEKHM3,	PLEKHM3,	RNU6-360P,PLEKHM3,	PLEKHM3,	-0.101579	-0.038074	-0.190041	-0.081787	-0.129193	0.083065	-0.019829	2.51403	2.35312	2.53159	2.73076	2.58491	3.2415	3.02382	2.65385	2.30823	3.03083	2.9935	2.86552	3.11033	3.28637	0	0	-1	0	0	0	0	1	0	0	0	0	1	0
BHLHE40_disc2|chr2:208634681-208634852	BHLHE40_disc2	chr2:208634681-208634852	2	13	29	+	CTCAGGCCCGGGCGCGG	PLEKHM3,FZD5,	FZD5,	FZD5,	PLEKHM3,	PLEKHM3,	RNU6-360P,PLEKHM3,	PLEKHM3,	0.011598	-0.053831	0.052819	0.015624	0.092457	0.260076	0.20963	2.51403	2.35312	2.53159	2.73076	2.58491	3.2415	3.02382	2.36424	2.27808	2.46699	2.56701	2.30123	2.62276	2.44538	0	0	0	0	0	1	1	1	0	0	0	0	1	0
BHLHE40_disc2|chr2:208634681-208634852	BHLHE40_disc2	chr2:208634681-208634852	2	NA	NA	NA	NA	PLEKHM3,FZD5,	FZD5,	FZD5,	PLEKHM3,	PLEKHM3,	RNU6-360P,PLEKHM3,	PLEKHM3,	0.125685	0.058135	0.104625	0.13978	0.103499	0.385452	0.142997	2.51403	2.35312	2.53159	2.73076	2.58491	3.2415	3.02382	2.10372	2.12795	2.34346	2.26248	2.30678	2.2501	2.87807	0	0	0	0	0	1	0	1	0	0	0	0	1	0
RFX5_disc3|chr2:210164076-210164247	RFX5_disc3	chr2:210164076-210164247	1	131	139	+	AACTGATGA	PTH2R,MAP2,							0.10503	0.048978	0.012549	-0.025031	-0.115842	-0.024838	0.021344	1.4944	1.35983	1.48537	1.51562	1.36877	1.56525	1.66593	1.34151	1.28042	1.34789	1.54052	1.50243	1.54751	1.74513	0	0	0	0	0	0	0	0	0	1	0	1	0	0
RFX5_disc3|chr2:210164076-210164247	RFX5_disc3	chr2:210164076-210164247	2	80	88	+	AACTGATGA	PTH2R,MAP2,							0.089811	-0.005104	0.086436	0.032732	-0.128843	0.004707	0.138923	1.4944	1.35983	1.48537	1.51562	1.36877	1.56525	1.66593	1.3216	1.36946	1.27147	1.48351	1.58091	1.46939	1.5878	0	0	0	0	0	0	0	0	0	1	0	1	0	0
RFX5_disc3|chr2:210164076-210164247	RFX5_disc3	chr2:210164076-210164247	2	NA	NA	NA	NA	PTH2R,MAP2,							0.062786	0.086148	0.128261	-0.081947	-0.114351	-0.039058	0.168144	1.4944	1.35983	1.48537	1.51562	1.36877	1.56525	1.66593	1.36537	1.21699	1.25221	1.66424	1.54327	1.59476	1.56707	0	0	0	0	0	0	0	0	0	1	0	1	0	0
ZIC2_1|chr2:235860506-235860677	ZIC2_1	chr2:235860506-235860677	2	124	132	-	AGGGTGGTC	SH3BP4,ARL4C,							0.064462	0.292448	0.277684	0.116334	-0.052097	0.447279	0.46047	3.65621	4.51528	4.50575	4.74463	4.09243	6.89236	6.05705	3.44935	3.02058	3.06174	3.40457	3.6379	3.39224	3.94241	0	0	0	0	0	0	1	0	0	0	0	0	0	0
ZIC2_1|chr2:235860506-235860677	ZIC2_1	chr2:235860506-235860677	3	34	42	-	GGGGTGGTC	SH3BP4,ARL4C,							-1.86247	-0.074962	-0.106819	-0.038669	-0.06723	-0.118358	0.316562	3.65621	4.51528	4.50575	4.74463	4.09243	6.89236	6.05705	22.2411	3.78224	5.55629	4.04508	3.85807	7.47575	4.18517	-1	0	0	0	0	0	0	0	0	0	0	0	0	0
ZIC2_1|chr2:235860506-235860677	ZIC2_1	chr2:235860506-235860677	1	NA	NA	NA	NA	SH3BP4,ARL4C,							0	0	0	0	0	0	0	3.65621	4.51528	4.50575	4.74463	4.09243	6.89236	6.05705	0	0	0	0	0	0	0	0	0	0	0	0	0	0	0	0	0	0	0	0	0
ZIC4_M4149_1.02|chr2:235860506-235860677	ZIC4_M4149_1.02	chr2:235860506-235860677	3	124	131	-	GGGTGGTC	SH3BP4,ARL4C,							-0.109632	0.047161	0.121615	-0.024712	-0.393112	-0.074015	0.284723	3.65621	4.51528	4.50575	4.74463	4.09243	6.89236	6.05705	4.19869	3.68489	3.99152	5.18959	5.17567	6.18371	4.6759	0	0	0	0	-1	0	0	0	0	0	0	0	0	0
ZIC4_M4149_1.02|chr2:235860506-235860677	ZIC4_M4149_1.02	chr2:235860506-235860677	1	34	41	-	GGGTGGTC	SH3BP4,ARL4C,							-0.037367	0.275905	-0.026106	0.009304	-0.176204	0.177303	0.229194	3.65621	4.51528	4.50575	4.74463	4.09243	6.89236	6.05705	3.86209	3.23707	4.17636	4.05353	4.22409	4.38958	4.2949	0	0	0	0	0	0	0	0	0	0	0	0	0	0
ZIC4_M4149_1.02|chr2:235860506-235860677	ZIC4_M4149_1.02	chr2:235860506-235860677	2	NA	NA	NA	NA	SH3BP4,ARL4C,							0.023334	0.303771	0.209505	0.05812	-0.000893	0.164276	0.460178	3.65621	4.51528	4.50575	4.74463	4.09243	6.89236	6.05705	3.75203	2.58651	3.30565	3.93384	3.60366	4.20597	3.80278	0	0	0	0	0	0	1	0	0	0	0	0	0	0
POU3F1_1|chr9:73735655-73735826	POU3F1_1	chr9:73735655-73735826	1	128	144	-	ACAGAATTAATTAACTT	TRPM3,KLF9,							0.159992	0.134472	0.175449	-0.020597	0.050177	-0.030534	0.132785	1.34864	1.40362	1.23889	1.12132	1.0189	0.954984	1.07003	1.17635	1.29416	1.12879	1.1646	0.997945	0.955086	0.955941	0	0	0	0	0	0	0	0	0	1	0	0	0	0
POU3F1_1|chr9:73735655-73735826	POU3F1_1	chr9:73735655-73735826	1	129	145	+	AGTTAATTAATTCTGTT	TRPM3,KLF9,							-0.011956	0.039542	0.047021	-0.15567	-0.051446	-0.087551	-0.073695	1.34864	1.40362	1.23889	1.12132	1.0189	0.954984	1.07003	1.39887	1.38898	1.26771	1.26339	1.10607	1.14587	1.38523	0	0	0	0	0	0	0	0	0	1	0	0	0	0
POU3F1_1|chr9:73735655-73735826	POU3F1_1	chr9:73735655-73735826	1	NA	NA	NA	NA	TRPM3,KLF9,							-0.117836	0.177061	0.384763	-0.07736	0.496337	-0.020243	0.444517	1.34864	1.40362	1.23889	1.12132	1.0189	0.954984	1.07003	1.69405	1.18154	0.799222	1.13657	0.628702	1.02756	0.707078	0	0	0	0	0	0	0	0	0	1	0	0	0	0
[truncated: 11 more columns]

## Sheet: diff_PWM_pert1
TFBS_regions	TFBS	regions	TFBS_effect	start	end	strand	replaced_seq	closest_genes	PCHiC_hESC	PCHiC_NPC	PCHiC_excitatory	PCHiC_hippocampal	PCHiC_motor	PCHiC_astrocytes	Log2FC_TP0hr	Log2FC_TP3hr	Log2FC_TP6hr	Log2FC_TP12hr	Log2FC_TP24hr	Log2FC_TP48hr	Log2FC_TP72hr	WTalpha_TP0hr	WTalpha_TP3hr	WTalpha_TP6hr	WTalpha_TP12hr	WTalpha_TP24hr	WTalpha_TP48hr	WTalpha_TP72hr	PERTalpha_TP0hr	PERTalpha_TP3hr	PERTalpha_TP6hr	PERTalpha_TP12hr	PERTalpha_TP24hr	PERTalpha_TP48hr	PERTalpha_TP72hr	func_TP0hr	func_TP3hr	func_TP6hr	func_TP12hr	func_TP24hr	func_TP48hr	func_TP72hr	CTCF_h64	CTCF_ectoderm	NANOG_h64	NANOG_ectoderm	OTX2_h64	OTX2_ectoderm	PAX6_h64
FOXB1_4|chr12:85445765-85445936	FOXB1_4	chr12:85445765-85445936	1	96	104	-	TGTAAACAA	TSPAN19,ALX1,							-0.24481	0.009866	-0.32713	0.183214	-0.143158	0.485003	0.13079	1.29107	1.32954	1.10273	1.11104	0.941575	0.96749	0.989841	1.59189	1.39722	1.28495	0.883511	1.22276	0.564867	0.867576	0	0	0	0	0	0	0	0	0	0	0	0	0	0
POU3F1_2|chr12:85445765-85445936	POU3F1_2	chr12:85445765-85445936	1	129	140	-	TTATGTTAATTA	TSPAN19,ALX1,							0.10977	-0.051738	-0.269288	0.041489	0.026915	0.256091	0.021359	1.29107	1.32954	1.10273	1.11104	0.941575	0.96749	0.989841	1.43963	1.82099	1.68809	1.07179	0.917001	0.749286	1.10951	0	0	0	0	0	0	0	0	0	0	0	0	0	0
both_motifs:FOXB1_4:POU3F1_2|chr12:85445765-85445936	FOXB1_4:POU3F1_2	chr12:85445765-85445936	1	NA	NA	NA	NA	TSPAN19,ALX1,							0.200247	0.160865	-0.039004	0.184241	0.149611	0.139189	-0.079866	1.29107	1.32954	1.10273	1.11104	0.941575	0.96749	0.989841	1.02856	1.2088	1.08791	0.935381	0.863803	0.802631	1.01079	0	0	0	0	0	0	0	0	0	0	0	0	0	0
IRX3_M5581_1.02|chr17:70708892-70709063	IRX3_M5581_1.02	chr17:70708892-70709063	1	140	151	-	CATGTCATGTCT	SOX9,SLC39A11,							-0.166207	-0.222364	-0.089223	0.305533	-0.270913	-0.317297	0.072918	1.17745	1.21227	1.22242	1.1147	0.959605	0.84676	1.13322	1.48441	1.47075	1.3353	0.774238	1.29694	1.12814	0.949661	0	0	0	0	0	0	0	0	0	0	0	0	0	0
IRX3_M5582_1.02|chr17:70708892-70709063	IRX3_M5582_1.02	chr17:70708892-70709063	1	140	151	-	CATGTCATGTCT	SOX9,SLC39A11,							0.981962	-0.182986	0.708591	-0.157621	-0.327058	0.397109	0.010743	1.17745	1.21227	1.22242	1.1147	0.959605	0.84676	1.13322	0.413613	1.45199	0.620171	1.19196	1.65965	0.538669	0	0	0	0	0	0	0	0	0	0	0	0	0	0	0
both_motifs:IRX3_M5581_1.02:IRX3_M5582_1.02|chr17:70708892-70709063	IRX3_M5581_1.02:IRX3_M5582_1.02	chr17:70708892-70709063	1	NA	NA	NA	NA	SOX9,SLC39A11,							-0.196918	0.269574	-0.31937	0.434615	-0.395841	-0.944328	-0.532716	1.17745	1.21227	1.22242	1.1147	0.959605	0.84676	1.13322	1.47417	1.09792	1.77698	0.734171	1.34441	2.13138	1.31589	0	0	0	0	0	0	0	0	0	0	0	0	0	0
SOX1_M6129_1.02|chr18:53019258-53019429	SOX1_M6129_1.02	chr18:53019258-53019429	1	63	77	-	TTTGCATGTGAATAG	TCF4,CCDC68,							0.118251	-0.313924	0.367592	-0.976691	-0.830733	-0.118078	0.673478	1.20704	1.29664	1.19738	1.04997	0.886571	1.03365	1.22149	1.31496	2.05452	1.3809	0	2.18286	0.830605	0.625724	0	0	0	0	0	0	0	0	0	1	0	1	0	0
SOX1_M6134_1.02|chr18:53019258-53019429	SOX1_M6134_1.02	chr18:53019258-53019429	1	63	77	-	TTTGCATGTGAATAG	TCF4,CCDC68,							-0.308628	0.167683	-0.419619	-0.087209	-0.118695	0.456532	-0.373253	1.20704	1.29664	1.19738	1.04997	0.886571	1.03365	1.22149	1.63524	0.914825	2.33106	1.38292	1.02471	0.694927	1.56327	0	0	0	0	0	0	0	0	0	1	0	1	0	0
both_motifs:SOX1_M6129_1.02:SOX1_M6134_1.02|chr18:53019258-53019429	SOX1_M6129_1.02:SOX1_M6134_1.02	chr18:53019258-53019429	1	NA	NA	NA	NA	TCF4,CCDC68,							0	0	0	0	0	0	0	1.20704	1.29664	1.19738	1.04997	0.886571	1.03365	1.22149	0	0	0	0	0	0	0	0	0	0	0	0	0	0	0	0	1	0	1	0	0
SOX1_M5824_1.02|chr2:151184377-151184548	SOX1_M5824_1.02	chr2:151184377-151184548	1	136	152	-	GAACTATTTCATTGGTC	RND3,MMADHC,							0.781133	0.88085	0.567491	0.452193	0.065525	1.59147	0.72742	2.22124	2.25603	2.17917	2.19926	2.19272	2.46431	2.75746	1.08183	0.77246	1.08023	1.70943	2.35864	0.567619	1.4485	0	0	0	0	0	1	0	0	0	0	0	0	1	0
SOX1_M5831_1.02|chr2:151184377-151184548	SOX1_M5831_1.02	chr2:151184377-151184548	1	136	152	-	GAACTATTTCATTGGTC	RND3,MMADHC,							0.457361	0.770047	-0.135492	0.073552	0.608457	0.56494	0.540919	2.22124	2.25603	2.17917	2.19926	2.19272	2.46431	2.75746	1.39899	1.02768	2.50794	2.22486	1.23778	1.41193	1.34096	0	0	0	0	0	0	0	0	0	0	0	0	1	0
both_motifs:SOX1_M5824_1.02:SOX1_M5831_1.02|chr2:151184377-151184548	SOX1_M5824_1.02:SOX1_M5831_1.02	chr2:151184377-151184548	1	NA	NA	NA	NA	RND3,MMADHC,							0.138075	0.33881	-0.026518	0.558474	-0.337008	-0.012712	0.06236	2.22124	2.25603	2.17917	2.19926	2.19272	2.46431	2.75746	1.87118	1.41849	2.1222	1.36212	3.00449	2.89552	2.39146	0	0	0	0	0	0	0	0	0	0	0	0	1	0
ZIC2_1|chr21:37477109-37477280	ZIC2_1	chr21:37477109-37477280	1	54	62	-	TGGGTGGTC	CBR3,CBR1,							0.172886	1.06088	-0.395098	-0.074565	-0.11083	0.866756	0.542833	1.46316	1.62224	1.58895	1.62483	1.46505	1.58862	1.83589	1.45965	0.913554	2.26421	1.8828	1.58399	0.725982	2.11424	0	0	0	0	0	0	0	1	1	0	0	0	0	0
SP8_1|chr21:37477109-37477280	SP8_1	chr21:37477109-37477280	1	14	25	+	ACCCCGCCCCCT	CBR3,CBR1,							-0.085459	0.697875	0.391144	0.685412	0.670387	0.561293	0.502672	1.46316	1.62224	1.58895	1.62483	1.46505	1.58862	1.83589	1.81016	0.909563	1.15138	0.813235	0.768427	0.696743	1.15296	0	0	0	0	0	0	0	1	1	0	0	0	0	0
both_motifs:ZIC2_1:SP8_1|chr21:37477109-37477280	ZIC2_1:SP8_1	chr21:37477109-37477280	1	NA	NA	NA	NA	CBR3,CBR1,							0.135724	0.234277	0.131325	0.19688	0.152801	0.189064	0.340246	1.46316	1.62224	1.58895	1.62483	1.46505	1.58862	1.83589	1.30911	1.38857	1.44717	1.48203	1.34461	1.39036	1.38882	0	0	0	0	0	0	0	1	1	0	0	0	0	0
SOX1_4|chr22:29385292-29385463	SOX1_4	chr22:29385292-29385463	1	118	130	+	TCAATTTCATTAA	ZNRF3,KREMEN1,							-0.146245	0.103538	0.168585	0.010637	-0.090383	0.134336	-0.678208	1.27704	1.29555	1.16743	1.1026	0.954869	0.97938	1.02037	1.39608	0.877082	1.05884	0.982516	1.17626	0.928448	1.78672	0	0	0	0	0	0	0	0	0	1	0	0	0	0
SOX1_M6089_1.02|chr22:29385292-29385463	SOX1_M6089_1.02	chr22:29385292-29385463	1	118	130	+	TCAATTTCATTAA	ZNRF3,KREMEN1,							0.610134	0.050932	-0.365352	-1.05458	0.369438	-0.13711	-0.403691	1.27704	1.29555	1.16743	1.1026	0.954869	0.97938	1.02037	0.743749	1.3482	1.67568	2.64366	0.564447	1.1149	0	0	0	0	0	0	0	0	0	0	1	0	0	0	0
both_motifs:SOX1_4:SOX1_M6089_1.02|chr22:29385292-29385463	SOX1_4:SOX1_M6089_1.02	chr22:29385292-29385463	3	NA	NA	NA	NA	ZNRF3,KREMEN1,							0.198802	-0.520594	-0.049067	-0.046461	-0.23901	-0.5105	-0.935568	1.27704	1.29555	1.16743	1.1026	0.954869	0.97938	1.02037	0.874959	1.81562	1.26575	1.01482	1.24112	1.60534	2.29741	0	0	0	0	0	0	-1	0	0	1	0	0	0	0
IRX3_M5581_1.02|chr3:173950554-173950725	IRX3_M5581_1.02	chr3:173950554-173950725	1	3	14	+	CTTGTCATGTAG	NLGN1,NAALADL2,							2.19212	2.75433	2.69167	2.8391	2.39663	2.60589	3.4053	36.3733	27.5754	38.889	43.3769	40.0585	28.6874	21.7353	3.72215	1.7118	2.76431	2.01973	3.11821	2.21359	0.557191	1	1	1	1	1	1	1	0	0	1	0	1	0	0
IRX3_M5582_1.02|chr3:173950554-173950725	IRX3_M5582_1.02	chr3:173950554-173950725	1	3	14	+	CTTGTCATGTAG	NLGN1,NAALADL2,							3.28428	2.43099	3.24995	4.23855	3.00221	3.09264	3.61727	36.3733	27.5754	38.889	43.3769	40.0585	28.6874	21.7353	1.14886	2.29725	1.64564	0.849799	2.3141	0	0.566324	1	1	1	1	1	1	1	0	0	1	0	1	0	0
both_motifs:IRX3_M5581_1.02:IRX3_M5582_1.02|chr3:173950554-173950725	IRX3_M5581_1.02:IRX3_M5582_1.02	chr3:173950554-173950725	1	NA	NA	NA	NA	NLGN1,NAALADL2,							0	0	0	0	0	0	0	36.3733	27.5754	38.889	43.3769	40.0585	28.6874	21.7353	0	0	0	0	0	0	0	0	0	0	0	0	0	0	0	0	1	0	1	0	0
SOX1_M6129_1.02|chr4:56147528-56147699	SOX1_M6129_1.02	chr4:56147528-56147699	1	84	98	+	TATCAATGACAATGG	SRD5A3,KDR,							0.455469	0.439098	0.534476	0.551343	0.614497	0.770878	0.677078	2.12791	2.14479	2.49554	2.73938	2.51663	2.89313	2.61335	1.36736	1.46766	1.51446	1.64279	1.36434	1.44021	1.41137	1	1	1	1	1	1	1	0	0	1	0	1	0	0
SOX1_M6475_1.02|chr4:56147528-56147699	SOX1_M6475_1.02	chr4:56147528-56147699	1	83	98	+	ATATCAATGACAATGG	SRD5A3,KDR,							0.627791	-0.087874	0.127179	0.490529	1.00684	0.642428	0.566221	2.12791	2.14479	2.49554	2.73938	2.51663	2.89313	2.61335	1.13699	2.62854	2.19105	1.62386	0.75037	1.55214	1.53177	1	0	0	0	1	0	0	0	0	1	0	1	0	0
both_motifs:SOX1_M6129_1.02:SOX1_M6475_1.02|chr4:56147528-56147699	SOX1_M6129_1.02:SOX1_M6475_1.02	chr4:56147528-56147699	1	NA	NA	NA	NA	SRD5A3,KDR,							0.287503	0.369399	0.251414	0.532096	0.878184	0.588768	0.223173	2.12791	2.14479	2.49554	2.73938	2.51663	2.89313	2.61335	1.85146	1.34589	2.11877	1.47951	1.22063	1.79242	1.5935	0	0	0	1	1	1	0	0	0	1	0	1	0	0
SOX1_M6134_1.02|chr4:152405951-152406122	SOX1_M6134_1.02	chr4:152405951-152406122	2	31	45	+	TCTACATGAGAAAAG	PRSS48,PET112,							1.36216	1.936	1.53128	1.85256	1.26344	0.319592	1.35998	14.7323	11.2653	13.5296	16.6814	15.7946	12.678	9.58558	3.55406	1.92967	2.65013	3.06281	4.72395	9.31508	2.78866	1	1	1	1	1	0	1	0	0	1	0	1	0	0
ZIC2_1|chr4:152405951-152406122	ZIC2_1	chr4:152405951-152406122	4	120	128	+	GGGGTGGTG	PRSS48,PET112,							-0.294366	-0.032554	-0.000237	-0.400244	-0.326333	-0.285429	-0.246641	14.7323	11.2653	13.5296	16.6814	15.7946	12.678	9.58558	16.1713	13.3935	17.3656	23.6113	19.8131	18.4004	16.3358	0	0	0	-1	0	0	0	0	0	1	0	1	0	0
both_motifs:SOX1_M6134_1.02:ZIC2_1|chr4:152405951-152406122	SOX1_M6134_1.02:ZIC2_1	chr4:152405951-152406122	2	NA	NA	NA	NA	PRSS48,PET112,							0.678664	0.706772	0.63762	0.576649	0.605588	0.385575	0.24624	14.7323	11.2653	13.5296	16.6814	15.7946	12.678	9.58558	8.1487	6.39352	7.54083	10.2664	9.31619	9.18488	7.85326	1	1	1	1	1	1	1	0	0	1	0	1	0	0
PAX6_2|chr4:173995522-173995693	PAX6_2	chr4:173995522-173995693	1	89	102	-	CTGACCTTGAATTC	GALNT7,							0.066271	0.07964	-0.013215	0.002323	0.088145	-0.151538	-0.004522	1.47087	1.36483	1.43777	1.42227	1.5194	1.25013	1.73444	1.32315	1.22533	1.38395	1.40662	1.27945	1.49975	1.7491	0	0	0	0	0	0	0	0	0	1	0	1	1	0
PAX6_M3728_1.02|chr4:173995522-173995693	PAX6_M3728_1.02	chr4:173995522-173995693	1	89	101	-	TGACCTTGAATTC	GALNT7,							0.020907	0.020286	0.105707	0.072803	0.010702	-0.056097	0.18135	1.47087	1.36483	1.43777	1.42227	1.5194	1.25013	1.73444	1.39704	1.342	1.30268	1.31715	1.38766	1.29452	1.42785	0	0	0	0	0	0	0	0	0	1	0	1	1	0
both_motifs:PAX6_2:PAX6_M3728_1.02|chr4:173995522-173995693	PAX6_2:PAX6_M3728_1.02	chr4:173995522-173995693	2	NA	NA	NA	NA	GALNT7,							0.090734	-0.094218	-0.055132	0.005163	0.018082	-0.10792	-0.042898	1.47087	1.36483	1.43777	1.42227	1.5194	1.25013	1.73444	1.32618	1.56444	1.55921	1.55551	1.52005	1.58939	1.85804	0	0	0	0	0	0	0	0	0	1	0	1	1	0
IRX3_M5581_1.02|chr4:185537875-185538046	IRX3_M5581_1.02	chr4:185537875-185538046	3	74	85	+	CTTGTTATGTAG	IRF2,CASP3,							0.699762	0.599054	0.123838	0.419897	0.243567	0.170788	-0.949403	1.51251	1.50019	1.54465	1.42117	1.35096	1.38912	1.3974	0.746223	0.830517	1.34031	0.930955	0.91628	1.1108	3.28702	0	0	0	0	0	0	-1	0	0	1	0	0	0	0
IRX3_M5582_1.02|chr4:185537875-185538046	IRX3_M5582_1.02	chr4:185537875-185538046	2	74	85	+	CTTGTTATGTAG	IRF2,CASP3,							0.225882	0.315264	0.282918	-1.30933	0.127966	0.222187	0.078551	1.51251	1.50019	1.54465	1.42117	1.35096	1.38912	1.3974	2.21255	0	0	0	0	0	0	0	0	0	0	0	0	0	0	0	1	0	0	0	0
both_motifs:IRX3_M5581_1.02:IRX3_M5582_1.02|chr4:185537875-185538046	IRX3_M5581_1.02:IRX3_M5582_1.02	chr4:185537875-185538046	1	NA	NA	NA	NA	IRF2,CASP3,							0.105239	0.279233	0.403641	0.038582	0.116221	-0.526474	0.024169	1.51251	1.50019	1.54465	1.42117	1.35096	1.38912	1.3974	1.25303	1.03825	1.03307	1.42993	1.11225	2.15667	1.51676	0	0	0	0	0	0	0	0	0	1	0	0	0	0
SOX1_M5824_1.02|chr5:16061477-16061648	SOX1_M5824_1.02	chr5:16061477-16061648	1	9	25	-	CCACAGTGCCATTGTTG	MARCH11,FBXL7,							0.092267	0.044436	0.073229	0.017978	0.11367	0.158291	0.057154	1.344	1.27386	1.3091	1.25849	1.30329	1.56574	1.59936	1.23704	1.26863	1.2184	1.32972	1.1774	1.28907	1.42723	0	0	0	0	0	0	0	0	0	1	0	0	0	0
SOX1_M5831_1.02|chr5:16061477-16061648	SOX1_M5831_1.02	chr5:16061477-16061648	3	9	25	+	CAACAATGGCACTGTGG	MARCH11,FBXL7,							-0.184033	0.184864	-0.257543	-0.207162	0.070081	-0.021177	-1.45667	1.344	1.27386	1.3091	1.25849	1.30329	1.56574	1.59936	1.65551	1.22311	1.77947	1.59325	1.1928	1.6113	5.32888	0	0	0	0	0	0	-1	0	0	1	0	0	0	0
both_motifs:SOX1_M5824_1.02:SOX1_M5831_1.02|chr5:16061477-16061648	SOX1_M5824_1.02:SOX1_M5831_1.02	chr5:16061477-16061648	2	NA	NA	NA	NA	MARCH11,FBXL7,							0.000881	0.542989	-0.179584	-0.315357	0.121046	-0.336803	-0.308779	1.344	1.27386	1.3091	1.25849	1.30329	1.56574	1.59936	1.46894	0.856163	1.70973	1.77841	1.14915	1.51816	2.02537	0	1	0	0	0	0	0	0	0	1	0	0	0	0
LHX5_1|chr5:81602082-81602253	LHX5_1	chr5:81602082-81602253	1	69	85	-	GGAATTAATTAGCACCC	TMEM167A,ATP6AP1L,							0.299856	0.483964	-0.029717	-0.688438	0.062525	0.712099	-0.345019	1.51508	1.52192	1.44948	1.41298	1.32829	1.32247	1.64565	1.18868	1.0013	1.3419	2.88973	1.05263	0.458402	2.03646	0	0	0	0	0	0	0	0	0	1	0	1	1	0
POU3F1_1|chr5:81602082-81602253	POU3F1_1	chr5:81602082-81602253	1	71	87	-	GGGGAATTAATTAGCAC	TMEM167A,ATP6AP1L,							-0.354172	-0.175561	0.470886	0.014103	-0.352971	0.397546	0.01265	1.51508	1.52192	1.44948	1.41298	1.32829	1.32247	1.64565	2.34765	1.84063	0.830881	1.37999	1.77211	0.854198	1.59673	0	0	0	0	0	0	0	0	0	1	0	1	1	0
both_motifs:LHX5_1:POU3F1_1|chr5:81602082-81602253	LHX5_1:POU3F1_1	chr5:81602082-81602253	1	NA	NA	NA	NA	TMEM167A,ATP6AP1L,							0.227519	0.10255	0.216024	0.096409	0.205691	0.104349	0.384635	1.51508	1.52192	1.44948	1.41298	1.32829	1.32247	1.64565	1.24623	1.35387	1.20785	1.21507	1.04072	1.12993	1.19567	0	0	0	0	0	0	0	0	0	1	0	1	1	0
SOX1_M6134_1.02|chr5:159471587-159471758	SOX1_M6134_1.02	chr5:159471587-159471758	1	8	22	+	TTAGCATGTTAATGC	TTC1,PWWP2A,							-0.100716	-0.193125	-0.10762	-0.25591	-0.019215	-0.385063	-0.343375	1.20111	1.2612	1.26456	1.11747	1.01401	1.06917	1.16678	1.05377	1.18554	1.13759	1.73219	0.859501	1.48654	1.32351	0	0	0	0	0	0	0	0	0	1	0	0	0	0
POU3F1_2|chr5:159471587-159471758	POU3F1_2	chr5:159471587-159471758	1	27	38	-	AAATGCAAATTA	TTC1,PWWP2A,							0.187633	0.22694	0.138235	0.091356	-0.349678	-0.247859	0.226125	1.20111	1.2612	1.26456	1.11747	1.01401	1.06917	1.16678	0.975074	0.918643	1.05479	0.988578	1.44725	1.43363	0.850846	0	0	0	0	0	0	0	0	0	1	0	0	0	0
both_motifs:SOX1_M6134_1.02:POU3F1_2|chr5:159471587-159471758	SOX1_M6134_1.02:POU3F1_2	chr5:159471587-159471758	1	NA	NA	NA	NA	TTC1,PWWP2A,							-0.01121	-0.009827	0.081383	0.035471	0.062643	0.17502	0.137046	1.20111	1.2612	1.26456	1.11747	1.01401	1.06917	1.16678	1.11827	1.25176	1.12722	1.04824	0.971516	0.901817	0.989796	0	0	0	0	0	0	0	0	0	1	0	0	0	0
MEIS2_4|chr6:137278018-137278189	MEIS2_4	chr6:137278018-137278189	1	87	98	-	TGACAGCTGCGA	SLC35D3,IL20RA,							0.275894	0.072523	-0.127888	0.085298	0.329541	0.978341	0.5026	8.91461	8.21477	9.68733	8.98633	8.89828	5.79108	3.82998	6.78155	6.86464	10.1913	7.66267	6.21598	2.24057	3.28912	0	0	0	0	0	1	0	0	0	1	0	1	0	0
MEIS2_1|chr6:137278018-137278189	MEIS2_1	chr6:137278018-137278189	4	86	99	-	ATGACAGCTGCGAA	SLC35D3,IL20RA,							-0.052292	0.017636	-0.020631	-0.068957	-0.0991	-0.089722	-0.145979	8.91461	8.21477	9.68733	8.98633	8.89828	5.79108	3.82998	9.04322	7.63916	9.77758	9.64551	9.08129	6.45703	4.41812	0	0	0	0	0	0	-1	0	0	1	0	1	0	0
both_motifs:MEIS2_1:MEIS2_4|chr6:137278018-137278189	MEIS2_1:MEIS2_4	chr6:137278018-137278189	2	NA	NA	NA	NA	SLC35D3,IL20RA,							0.056564	0.140693	0.137864	0.051053	0.089879	0.234817	0.183281	8.91461	8.21477	9.68733	8.98633	8.89828	5.79108	3.82998	8.45465	7.178	8.31274	8.94827	8.11513	4.81416	3.30869	0	1	1	0	0	1	1	0	0	1	0	1	0	0
SOX1_M6134_1.02|chr7:27950066-27950237	SOX1_M6134_1.02	chr7:27950066-27950237	1	30	44	+	TTTGCATGCCAAAGG	TAX1BP1,JAZF1,							0.229523	0.082795	0.466385	0.41593	1.13713	0.959011	0.930436	2.01101	2.07953	2.0784	2.14068	2.0666	2.89019	3.658	1.36733	1.9365	1.36836	1.27232	0.803413	1.24978	1.448	0	0	0	0	1	1	1	0	0	1	0	1	1	0
SOX1_M6475_1.02|chr7:27950066-27950237	SOX1_M6475_1.02	chr7:27950066-27950237	1	29	44	+	ATTTGCATGCCAAAGG	TAX1BP1,JAZF1,							0.870205	0.537824	0.794954	0.574322	0.541317	1.16882	0.786101	2.01101	2.07953	2.0784	2.14068	2.0666	2.89019	3.658	0.823321	1.25673	0.973581	1.22049	1.41422	0.885471	1.40059	1	1	1	1	1	1	1	0	0	1	0	1	1	0
both_motifs:SOX1_M6134_1.02:SOX1_M6475_1.02|chr7:27950066-27950237	SOX1_M6134_1.02:SOX1_M6475_1.02	chr7:27950066-27950237	1	NA	NA	NA	NA	TAX1BP1,JAZF1,							-0.019618	0.967629	0.796205	0.493146	0.580872	0.802214	0.976003	2.01101	2.07953	2.0784	2.14068	2.0666	2.89019	3.658	2.24198	0.763686	1.13732	1.2092	1.29292	1.23033	1.29691	0	1	1	0	1	1	1	0	0	1	0	1	1	0
SP8_1|chr7:76302788-76302959	SP8_1	chr7:76302788-76302959	1	98	109	+	GCCACCCCCACC	POMZP3,CCDC146,							0.958285	0.994503	1.30058	1.12405	1.39798	1.58087	0.990786	6.36897	5.10675	6.41858	7.19853	7.74781	9.80724	9.14061	2.24867	2.01879	1.78113	2.15825	1.66503	1.21877	3.19796	1	1	1	1	1	1	1	0	0	0	0	0	0	0
POU3F1_2|chr7:76302788-76302959	POU3F1_2	chr7:76302788-76302959	1	72	83	-	ATATGCAAATGG	POMZP3,CCDC146,							1.00547	0.70878	0.789642	0.716102	0.925987	1.03584	1.05989	6.36897	5.10675	6.41858	7.19853	7.74781	9.80724	9.14061	2.60158	2.59895	2.65991	2.79111	3.04789	3.52246	3.36792	1	1	1	1	1	1	1	0	0	0	0	0	0	0
both_motifs:SP8_1:POU3F1_2|chr7:76302788-76302959	SP8_1:POU3F1_2	chr7:76302788-76302959	1	NA	NA	NA	NA	POMZP3,CCDC146,							1.37247	1.09965	1.28753	1.32523	1.39556	1.57222	1.51763	6.36897	5.10675	6.41858	7.19853	7.74781	9.80724	9.14061	1.63469	1.65687	1.76793	1.71496	1.71089	1.80796	1.90455	1	1	1	1	1	1	1	0	0	0	0	0	0	0
PAX6_2|chr7:151167883-151168054	PAX6_2	chr7:151167883-151168054	1	84	97	-	CTGAGCTGGAAGGT	RHEB,NUB1,			RHEB,		RHEB,	RHEB,	-0.00939	0.11957	-0.030226	0.039271	-0.037039	0.034701	0.042452	1.25514	1.38487	1.26455	1.26244	1.10137	1.19825	1.39597	1.24034	1.21215	1.30726	1.18087	1.1013	1.05513	1.26455	0	0	0	0	0	0	0	0	0	0	0	0	0	0
PAX6_M3728_1.02|chr7:151167883-151168054	PAX6_M3728_1.02	chr7:151167883-151168054	1	84	96	-	TGAGCTGGAAGGT	RHEB,NUB1,			RHEB,		RHEB,	RHEB,	-0.084238	0.008244	-0.074243	-0.009828	-0.070725	-0.133076	-0.069724	1.25514	1.38487	1.26455	1.26244	1.10137	1.19825	1.39597	1.34088	1.32532	1.37953	1.29492	1.17378	1.2708	1.40327	0	0	0	0	0	0	0	0	0	0	0	0	0	0
both_motifs:PAX6_2:PAX6_M3728_1.02|chr7:151167883-151168054	PAX6_2:PAX6_M3728_1.02	chr7:151167883-151168054	1	NA	NA	NA	NA	RHEB,NUB1,			RHEB,		RHEB,	RHEB,	-0.008238	0.09857	0.111803	0.054087	-0.010449	0.000424	0.016734	1.25514	1.38487	1.26455	1.26244	1.10137	1.19825	1.39597	1.29881	1.24072	1.14687	1.20478	1.12906	1.1569	1.30142	0	0	0	0	0	0	0	0	0	0	0	0	0	0
SOX1_M6129_1.02|chr8:5023671-5023842	SOX1_M6129_1.02	chr8:5023671-5023842	2	104	118	-	AATGCAAGACAATGC	CSMD1,							0.783655	0.725629	0.803324	0.795364	0.794838	0.624371	0.579843	10.4916	8.80366	10.6119	14.2406	15.7582	19.3114	16.3614	5.16761	4.58405	5.0782	6.69413	7.41829	10.7167	10.462	1	1	1	1	1	1	1	0	0	1	0	1	0	0
SOX1_M6134_1.02|chr8:5023671-5023842	SOX1_M6134_1.02	chr8:5023671-5023842	2	63	77	+	TTTACATGTGAAAAG	CSMD1,							0.086158	-0.135855	0.418563	-0.003549	0.397213	-0.087996	0.361222	10.4916	8.80366	10.6119	14.2406	15.7582	19.3114	16.3614	8.89839	9.13873	7.23201	13.3088	10.9508	21.953	12.9885	0	0	1	0	0	0	0	0	0	1	0	1	0	0
both_motifs:SOX1_M6129_1.02:SOX1_M6134_1.02|chr8:5023671-5023842	SOX1_M6129_1.02:SOX1_M6134_1.02	chr8:5023671-5023842	2	NA	NA	NA	NA	CSMD1,							0.911332	0.88233	0.92342	0.978892	1.0552	0.939943	0.92797	10.4916	8.80366	10.6119	14.2406	15.7582	19.3114	16.3614	4.60492	4.1348	4.57454	5.6021	6.10229	8.74703	7.61075	1	1	1	1	1	1	1	0	0	1	0	1	0	0
SOX1_M6129_1.02|chr8:62736150-62736321	SOX1_M6129_1.02	chr8:62736150-62736321	1	96	110	+	TCTGCTTAACAAAAG	NKAIN3,ASPH,							0.983208	2.1216	1.02272	0.96025	1.08958	1.13528	1.05035	7.00887	5.71869	6.76484	7.74688	7.05723	8.35217	8.62866	1.77412	0.666268	0	0	0	0	0	0	1	0	0	0	0	0	0	0	1	0	1	1	0
POU3F1_2|chr8:62736150-62736321	POU3F1_2	chr8:62736150-62736321	1	133	144	-	AAATGCAAATTA	NKAIN3,ASPH,							1.16746	0.952075	1.35302	1.52839	1.872	1.60102	1.62171	7.00887	5.71869	6.76484	7.74688	7.05723	8.35217	8.62866	2.19627	2.03409	1.59096	1.80535	1.03815	1.69187	1.68178	1	1	1	1	1	1	1	0	0	1	0	1	1	0
both_motifs:SOX1_M6129_1.02:POU3F1_2|chr8:62736150-62736321	SOX1_M6129_1.02:POU3F1_2	chr8:62736150-62736321	1	NA	NA	NA	NA	NKAIN3,ASPH,							1.70752	1.46617	1.6405	1.81981	1.7323	1.98016	1.8731	7.00887	5.71869	6.76484	7.74688	7.05723	8.35217	8.62866	1.28443	1.26765	1.34276	1.20287	1.20836	1.15808	1.36279	1	1	1	1	1	1	1	0	0	1	0	1	1	0
ZIC2_1|chr8:142444173-142444344	ZIC2_1	chr8:142444173-142444344	1	153	161	-	GGGGTGGTG	PTP4A3,							0	0	0	0	0	0	0	0	0	0	0	0	0	0	0	0	0	0	0	0	0	0	0	0	0	0	0	0	0	0	1	0	0	0	0
SP8_1|chr8:142444173-142444344	SP8_1	chr8:142444173-142444344	1	57	68	-	CCCACCCCCCCA	PTP4A3,							0	0	0	0	0	0	0	0	0	0	0	0	0	0	1.19226	1.06541	1.27322	1.12749	0.824766	0.723583	0.795973	0	0	0	0	0	0	0	0	0	1	0	0	0	0
both_motifs:ZIC2_1:SP8_1|chr8:142444173-142444344	ZIC2_1:SP8_1	chr8:142444173-142444344	1	NA	NA	NA	NA	PTP4A3,							0	0	0	0	0	0	0	0	0	0	0	0	0	0	1.43738	1.49813	1.285	1.28784	1.23843	1.24455	1.30164	0	0	0	0	0	0	0	0	0	1	0	0	0	0
LHX5_1|chr9:73735655-73735826	LHX5_1	chr9:73735655-73735826	1	126	142	-	AGAATTAATTAACTTCT	TRPM3,KLF9,							0	0	0	0	0	0	0	1.34864	1.40362	1.23889	1.12132	1.0189	0.954984	1.07003	0	0	0	0	0	0	0	0	0	0	0	0	0	0	0	0	1	0	0	0	0
POU3F1_1|chr9:73735655-73735826	POU3F1_1	chr9:73735655-73735826	1	128	144	-	ACAGAATTAATTAACTT	TRPM3,KLF9,							-0.198701	-0.085108	-0.235645	-0.482829	-0.09802	-0.290475	-0.129118	1.34864	1.40362	1.23889	1.12132	1.0189	0.954984	1.07003	1.66166	1.65132	1.75365	1.63902	1.014	1.26009	1.30383	0	0	0	0	0	0	0	0	0	1	0	0	0	0
both_motifs:LHX5_1:POU3F1_1|chr9:73735655-73735826	LHX5_1:POU3F1_1	chr9:73735655-73735826	1	NA	NA	NA	NA	TRPM3,KLF9,							0.127441	0.068339	0.091994	-0.000807	0.117569	0.037211	0.030263	1.34864	1.40362	1.23889	1.12132	1.0189	0.954984	1.07003	1.2105	1.35683	1.20807	1.14525	0.956922	0.970991	1.10789	0	0	0	0	0	0	0	0	0	1	0	0	0	0
IRX3_M5581_1.02|chr1:230736475-230736646	IRX3_M5581_1.02	chr1:230736475-230736646	1	65	76	+	CTTGTTATGTAG	PGBD5,COG2,							1.77527	1.3338	1.7198	2.50909	1.20178	1.99381	1.35113	5.03781	4.11147	4.85577	6.16035	5.5437	6.44717	5.91184	0.931798	1.0729	0.843325	0.516	1.55523	0.827211	0	1	1	1	1	0	1	0	0	0	1	0	0	0	0
IRX3_M5582_1.02|chr1:230736475-230736646	IRX3_M5582_1.02	chr1:230736475-230736646	1	65	76	+	CTTGTTATGTAG	PGBD5,COG2,							1.06242	2.09131	1.49574	1.07145	0.962158	2.99567	1.72865	5.03781	4.11147	4.85577	6.16035	5.5437	6.44717	5.91184	1.52707	0.538821	1.20984	2.02911	0	0.336678	0.903745	0	1	1	1	0	1	1	0	0	1	0	0	0	0
both_motifs:IRX3_M5581_1.02:IRX3_M5582_1.02|chr1:230736475-230736646	IRX3_M5581_1.02:IRX3_M5582_1.02	chr1:230736475-230736646	1	NA	NA	NA	NA	PGBD5,COG2,							1.10004	0.914648	2.34165	0.873693	3.01378	2.60772	2.04935	5.03781	4.11147	4.85577	6.16035	5.5437	6.44717	5.91184	0.756342	0.712841	0.393037	0	0	0.506667	0.606281	0	0	1	0	1	1	0	0	0	1	0	0	0	0
SOX1_M5824_1.02|chr10:54212380-54212551	SOX1_M5824_1.02	chr10:54212380-54212551	1	81	97	-	GATAAATGCCATTGTTT	MBL2,DKK1,							0.01132	0.008877	0.0387	0.035024	0.081899	0.145504	0.024073	1.24238	1.31566	1.18157	1.08407	1.06794	1.05727	1.09163	1.18126	1.29408	1.11691	1.09953	0.970756	0.92155	1.09621	0	0	0	0	0	0	0	0	0	1	0	1	0	0
SOX1_M5831_1.02|chr10:54212380-54212551	SOX1_M5831_1.02	chr10:54212380-54212551	2	81	97	+	AAACAATGGCATTTATC	MBL2,DKK1,							-0.312602	0.027587	0.208111	-0.273214	-0.338417	-0.159922	-0.39002	1.24238	1.31566	1.18157	1.08407	1.06794	1.05727	1.09163	1.78136	1.09456	0.948645	1.53178	1.31542	1.22242	2.33753	0	0	0	0	0	0	0	0	0	1	0	1	0	0
both_motifs:SOX1_M5824_1.02:SOX1_M5831_1.02|chr10:54212380-54212551	SOX1_M5824_1.02:SOX1_M5831_1.02	chr10:54212380-54212551	1	NA	NA	NA	NA	MBL2,DKK1,							0.007066	-0.098644	0.053319	-0.100788	-0.129625	0.088952	-0.018034	1.24238	1.31566	1.18157	1.08407	1.06794	1.05727	1.09163	1.16443	1.24751	1.16783	1.1654	1.2452	1.06503	1.03185	0	0	0	0	0	0	0	0	0	1	0	1	0	0
PAX6_2|chr10:99097104-99097275	PAX6_2	chr10:99097104-99097275	1	139	152	+	CTGACCTGGGATTG	RRP12,FRAT2,							-0.034531	0.605764	0.030371	0.187544	0.311301	0.055715	0.032472	1.42801	1.53098	1.38593	1.34325	1.24188	1.33492	1.50829	1.6053	0.864708	1.15393	1.08936	0.940632	1.35004	1.2737	0	1	0	0	0	0	0	0	0	1	0	1	1	0
ZIC2_2|chr10:99097104-99097275	ZIC2_2	chr10:99097104-99097275	1	9	23	+	TCCCCCCTGGGGAGC	RRP12,FRAT2,							0.317803	-0.034402	-0.213598	0.37696	0.172092	0.441798	-0.246136	1.42801	1.53098	1.38593	1.34325	1.24188	1.33492	1.50829	1.14297	1.62038	1.83265	0.736604	1.03232	0.81304	2.563	0	0	0	0	0	0	0	0	0	1	0	1	1	0
both_motifs:PAX6_2:ZIC2_2|chr10:99097104-99097275	PAX6_2:ZIC2_2	chr10:99097104-99097275	1	NA	NA	NA	NA	RRP12,FRAT2,							0.153075	0.145985	0.034372	0.090599	0.100976	0.143963	0.137625	1.42801	1.53098	1.38593	1.34325	1.24188	1.33492	1.50829	1.31615	1.3574	1.28076	1.28441	1.22435	1.2078	1.31292	0	0	0	0	0	0	0	0	0	1	0	1	1	0
IRX3_M5581_1.02|chr10:2243989-2244160	IRX3_M5581_1.02	chr10:2243989-2244160	1	114	125	+	CTTGTCATGTAG	PFKP,ADARB2,							1.7374	1.74431	1.74245	1.729	1.38488	1.66009	1.36305	4.81854	2.61354	3.4705	3.72703	3.34288	5.74121	5.06379	0.789405	0.596349	0.666328	0.639918	0.847797	0.913955	1.11817	1	1	1	1	1	1	1	0	0	1	0	1	0	0
IRX3_M5582_1.02|chr10:2243989-2244160	IRX3_M5582_1.02	chr10:2243989-2244160	1	114	125	+	CTTGTCATGTAG	PFKP,ADARB2,							1.7317	0.880507	1.72408	1.94203	1.88597	1.79008	1.52063	4.81854	2.61354	3.4705	3.72703	3.34288	5.74121	5.06379	0.759588	1.12427	0.509124	0.71708	0.573301	0.853722	0.947697	1	1	1	1	1	1	1	0	0	1	0	1	0	0
both_motifs:IRX3_M5581_1.02:IRX3_M5582_1.02|chr10:2243989-2244160	IRX3_M5581_1.02:IRX3_M5582_1.02	chr10:2243989-2244160	1	NA	NA	NA	NA	PFKP,ADARB2,							1.34777	0.593777	0.688311	1.12694	0.831309	1.57971	1.50347	4.81854	2.61354	3.4705	3.72703	3.34288	5.74121	5.06379	1.22302	1.30913	2.00362	1.16447	2.6942	1.09288	0.913599	1	0	0	1	0	1	1	0	0	1	0	1	0	0
ZIC2_1|chr10:2243989-2244160	ZIC2_1	chr10:2243989-2244160	2	93	101	+	GGGGTGGTG	PFKP,ADARB2,							1.36024	0.945338	0.906661	0.633697	0.809578	0.625944	0.502635	4.81854	2.61354	3.4705	3.72703	3.34288	5.74121	5.06379	1.2206	1.02678	1.38149	1.80991	1.43756	2.43485	2.44698	1	1	1	1	1	0	0	0	0	1	0	1	0	0
SP8_1|chr10:2243989-2244160	SP8_1	chr10:2243989-2244160	1	89	100	-	ACCACCCCCACC	PFKP,ADARB2,							0.721952	0.16096	0.730877	-0.118686	0.663393	0.326808	0.62561	4.81854	2.61354	3.4705	3.72703	3.34288	5.74121	5.06379	2.42112	2.3511	1.85644	3.17035	1.83989	5.01817	1.88987	1	0	1	0	1	0	0	0	0	1	0	1	0	0
both_motifs:ZIC2_1:SP8_1|chr10:2243989-2244160	ZIC2_1:SP8_1	chr10:2243989-2244160	2	NA	NA	NA	NA	PFKP,ADARB2,							0.789689	0.3457	0.639379	0.391594	0.531203	0.551802	0.463889	4.81854	2.61354	3.4705	3.72703	3.34288	5.74121	5.06379	2.03328	1.93769	2.17112	2.35975	2.20481	2.82729	2.87521	1	0	1	0	1	1	0	0	0	1	0	1	0	0
MEIS2_4|chr11:130016427-130016598	MEIS2_4	chr11:130016427-130016598	1	63	74	+	TGACAGGTGCGA	ST14,APLP2,							-0.396813	-0.376425	-0.55431	0.128863	0.059289	-0.408609	-0.243747	1.71615	1.621	1.82859	1.93396	2.03931	2.2643	2.04581	3.24675	2.67515	3.14704	1.60777	1.85763	3.05027	3.22991	0	0	0	0	0	0	0	1	0	0	0	0	0	0
SOX1_M6134_1.02|chr11:130016427-130016598	SOX1_M6134_1.02	chr11:130016427-130016598	1	97	111	-	TTTGCAACTGAAAGC	ST14,APLP2,							0.375938	0.47271	0.576536	0.789004	1.1969	0.535001	0.659826	1.71615	1.621	1.82859	1.93396	2.03931	2.2643	2.04581	1.1324	1.01013	1.02387	0.904369	0.586287	1.19484	0.749615	0	0	1	1	1	0	0	1	0	0	0	0	0	0
both_motifs:MEIS2_4:SOX1_M6134_1.02|chr11:130016427-130016598	MEIS2_4:SOX1_M6134_1.02	chr11:130016427-130016598	1	NA	NA	NA	NA	ST14,APLP2,							0.251624	0.139644	0.362357	0.374415	0.4474	0.595187	0.437469	1.71615	1.621	1.82859	1.93396	2.03931	2.2643	2.04581	1.37651	1.44035	1.29422	1.36773	1.40012	1.27648	1.45105	1	1	1	1	1	1	1	1	0	0	0	0	0	0
PAX6_1|chr12:67197744-67197915	PAX6_1	chr12:67197744-67197915	1	96	116	-	TATTATTACGCTTCAGAGCAT	GRIP1,CAND1,							-0.055237	-0.074269	-0.060088	0.08927	-0.001066	0.03076	-0.050639	1.22705	1.26036	1.197	1.21566	1.12969	1.19889	1.19417	1.34304	1.41889	1.31713	1.21038	1.1245	1.16431	1.28081	0	0	0	0	0	0	0	0	0	0	0	0	0	0
PAX6_M3727_1.02|chr12:67197744-67197915	PAX6_M3727_1.02	chr12:67197744-67197915	1	96	115	-	ATTATTACGCTTCAGAGCAT	GRIP1,CAND1,							0.016131	0.012343	-0.001266	0.035288	0.025371	0.116689	0.070079	1.22705	1.26036	1.197	1.21566	1.12969	1.19889	1.19417	1.32773	1.31682	1.29235	1.28622	1.16819	1.14344	1.22377	0	0	0	0	0	0	0	0	0	0	0	0	0	0
both_motifs:PAX6_1:PAX6_M3727_1.02|chr12:67197744-67197915	PAX6_1:PAX6_M3727_1.02	chr12:67197744-67197915	1	NA	NA	NA	NA	GRIP1,CAND1,							-0.033753	-0.00443	-0.064098	0.024944	-0.002103	0.096187	-0.009724	1.22705	1.26036	1.197	1.21566	1.12969	1.19889	1.19417	1.37214	1.30867	1.33281	1.30633	1.09988	1.11275	1.26734	0	0	0	0	0	0	0	0	0	0	0	0	0	0
FOXB1_1|chr17:12623392-12623563	FOXB1_1	chr17:12623392-12623563	1	141	154	+	AAATGACACAACTG	MYOCD,ARHGAP44,					RP11-1090M7.1,ARHGAP44,		0.489145	0.317459	0.573758	0.666887	0.537192	1.35164	0.902365	3.48234	3.08872	3.35028	3.64694	3.65502	3.67963	3.43698	2.19981	2.3093	1.93467	1.80359	2.2258	1.2161	1.35234	1	0	1	1	1	1	1	0	0	0	0	0	0	0
POU3F1_2|chr17:12623392-12623563	POU3F1_2	chr17:12623392-12623563	1	86	97	-	TTATGCAAATAC	MYOCD,ARHGAP44,					RP11-1090M7.1,ARHGAP44,		1.2176	0.860083	0.809905	0.450778	1.42287	0.538395	0.845253	3.48234	3.08872	3.35028	3.64694	3.65502	3.67963	3.43698	1.03308	1.18358	1.6263	2.16659	0.788621	2.32306	1.32618	1	1	1	0	1	0	0	0	0	0	0	0	0	0
both_motifs:FOXB1_1:POU3F1_2|chr17:12623392-12623563	FOXB1_1:POU3F1_2	chr17:12623392-12623563	1	NA	NA	NA	NA	MYOCD,ARHGAP44,					RP11-1090M7.1,ARHGAP44,		0.808269	0.716096	0.931213	1.01276	1.08757	1.07556	0.965718	3.48234	3.08872	3.35028	3.64694	3.65502	3.67963	3.43698	1.51287	1.4792	1.36084	1.33697	1.19784	1.27225	1.34606	1	1	1	1	1	1	1	0	0	0	0	0	0	0
SOX1_5|chr2:212268918-212269089	SOX1_5	chr2:212268918-212269089	1	50	63	+	TGAACAGTCATGCA	CPS1,							-0.391097	0.321748	-0.397383	0.479058	-0.234067	-0.400611	0.588995	1.1979	1.22808	1.16424	1.14016	1.07097	1.15264	1.20374	1.85695	1.03493	1.60778	0.662359	1.41126	1.50677	0.807459	0	0	0	0	0	0	0	0	0	0	0	0	0	0
SOX1_M6090_1.02|chr2:212268918-212269089	SOX1_M6090_1.02	chr2:212268918-212269089	1	50	63	+	TGAACAGTCATGCA	CPS1,							0.156513	-0.381895	-0.574558	-0.601538	0.377857	-0.356145	-0.092275	1.1979	1.22808	1.16424	1.14016	1.07097	1.15264	1.20374	1.22687	1.60547	2.00402	2.12016	0.755009	1.672	1.15914	0	0	0	0	0	0	0	0	0	0	0	0	0	0
both_motifs:SOX1_5:SOX1_M6090_1.02|chr2:212268918-212269089	SOX1_5:SOX1_M6090_1.02	chr2:212268918-212269089	2	NA	NA	NA	NA	CPS1,							0.043844	-0.548354	1.51433	-0.158865	-0.375824	0.153932	0.394054	1.1979	1.22808	1.16424	1.14016	1.07097	1.15264	1.20374	1.08112	2.15273	0.284075	1.31227	1.80181	1.19693	0.780163	0	0	1	0	0	0	0	0	0	0	0	0	0	0
PAX6_M3728_1.02|chr20:14697076-14697247	PAX6_M3728_1.02	chr20:14697076-14697247	1	158	170	+	TGGCCTGGAACAA	FLRT3,							0.121903	0.117934	0.074631	-0.19978	-0.127114	0.12168	-0.347403	1.57635	1.48391	1.40498	1.31395	1.17388	1.27501	1.32557	1.50191	1.44525	1.39212	1.55737	1.47299	1.09381	1.77812	0	0	0	0	0	0	0	0	0	1	0	1	1	0
OTX2_1|chr20:14697076-14697247	OTX2_1	chr20:14697076-14697247	1	88	104	+	GGGAGGGATTATTTGTT	FLRT3,							0.097587	0.667496	0.489481	0.708952	-0.660979	-0.591497	0.260886	1.57635	1.48391	1.40498	1.31395	1.17388	1.27501	1.32557	1.73612	0.75063	0.788312	0.603477	1.91974	2.06399	0.765776	0	0	0	0	0	0	0	0	0	1	0	1	1	0
both_motifs:PAX6_M3728_1.02:OTX2_1|chr20:14697076-14697247	PAX6_M3728_1.02:OTX2_1	chr20:14697076-14697247	1	NA	NA	NA	NA	FLRT3,							0.086421	-0.038355	0.008183	-0.077341	-0.12699	-0.012595	-0.039193	1.57635	1.48391	1.40498	1.31395	1.17388	1.27501	1.32557	1.49073	1.49998	1.4097	1.46215	1.33783	1.28538	1.40008	0	0	0	0	0	0	0	0	0	1	0	1	1	0
IRX3_3|chr4:55306954-55307125	IRX3_3	chr4:55306954-55307125	1	59	70	-	TAACATGAAATA	PDGFRA,KIT,							0.120108	0.006804	0.015625	0.06712	-0.101657	-0.065869	-0.067417	1.19362	1.19638	1.0733	1.06105	0.882516	0.918541	0.954362	1.12693	1.20872	1.13326	1.01311	1.09706	1.04456	1.03799	0	0	0	0	0	0	0	1	1	0	0	1	0	0
IRX3_M6037_1.02|chr4:55306954-55307125	IRX3_M6037_1.02	chr4:55306954-55307125	3	59	70	+	TATTTCATGTTA	PDGFRA,KIT,							0.243514	-0.179514	-0.142473	0.18325	-0.43622	-0.571074	-0.304302	1.19362	1.19638	1.0733	1.06105	0.882516	0.918541	0.954362	0.953522	1.49293	1.21877	1.03451	1.6183	1.68362	1.3218	0	0	0	0	-1	-1	0	1	1	0	0	1	0	0
both_motifs:IRX3_3:IRX3_M6037_1.02|chr4:55306954-55307125	IRX3_3:IRX3_M6037_1.02	chr4:55306954-55307125	1	NA	NA	NA	NA	PDGFRA,KIT,							-0.315262	0.081563	-0.22396	-0.165058	0.084174	0.075761	0.173626	1.19362	1.19638	1.0733	1.06105	0.882516	0.918541	0.954362	1.79645	0.94958	1.14924	1.34032	0.809877	0.955697	0.789699	0	0	0	0	0	0	0	1	1	0	0	1	0	0
SOX1_M3910_1.02|chr7:116017866-116018037	SOX1_M3910_1.02	chr7:116017866-116018037	1	14	28	-	GGTCCTTTGTTTTGG	TES,CAV2,							0.053331	0.038453	0.014088	-0.151432	-0.057292	-0.253181	-0.148604	1.22473	1.26241	1.19929	1.06665	1.09639	0.999049	1.12884	1.23061	1.24872	1.19351	1.31862	1.15044	1.29342	1.23904	0	0	0	0	0	0	0	0	0	0	0	1	1	0
SOX1_M6129_1.02|chr7:116017866-116018037	SOX1_M6129_1.02	chr7:116017866-116018037	1	11	25	+	AATCCAAAACAAAGG	TES,CAV2,							0.041037	-0.025884	0.02367	-0.069465	0.113101	0.05035	-0.117653	1.22473	1.26241	1.19929	1.06665	1.09639	0.999049	1.12884	1.15685	1.30645	1.17708	1.16262	0.995771	0.948881	1.1841	0	0	0	0	0	0	0	0	0	0	0	1	1	0
both_motifs:SOX1_M3910_1.02:SOX1_M6129_1.02|chr7:116017866-116018037	SOX1_M3910_1.02:SOX1_M6129_1.02	chr7:116017866-116018037	1	NA	NA	NA	NA	TES,CAV2,							0.059032	0.09645	0.066841	0.032963	0.090418	-0.086587	0.023427	1.22473	1.26241	1.19929	1.06665	1.09639	0.999049	1.12884	1.2414	1.15678	1.17955	1.07474	1.0245	1.05164	1.0796	0	0	0	0	0	0	0	0	0	0	0	1	1	0
FOXB1_3|chr8:89100767-89100938	FOXB1_3	chr8:89100767-89100938	4	154	164	-	TAAGTAAATAA	MMP16,							-0.210698	0.333011	0.242756	-0.254028	-0.632328	0.061515	0.009336	1.74614	1.71503	1.70015	1.66312	1.70477	2.76443	6.2034	1.99673	1.15904	1.47602	2.22914	2.74185	2.35048	6.53252	0	0	0	0	-1	0	0	0	0	1	0	1	0	0
POU3F1_2|chr8:89100767-89100938	POU3F1_2	chr8:89100767-89100938	2	99	110	+	TTATGCTAATAT	MMP16,							0.411782	0.276146	0.025313	0.074722	0.056975	1.04748	0.730103	1.74614	1.71503	1.70015	1.66312	1.70477	2.76443	6.2034	1.24214	1.37939	1.55655	1.42347	1.6947	0.898244	2.94395	1	0	0	0	0	1	1	0	0	1	0	1	0	0
both_motifs:FOXB1_3:POU3F1_2|chr8:89100767-89100938	FOXB1_3:POU3F1_2	chr8:89100767-89100938	2	NA	NA	NA	NA	MMP16,							0.069731	0.072469	0.054915	0.096346	0.176438	0.54981	0.778861	1.74614	1.71503	1.70015	1.66312	1.70477	2.76443	6.2034	1.61416	1.53102	1.61271	1.46052	1.37263	1.64938	2.72775	0	0	0	0	1	1	1	0	0	1	0	1	0	0
OTX2_2|chr9:108414176-108414347	OTX2_2	chr9:108414176-108414347	1	131	145	-	CATAAGCCGATTATT	TAL2,FKTN,							0.715168	0.198368	0.545019	0.245295	0.624952	0.851824	1.62376	2.75014	2.26277	2.50272	2.42241	2.17211	4.84244	9.84381	1.34611	2.30207	1.37409	2.02844	1.26428	1.54154	1.99309	1	0	1	0	1	1	1	0	0	1	0	1	1	0
POU3F1_2|chr9:108414176-108414347	POU3F1_2	chr9:108414176-108414347	2	141	152	+	TTATGTAAATTC	TAL2,FKTN,							0.777407	0.659011	0.794392	0.797769	0.841683	1.42139	1.58603	2.75014	2.26277	2.50272	2.42241	2.17211	4.84244	9.84381	1.07929	1.118	1.19706	1.0969	0.911424	1.14069	2.10114	1	1	1	1	1	1	1	0	0	1	0	1	1	0
both_motifs:OTX2_2:POU3F1_2|chr9:108414176-108414347	OTX2_2:POU3F1_2	chr9:108414176-108414347	1	NA	NA	NA	NA	TAL2,FKTN,							0.785059	0.476936	0.712305	0.764903	0.697636	1.40438	1.86239	2.75014	2.26277	2.50272	2.42241	2.17211	4.84244	9.84381	1.19836	1.39618	1.24381	1.18764	1.10861	1.20206	1.70718	1	1	1	1	1	1	1	0	0	1	0	1	1	0
FOXB1_3|chr1:12676021-12676192	FOXB1_3	chr1:12676021-12676192	2	107	117	-	TAAGTAAATAT	VPS13D,DHRS3,	DHRS3,	DHRS3,					0.333763	0.327917	0.298671	0.341516	0.298305	0.375581	0.183014	3.72821	3.26486	3.77166	4.23705	4.04669	4.23102	3.30205	2.90832	2.48777	2.74109	3.12138	3.18036	3.00697	2.70112	1	1	1	1	1	1	1	0	0	1	0	1	1	0
FOXB1_2|chr1:12676021-12676192	FOXB1_2	chr1:12676021-12676192	1	100	117	+	ACAGTACATATTTACTTA	VPS13D,DHRS3,	DHRS3,	DHRS3,					0.26878	0.21499	0.238767	0.278999	0.296603	0.3024	0.202984	3.72821	3.26486	3.77166	4.23705	4.04669	4.23102	3.30205	2.93082	2.65016	2.92285	3.34593	3.11141	3.04503	2.74264	1	1	1	1	1	1	1	0	0	1	0	1	1	0
both_motifs:FOXB1_2:FOXB1_3|chr1:12676021-12676192	FOXB1_2:FOXB1_3	chr1:12676021-12676192	2	NA	NA	NA	NA	VPS13D,DHRS3,	DHRS3,	DHRS3,					0.244005	0.270463	0.245673	0.293248	0.276349	0.212142	0.216118	3.72821	3.26486	3.77166	4.23705	4.04669	4.23102	3.30205	3.12456	2.84454	3.12686	3.39451	3.23817	3.40282	2.82039	1	1	1	1	1	1	1	0	0	1	0	1	1	0
SOX1_M6129_1.02|chr1:12676021-12676192	SOX1_M6129_1.02	chr1:12676021-12676192	2	53	67	+	TTAACAAAACAAAAG	VPS13D,DHRS3,	DHRS3,	DHRS3,					0.550121	1.66999	1.41142	1.92533	2.71657	1.49436	-1.35246	3.72821	3.26486	3.77166	4.23705	4.04669	4.23102	3.30205	1.56892	0.496314	0.970717	1.21264	0.390586	0.910187	11.0598	0	1	1	1	1	0	0	0	0	1	0	1	1	0
SOX1_M6134_1.02|chr1:12676021-12676192	SOX1_M6134_1.02	chr1:12676021-12676192	2	53	67	+	TTAACAAAACAAAAG	VPS13D,DHRS3,	DHRS3,	DHRS3,					0.854384	1.02378	0.72133	2.4387	1.91114	0.77686	0.796361	3.72821	3.26486	3.77166	4.23705	4.04669	4.23102	3.30205	1.31055	6.55256	0	0.456291	0	0	0	0	0	0	1	0	0	0	0	0	1	0	1	1	0
both_motifs:SOX1_M6129_1.02:SOX1_M6134_1.02|chr1:12676021-12676192	SOX1_M6129_1.02:SOX1_M6134_1.02	chr1:12676021-12676192	1	NA	NA	NA	NA	VPS13D,DHRS3,	DHRS3,	DHRS3,					1.64361	2.02095	1.73263	1.77439	0.835062	2.61659	0.568214	3.72821	3.26486	3.77166	4.23705	4.04669	4.23102	3.30205	0.500957	0.350539	0.694935	0	2.18164	0.717518	0	1	1	0	0	0	1	0	0	0	1	0	1	1	0
SOX1_M3910_1.02|chr6:98973888-98974059	SOX1_M3910_1.02	chr6:98973888-98974059	1	126	140	+	TTGCCTTTGTGTTGC	POU3F2,							0.019671	0.079454	0.071548	0.043178	0.06889	0.146018	-0.044234	1.35443	1.42656	1.53663	1.49607	1.46799	1.46673	1.65311	1.36889	1.3478	1.46346	1.4028	1.42947	1.23493	1.62393	0	0	0	0	0	0	0	0	0	1	0	1	1	0
SOX1_M6129_1.02|chr6:98973888-98974059	SOX1_M6129_1.02	chr6:98973888-98974059	2	129	143	-	AGTGCAACACAAAGG	POU3F2,							-0.080402	-0.031412	0.090318	0.050557	0.115783	-0.050948	0.045627	1.35443	1.42656	1.53663	1.49607	1.46799	1.46673	1.65311	1.498	1.50176	1.40233	1.39947	1.31232	1.51111	1.56591	0	0	0	0	0	0	0	0	0	1	0	1	1	0
both_motifs:SOX1_M3910_1.02:SOX1_M6129_1.02|chr6:98973888-98974059	SOX1_M3910_1.02:SOX1_M6129_1.02	chr6:98973888-98974059	4	NA	NA	NA	NA	POU3F2,							-0.147462	-0.035431	-0.064015	-0.215477	-0.084854	-0.213419	-0.111781	1.35443	1.42656	1.53663	1.49607	1.46799	1.46673	1.65311	1.56692	1.50218	1.64017	1.81982	1.55148	1.7887	1.89089	-1	0	0	-1	0	-1	0	0	0	1	0	1	1	0
SOX1_M6129_1.02|chr10:88613588-88613759	SOX1_M6129_1.02	chr10:88613588-88613759	1	63	77	-	TATCAATGACAATGG	MMRN2,BMPR1A,							0.352313	0.334878	0.503514	0.522846	0.523375	0.626191	0.564113	1.89686	2.04884	2.27657	2.15018	2.08623	2.22857	2.1011	1.3567	1.51387	1.37301	1.36477	1.23766	1.19192	1.20593	1	1	1	1	1	1	1	0	0	0	0	0	0	0
SOX1_M6475_1.02|chr10:88613588-88613759	SOX1_M6475_1.02	chr10:88613588-88613759	1	63	78	-	TTATCAATGACAATGG	MMRN2,BMPR1A,							0.300772	0.426708	0.374425	0.140747	0.316426	0.333176	0.282151	1.89686	2.04884	2.27657	2.15018	2.08623	2.22857	2.1011	1.33838	1.25664	1.31346	1.70561	1.63739	1.54897	1.41061	0	1	0	0	0	0	0	0	0	0	0	0	0	0
both_motifs:SOX1_M6129_1.02:SOX1_M6475_1.02|chr10:88613588-88613759	SOX1_M6129_1.02:SOX1_M6475_1.02	chr10:88613588-88613759	1	NA	NA	NA	NA	MMRN2,BMPR1A,							0.433851	0.660267	0.301149	0.572177	0.495752	0.485444	0.068026	1.89686	2.04884	2.27657	2.15018	2.08623	2.22857	2.1011	1.23433	1.04909	1.85088	1.19081	1.33529	1.24021	1.97485	1	1	0	1	1	1	0	0	0	0	0	0	0	0
IRX3_M0909_1.02|chr18:74110956-74111127	IRX3_M0909_1.02	chr18:74110956-74111127	3	157	165	+	CGTACATGG	ZNF516,SMIM21,			ZNF516,RP11-17M16.1,		ZNF516,RP11-17M16.1,	ZNF516,RP11-17M16.1,	-0.082832	0.03463	-0.014675	0.058566	-0.203205	0.010748	-0.004273	1.32275	1.3459	1.40179	1.53163	1.34343	1.63826	1.67922	1.45894	1.33777	1.37679	1.43335	1.55506	1.56135	1.7755	0	0	0	0	-1	0	0	1	1	1	0	0	0	0
IRX3_M0987_1.02|chr18:74110956-74111127	IRX3_M0987_1.02	chr18:74110956-74111127	3	156	164	-	CATGTACGG	ZNF516,SMIM21,			ZNF516,RP11-17M16.1,		ZNF516,RP11-17M16.1,	ZNF516,RP11-17M16.1,	-0.202479	-0.055988	-0.184916	0.037573	-0.217579	0.003376	-0.1246	1.32275	1.3459	1.40179	1.53163	1.34343	1.63826	1.67922	1.65558	1.48265	1.56971	1.47909	1.80844	1.52473	2.06543	-1	0	-1	0	-1	0	0	1	1	1	0	0	0	0
both_motifs:IRX3_M0909_1.02:IRX3_M0987_1.02|chr18:74110956-74111127	IRX3_M0909_1.02:IRX3_M0987_1.02	chr18:74110956-74111127	2	NA	NA	NA	NA	ZNF516,SMIM21,			ZNF516,RP11-17M16.1,		ZNF516,RP11-17M16.1,	ZNF516,RP11-17M16.1,	-0.130177	-0.032092	-0.08365	-0.010166	-0.139121	0.088166	0.115586	1.32275	1.3459	1.40179	1.53163	1.34343	1.63826	1.67922	1.58058	1.42343	1.54948	1.55813	1.58425	1.43633	1.49338	0	0	0	0	0	0	0	1	1	1	0	0	0	0
SOX1_M6129_1.02|chr10:112896851-112897022	SOX1_M6129_1.02	chr10:112896851-112897022	1	81	95	-	TTTGCAGCACAATGA	ADRA2A,							0.237327	0.236791	0.341706	0.264984	0.401292	0.570653	0.474882	1.75848	1.78975	1.82454	1.8001	1.89013	2.10205	2.08647	1.36281	1.39431	1.36687	1.43438	1.28879	1.244	1.44104	1	1	1	1	1	1	1	0	0	1	0	0	0	0
SOX1_M6475_1.02|chr10:112896851-112897022	SOX1_M6475_1.02	chr10:112896851-112897022	1	81	96	-	ATTTGCAGCACAATGA	ADRA2A,							0.451557	0.711471	0.231128	-0.017432	0.403156	0.718011	0.091968	1.75848	1.78975	1.82454	1.8001	1.89013	2.10205	2.08647	1.16039	0.779823	1.57291	2.28552	1.04138	1.27782	2.00848	0	1	0	0	0	1	0	0	0	1	0	0	0	0
both_motifs:SOX1_M6129_1.02:SOX1_M6475_1.02|chr10:112896851-112897022	SOX1_M6129_1.02:SOX1_M6475_1.02	chr10:112896851-112897022	1	NA	NA	NA	NA	ADRA2A,							0.335864	0.29249	0.54134	0.692475	0.37807	0.499487	0.362323	1.75848	1.78975	1.82454	1.8001	1.89013	2.10205	2.08647	1.37266	1.34871	1.08859	0.96638	1.02197	1.43898	1.42085	0	0	1	1	0	1	0	0	0	1	0	0	0	0
SOX1_M5830_1.02|chr9:90060679-90060850	SOX1_M5830_1.02	chr9:90060679-90060850	1	85	101	-	CAACACTTCTATTGACA	GAS1,DAPK1,							0.730632	1.58535	1.13542	0.50188	-0.171456	0.275314	0.572332	2.4064	2.31743	2.53742	2.84608	2.64307	3.29214	3.22504	3.05277	0.561246	1.38463	0	1.62339	0	0	0	0	0	0	0	0	0	0	0	0	0	0	0	0
SOX1_M5832_1.02|chr9:90060679-90060850	SOX1_M5832_1.02	chr9:90060679-90060850	1	85	101	-	CAACACTTCTATTGACA	GAS1,DAPK1,							0.145549	-0.141193	0.541226	0.239031	0.254109	0.070094	0.595281	2.4064	2.31743	2.53742	2.84608	2.64307	3.29214	3.22504	2.03185	3.10996	2.81655	2.5047	2.10012	3.07968	2.09585	0	0	0	0	0	0	0	0	0	0	0	0	0	0
both_motifs:SOX1_M5830_1.02:SOX1_M5832_1.02|chr9:90060679-90060850	SOX1_M5830_1.02:SOX1_M5832_1.02	chr9:90060679-90060850	2	NA	NA	NA	NA	GAS1,DAPK1,							-0.684956	0.992355	-0.501383	0.381425	-0.25679	-0.754362	-0.708963	2.4064	2.31743	2.53742	2.84608	2.64307	3.29214	3.22504	4.29807	0.637643	4.40171	3.62161	3.07431	0	5.97469	0	0	0	0	0	0	0	0	0	0	0	0	0	0
SP8_1|chr11:94964591-94964762	SP8_1	chr11:94964591-94964762	1	113	124	+	GCTACGCCCCCT	SESN3,FAM76B,							-0.060818	-0.152221	0.148261	-0.097074	0.117079	0.071993	0.100732	2.6803	2.27363	2.732	2.84633	2.80336	2.8483	2.6963	2.93216	2.64073	2.59347	3.24129	2.60231	2.76403	2.52352	0	0	0	0	0	0	0	0	0	1	0	1	0	0
POU3F1_2|chr11:94964591-94964762	POU3F1_2	chr11:94964591-94964762	1	71	82	+	ATATGCAAATAT	SESN3,FAM76B,							-0.050688	0.013904	-0.168903	0.040384	0.070571	-0.000385	-0.338263	2.6803	2.27363	2.732	2.84633	2.80336	2.8483	2.6963	2.62975	2.37547	3.01456	2.77437	2.6363	2.96053	4.08504	0	0	0	0	0	0	0	0	0	1	0	1	0	0
both_motifs:SP8_1:POU3F1_2|chr11:94964591-94964762	SP8_1:POU3F1_2	chr11:94964591-94964762	2	NA	NA	NA	NA	SESN3,FAM76B,							0.088296	0.118324	0.179288	0.261043	0.265785	0.243463	0.066508	2.6803	2.27363	2.732	2.84633	2.80336	2.8483	2.6963	2.46213	2.13428	2.30237	2.28843	2.23156	2.41025	2.53423	0	1	1	1	1	1	0	0	0	1	0	1	0	0
HOMEZ_2|chr12:83436836-83437007	HOMEZ_2	chr12:83436836-83437007	4	16	27	+	AAAACGAATAAA	TMTC2,							-0.096786	-0.051152	-0.085693	-0.091755	-0.092462	-0.083857	-0.159694	3.38778	2.53809	2.70152	3.12514	2.66289	3.24288	4.12793	3.99386	2.87797	3.19137	3.67611	3.24412	3.91282	5.18926	0	0	0	0	0	0	-1	0	0	1	0	0	0	0
HOMEZ_M5530_1.02|chr12:83436836-83437007	HOMEZ_M5530_1.02	chr12:83436836-83437007	1	16	27	-	TTTATTCGTTTT	TMTC2,							0.353561	0.102895	-0.035713	0.110339	-0.053772	0.175018	0.26385	3.38778	2.53809	2.70152	3.12514	2.66289	3.24288	4.12793	2.38675	2.143	2.32183	3.0379	2.75512	2.67573	2.82413	0	0	0	0	0	0	0	0	0	1	0	0	0	0
both_motifs:HOMEZ_2:HOMEZ_M5530_1.02|chr12:83436836-83437007	HOMEZ_2:HOMEZ_M5530_1.02	chr12:83436836-83437007	4	NA	NA	NA	NA	TMTC2,							-0.00391	-0.037543	0.004493	0.047658	-0.078002	-0.627622	-0.015178	3.38778	2.53809	2.70152	3.12514	2.66289	3.24288	4.12793	3.35318	2.72756	2.95087	3.34972	2.8239	6.61084	4.13274	0	0	0	0	0	-1	0	0	0	1	0	0	0	0
MEIS2_4|chr13:43167230-43167401	MEIS2_4	chr13:43167230-43167401	3	91	102	+	TGACACCTGTCA	TNFSF11,DNAJC15,							-0.405166	-0.240553	-0.701848	-0.6227	-0.720781	-0.608017	-1.11733	1.2528	1.35933	1.29262	1.27799	1.3259	1.48707	1.44798	2.1147	1.70714	2.25517	2.1143	2.38988	2.61415	4.91718	0	0	0	0	-1	0	-1	0	0	1	0	0	0	0
MEIS2_1|chr13:43167230-43167401	MEIS2_1	chr13:43167230-43167401	3	90	103	+	GTGACACCTGTCAT	TNFSF11,DNAJC15,							-0.710393	-0.595894	-0.686462	-0.823634	-0.793592	-0.957868	-0.820642	1.2528	1.35933	1.29262	1.27799	1.3259	1.48707	1.44798	2.5907	2.3982	2.61862	2.75234	2.90401	3.89507	3.48932	-1	-1	-1	-1	-1	-1	-1	0	0	1	0	0	0	0
both_motifs:MEIS2_1:MEIS2_4|chr13:43167230-43167401	MEIS2_1:MEIS2_4	chr13:43167230-43167401	3	NA	NA	NA	NA	TNFSF11,DNAJC15,							-0.868175	-0.730832	-0.845201	-0.992897	-0.947554	-1.02312	-1.06695	1.2528	1.35933	1.29262	1.27799	1.3259	1.48707	1.44798	3.08695	2.84326	3.04616	3.36652	3.36005	4.22899	4.56117	-1	-1	-1	-1	-1	-1	-1	0	0	1	0	0	0	0
PAX6_M6410_1.02|chr13:43167230-43167401	PAX6_M6410_1.02	chr13:43167230-43167401	3	100	110	+	TCATGCGGGAA	TNFSF11,DNAJC15,							-0.30106	-0.064527	-0.541236	-0.458713	-0.378139	-0.925629	-0.31156	1.2528	1.35933	1.29262	1.27799	1.3259	1.48707	1.44798	1.49621	1.28972	2.12737	2.00018	1.9955	3.73214	2.02671	0	0	-1	-1	-1	-1	0	0	0	1	0	0	0	0
POU3F1_2|chr13:43167230-43167401	POU3F1_2	chr13:43167230-43167401	1	28	39	-	TTATGCTAATGA	TNFSF11,DNAJC15,							-0.163644	-0.211968	-0.08522	-0.015091	-0.030469	0.057593	0.069895	1.2528	1.35933	1.29262	1.27799	1.3259	1.48707	1.44798	1.62096	1.78466	1.33382	1.27614	1.76259	1.31033	1.60788	0	0	0	0	0	0	0	0	0	1	0	0	0	0
both_motifs:PAX6_M6410_1.02:POU3F1_2|chr13:43167230-43167401	PAX6_M6410_1.02:POU3F1_2	chr13:43167230-43167401	3	NA	NA	NA	NA	TNFSF11,DNAJC15,							-0.268794	-0.233274	-0.263328	-0.361307	-0.287856	-0.281844	-0.133039	1.2528	1.35933	1.29262	1.27799	1.3259	1.48707	1.44798	1.69632	1.72299	1.70398	1.85416	1.72741	1.90793	1.74473	-1	-1	-1	-1	-1	-1	0	0	0	1	0	0	0	0
LHX5_1|chr13:60162663-60162834	LHX5_1	chr13:60162663-60162834	1	77	93	-	CGGATTAATTAAATCAA	DIAPH3,							0	0	0	0	0	0	0	1.2384	1.22678	1.13149	1.18008	1.04951	0.940317	1.11056	0	0	0	0	0	0	0	0	0	0	0	0	0	0	0	0	1	0	1	0	0
OTX2_2|chr13:60162663-60162834	OTX2_2	chr13:60162663-60162834	1	85	99	+	ATTAATCCGGTTAGT	DIAPH3,							-0.021977	-0.07211	-0.082265	-0.386701	-0.053618	-0.538117	-0.416802	1.2384	1.22678	1.13149	1.18008	1.04951	0.940317	1.11056	1.22623	1.34261	1.12943	1.20565	1.0825	1.42833	1.56086	0	0	0	0	0	0	0	0	0	1	0	1	0	0
both_motifs:LHX5_1:OTX2_2|chr13:60162663-60162834	LHX5_1:OTX2_2	chr13:60162663-60162834	1	NA	NA	NA	NA	DIAPH3,							-0.085474	-0.117466	-0.116017	-0.143117	-0.108948	-0.17459	-0.086782	1.2384	1.22678	1.13149	1.18008	1.04951	0.940317	1.11056	1.29563	1.35112	1.20215	1.24379	1.09049	1.10244	1.35431	0	0	0	0	0	0	0	0	0	1	0	1	0	0
FOXB1_4|chr14:65801655-65801826	FOXB1_4	chr14:65801655-65801826	1	106	114	+	TGTAAACAA	MAX,FUT8,							-0.269197	-0.296157	0.069173	-0.169637	-0.212427	0.232797	0.314947	1.97849	2.07547	2.3421	2.68261	2.66467	3.69707	3.58367	2.56655	2.81101	2.22754	3.27782	3.14112	3.18358	2.61434	0	0	0	0	0	0	0	0	0	1	0	0	0	0
SOX1_M6134_1.02|chr14:65801655-65801826	SOX1_M6134_1.02	chr14:65801655-65801826	1	80	94	-	TTTGCAACTGAATGG	MAX,FUT8,							0.746831	0.381445	0.675632	0.740274	1.16505	1.30889	1.39683	1.97849	2.07547	2.3421	2.68261	2.66467	3.69707	3.58367	1.06333	1.36124	1.19474	1.29658	0.862263	0.97531	1.01584	1	1	1	1	1	1	1	0	0	1	0	0	0	0
both_motifs:FOXB1_4:SOX1_M6134_1.02|chr14:65801655-65801826	FOXB1_4:SOX1_M6134_1.02	chr14:65801655-65801826	1	NA	NA	NA	NA	MAX,FUT8,							0.517731	0.442005	0.797287	0.876602	1.01988	1.42475	1.19967	1.97849	2.07547	2.3421	2.68261	2.66467	3.69707	3.58367	1.19971	1.34345	1.08236	1.16007	1.01576	0.944052	1.08743	1	1	1	1	1	1	1	0	0	1	0	0	0	0
SOX1_M6134_1.02|chr15:26375177-26375348	SOX1_M6134_1.02	chr15:26375177-26375348	1	148	162	+	TTTCAATGACAATGC	GABRB3,ATP10A,							0.078194	0.21103	0.146261	0.228614	0.32279	0.186777	0.057108	1.43379	1.53128	1.46357	1.61628	1.48402	1.58543	1.63966	1.42477	1.2535	1.28261	1.26955	1.08563	1.19042	1.51006	0	0	0	0	0	0	0	0	0	1	0	0	0	0
SOX1_M6475_1.02|chr15:26375177-26375348	SOX1_M6475_1.02	chr15:26375177-26375348	1	147	162	+	ATTTCAATGACAATGC	GABRB3,ATP10A,							0.308668	0.30231	0.010885	0.56353	0.344365	0.503714	0.57594	1.43379	1.53128	1.46357	1.61628	1.48402	1.58543	1.63966	1.09377	1.14537	1.3576	0.8703	0.974218	0.904346	0.871429	0	0	0	0	0	0	0	0	0	1	0	0	0	0
both_motifs:SOX1_M6134_1.02:SOX1_M6475_1.02|chr15:26375177-26375348	SOX1_M6134_1.02:SOX1_M6475_1.02	chr15:26375177-26375348	1	NA	NA	NA	NA	GABRB3,ATP10A,							-0.012948	0.330679	-0.105486	0.126314	0.285377	-0.403417	0.202256	1.43379	1.53128	1.46357	1.61628	1.48402	1.58543	1.63966	1.3037	0.99385	1.51489	1.35718	1.04541	2.04041	1.63705	0	0	0	0	0	0	0	0	0	1	0	0	0	0
PAX6_2|chr15:66125309-66125480	PAX6_2	chr15:66125309-66125480	2	107	120	-	CTGAGCTGTCACTC	RAB11A,DENND4A,							-0.050922	-0.047043	0.169905	0.011339	0.042137	0.036979	0.117192	1.38825	1.34108	1.60903	1.45874	1.21849	1.37515	1.44173	1.46086	1.50991	1.40453	1.52975	1.27816	1.51667	1.3293	0	0	0	0	0	0	0	1	0	1	0	0	0	0
PAX6_M3728_1.02|chr15:66125309-66125480	PAX6_M3728_1.02	chr15:66125309-66125480	1	107	119	-	TGAGCTGTCACTC	RAB11A,DENND4A,							-0.033316	0.024254	0.134152	0.076584	-0.031971	0.106633	0.074805	1.38825	1.34108	1.60903	1.45874	1.21849	1.37515	1.44173	1.48679	1.39842	1.48412	1.37827	1.29081	1.36027	1.42713	0	0	0	0	0	0	0	1	0	1	0	0	0	0
both_motifs:PAX6_2:PAX6_M3728_1.02|chr15:66125309-66125480	PAX6_2:PAX6_M3728_1.02	chr15:66125309-66125480	1	NA	NA	NA	NA	RAB11A,DENND4A,							0.000872	0.07238	0.177098	0.152935	0.017637	0.256783	0.065061	1.38825	1.34108	1.60903	1.45874	1.21849	1.37515	1.44173	1.36371	1.28876	1.40008	1.26768	1.26562	1.1793	1.43032	0	0	0	0	0	0	0	1	0	1	0	0	0	0
SOX1_M6129_1.02|chr16:24150712-24150883	SOX1_M6129_1.02	chr16:24150712-24150883	2	121	135	+	TTTGCTTAACAATAG	PRKCB,CACNG3,							1.36485	1.18918	1.4919	1.46997	1.65435	1.61288	1.68248	6.00345	5.15326	6.50811	7.4287	7.78847	8.56761	7.47022	1.51536	1.59195	1.53592	1.72788	1.45471	1.6324	1.36351	1	1	1	1	1	1	1	0	0	1	0	0	0	0
SOX1_M6475_1.02|chr16:24150712-24150883	SOX1_M6475_1.02	chr16:24150712-24150883	1	120	135	+	ATTTGCTTAACAATAG	PRKCB,CACNG3,							1.09658	1.29839	1.55768	1.61434	1.33521	1.89862	1.76907	6.00345	5.15326	6.50811	7.4287	7.78847	8.56761	7.47022	1.99805	1.36949	1.28973	1.38741	2.06735	1.2693	1.21383	1	1	1	1	1	1	1	0	0	1	0	0	0	0
both_motifs:SOX1_M6129_1.02:SOX1_M6475_1.02|chr16:24150712-24150883	SOX1_M6129_1.02:SOX1_M6475_1.02	chr16:24150712-24150883	1	NA	NA	NA	NA	PRKCB,CACNG3,							1.49906	1.39298	1.59094	1.78062	1.57211	1.501	1.82944	6.00345	5.15326	6.50811	7.4287	7.78847	8.56761	7.47022	1.46708	1.19379	1.33699	1.26144	1.71734	1.51018	1.05718	1	1	1	1	1	1	1	0	0	1	0	0	0	0
IRX3_M5581_1.02|chr16:26997149-26997320	IRX3_M5581_1.02	chr16:26997149-26997320	1	94	105	+	CTTGTTATGTAG	KDM8,							0.577303	0.133022	0.807933	0.439491	0.961334	1.06727	-0.043096	1.86254	1.5087	1.99739	1.36306	1.56421	2.67203	1.5469	0.93397	1.1866	0.953481	0.981576	0.663183	0	1.56383	0	0	0	0	0	0	0	0	0	1	0	0	0	0
IRX3_M5582_1.02|chr16:26997149-26997320	IRX3_M5582_1.02	chr16:26997149-26997320	1	94	105	+	CTTGTTATGTAG	KDM8,							0.652948	-0.244178	0.290917	0.2439	0.529974	1.02339	-0.204417	1.86254	1.5087	1.99739	1.36306	1.56421	2.67203	1.5469	0.905241	2.18894	1.63277	1.09552	1.01513	1.07904	2.27677	0	0	0	0	0	0	0	0	0	1	0	0	0	0
both_motifs:IRX3_M5581_1.02:IRX3_M5582_1.02|chr16:26997149-26997320	IRX3_M5581_1.02:IRX3_M5582_1.02	chr16:26997149-26997320	1	NA	NA	NA	NA	KDM8,							0.176112	0.170386	0.502034	-0.106914	-0.006497	0.358168	1.49001	1.86254	1.5087	1.99739	1.36306	1.56421	2.67203	1.5469	1.25195	1.41019	1.55284	1.5472	1.91642	2.35016	0.552551	0	0	0	0	0	0	0	0	0	1	0	0	0	0
FOXB1_3|chr17:11572054-11572225	FOXB1_3	chr17:11572054-11572225	1	64	74	+	AAAGTAAATAT	ZNF18,DNAH9,							0.0332	0.257926	0.492908	-0.069246	0.565703	0.447557	0.696354	1.71773	1.45856	1.69087	1.71386	1.67151	1.71475	1.90741	1.49511	1.25193	0.866604	1.66616	0.917931	1.06483	0.909603	0	0	1	0	0	0	0	0	0	1	0	0	0	0
SP8_1|chr17:11572054-11572225	SP8_1	chr17:11572054-11572225	1	10	21	-	GCCACTCCCCTT	ZNF18,DNAH9,							0.398654	-0.189178	0.316436	0.228024	0.360678	0.259689	-0.074075	1.71773	1.45856	1.69087	1.71386	1.67151	1.71475	1.90741	1.30618	1.80955	1.17196	1.18888	1.35089	1.18612	2.32682	0	0	0	0	0	0	0	0	0	1	0	0	0	0
both_motifs:FOXB1_3:SP8_1|chr17:11572054-11572225	FOXB1_3:SP8_1	chr17:11572054-11572225	1	NA	NA	NA	NA	ZNF18,DNAH9,							0.28729	0.07906	0.300368	0.154018	0.330539	0.207052	0.32163	1.71773	1.45856	1.69087	1.71386	1.67151	1.71475	1.90741	1.30039	1.39892	1.25639	1.41773	1.18731	1.34254	1.33861	0	0	0	0	0	0	0	0	0	1	0	0	0	0
SOX1_M6129_1.02|chr17:16189363-16189534	SOX1_M6129_1.02	chr17:16189363-16189534	2	26	40	+	TTTGGATGACAAAGG	PIGL,CENPV,							0.140307	0.36485	0.387747	0.524216	0.562171	0.687342	0.62087	1.81394	2.40767	2.586	3.12421	2.90138	3.98209	3.84097	1.65518	1.72268	1.85747	1.90022	1.7627	1.97746	2.19934	1	1	1	1	1	1	1	1	1	1	0	0	0	0
SOX1_M6475_1.02|chr17:16189363-16189534	SOX1_M6475_1.02	chr17:16189363-16189534	2	25	40	+	CTTTGGATGACAAAGG	PIGL,CENPV,							-0.209951	0.719716	0.761813	0.686413	0.942472	1.78477	0.532805	1.81394	2.40767	2.586	3.12421	2.90138	3.98209	3.84097	2.32583	0.940057	1.09227	1.3619	1.08654	0.696065	2.20187	0	1	1	1	1	1	1	1	1	1	0	0	0	0
both_motifs:SOX1_M6129_1.02:SOX1_M6475_1.02|chr17:16189363-16189534	SOX1_M6129_1.02:SOX1_M6475_1.02	chr17:16189363-16189534	1	NA	NA	NA	NA	PIGL,CENPV,							0.076948	0.2261	0.850886	0.534271	0.479821	0.657406	0.881167	1.81394	2.40767	2.586	3.12421	2.90138	3.98209	3.84097	1.81555	1.85252	1.46032	2.03154	1.82303	1.95711	1.49335	0	0	1	0	0	1	1	1	1	1	0	0	0	0
LHX5_1|chr18:53435512-53435683	LHX5_1	chr18:53435512-53435683	4	32	48	+	ATGATTAATTAAATCAT	TXNL1,TCF4,							0.120667	-0.517822	0.003479	-0.504891	-0.047872	0.254926	-0.251367	1.82427	1.80714	1.88356	1.7051	1.59706	1.56257	1.42448	1.60083	2.58413	1.91255	2.72506	1.26886	1.34693	1.57371	0	-1	0	-1	0	0	0	0	0	1	0	0	0	0
PAX6_4|chr18:53435512-53435683	PAX6_4	chr18:53435512-53435683	1	33	48	+	TGATTAATTAAATCAT	TXNL1,TCF4,							-0.08149	0.267707	-0.535233	-0.070695	-0.29705	0.29529	-0.146981	1.82427	1.80714	1.88356	1.7051	1.59706	1.56257	1.42448	2.21575	1.38781	3.30637	1.6987	2.35227	1.13464	1.57906	0	0	0	0	0	0	0	0	0	1	0	0	0	0
both_motifs:LHX5_1:PAX6_4|chr18:53435512-53435683	LHX5_1:PAX6_4	chr18:53435512-53435683	1	NA	NA	NA	NA	TXNL1,TCF4,							1.1	1.38706	0.371023	-0.933628	0.208576	-0.474859	1.09687	1.82427	1.80714	1.88356	1.7051	1.59706	1.56257	1.42448	3.47076	1.40186	0	0	0	0	0	0	0	0	0	0	0	0	0	0	1	0	0	0	0
SOX1_M5829_1.02|chr19:9760174-9760345	SOX1_M5829_1.02	chr19:9760174-9760345	1	153	167	-	CTGACTAAAATTTAT	ZNF562,ZNF561,							-0.087991	0.63787	0.003638	-0.107702	-0.313267	-0.122639	-0.42925	1.14891	1.30941	1.12765	1.09475	0.968167	0.919455	0.955479	1.08418	0.635441	0.972356	1.06784	1.16068	0.876589	1.41671	0	1	0	0	0	0	0	0	0	1	0	0	0	0
ZIC2_2|chr19:9760174-9760345	ZIC2_2	chr19:9760174-9760345	1	46	60	+	GCCCCCCTGGGTGTA	ZNF562,ZNF561,							-0.408164	-0.053041	-0.451671	-0.427382	0.121499	-0.288356	-0.732172	1.14891	1.30941	1.12765	1.09475	0.968167	0.919455	0.955479	1.88362	1.21856	1.69444	1.61927	0.71192	0.96367	1.8885	0	0	0	0	0	0	0	0	0	1	0	0	0	0
both_motifs:SOX1_M5829_1.02:ZIC2_2|chr19:9760174-9760345	SOX1_M5829_1.02:ZIC2_2	chr19:9760174-9760345	1	NA	NA	NA	NA	ZNF562,ZNF561,							0.023679	0.027811	0.010308	-0.161563	-0.19505	-0.213782	-0.219816	1.14891	1.30941	1.12765	1.09475	0.968167	0.919455	0.955479	1.12513	1.28417	1.15121	1.30908	1.14315	1.15325	1.18347	0	0	0	0	0	0	0	0	0	1	0	0	0	0
SOX1_M1605_1.02|chr2:152128-152299	SOX1_M1605_1.02	chr2:152128-152299	1	54	63	+	ATTCATCCTC	SH3YL1,FAM110C,							0.128172	0.100056	0.262745	0.312269	0.140453	0.741173	0.379275	35.3438	27.6379	34.7031	46.2335	39.9407	33.172	25.8687	24.2114	26.7285	27.2243	21.2311	21.1237	12.5123	18.8322	0	0	0	0	0	1	0	0	0	1	0	0	0	0
POU3F1_2|chr2:152128-152299	POU3F1_2	chr2:152128-152299	2	160	171	-	TTATGTAAATGA	SH3YL1,FAM110C,							0.846274	0.797287	0.610981	0.422784	0.308776	0.710067	0.459475	35.3438	27.6379	34.7031	46.2335	39.9407	33.172	25.8687	15.545	12.9016	18.0969	28.2046	28.9912	22.2067	17.8839	1	1	1	1	0	1	1	0	0	1	0	0	0	0
both_motifs:SOX1_M1605_1.02:POU3F1_2|chr2:152128-152299	SOX1_M1605_1.02:POU3F1_2	chr2:152128-152299	4	NA	NA	NA	NA	SH3YL1,FAM110C,							0.039993	0.068381	-0.002081	-0.03353	-0.010825	0.001384	-0.160045	35.3438	27.6379	34.7031	46.2335	39.9407	33.172	25.8687	30.7523	25.3495	31.7851	46.1043	40.7069	34.3105	29.2888	0	0	0	0	0	0	-1	0	0	1	0	0	0	0
IRX3_3|chr1:69442968-69443139	IRX3_3	chr1:69442968-69443139	2	9	20	+	CTACATGACTAA	LRRC7,DEPDC1,							0.584821	0.427307	0.641683	0.755075	0.694452	0.516404	0.337275	3.74791	3.24399	3.79592	4.07105	3.59085	2.72174	2.10997	1.81246	1.82329	1.77042	1.66167	1.5618	1.40643	1.2757	1	1	1	0	0	0	0	0	0	1	0	0	0	0
IRX3_M6037_1.02|chr1:69442968-69443139	IRX3_M6037_1.02	chr1:69442968-69443139	1	9	20	-	TTAGTCATGTAG	LRRC7,DEPDC1,							0.759865	0.634664	0.684284	0.822684	0.849317	0.648947	0.298983	3.74791	3.24399	3.79592	4.07105	3.59085	2.72174	2.10997	1.9914	1.5255	1.6395	1.47826	1.28047	1.16582	1.39155	1	1	1	0	0	0	0	0	0	1	0	0	0	0
both_motifs:IRX3_3:IRX3_M6037_1.02|chr1:69442968-69443139	IRX3_3:IRX3_M6037_1.02	chr1:69442968-69443139	1	NA	NA	NA	NA	LRRC7,DEPDC1,							0.262748	0.310141	0.66208	0.412606	0.230887	0.153552	0.370995	3.74791	3.24399	3.79592	4.07105	3.59085	2.72174	2.10997	2.38785	2.66885	2.69559	3.20047	2.9398	2.63626	1.67407	0	0	1	1	0	0	0	0	0	1	0	0	0	0
SOX1_M6129_1.02|chr2:53339840-53340011	SOX1_M6129_1.02	chr2:53339840-53340011	1	75	89	+	TATCAATGACAATGG	CHAC2,							0.28658	0.420855	0.446371	0.528783	0.519437	0.682253	0.356329	1.94723	1.98998	2.14656	2.2908	2.35278	2.61239	2.31559	1.38602	1.32589	1.42554	1.31976	1.30293	1.33309	1.48628	1	1	1	1	1	1	1	1	0	1	0	0	0	0
SOX1_M6475_1.02|chr2:53339840-53340011	SOX1_M6475_1.02	chr2:53339840-53340011	2	74	89	+	TTATCAATGACAATGG	CHAC2,							0.220982	0.878332	0.144551	0.554478	0.044578	0.64277	-0.119361	1.94723	1.98998	2.14656	2.2908	2.35278	2.61239	2.31559	1.70924	0.823972	2.01698	1.19081	2.04437	1.32156	2.57302	0	1	0	1	0	1	0	1	0	1	0	0	0	0
both_motifs:SOX1_M6129_1.02:SOX1_M6475_1.02|chr2:53339840-53340011	SOX1_M6129_1.02:SOX1_M6475_1.02	chr2:53339840-53340011	1	NA	NA	NA	NA	CHAC2,							0.153854	0.513311	0.302938	0.104154	0.380621	0.509085	0.442767	1.94723	1.98998	2.14656	2.2908	2.35278	2.61239	2.31559	1.6787	1.24484	1.66144	2.21528	1.31332	1.44569	1.46042	0	1	0	0	0	0	0	1	0	1	0	0	0	0
IRX3_M5581_1.02|chr2:151968526-151968697	IRX3_M5581_1.02	chr2:151968526-151968697	1	79	90	+	CTTGTTATGTAG	RND3,RBM43,							0.821759	0.793986	0.851085	0.837774	1.44337	0.928358	0.828067	5.58997	4.56489	5.49051	6.65808	5.94818	6.86012	6.27851	1.63333	0	1.63333	1.63333	0	0	0	0	0	0	0	0	0	0	0	0	1	0	1	0	0
IRX3_M5582_1.02|chr2:151968526-151968697	IRX3_M5582_1.02	chr2:151968526-151968697	1	79	90	+	CTTGTTATGTAG	RND3,RBM43,							1.54296	1.33057	0.851118	2.06044	0.783678	0.928399	1.14509	5.58997	4.56489	5.49051	6.65808	5.94818	6.86012	6.27851	0.857021	0	0	0	0	0	0	0	0	0	0	0	0	0	0	0	1	0	1	0	0
both_motifs:IRX3_M5581_1.02:IRX3_M5582_1.02|chr2:151968526-151968697	IRX3_M5581_1.02:IRX3_M5582_1.02	chr2:151968526-151968697	1	NA	NA	NA	NA	RND3,RBM43,							1.4783	1.0026	1.42149	1.87632	1.36426	1.69277	1.69113	5.58997	4.56489	5.49051	6.65808	5.94818	6.86012	6.27851	1.09812	1.47489	1.22741	0.898055	1.09441	1.00653	0.916214	1	1	1	1	1	1	1	0	0	1	0	1	0	0
ZIC2_1|chr2:224588788-224588959	ZIC2_1	chr2:224588788-224588959	2	113	121	-	GGGGTGGTG	SCG2,AP1S3,							-0.255066	0.099931	-0.308989	0.084317	0.467	-0.281583	-0.270418	2.30559	1.97149	2.13529	2.38226	2.1688	2.23518	2.16292	3.4065	1.90212	2.47414	2.34119	1.35781	3.88184	2.96926	0	0	0	0	1	0	0	0	0	1	0	0	0	0
POU3F1_2|chr2:224588788-224588959	POU3F1_2	chr2:224588788-224588959	1	138	149	+	TTATGCAAATGG	SCG2,AP1S3,							0.14458	0.189224	0.344149	0.325289	0.206655	0.56196	0.665166	2.30559	1.97149	2.13529	2.38226	2.1688	2.23518	2.16292	1.99221	1.68542	1.56711	1.61262	1.48362	1.35997	1.12887	0	0	0	0	0	1	1	0	0	1	0	0	0	0
both_motifs:ZIC2_1:POU3F1_2|chr2:224588788-224588959	ZIC2_1:POU3F1_2	chr2:224588788-224588959	2	NA	NA	NA	NA	SCG2,AP1S3,							0.221089	0.179436	0.21258	0.291461	0.286718	0.357262	0.419166	2.30559	1.97149	2.13529	2.38226	2.1688	2.23518	2.16292	1.89449	1.68708	1.76464	1.7134	1.6566	1.65132	1.44327	1	1	1	1	1	1	1	0	0	1	0	0	0	0
ZIC2_1|chr2:235860506-235860677	ZIC2_1	chr2:235860506-235860677	1	124	132	-	AGGGTGGTC	SH3BP4,ARL4C,							0.109272	-0.12542	0.889164	-0.185777	0.284557	0.586721	0.507831	3.65621	4.51528	4.50575	4.74463	4.09243	6.89236	6.05705	3.59569	4.51648	2.49631	6.00699	3.44311	3.03954	3.90397	0	0	1	0	0	0	0	0	0	0	0	0	0	0
SP8_1|chr2:235860506-235860677	SP8_1	chr2:235860506-235860677	1	68	79	+	GCCCCGCCCCCC	SH3BP4,ARL4C,							0	0	0	0	0	0	0	3.65621	4.51528	4.50575	4.74463	4.09243	6.89236	6.05705	0	0	0	0	0	0	0	0	0	0	0	0	0	0	0	0	0	0	0	0	0
both_motifs:ZIC2_1:SP8_1|chr2:235860506-235860677	ZIC2_1:SP8_1	chr2:235860506-235860677	2	NA	NA	NA	NA	SH3BP4,ARL4C,							0.467772	0.52126	0.400495	0.436173	0.256984	0.278847	0.725611	3.65621	4.51528	4.50575	4.74463	4.09243	6.89236	6.05705	2.35702	2.35713	2.85339	3.07384	3.01951	4.17516	3.11869	1	1	0	0	0	0	1	0	0	0	0	0	0	0
[truncated: 11 more columns]

## Sheet: same_PWM_pert2
TFBS_regions	TFBS	regions	TFBS_effect	start	end	strand	replaced_seq	closest_genes	PCHiC_hESC	PCHiC_NPC	PCHiC_excitatory	PCHiC_hippocampal	PCHiC_motor	PCHiC_astrocytes	Log2FC_TP0hr	Log2FC_TP3hr	Log2FC_TP6hr	Log2FC_TP12hr	Log2FC_TP24hr	Log2FC_TP48hr	Log2FC_TP72hr	WTalpha_TP0hr	WTalpha_TP3hr	WTalpha_TP6hr	WTalpha_TP12hr	WTalpha_TP24hr	WTalpha_TP48hr	WTalpha_TP72hr	PERTalpha_TP0hr	PERTalpha_TP3hr	PERTalpha_TP6hr	PERTalpha_TP12hr	PERTalpha_TP24hr	PERTalpha_TP48hr	PERTalpha_TP72hr	func_TP0hr	func_TP3hr	func_TP6hr	func_TP12hr	func_TP24hr	func_TP48hr	func_TP72hr	CTCF_h64	CTCF_ectoderm	NANOG_h64	NANOG_ectoderm	OTX2_h64	OTX2_ectoderm	PAX6_h64
CTCF_M4592_1.02|chr8:128219358-128219529	CTCF_M4592_1.02	chr8:128219358-128219529	2	138	158	-	TGGCCACCAGGTGCTGGAGTA	POU5F1B,FAM84B,							-0.027483	0.056746	0.170544	0.125066	0.100895	0.143216	0.061602	1.46384	1.46129	1.61845	1.61017	1.47398	1.48872	1.6472	1.47862	1.45062	1.36009	1.46569	1.37691	1.29476	1.5821	0	0	0	0	0	0	0	1	1	0	0	0	0	0
CTCF_M4592_1.02|chr8:128219358-128219529	CTCF_M4592_1.02	chr8:128219358-128219529	1	26	46	+	TTGACCACAGGGGGCGCCCCT	POU5F1B,FAM84B,							0.274713	0.23647	0.329807	0.378358	0.440338	0.311717	0.234973	1.46384	1.46129	1.61845	1.61017	1.47398	1.48872	1.6472	1.16004	1.22897	1.24815	1.20543	1.09728	1.11456	1.38187	0	0	0	0	0	0	0	1	1	0	0	0	0	0
CTCF_M4592_1.02|chr8:128219358-128219529	CTCF_M4592_1.02	chr8:128219358-128219529	1	NA	NA	NA	NA	POU5F1B,FAM84B,							0.294798	0.216964	0.42229	0.467357	0.477038	0.466484	0.622196	1.46384	1.46129	1.61845	1.61017	1.47398	1.48872	1.6472	1.10499	1.22278	1.13214	1.07701	0.976317	0.985381	0.958765	0	0	0	0	0	0	0	1	1	0	0	0	0	0
SP8_1|chr9:110252110-110252281	SP8_1	chr9:110252110-110252281	2	8	19	+	GCCCCGCCCCTC	KLF4,	KLF4,	KLF4,					0.235804	0.20729	0.172954	0.215219	0.155307	0.233157	0.209346	1.7356	1.63421	1.88858	2.10715	2.02415	2.42887	2.30464	1.54854	1.3002	1.5961	1.70796	1.67124	1.73801	1.84829	1	1	0	1	0	1	0	0	0	0	0	0	0	0
SP8_1|chr9:110252110-110252281	SP8_1	chr9:110252110-110252281	4	96	107	-	CCCCCGCCCCCA	KLF4,	KLF4,	KLF4,					-0.172334	-0.243396	-0.153711	-0.023257	-0.136084	-0.210883	-0.174999	1.7356	1.63421	1.88858	2.10715	2.02415	2.42887	2.30464	2.06932	1.94132	2.075	2.18742	2.19614	2.85252	2.74034	0	-1	0	0	0	-1	0	0	0	0	0	0	0	0
SP8_1|chr9:110252110-110252281	SP8_1	chr9:110252110-110252281	2	NA	NA	NA	NA	KLF4,	KLF4,	KLF4,					0.374022	0.096852	0.150188	0.21148	0.121131	0.216003	0.181628	1.7356	1.63421	1.88858	2.10715	2.02415	2.42887	2.30464	1.21737	1.44981	1.54579	1.71011	1.67238	1.83257	1.78602	1	0	0	1	0	0	0	0	0	0	0	0	0	0
BHLHE40_disc2|chr20:55841589-55841760	BHLHE40_disc2	chr20:55841589-55841760	1	114	130	-	CGCCCAGGCCCCAGCGC	TFAP2C,BMP7,	BMP7,	BMP7,	MIR4325,	MIR4325,			0.199579	0.069798	0.155334	0.187195	0.393798	0.655423	0.380624	1.95602	1.75869	1.92926	2.1058	1.97478	2.52227	2.44148	1.41424	1.49891	1.60998	1.71303	1.12872	1.3303	1.67925	0	0	0	0	1	1	1	0	0	1	0	0	0	0
BHLHE40_disc2|chr20:55841589-55841760	BHLHE40_disc2	chr20:55841589-55841760	2	86	102	+	GGCCGCCTCGGGAGCGC	TFAP2C,BMP7,	BMP7,	BMP7,	MIR4325,	MIR4325,			-0.080054	-0.102478	0.238015	0.19626	-0.005818	0.188103	0.442863	1.95602	1.75869	1.92926	2.1058	1.97478	2.52227	2.44148	1.8917	1.99863	1.71757	1.66463	1.8407	2.32033	1.54337	0	0	0	0	0	0	1	0	0	1	0	0	0	0
BHLHE40_disc2|chr20:55841589-55841760	BHLHE40_disc2	chr20:55841589-55841760	2	NA	NA	NA	NA	TFAP2C,BMP7,	BMP7,	BMP7,	MIR4325,	MIR4325,			0.131956	0.251147	0.322691	0.508501	0.370991	0.540107	0.556435	1.95602	1.75869	1.92926	2.1058	1.97478	2.52227	2.44148	1.58096	1.33598	1.42791	1.32074	1.36212	1.74402	1.54916	0	1	1	1	1	1	1	0	0	1	0	0	0	0
ZNF219_M6553_1.02|chr22:45898393-45898564	ZNF219_M6553_1.02	chr22:45898393-45898564	1	94	105	+	GGGGTGGGGGGA	RIBC2,FBLN1,	FBLN1,	FBLN1,					0.510065	0.311793	0.490415	0.448989	0.538218	0.797116	0.748036	2.84026	2.43072	2.48751	2.84118	2.64568	3.1689	2.65189	1.6428	1.53882	1.56644	1.7706	1.50232	1.50242	1.19832	1	1	1	1	1	1	1	1	1	0	1	0	0	0
ZNF219_M6553_1.02|chr22:45898393-45898564	ZNF219_M6553_1.02	chr22:45898393-45898564	1	97	108	+	GTGGGGGGAGGA	RIBC2,FBLN1,	FBLN1,	FBLN1,					0.576848	-0.44367	-0.191864	0.191179	0.179635	0.886518	0.97457	2.84026	2.43072	2.48751	2.84118	2.64568	3.1689	2.65189	1.49574	4.18483	2.8534	2.4222	2.38299	1.35059	0.859571	0	0	0	0	0	0	0	1	1	0	1	0	0	0
ZNF219_M6553_1.02|chr22:45898393-45898564	ZNF219_M6553_1.02	chr22:45898393-45898564	2	NA	NA	NA	NA	RIBC2,FBLN1,	FBLN1,	FBLN1,					0.305592	0.110684	0.180554	0.444018	0.311899	0.47338	0.556926	2.84026	2.43072	2.48751	2.84118	2.64568	3.1689	2.65189	2.02775	1.99563	2.00825	1.94205	1.94669	1.82813	1.51797	1	0	0	1	1	1	1	1	1	0	1	0	0	0
E2F3_M2271_1.02|chr22:46440725-46440896	E2F3_M2271_1.02	chr22:46440725-46440896	4	46	60	-	CGGGAGGCGCGGGAG	WNT7B,PPARA,							-0.294834	-0.635302	-0.271985	-0.354581	-0.082524	-0.731019	-0.063034	0.933294	0.67263	0.983008	0.950754	0.99877	0.874046	1.34735	1.20585	1.25572	1.20746	1.24534	1.12333	1.87847	1.31506	0	0	0	0	0	-1	0	0	0	0	0	0	0	0
E2F3_M2271_1.02|chr22:46440725-46440896	E2F3_M2271_1.02	chr22:46440725-46440896	1	55	69	-	CTGGGGCAGCGGGAG	WNT7B,PPARA,							-0.274383	-0.613659	-0.33245	-0.336307	-0.24568	-0.430966	-0.100264	0.933294	0.67263	0.983008	0.950754	0.99877	0.874046	1.34735	1.26127	1.3022	1.33583	1.33683	1.66685	1.44765	1.53077	0	0	0	0	0	0	0	0	0	0	0	0	0	0
E2F3_M2271_1.02|chr22:46440725-46440896	E2F3_M2271_1.02	chr22:46440725-46440896	1	NA	NA	NA	NA	WNT7B,PPARA,							-0.367473	-0.623028	-0.386243	-0.394129	-0.31513	-0.362591	-0.065299	0.933294	0.67263	0.983008	0.950754	0.99877	0.874046	1.34735	1.41177	1.28258	1.38043	1.40258	1.4923	1.2634	1.50573	0	0	0	0	0	0	0	0	0	0	0	0	0	0
ZIC2_2|chr3:57165008-57165179	ZIC2_2	chr3:57165008-57165179	1	53	67	-	GCCCCCCGGGAGGCC	IL17RD,ARHGEF3,							1.15816	0.974961	1.25742	1.14073	1.20394	0.807267	0.55371	4.90512	4.53311	5.39005	4.99252	4.61384	3.19991	2.34469	1.40973	1.50089	1.50254	1.50838	1.35334	1.39259	1.29836	1	1	1	1	1	1	1	0	0	1	0	1	1	0
ZIC2_2|chr3:57165008-57165179	ZIC2_2	chr3:57165008-57165179	1	54	68	+	GCCTCCCGGGGGGCA	IL17RD,ARHGEF3,							1.01123	0.855208	1.14347	1.00822	1.0178	0.752157	0.418382	4.90512	4.53311	5.39005	4.99252	4.61384	3.19991	2.34469	1.6557	1.64385	1.58295	1.61792	1.52965	1.37891	1.49341	1	1	1	1	1	1	1	0	0	1	0	1	1	0
ZIC2_2|chr3:57165008-57165179	ZIC2_2	chr3:57165008-57165179	1	NA	NA	NA	NA	IL17RD,ARHGEF3,							1.12292	0.950269	1.27273	1.19184	1.18199	0.853995	0.527762	4.90512	4.53311	5.39005	4.99252	4.61384	3.19991	2.34469	1.46855	1.587	1.47001	1.44916	1.3753	1.41808	1.3966	1	1	1	1	1	1	1	0	0	1	0	1	1	0
ATF5_M2977_1.02|chr3:162459109-162459280	ATF5_M2977_1.02	chr3:162459109-162459280	4	121	130	+	TTCTTCCTTT								-0.307026	-0.221044	-0.311548	-0.297147	-0.24352	-0.279462	-0.199369	4.34785	3.60976	4.12114	4.69412	4.36076	3.85841	3.57396	5.94901	4.72262	5.88927	6.91132	5.82466	5.3739	4.47757	-1	-1	-1	-1	-1	-1	-1	0	0	1	0	1	0	0
ATF5_M2977_1.02|chr3:162459109-162459280	ATF5_M2977_1.02	chr3:162459109-162459280	4	140	149	+	CTCTTCCTTT								-0.264396	-0.226453	-0.186409	-0.263584	-0.218728	-0.330984	-0.300241	4.34785	3.60976	4.12114	4.69412	4.36076	3.85841	3.57396	5.7069	4.45458	4.92697	6.21981	5.42657	5.41195	4.83043	-1	-1	-1	-1	-1	-1	-1	0	0	1	0	1	0	0
ATF5_M2977_1.02|chr3:162459109-162459280	ATF5_M2977_1.02	chr3:162459109-162459280	2	NA	NA	NA	NA								-0.003072	-0.059666	-0.050063	-0.079012	-0.006933	-0.146585	0.047414	4.34785	3.60976	4.12114	4.69412	4.36076	3.85841	3.57396	4.87898	3.80738	4.41268	5.38942	4.56468	4.28197	3.34929	0	0	0	0	0	0	0	0	0	1	0	1	0	0
RFX5_disc3|chr4:56146759-56146930	RFX5_disc3	chr4:56146759-56146930	4	28	36	-	AACCGATGA	SRD5A3,KDR,							-0.530456	-0.36316	-0.547211	-0.38305	-0.409941	-0.491576	-0.386812	1.30209	1.31703	1.33578	1.7323	1.7468	1.5808	1.65501	2.23326	2.01474	2.39976	2.68716	2.80169	2.93191	2.4267	-1	-1	-1	-1	-1	-1	-1	0	0	1	0	0	0	0
RFX5_disc3|chr4:56146759-56146930	RFX5_disc3	chr4:56146759-56146930	2	79	87	-	AACTGATGA	SRD5A3,KDR,							-0.173736	0.08292	-0.037879	0.041928	0.197536	0.038911	-0.01007	1.30209	1.31703	1.33578	1.7323	1.7468	1.5808	1.65501	1.46688	1.3045	1.3998	1.62282	1.49987	1.46959	1.59665	0	0	0	0	0	0	0	0	0	1	0	0	0	0
RFX5_disc3|chr4:56146759-56146930	RFX5_disc3	chr4:56146759-56146930	4	NA	NA	NA	NA	SRD5A3,KDR,							-0.502421	-0.38793	-0.465534	-0.470253	-0.381634	-0.340026	-0.415419	1.30209	1.31703	1.33578	1.7323	1.7468	1.5808	1.65501	2.32006	2.09587	2.21739	2.94454	2.83836	2.41833	2.48754	-1	-1	-1	-1	-1	-1	-1	0	0	1	0	0	0	0
BCL6_M6136_1.02|chr1:160983559-160983730	BCL6_M6136_1.02	chr1:160983559-160983730	2	11	40	-	TGCAGAGAGGGCGGGAGGGAGCCAGGGAGT	ITLN2,F11R,			PVRL4,	PVRL4,	TSTD1,RP11-544M22.3,PVRL4,F11R,		0.529796	0.464924	0.583202	0.462815	0.597937	0.680702	0.639871	3.68539	3.51485	4.06936	4.35362	4.41193	4.45319	3.85234	2.20772	2.10723	2.31614	2.65348	2.36166	2.24509	1.92397	1	1	1	1	1	1	1	0	0	0	0	0	0	0
BCL6_M6136_1.02|chr1:160983559-160983730	BCL6_M6136_1.02	chr1:160983559-160983730	2	7	36	-	GAGAGGGCGGGAGGGAGCCAGGGAGTGAAA	ITLN2,F11R,			PVRL4,	PVRL4,	TSTD1,RP11-544M22.3,PVRL4,F11R,		0.758833	0.695278	0.785169	0.835799	0.95598	0.978689	0.800306	3.68539	3.51485	4.06936	4.35362	4.41193	4.45319	3.85234	1.82649	1.74485	1.95563	1.87092	1.71531	1.75915	1.72877	1	1	1	1	1	1	1	0	0	0	0	0	0	0
BCL6_M6136_1.02|chr1:160983559-160983730	BCL6_M6136_1.02	chr1:160983559-160983730	2	NA	NA	NA	NA	ITLN2,F11R,			PVRL4,	PVRL4,	TSTD1,RP11-544M22.3,PVRL4,F11R,		0.721105	0.653679	0.79598	0.770146	0.872698	0.829519	0.808364	3.68539	3.51485	4.06936	4.35362	4.41193	4.45319	3.85234	1.72885	1.83921	1.89537	2.076	1.88527	2.06265	1.68235	1	1	1	1	1	1	1	0	0	0	0	0	0	0
E2F3_M2271_1.02|chr1:160983559-160983730	E2F3_M2271_1.02	chr1:160983559-160983730	2	20	34	-	GAGGGCGGGAGGGAG	ITLN2,F11R,			PVRL4,	PVRL4,	TSTD1,RP11-544M22.3,PVRL4,F11R,		0.457602	0.394336	0.521822	0.50516	0.624674	0.661833	0.577525	3.68539	3.51485	4.06936	4.35362	4.41193	4.45319	3.85234	2.38402	2.29232	2.44349	2.54109	2.44299	2.27446	2.17298	1	1	1	1	1	1	1	0	0	0	0	0	0	0
E2F3_M2271_1.02|chr1:160983559-160983730	E2F3_M2271_1.02	chr1:160983559-160983730	2	24	38	-	CAGAGAGGGCGGGAG	ITLN2,F11R,			PVRL4,	PVRL4,	TSTD1,RP11-544M22.3,PVRL4,F11R,		0.615958	0.54714	0.675795	0.626011	0.686001	0.783102	0.708817	3.68539	3.51485	4.06936	4.35362	4.41193	4.45319	3.85234	2.12439	2.04388	2.15883	2.35569	2.24289	2.13289	1.89127	1	1	1	1	1	1	1	0	0	0	0	0	0	0
E2F3_M2271_1.02|chr1:160983559-160983730	E2F3_M2271_1.02	chr1:160983559-160983730	2	NA	NA	NA	NA	ITLN2,F11R,			PVRL4,	PVRL4,	TSTD1,RP11-544M22.3,PVRL4,F11R,		0.452415	0.418744	0.476478	0.508359	0.648279	0.792754	0.764186	3.68539	3.51485	4.06936	4.35362	4.41193	4.45319	3.85234	2.28504	2.19923	2.50807	2.59166	2.19159	1.91283	1.74176	1	1	1	1	1	1	1	0	0	0	0	0	0	0
TEAD1_M4047_1.02|chr4:152405951-152406122	TEAD1_M4047_1.02	chr4:152405951-152406122	2	130	140	-	ACATTCCTCAC	PRSS48,PET112,							0.272844	0.345667	0.274285	0.316412	0.26874	0.238038	0.306092	14.7323	11.2653	13.5296	16.6814	15.7946	12.678	9.58558	12.7872	9.07864	11.758	13.2061	13.8115	11.1837	7.59145	1	1	1	1	1	1	1	0	0	1	0	1	0	0
TEAD1_M4047_1.02|chr4:152405951-152406122	TEAD1_M4047_1.02	chr4:152405951-152406122	2	92	102	-	ACATTCCTGGC	PRSS48,PET112,							1.39905	1.33715	1.37956	1.46663	1.56026	1.46053	1.44913	14.7323	11.2653	13.5296	16.6814	15.7946	12.678	9.58558	3.75566	3.09016	3.6132	4.02153	3.61038	3.22659	2.19567	1	1	1	1	1	1	1	0	0	1	0	1	0	0
TEAD1_M4047_1.02|chr4:152405951-152406122	TEAD1_M4047_1.02	chr4:152405951-152406122	2	NA	NA	NA	NA	PRSS48,PET112,							1.63112	1.41481	1.54524	1.67117	1.64923	1.73014	1.61401	14.7323	11.2653	13.5296	16.6814	15.7946	12.678	9.58558	2.96349	2.88649	3.09136	3.2925	3.28617	2.39114	1.96576	1	1	1	1	1	1	1	0	0	1	0	1	0	0
RFX5_disc3|chr5:7269040-7269211	RFX5_disc3	chr5:7269040-7269211	4	127	135	+	AACTGATGA	PAPD7,ADCY2,							-0.310849	-0.305944	-0.393903	-0.395353	-0.468447	-0.217116	-0.331596	3.02236	2.44996	3.12289	3.32472	3.12478	2.99276	2.35592	4.02018	3.35229	4.69189	5.16605	4.96282	3.78105	3.26793	-1	-1	-1	-1	-1	-1	-1	0	0	1	0	0	0	0
RFX5_disc3|chr5:7269040-7269211	RFX5_disc3	chr5:7269040-7269211	4	76	84	+	AACTGATGA	PAPD7,ADCY2,							-0.04285	-0.053848	-0.190888	-0.135894	-0.066919	0.115387	0.050255	3.02236	2.44996	3.12289	3.32472	3.12478	2.99276	2.35592	3.1781	2.60381	3.48656	3.89614	3.21881	2.66245	2.04059	0	0	-1	0	0	0	0	0	0	1	0	0	0	0
RFX5_disc3|chr5:7269040-7269211	RFX5_disc3	chr5:7269040-7269211	4	NA	NA	NA	NA	PAPD7,ADCY2,							-0.096744	-0.155233	-0.189299	-0.280225	-0.216656	-0.088268	-0.073121	3.02236	2.44996	3.12289	3.32472	3.12478	2.99276	2.35592	3.35584	3.01867	3.80753	4.51526	4.04414	3.18689	2.54084	0	-1	-1	-1	-1	0	0	0	0	1	0	0	0	0
RFX5_disc3|chr5:121810074-121810245	RFX5_disc3	chr5:121810074-121810245	2	134	142	-	AACTGATGA	SNX2,SNCAIP,							-0.016524	0.050729	0.05627	-0.015241	0.220707	0.082586	0.152238	6.79777	5.24347	6.66606	6.10214	5.82864	3.67842	2.50532	6.93386	4.99133	5.74694	5.95182	4.55143	3.16215	2.10243	0	0	0	0	1	0	0	0	0	1	0	0	0	0
RFX5_disc3|chr5:121810074-121810245	RFX5_disc3	chr5:121810074-121810245	4	83	91	-	AACTGATGA	SNX2,SNCAIP,							-0.237215	-0.22405	-0.215882	-0.386049	-0.290699	-0.610854	-0.641883	6.79777	5.24347	6.66606	6.10214	5.82864	3.67842	2.50532	8.64885	6.49604	7.64561	8.93402	7.5918	6.52823	4.93622	-1	-1	-1	-1	-1	-1	-1	0	0	1	0	0	0	0
RFX5_disc3|chr5:121810074-121810245	RFX5_disc3	chr5:121810074-121810245	4	NA	NA	NA	NA	SNX2,SNCAIP,							-0.104468	-0.039676	-0.108131	-0.138674	-0.141081	-0.449857	-0.450098	6.79777	5.24347	6.66606	6.10214	5.82864	3.67842	2.50532	7.64816	5.67605	6.92291	7.30144	6.53435	5.72153	4.3703	0	0	0	0	0	-1	-1	0	0	1	0	0	0	0
TATA_known6|chr1:181939130-181939301	TATA_known6	chr1:181939130-181939301	2	123	138	+	GAATTATATATATATA	ZNF648,CACNA1E,							0.502956	0.34512	0.524889	0.452547	0.576955	0.454869	0.275955	3.20641	2.89467	3.4793	3.4579	3.33161	3.61945	3.1871	1.89057	1.80812	1.94159	1.97281	1.66657	1.9435	2.098	1	1	1	1	1	1	1	0	0	1	0	1	0	0
TATA_known6|chr1:181939130-181939301	TATA_known6	chr1:181939130-181939301	2	125	140	+	ATTATATATATATACA	ZNF648,CACNA1E,							0.464656	0.324698	0.413299	0.448916	0.567604	0.516227	0.312349	3.20641	2.89467	3.4793	3.4579	3.33161	3.61945	3.1871	2.04569	1.94475	2.19058	2.0195	1.85889	1.91738	2.07518	1	1	1	1	1	1	1	0	0	1	0	1	0	0
TATA_known6|chr1:181939130-181939301	TATA_known6	chr1:181939130-181939301	2	NA	NA	NA	NA	ZNF648,CACNA1E,							0.342572	0.229467	0.285023	0.32834	0.432381	0.362229	0.264244	3.20641	2.89467	3.4793	3.4579	3.33161	3.61945	3.1871	2.27603	2.105	2.45504	2.27592	1.98633	2.16647	2.07745	1	1	1	1	1	1	1	0	0	1	0	1	0	0
GLI2_1|chr6:683977-684148	GLI2_1	chr6:683977-684148	1	102	115	+	GACCACACACTCGG	HUS1B,EXOC2,							0.130339	0.172631	0.078872	0.210596	0.088819	0.216039	0.119588	1.52236	1.53835	1.37001	1.54163	1.31972	1.40009	1.4706	1.36544	1.28649	1.29296	1.27543	1.18314	1.1566	1.27871	0	0	0	0	0	0	0	0	0	1	0	1	1	0
GLI2_1|chr6:683977-684148	GLI2_1	chr6:683977-684148	1	115	128	+	GACCACACAGCGCC	HUS1B,EXOC2,							0.218343	0.208928	0.004248	0.269418	0.132253	0.271923	0.121799	1.52236	1.53835	1.37001	1.54163	1.31972	1.40009	1.4706	1.26876	1.27398	1.44122	1.22379	1.19003	1.21006	1.31523	0	0	0	0	0	0	0	0	0	1	0	1	1	0
GLI2_1|chr6:683977-684148	GLI2_1	chr6:683977-684148	1	NA	NA	NA	NA	HUS1B,EXOC2,							0.200891	0.117825	0.037027	0.081236	0.112756	0.088067	0.047401	1.52236	1.53835	1.37001	1.54163	1.31972	1.40009	1.4706	1.28089	1.48043	1.38196	1.49803	1.2775	1.46929	1.39329	0	0	0	0	0	0	0	0	0	1	0	1	1	0
MXI1_M4678_1.02|chr6:35181392-35181563	MXI1_M4678_1.02	chr6:35181392-35181563	2	46	60	-	GTCTCCATGGAGACG	TCP11,SCUBE3,		SCUBE3,	ZNF76,RP3-329A5.8,	ZNF76,RP3-329A5.8,	ZNF76,RP3-329A5.8,	ZNF76,RP3-329A5.8,	0.638195	0.429361	0.483394	0.759654	0.727633	0.664002	0.683829	1.44936	1.4698	1.51668	1.78914	1.92337	2.01412	1.98146	0.844341	0.95064	0.991067	0.927356	1.05528	1.0712	1.05226	1	1	0	0	0	0	0	0	0	0	0	0	1	0
MXI1_M4678_1.02|chr6:35181392-35181563	MXI1_M4678_1.02	chr6:35181392-35181563	2	47	61	+	GTCTCCATGGAGACC	TCP11,SCUBE3,		SCUBE3,	ZNF76,RP3-329A5.8,	ZNF76,RP3-329A5.8,	ZNF76,RP3-329A5.8,	ZNF76,RP3-329A5.8,	0.511365	0.456761	0.512221	0.593261	0.778254	0.556698	0.535677	1.44936	1.4698	1.51668	1.78914	1.92337	2.01412	1.98146	0.966854	0.911482	0.944629	1.17487	1.04585	1.32652	1.32582	1	1	1	0	0	0	0	0	0	0	0	0	1	0
MXI1_M4678_1.02|chr6:35181392-35181563	MXI1_M4678_1.02	chr6:35181392-35181563	2	NA	NA	NA	NA	TCP11,SCUBE3,		SCUBE3,	ZNF76,RP3-329A5.8,	ZNF76,RP3-329A5.8,	ZNF76,RP3-329A5.8,	ZNF76,RP3-329A5.8,	0.616975	0.471835	0.404219	0.651821	0.674983	0.565608	0.635395	1.44936	1.4698	1.51668	1.78914	1.92337	2.01412	1.98146	0.863206	0.954476	1.02016	1.06362	1.19724	1.27704	1.09285	1	1	0	0	0	0	0	0	0	0	0	0	1	0
BCL6_M6136_1.02|chr6:98484339-98484510	BCL6_M6136_1.02	chr6:98484339-98484510	1	132	161	-	GAAGAAGAAGGAGAAGAGGAGCATGAGCAC	POU3F2,MMS22L,							0.188005	0.034306	0.178002	0.113402	0.263434	0.154354	0.061224	1.41954	1.40498	1.48941	1.36593	1.28653	1.32733	1.49676	1.24367	1.36604	1.25194	1.2843	1.02037	1.19286	1.38737	0	0	0	0	0	0	0	0	0	1	0	1	1	0
BCL6_M6136_1.02|chr6:98484339-98484510	BCL6_M6136_1.02	chr6:98484339-98484510	1	134	163	-	AAGAAGAAGAAGGAGAAGAGGAGCATGAGC	POU3F2,MMS22L,							0.09047	0.02099	0.175627	0.112262	0.121179	0.05496	-0.02913	1.41954	1.40498	1.48941	1.36593	1.28653	1.32733	1.49676	1.2957	1.30857	1.28152	1.20905	1.1933	1.23262	1.49627	0	0	0	0	0	0	0	0	0	1	0	1	1	0
BCL6_M6136_1.02|chr6:98484339-98484510	BCL6_M6136_1.02	chr6:98484339-98484510	1	NA	NA	NA	NA	POU3F2,MMS22L,							0.157527	0.093112	0.207051	0.016486	0.134599	0.092884	0.037603	1.41954	1.40498	1.48941	1.36593	1.28653	1.32733	1.49676	1.29385	1.26708	1.21942	1.36831	1.243	1.23756	1.38155	0	0	0	0	0	0	0	0	0	1	0	1	1	0
MXI1_M4678_1.02|chr7:73157350-73157521	MXI1_M4678_1.02	chr7:73157350-73157521	2	100	114	-	GTCACCATGGCGACC	CLDN3,ABHD11,					WBSCR28,		0.340777	0.328531	0.526936	0.364549	0.500134	0.507988	0.323906	3.03593	3.57745	4.92118	5.85136	6.24218	18.9537	26.3901	2.13843	2.74948	2.99124	3.34809	4.01098	12.3154	19.676	1	1	1	1	1	1	1	1	0	1	1	0	1	0
MXI1_M4678_1.02|chr7:73157350-73157521	MXI1_M4678_1.02	chr7:73157350-73157521	2	101	115	+	GTCGCCATGGTGACA	CLDN3,ABHD11,					WBSCR28,		0.215048	0.368127	0.440832	0.348178	0.37962	0.326585	0.276195	3.03593	3.57745	4.92118	5.85136	6.24218	18.9537	26.3901	2.23275	2.61528	3.3773	3.67471	4.06511	14.4526	22.673	0	1	1	1	1	0	0	1	0	1	1	0	1	0
MXI1_M4678_1.02|chr7:73157350-73157521	MXI1_M4678_1.02	chr7:73157350-73157521	2	NA	NA	NA	NA	CLDN3,ABHD11,					WBSCR28,		0.355719	0.381743	0.479734	0.446322	0.494699	0.445672	0.328445	3.03593	3.57745	4.92118	5.85136	6.24218	18.9537	26.3901	2.08271	2.52048	2.9325	2.91385	3.59197	11.4885	17.7395	1	1	1	1	1	1	1	1	0	1	1	0	1	0
ESRRA_disc4|chr7:102158184-102158355	ESRRA_disc4	chr7:102158184-102158355	1	146	159	+	GGGGGACACTGCGC	SPDYE2,RASA4B,							0	0	0	0	0	0	0	0	0	0	0	0	0	0	3.51848	2.02642	3.03483	2.19541	1.13734	4.41607	2.16952	0	0	0	0	0	0	0	1	0	0	0	0	0	0
ESRRA_disc4|chr7:102158184-102158355	ESRRA_disc4	chr7:102158184-102158355	1	80	93	+	CGGGGGCGGGGCGG	SPDYE2,RASA4B,							0	0	0	0	0	0	0	0	0	0	0	0	0	0	1.39663	1.10573	1.31127	1.30365	1.14315	1.32042	1.154	0	0	0	0	0	0	0	1	0	0	0	0	0	0
ESRRA_disc4|chr7:102158184-102158355	ESRRA_disc4	chr7:102158184-102158355	1	NA	NA	NA	NA	SPDYE2,RASA4B,							0	0	0	0	0	0	0	0	0	0	0	0	0	0	1.30892	1.12476	1.2984	1.25023	1.34322	1.30241	1.1649	0	0	0	0	0	0	0	1	0	0	0	0	0	0
ZNF219_M6553_1.02|chr7:102158184-102158355	ZNF219_M6553_1.02	chr7:102158184-102158355	2	50	61	+	AGGGGGGGCGGG	SPDYE2,RASA4B,							0	0	0	0	0	0	0	0	0	0	0	0	0	0	1.87676	1.64679	1.55228	1.7836	1.65999	1.95202	1.64565	0	0	0	0	0	0	0	1	0	0	0	0	0	0
ZNF219_M6553_1.02|chr7:102158184-102158355	ZNF219_M6553_1.02	chr7:102158184-102158355	1	83	94	+	GGGCGGGGCGGC	SPDYE2,RASA4B,							0	0	0	0	0	0	0	0	0	0	0	0	0	0	1.2234	1.18122	1.15342	1.32696	1.21418	1.36548	1.12166	0	0	0	0	0	0	0	1	0	0	0	0	0	0
ZNF219_M6553_1.02|chr7:102158184-102158355	ZNF219_M6553_1.02	chr7:102158184-102158355	2	NA	NA	NA	NA	SPDYE2,RASA4B,							0	0	0	0	0	0	0	0	0	0	0	0	0	0	1.17022	1.0367	1.16534	1.18294	1.34245	1.25258	1.16931	0	0	0	0	0	0	0	1	0	0	0	0	0	0
BCL6_M6136_1.02|chr1:205641296-205641467	BCL6_M6136_1.02	chr1:205641296-205641467	1	23	52	-	GTGAGGGGGGGGAATGGAAACCGAGAAGAA	SLC45A3,ELK4,					AC119673.1,		0.612768	0.50934	0.560404	0.544357	0.53697	0.667562	0.476805	2.3073	2.16099	2.35214	2.44672	2.35593	2.91254	2.16938	1.2737	1.33146	1.28281	1.43561	1.37514	1.48727	1.34451	1	1	1	1	1	1	1	1	1	1	0	0	0	0
BCL6_M6136_1.02|chr1:205641296-205641467	BCL6_M6136_1.02	chr1:205641296-205641467	2	25	54	-	GGGTGAGGGGGGGGAATGGAAACCGAGAAG	SLC45A3,ELK4,					AC119673.1,		0.687967	0.357048	0.28155	0.654088	-0.080995	0.622413	-0.182113	2.3073	2.16099	2.35214	2.44672	2.35593	2.91254	2.16938	1.10477	1.2867	1.34523	1.28723	2.58293	1.42422	2.17197	1	0	0	1	0	1	0	1	1	1	0	0	0	0
BCL6_M6136_1.02|chr1:205641296-205641467	BCL6_M6136_1.02	chr1:205641296-205641467	1	NA	NA	NA	NA	SLC45A3,ELK4,					AC119673.1,		0.381497	0.296463	0.753868	0.517401	0.221017	0.747723	0.187816	2.3073	2.16099	2.35214	2.44672	2.35593	2.91254	2.16938	1.7985	1.47021	1.06632	1.58404	1.41473	1.33988	1.88406	1	0	1	1	0	1	0	1	1	1	0	0	0	0
TEAD1_M4047_1.02|chr7:107573352-107573523	TEAD1_M4047_1.02	chr7:107573352-107573523	1	28	38	-	GCATTCCTCTG	LAMB1,DLD,							0.19255	0.18398	0.267814	0.339395	0.222139	0.406367	0.368114	1.6486	1.63053	1.69861	1.67641	1.5387	1.67477	2.14518	1.28269	1.41186	1.27764	1.10668	1.18681	1.12211	1.39234	0	0	0	0	0	0	0	0	0	1	0	1	0	0
TEAD1_M4047_1.02|chr7:107573352-107573523	TEAD1_M4047_1.02	chr7:107573352-107573523	4	97	107	+	ACATTCCACAG	LAMB1,DLD,							-0.365047	-0.216236	-0.33643	-0.317907	-0.408275	-0.140752	-0.005892	1.6486	1.63053	1.69861	1.67641	1.5387	1.67477	2.14518	2.27796	2.02994	2.37868	2.2035	2.24552	1.97751	2.01906	-1	-1	-1	-1	-1	0	0	0	0	1	0	1	0	0
TEAD1_M4047_1.02|chr7:107573352-107573523	TEAD1_M4047_1.02	chr7:107573352-107573523	1	NA	NA	NA	NA	LAMB1,DLD,							0.101823	0.067337	0.177733	0.137473	0.172746	0.288288	0.413424	1.6486	1.63053	1.69861	1.67641	1.5387	1.67477	2.14518	1.50719	1.48849	1.42295	1.48289	1.30023	1.31697	1.43353	0	0	0	0	0	0	0	0	0	1	0	1	0	0
BHLHE40_disc2|chr8:10192311-10192482	BHLHE40_disc2	chr8:10192311-10192482	2	60	76	+	CGCTCTGGCCGCTCCCG	PRSS55,MSRA,							0.176744	0.280426	0.275811	0.282458	0.315289	0.272154	0.466473	2.79302	2.65496	2.85728	3.10218	2.82787	3.18216	3.57179	2.26983	2.03784	2.28503	2.33393	2.03749	2.3057	2.12413	1	1	1	1	1	1	1	1	1	1	0	0	0	0
BHLHE40_disc2|chr8:10192311-10192482	BHLHE40_disc2	chr8:10192311-10192482	2	68	84	-	GGGGCAGACGGGAGCGG	PRSS55,MSRA,							0.301068	0.297161	0.483755	0.417585	0.395307	0.387194	0.591162	2.79302	2.65496	2.85728	3.10218	2.82787	3.18216	3.57179	2.11583	1.96925	1.85495	2.03372	1.99537	2.19755	1.91363	1	1	1	1	1	1	1	1	1	1	0	0	0	0
BHLHE40_disc2|chr8:10192311-10192482	BHLHE40_disc2	chr8:10192311-10192482	1	NA	NA	NA	NA	PRSS55,MSRA,							0.465776	0.512638	0.544227	0.669932	0.607303	0.77071	0.808025	2.79302	2.65496	2.85728	3.10218	2.82787	3.18216	3.57179	1.78699	1.65929	1.75459	1.54392	1.55057	1.4494	1.51457	1	1	1	1	1	1	1	1	1	1	0	0	0	0
MXI1_M4678_1.02|chr8:10192311-10192482	MXI1_M4678_1.02	chr8:10192311-10192482	2	135	149	-	GCTGCCATAGCAACG	PRSS55,MSRA,							0.004097	0.098416	0.080204	0.090624	0.053284	0.107543	0.321374	2.79302	2.65496	2.85728	3.10218	2.82787	3.18216	3.57179	2.79639	2.52903	2.80308	2.92215	2.74184	2.78223	2.63422	0	1	0	1	0	1	1	1	1	1	0	0	0	0
MXI1_M4678_1.02|chr8:10192311-10192482	MXI1_M4678_1.02	chr8:10192311-10192482	2	136	150	+	GTTGCTATGGCAGCC	PRSS55,MSRA,							0.125702	0.161396	0.11669	0.123693	0.134636	0.186282	0.285073	2.79302	2.65496	2.85728	3.10218	2.82787	3.18216	3.57179	2.47999	2.32078	2.63216	2.80655	2.46994	2.61449	2.64852	1	1	1	1	1	1	1	1	1	1	0	0	0	0
MXI1_M4678_1.02|chr8:10192311-10192482	MXI1_M4678_1.02	chr8:10192311-10192482	2	NA	NA	NA	NA	PRSS55,MSRA,							0.212435	0.237032	0.253035	0.266926	0.212657	0.350845	0.463881	2.79302	2.65496	2.85728	3.10218	2.82787	3.18216	3.57179	2.21793	2.042	2.2815	2.38752	2.33385	2.15312	2.2133	1	1	1	1	1	1	1	1	1	1	0	0	0	0
FOSL1_M6231_1.02|chr8:110274714-110274885	FOSL1_M6231_1.02	chr8:110274714-110274885	1	39	50	-	CTCTGACTGGTT	TRHR,ENY2,							-0.013201	-0.036626	0.041606	0.06712	0.051774	-0.183934	-0.07947	1.17415	1.10504	1.183	1.19592	1.19074	1.00467	1.29157	1.17848	1.17146	1.17242	1.13139	1.07403	1.16564	1.2847	0	0	0	0	0	0	0	0	0	1	0	1	0	0
FOSL1_M6231_1.02|chr8:110274714-110274885	FOSL1_M6231_1.02	chr8:110274714-110274885	1	63	74	-	CCCTGATTGACC	TRHR,ENY2,							-0.010324	-0.086122	-0.141924	0.085804	-0.033864	-0.011282	-0.014313	1.17415	1.10504	1.183	1.19592	1.19074	1.00467	1.29157	1.17748	1.15002	1.26089	1.11183	1.13993	1.00743	1.32491	0	0	0	0	0	0	0	0	0	1	0	1	0	0
FOSL1_M6231_1.02|chr8:110274714-110274885	FOSL1_M6231_1.02	chr8:110274714-110274885	1	NA	NA	NA	NA	TRHR,ENY2,							-0.072093	-0.132123	-0.136721	0.014672	-0.042622	-0.218088	-0.102429	1.17415	1.10504	1.183	1.19592	1.19074	1.00467	1.29157	1.25276	1.24571	1.27642	1.15133	1.19406	1.29515	1.44282	0	0	0	0	0	0	0	0	0	1	0	1	0	0
KLF15_M6321_1.02|chr8:142444173-142444344	KLF15_M6321_1.02	chr8:142444173-142444344	1	55	71	+	GTTGGGGGGGTGGGGGG	PTP4A3,							0	0	0	0	0	0	0	0	0	0	0	0	0	0	1.79529	1.50229	1.66648	1.49522	1.53879	1.39406	1.48232	0	0	0	0	0	0	0	0	0	1	0	0	0	0
KLF15_M6321_1.02|chr8:142444173-142444344	KLF15_M6321_1.02	chr8:142444173-142444344	1	63	79	+	GGTGGGGGGTGGGGTGG	PTP4A3,							0	0	0	0	0	0	0	0	0	0	0	0	0	0	1.91171	1.86123	1.78384	1.87587	1.70678	1.61766	1.64363	0	0	0	0	0	0	0	0	0	1	0	0	0	0
KLF15_M6321_1.02|chr8:142444173-142444344	KLF15_M6321_1.02	chr8:142444173-142444344	2	NA	NA	NA	NA	PTP4A3,							0	0	0	0	0	0	0	0	0	0	0	0	0	0	1.52931	1.46548	1.79002	1.58275	1.53035	1.41095	1.56707	0	0	0	0	0	0	0	0	0	1	0	0	0	0
SP8_1|chr8:142444173-142444344	SP8_1	chr8:142444173-142444344	2	57	68	-	CCCACCCCCCCA	PTP4A3,							0	0	0	0	0	0	0	0	0	0	0	0	0	0	2.25426	2.13347	2.19903	2.15531	2.05961	2.47669	1.88113	0	0	0	0	0	0	0	0	0	1	0	0	0	0
SP8_1|chr8:142444173-142444344	SP8_1	chr8:142444173-142444344	1	82	93	-	GCCCCACCCACC	PTP4A3,							0	0	0	0	0	0	0	0	0	0	0	0	0	0	1.20454	1.13437	1.16877	1.04111	0.949206	0.898957	1.25781	0	0	0	0	0	0	0	0	0	1	0	0	0	0
SP8_1|chr8:142444173-142444344	SP8_1	chr8:142444173-142444344	2	NA	NA	NA	NA	PTP4A3,							0	0	0	0	0	0	0	0	0	0	0	0	0	0	1.1465	0.844621	1.01904	1.03903	2.08798	1.02049	2.4338	0	0	0	0	0	0	0	0	0	1	0	0	0	0
SP8_1|chr8:142692020-142692191	SP8_1	chr8:142692020-142692191	2	143	154	-	GCCACCCCCACT	TSNARE1,PTP4A3,							0.637398	0.733705	0.636138	0.706876	0.816858	0.889893	0.658577	3.48518	3.26852	3.14965	3.71215	3.89402	5.36591	5.9485	1.71509	1.61733	1.65946	1.78253	1.77967	2.56828	2.72512	1	1	1	1	1	1	1	0	0	1	0	0	1	0
SP8_1|chr8:142692020-142692191	SP8_1	chr8:142692020-142692191	2	65	76	-	GCCACGGCCACT	TSNARE1,PTP4A3,							0.09761	0.18835	0.089225	0.153296	0.246749	0.549936	0.417511	3.48518	3.26852	3.14965	3.71215	3.89402	5.36591	5.9485	2.85641	2.84838	2.86319	2.98688	3.33619	3.39054	3.44907	0	0	0	0	0	1	1	0	0	1	0	0	1	0
SP8_1|chr8:142692020-142692191	SP8_1	chr8:142692020-142692191	2	NA	NA	NA	NA	TSNARE1,PTP4A3,							0.73226	0.857567	0.745511	0.831954	0.953706	1.27643	1.11594	3.48518	3.26852	3.14965	3.71215	3.89402	5.36591	5.9485	1.54626	1.46501	1.44643	1.59247	1.48372	1.60597	1.86742	1	1	1	1	1	1	1	0	0	1	0	0	1	0
BCL6_M6136_1.02|chr9:16768931-16769102	BCL6_M6136_1.02	chr9:16768931-16769102	1	20	49	+	GAAGAGGGGAAGAAGAAGCTGAGAAGTAGG	BNC2,							0.919864	0.829618	0.881135	0.897145	0.973616	0.753787	0.656778	3.02456	2.89079	2.83051	2.8877	2.84175	2.29346	2.08356	1.21873	1.21918	1.12815	1.15775	1.02662	1.06291	1.00151	1	1	1	1	1	1	1	0	0	1	0	1	0	0
BCL6_M6136_1.02|chr9:16768931-16769102	BCL6_M6136_1.02	chr9:16768931-16769102	1	6	35	+	GTGGCAGGAGAATAGAAGAGGGGAAGAAGA	BNC2,							0.930469	0.775369	0.815086	0.936617	0.86505	0.658246	0.534068	3.02456	2.89079	2.83051	2.8877	2.84175	2.29346	2.08356	1.20766	1.23763	1.1743	1.11783	1.10918	1.1662	1.30676	1	1	1	1	1	1	1	0	0	1	0	1	0	0
BCL6_M6136_1.02|chr9:16768931-16769102	BCL6_M6136_1.02	chr9:16768931-16769102	1	NA	NA	NA	NA	BNC2,							0.895916	0.885748	0.819401	0.958792	1.10464	0.761715	0.490338	3.02456	2.89079	2.83051	2.8877	2.84175	2.29346	2.08356	1.22526	1.21653	1.19182	1.06452	0.908047	0.976736	1.22672	1	1	1	1	1	1	1	0	0	1	0	1	0	0
IRF_known20|chr9:32344650-32344821	IRF_known20	chr9:32344650-32344821	4	2	15	-	GTGAAACTGAAAGC	ACO1,							-0.370843	-0.325002	-0.442742	-0.323201	-0.298858	-0.062457	0.040697	6.05721	4.75717	5.57108	5.71544	5.50588	4.42828	3.9861	8.47755	6.93993	8.8194	7.88976	7.23911	4.82956	3.84444	-1	-1	-1	-1	-1	0	0	0	0	1	0	0	0	0
IRF_known20|chr9:32344650-32344821	IRF_known20	chr9:32344650-32344821	2	8	21	-	CAGAAAGTGAAACT	ACO1,							0.7055	0.709774	0.802673	0.692808	0.832423	0.740452	0.760322	6.05721	4.75717	5.57108	5.71544	5.50588	4.42828	3.9861	2.73525	2.31938	2.44913	2.67472	2.24958	1.96218	1.91568	1	1	1	1	1	1	1	0	0	1	0	0	0	0
IRF_known20|chr9:32344650-32344821	IRF_known20	chr9:32344650-32344821	2	NA	NA	NA	NA	ACO1,							-0.00503	0.12613	0.015722	0.124905	0.100035	0.478465	0.496459	6.05721	4.75717	5.57108	5.71544	5.50588	4.42828	3.9861	6.0143	4.27759	5.49081	5.19815	4.82557	2.81015	2.36579	0	1	0	0	0	1	1	0	0	1	0	0	0	0
LMX1A_1|chr1:228110601-228110772	LMX1A_1	chr1:228110601-228110772	1	44	60	-	CATTTTAATTAAATTGG	WNT9A,PRSS38,							-0.069562	-0.137437	-0.063115	-0.047962	-0.170145	-0.20174	0.066848	1.14165	1.24316	1.30236	1.33038	1.12863	1.14114	1.51413	1.22125	1.36023	1.35721	1.38131	1.29017	1.37353	1.52283	0	0	0	0	0	0	0	0	0	0	0	0	1	0
LMX1A_1|chr1:228110601-228110772	LMX1A_1	chr1:228110601-228110772	1	45	61	+	CAATTTAATTAAAATGT	WNT9A,PRSS38,							0.044882	-0.059536	-0.123204	0.188679	-0.533506	-0.035725	0.040464	1.14165	1.24316	1.30236	1.33038	1.12863	1.14114	1.51413	1.12642	1.25937	1.45514	1.22789	1.83188	1.27062	1.43081	0	0	0	0	0	0	0	0	0	0	0	0	1	0
LMX1A_1|chr1:228110601-228110772	LMX1A_1	chr1:228110601-228110772	1	NA	NA	NA	NA	WNT9A,PRSS38,							-0.133252	-0.112685	-0.027697	-0.042825	-0.177544	-0.169098	-0.015726	1.14165	1.24316	1.30236	1.33038	1.12863	1.14114	1.51413	1.30931	1.34965	1.39699	1.36162	1.2955	1.33879	1.55326	0	0	0	0	0	0	0	0	0	0	0	0	1	0
LHX3_3|chr9:73735655-73735826	LHX3_3	chr9:73735655-73735826	1	126	142	-	AGAATTAATTAACTTCT	TRPM3,KLF9,							0.771286	0.926284	0.002001	1.20307	-0.366414	0.895561	0.375178	1.34864	1.40362	1.23889	1.12132	1.0189	0.954984	1.07003	0.73407	0.614699	1.52868	0.391764	0.865148	0.378251	0	0	0	0	0	0	0	0	0	0	1	0	0	0	0
LHX3_3|chr9:73735655-73735826	LHX3_3	chr9:73735655-73735826	1	127	143	+	GAAGTTAATTAATTCTG	TRPM3,KLF9,							0.734728	-0.186193	-0.025918	0.245656	0.521301	0.742762	0.748572	1.34864	1.40362	1.23889	1.12132	1.0189	0.954984	1.07003	0.603896	1.5677	1.36516	1.00029	0.59521	0.722163	0.394314	0	0	0	0	0	0	0	0	0	1	0	0	0	0
LHX3_3|chr9:73735655-73735826	LHX3_3	chr9:73735655-73735826	1	NA	NA	NA	NA	TRPM3,KLF9,							0	0	0	0	0	0	0	1.34864	1.40362	1.23889	1.12132	1.0189	0.954984	1.07003	0	0	0	0	0	0	0	0	0	0	0	0	0	0	0	0	1	0	0	0	0
LHX5_1|chr9:73735655-73735826	LHX5_1	chr9:73735655-73735826	1	126	142	-	AGAATTAATTAACTTCT	TRPM3,KLF9,							-0.200587	0.83739	0.53065	0.586123	-0.346442	-0.849109	0.797568	1.34864	1.40362	1.23889	1.12132	1.0189	0.954984	1.07003	1.47919	0.624985	0.856457	0.68582	1.49887	1.87968	0	0	0	0	0	0	0	0	0	0	1	0	0	0	0
LHX5_1|chr9:73735655-73735826	LHX5_1	chr9:73735655-73735826	1	127	143	+	GAAGTTAATTAATTCTG	TRPM3,KLF9,							0	0	0	0	0	0	0	1.34864	1.40362	1.23889	1.12132	1.0189	0.954984	1.07003	0	0	0	0	0	0	0	0	0	0	0	0	0	0	0	0	1	0	0	0	0
LHX5_1|chr9:73735655-73735826	LHX5_1	chr9:73735655-73735826	1	NA	NA	NA	NA	TRPM3,KLF9,							1.05856	0.093569	-1.06686	1.06466	-0.009989	0.044595	0.018258	1.34864	1.40362	1.23889	1.12132	1.0189	0.954984	1.07003	1.45654	0	0	0	0	0	0	0	0	0	0	0	0	0	0	0	1	0	0	0	0
ZIC2_2|chr9:123638639-123638810	ZIC2_2	chr9:123638639-123638810	4	74	88	-	GCCACCCGGGGGCCC	PSMD5,PHF19,						TRAF1,	-0.441437	-0.383985	-0.265533	-0.100174	-0.18309	-0.231472	-0.20186	1.88384	1.71239	2.39537	3.15984	3.16256	3.40856	3.26103	3.01484	2.5527	3.20034	3.54271	3.66478	4.36574	3.84426	-1	-1	-1	0	-1	-1	-1	1	0	0	0	0	0	0
ZIC2_2|chr9:123638639-123638810	ZIC2_2	chr9:123638639-123638810	4	75	89	+	GGCCCCCGGGTGGCG	PSMD5,PHF19,						TRAF1,	-0.273589	-0.328037	-0.122145	0.00449	-0.026852	-0.006894	-0.05094	1.88384	1.71239	2.39537	3.15984	3.16256	3.40856	3.26103	2.48454	2.38916	2.7674	3.11689	3.07332	3.60183	3.24573	-1	-1	0	0	0	0	0	1	0	0	0	0	0	0
ZIC2_2|chr9:123638639-123638810	ZIC2_2	chr9:123638639-123638810	4	NA	NA	NA	NA	PSMD5,PHF19,						TRAF1,	-0.212978	-0.233641	-0.034689	0.161548	0.133697	0.10085	0.017242	1.88384	1.71239	2.39537	3.15984	3.16256	3.40856	3.26103	2.40244	2.18664	2.49711	2.77422	2.6613	3.381	3.20409	-1	-1	0	1	1	0	0	1	0	0	0	0	0	0
MXI1_M4678_1.02|chr9:126122582-126122753	MXI1_M4678_1.02	chr9:126122582-126122753	2	70	84	-	GTTGCCAGGGCAACG	DENND1A,CRB2,							0.33475	0.367267	0.439343	0.465915	0.559248	0.65399	0.722817	4.28593	3.68653	4.40569	4.985	4.8489	5.64057	5.62694	2.78579	2.33191	2.49731	3.03339	2.79939	2.77919	2.64049	1	1	1	1	1	1	1	0	0	1	0	1	1	0
MXI1_M4678_1.02|chr9:126122582-126122753	MXI1_M4678_1.02	chr9:126122582-126122753	2	71	85	+	GTTGCCCTGGCAACA	DENND1A,CRB2,							0.276826	0.371707	0.391209	0.482644	0.498386	0.559194	0.489647	4.28593	3.68653	4.40569	4.985	4.8489	5.64057	5.62694	3.11509	2.55327	2.91589	2.94556	2.78202	3.16614	3.52483	1	1	1	1	1	1	1	0	0	1	0	1	1	0
MXI1_M4678_1.02|chr9:126122582-126122753	MXI1_M4678_1.02	chr9:126122582-126122753	2	NA	NA	NA	NA	DENND1A,CRB2,							0.362404	0.443875	0.432724	0.445422	0.507836	0.584214	0.651355	4.28593	3.68653	4.40569	4.985	4.8489	5.64057	5.62694	2.83731	2.31233	2.62845	3.07552	2.82236	2.95388	2.76356	1	1	1	1	1	1	1	0	0	1	0	1	1	0
BCL6_M6136_1.02|chrX:71272534-71272705	BCL6_M6136_1.02	chrX:71272534-71272705	1	104	133	-	AAAGGGGTGGAGAGAGGGATGGCTCAGGAG	PIN4,NHSL2,							2.37178	2.00601	2.2541	2.33261	2.35604	2.12407	1.92315	13.8857	10.6313	12.9772	13.9839	12.5407	10.3303	8.40393	1.36336	1.44914	1.34054	1.38763	1.30857	1.26395	1.25655	1	1	1	1	1	1	1	0	0	0	0	0	0	0
BCL6_M6136_1.02|chrX:71272534-71272705	BCL6_M6136_1.02	chrX:71272534-71272705	1	113	142	-	AGGGTGAAGAAAGGGGTGGAGAGAGGGATG	PIN4,NHSL2,							2.08366	1.84456	1.99885	2.10176	2.1755	1.90714	1.7275	13.8857	10.6313	12.9772	13.9839	12.5407	10.3303	8.40393	1.96752	1.76207	1.90129	1.89762	1.66893	1.54919	1.61879	1	1	1	1	1	1	1	0	0	0	0	0	0	0
BCL6_M6136_1.02|chrX:71272534-71272705	BCL6_M6136_1.02	chrX:71272534-71272705	2	NA	NA	NA	NA	PIN4,NHSL2,							1.94197	1.71202	1.88031	1.8492	1.90445	1.67199	1.62914	13.8857	10.6313	12.9772	13.9839	12.5407	10.3303	8.40393	2.03403	1.9668	2.07434	2.21268	1.96426	1.88093	1.7493	1	1	1	1	1	1	1	0	0	0	0	0	0	0
ESRRA_disc4|chr1:233431341-233431512	ESRRA_disc4	chr1:233431341-233431512	1	1	14	-	GGGGGCGACGGCGG	PCNXL2,NTPCR,	PCNXL2,	PCNXL2,					0.167381	0.231555	0.06523	0.304443	0.088943	0.109917	0.271146	1.44159	1.6335	1.48646	1.74765	1.61964	1.60095	1.74378	1.24609	1.27869	1.41178	1.30521	1.39853	1.50115	1.34813	0	0	0	0	0	0	0	0	0	0	0	0	0	0
ESRRA_disc4|chr1:233431341-233431512	ESRRA_disc4	chr1:233431341-233431512	1	57	70	-	GCGGGTCCGGGCGG	PCNXL2,NTPCR,	PCNXL2,	PCNXL2,					0.222162	0.334333	0.145289	0.266801	0.21903	0.150526	0.228786	1.44159	1.6335	1.48646	1.74765	1.61964	1.60095	1.74378	1.21591	1.14604	1.24205	1.39247	1.31997	1.41101	1.45791	0	0	0	0	0	0	0	0	0	0	0	0	0	0
ESRRA_disc4|chr1:233431341-233431512	ESRRA_disc4	chr1:233431341-233431512	1	NA	NA	NA	NA	PCNXL2,NTPCR,	PCNXL2,	PCNXL2,					0.215318	0.091283	0.098587	0.210924	0.204751	0.200286	0.157346	1.44159	1.6335	1.48646	1.74765	1.61964	1.60095	1.74378	1.2902	1.52354	1.41027	1.47219	1.34386	1.44251	1.87314	0	0	0	0	0	0	0	0	0	0	0	0	0	0
NR2F2_M5676_1.02|chr1:27933863-27934034	NR2F2_M5676_1.02	chr1:27933863-27934034	2	149	163	-	TTGCCCTCTGGCCTC	FGR,AHDC1,			RNU6-949P,IFI6,	RNU6-949P,IFI6,	RP11-288L9.4,RP11-288L9.1,	RP11-288L9.4,RP1-159A19.3,RNU6-949P,IFI6,FGR,	0.09109	0.0704	0.052537	0.033941	0.022959	0.072644	0.046656	7.01486	5.84777	6.54531	7.21682	7.2881	8.62551	8.95528	6.43907	5.64386	6.52402	7.36222	7.17508	8.30952	8.34974	0	0	0	0	0	0	0	1	0	1	0	0	1	0
NR2F2_M5676_1.02|chr1:27933863-27934034	NR2F2_M5676_1.02	chr1:27933863-27934034	2	156	170	-	CTGACCTTTGCCCTC	FGR,AHDC1,			RNU6-949P,IFI6,	RNU6-949P,IFI6,	RP11-288L9.4,RP11-288L9.1,	RP11-288L9.4,RP1-159A19.3,RNU6-949P,IFI6,FGR,	0.015153	0.067616	-0.097788	-0.003948	-0.095308	-0.004961	-0.008104	7.01486	5.84777	6.54531	7.21682	7.2881	8.62551	8.95528	7.02142	5.66571	7.0324	7.53145	8.37641	8.78214	9.21902	0	0	0	0	0	0	0	1	0	1	0	0	1	0
NR2F2_M5676_1.02|chr1:27933863-27934034	NR2F2_M5676_1.02	chr1:27933863-27934034	2	NA	NA	NA	NA	FGR,AHDC1,			RNU6-949P,IFI6,	RNU6-949P,IFI6,	RP11-288L9.4,RP11-288L9.1,	RP11-288L9.4,RP1-159A19.3,RNU6-949P,IFI6,FGR,	0.068263	0.120619	0.029134	-0.032117	0.014566	0.025597	-0.015956	7.01486	5.84777	6.54531	7.21682	7.2881	8.62551	8.95528	6.76282	5.58219	6.595	8.0533	8.08442	9.19296	9.73688	0	0	0	0	0	0	0	1	0	1	0	0	1	0
CTCFL_disc1|chr10:73368864-73369035	CTCFL_disc1	chr10:73368864-73369035	1	23	32	-	ACGCCCCCTG	SLC29A3,C10orf105,							0.135403	-0.077045	-0.086207	-0.226319	-0.058912	0.021273	0.261683	1.85716	1.61179	1.79974	1.43552	1.66644	1.90818	2.51723	1.72943	1.71715	1.68414	1.82175	1.61393	1.87261	1.66378	0	0	0	0	0	0	0	1	1	0	0	0	1	0
CTCFL_disc1|chr10:73368864-73369035	CTCFL_disc1	chr10:73368864-73369035	1	88	97	+	GCTCCCCCTG	SLC29A3,C10orf105,							0.10264	-0.128718	-0.140219	-0.227176	0.042362	0.163698	0.328953	1.85716	1.61179	1.79974	1.43552	1.66644	1.90818	2.51723	1.78421	1.82195	1.85877	1.76099	1.54743	1.66339	1.56951	0	0	0	0	0	0	0	1	1	0	0	0	1	0
CTCFL_disc1|chr10:73368864-73369035	CTCFL_disc1	chr10:73368864-73369035	1	NA	NA	NA	NA	SLC29A3,C10orf105,							0.072922	-0.196725	-0.17625	-0.269725	0.01609	0.224487	0.131151	1.85716	1.61179	1.79974	1.43552	1.66644	1.90818	2.51723	1.75149	1.86901	1.98367	1.77885	1.44298	1.49477	1.97451	0	0	0	0	0	0	0	1	1	0	0	0	1	0
NFIA_M5662_1.02|chr16:64614549-64614720	NFIA_M5662_1.02	chr16:64614549-64614720	1	103	117	+	ATGGCAACCAGCCAG	CDH11,							-0.203591	-0.01531	-0.01502	-0.299237	-0.189893	-0.262264	-0.14241	1.21658	1.31912	1.12838	1.27181	1.08458	1.04225	1.20298	1.50685	1.49056	1.31924	1.5568	1.4273	1.64007	1.52218	0	0	0	0	0	0	0	0	0	1	0	0	0	0
NFIA_M5662_1.02|chr16:64614549-64614720	NFIA_M5662_1.02	chr16:64614549-64614720	2	95	109	-	TTGCCATGATGCCAG	CDH11,							-0.161577	0.078507	0.050497	-0.004371	0.171496	-0.455585	-0.33443	1.21658	1.31912	1.12838	1.27181	1.08458	1.04225	1.20298	1.5111	1.18855	1.14424	1.30021	0.947025	1.53617	1.70177	0	0	0	0	0	0	0	0	0	1	0	0	0	0
NFIA_M5662_1.02|chr16:64614549-64614720	NFIA_M5662_1.02	chr16:64614549-64614720	1	NA	NA	NA	NA	CDH11,							0.229568	0.184568	-0.048546	0.160301	-0.247779	0.20894	-0.180699	1.21658	1.31912	1.12838	1.27181	1.08458	1.04225	1.20298	1.05486	1.17875	1.24005	1.10881	1.2404	0.77776	1.39111	0	0	0	0	0	0	0	0	0	1	0	0	0	0
NFIB_1|chr16:64614549-64614720	NFIB_1	chr16:64614549-64614720	3	103	117	+	ATGGCAACCAGCCAG	CDH11,							0.036736	-0.026227	-0.059244	0.296239	-0.05448	-0.15819	-0.557815	1.21658	1.31912	1.12838	1.27181	1.08458	1.04225	1.20298	1.16873	1.38613	1.14853	0.845658	0.962993	1.2392	2.47391	0	0	0	0	0	0	-1	0	0	1	0	0	0	0
NFIB_1|chr16:64614549-64614720	NFIB_1	chr16:64614549-64614720	1	95	109	-	TTGCCATGATGCCAG	CDH11,							-0.374185	0.084835	0.328395	0.500181	0.330334	-0.037904	0.007182	1.21658	1.31912	1.12838	1.27181	1.08458	1.04225	1.20298	1.80258	1.09371	0.747638	0.73851	0.799059	1.21452	0.979841	0	0	0	0	0	0	0	0	0	1	0	0	0	0
NFIB_1|chr16:64614549-64614720	NFIB_1	chr16:64614549-64614720	1	NA	NA	NA	NA	CDH11,							-0.174974	0.128697	0.605534	0.108189	-0.026689	0.20225	0.291165	1.21658	1.31912	1.12838	1.27181	1.08458	1.04225	1.20298	1.48125	1.23611	0.664582	0.978723	1.06261	0.834302	0.969261	0	0	1	0	0	0	0	0	0	1	0	0	0	0
ESRRA_disc4|chr10:33247227-33247398	ESRRA_disc4	chr10:33247227-33247398	2	80	93	-	GAGGGCGGCGGCGG	NRP1,ITGB1,							0.267816	0.381666	0.290295	0.30665	0.283761	0.343242	0.331596	7.29847	6.77589	7.4692	9.85903	8.11557	9.79683	8.76666	5.67442	4.33011	5.9472	7.80151	6.48129	7.27697	6.58716	1	1	1	1	1	1	1	0	0	1	0	0	0	0
ESRRA_disc4|chr10:33247227-33247398	ESRRA_disc4	chr10:33247227-33247398	2	86	99	-	GAGGGAGAGGGCGG	NRP1,ITGB1,							0.808406	0.821582	0.782846	0.935635	0.819985	0.912579	0.851585	7.29847	6.77589	7.4692	9.85903	8.11557	9.79683	8.76666	3.21227	3.02053	3.65958	3.94368	3.66336	4.09444	3.98456	1	1	1	1	1	1	1	0	0	1	0	0	0	0
ESRRA_disc4|chr10:33247227-33247398	ESRRA_disc4	chr10:33247227-33247398	2	NA	NA	NA	NA	NRP1,ITGB1,							1.18185	1.08938	1.2036	1.27009	1.10806	1.21205	1.05296	7.29847	6.77589	7.4692	9.85903	8.11557	9.79683	8.76666	2.45344	2.28162	2.52215	2.77639	2.75713	2.93795	3.24788	1	1	1	1	1	1	1	0	0	1	0	0	0	0
ZIC2_2|chr17:19314399-19314570	ZIC2_2	chr17:19314399-19314570	1	98	112	-	CACCCCAGGGGGAGG	RNF112,MFAP4,					AC005722.4,		0.083579	0.148174	0.096453	0.21677	0.199018	0.21856	0.1153	1.47534	1.41771	1.48845	1.57348	1.65329	1.61383	1.73408	1.30827	1.25021	1.36334	1.31019	1.3453	1.33105	1.63487	0	0	0	0	0	0	0	0	0	0	0	0	0	0
ZIC2_2|chr17:19314399-19314570	ZIC2_2	chr17:19314399-19314570	1	99	113	+	CTCCCCCTGGGGTGA	RNF112,MFAP4,					AC005722.4,		0.093702	0.130309	-0.006843	0.04421	0.06365	0.132428	0.064755	1.47534	1.41771	1.48845	1.57348	1.65329	1.61383	1.73408	1.32473	1.27999	1.46151	1.50649	1.49409	1.43881	1.54914	0	0	0	0	0	0	0	0	0	0	0	0	0	0
ZIC2_2|chr17:19314399-19314570	ZIC2_2	chr17:19314399-19314570	1	NA	NA	NA	NA	RNF112,MFAP4,					AC005722.4,		0.10546	0.043405	0.111768	0.114273	0.285048	0.2148	0.111766	1.47534	1.41771	1.48845	1.57348	1.65329	1.61383	1.73408	1.32704	1.32845	1.36294	1.44841	1.33178	1.41852	1.55706	0	0	0	0	0	0	0	0	0	0	0	0	0	0
FOXP4_M3284_1.02|chr17:63204956-63205127	FOXP4_M3284_1.02	chr17:63204956-63205127	1	11	29	-	TTTTTTTGTTGTTGTTGTT	RGS9,AXIN2,							0.031303	0.024875	0.18387	0.169519	0.184266	0.174596	0.129563	1.19602	1.24664	1.52927	1.41625	1.44638	1.48835	1.67441	1.23992	1.2401	1.19809	1.20348	1.17677	1.25876	1.45002	0	0	0	0	0	0	0	0	0	1	0	0	0	0
FOXP4_M3284_1.02|chr17:63204956-63205127	FOXP4_M3284_1.02	chr17:63204956-63205127	1	5	23	-	TGTTGTTGTTGTTGTTTTT	RGS9,AXIN2,							-0.025682	0.007349	0.138006	0.220101	0.08405	0.185297	0.115236	1.19602	1.24664	1.52927	1.41625	1.44638	1.48835	1.67441	1.36116	1.26819	1.35012	1.20048	1.35398	1.21002	1.54518	0	0	0	0	0	0	0	0	0	1	0	0	0	0
FOXP4_M3284_1.02|chr17:63204956-63205127	FOXP4_M3284_1.02	chr17:63204956-63205127	1	NA	NA	NA	NA	RGS9,AXIN2,							0.012899	0.06025	0.17628	0.141422	0.141344	0.158569	0.224598	1.19602	1.24664	1.52927	1.41625	1.44638	1.48835	1.67441	1.23839	1.2188	1.21057	1.31488	1.19382	1.19797	1.36202	0	0	0	0	0	0	0	0	0	1	0	0	0	0
KLF15_M6321_1.02|chr10:69621992-69622163	KLF15_M6321_1.02	chr10:69621992-69622163	1	127	143	-	GGATTGGGGGTGGGGAG	SIRT1,DNAJC12,			HERC4,	HERC4,			0.512746	0.273033	0.548236	0.56051	0.502879	0.57186	0.594304	1.96841	1.79272	1.88578	2.02443	1.81747	2.01188	2.02069	1.20842	1.36023	1.11618	1.20881	1.09675	1.08653	1.133	1	1	1	1	1	1	1	0	0	1	0	1	0	0
KLF15_M6321_1.02|chr10:69621992-69622163	KLF15_M6321_1.02	chr10:69621992-69622163	1	134	150	-	GGGGCGGGGATTGGGGG	SIRT1,DNAJC12,			HERC4,	HERC4,			0.44155	0.378972	0.498158	0.508553	0.593154	0.589734	0.676087	1.96841	1.79272	1.88578	2.02443	1.81747	2.01188	2.02069	1.27011	1.21528	1.20495	1.18492	0.960239	1.06261	1.02124	1	1	1	1	1	1	1	0	0	1	0	1	0	0
KLF15_M6321_1.02|chr10:69621992-69622163	KLF15_M6321_1.02	chr10:69621992-69622163	1	NA	NA	NA	NA	SIRT1,DNAJC12,			HERC4,	HERC4,			0.45545	0.336839	0.512893	0.550424	0.510876	0.67033	0.618016	1.96841	1.79272	1.88578	2.02443	1.81747	2.01188	2.02069	1.23934	1.33757	1.19341	1.20148	1.10537	1.00135	1.15331	1	1	1	1	1	1	1	0	0	1	0	1	0	0
KLF15_M6321_1.02|chr3:193656383-193656554	KLF15_M6321_1.02	chr3:193656383-193656554	1	109	125	+	AGAGTGGGGGTGGGGCG	OPA1,HES1,							-0.003237	0.076461	-0.059027	0.040585	-0.025374	-0.022839	-0.112519	1.24746	1.33428	1.22123	1.23405	1.01113	1.00678	1.09198	1.21863	1.24834	1.26845	1.23913	1.01973	1.06133	1.18923	0	0	0	0	0	0	0	0	0	1	0	0	0	0
KLF15_M6321_1.02|chr3:193656383-193656554	KLF15_M6321_1.02	chr3:193656383-193656554	1	111	127	+	AGTGGGGGTGGGGCGGC	OPA1,HES1,							0.012628	0.052288	-0.061382	0.010354	-0.074984	-0.035604	-0.085945	1.24746	1.33428	1.22123	1.23405	1.01113	1.00678	1.09198	1.21922	1.2831	1.25715	1.23694	1.09154	1.102	1.16821	0	0	0	0	0	0	0	0	0	1	0	0	0	0
KLF15_M6321_1.02|chr3:193656383-193656554	KLF15_M6321_1.02	chr3:193656383-193656554	1	NA	NA	NA	NA	OPA1,HES1,							0.000821	0.056731	-0.025703	0.012945	-0.033006	0.012294	-0.0847	1.24746	1.33428	1.22123	1.23405	1.01113	1.00678	1.09198	1.23339	1.32807	1.22354	1.2137	1.06002	1.00437	1.17085	0	0	0	0	0	0	0	0	0	1	0	0	0	0
OTX1_1|chr7:29596495-29596666	OTX1_1	chr7:29596495-29596666	1	39	55	-	ATTGGGGATTAAGTTTC	PRR15,CPVL,						WIPF3,	0.159205	0.205823	-0.204407	-0.408751	0.270277	-0.02983	-0.312591	1.48056	1.4726	1.2606	1.17945	1.11714	1.10505	1.3547	1.15988	0.961753	1.46224	1.95186	0.915944	1.01579	1.74765	0	0	0	0	0	0	0	1	0	0	0	0	1	0
OTX1_1|chr7:29596495-29596666	OTX1_1	chr7:29596495-29596666	1	84	100	+	GGAGGGGATTAGATCAT	PRR15,CPVL,						WIPF3,	0.210683	0.124196	0.028564	-0.037389	-0.013176	-0.104197	0.081008	1.48056	1.4726	1.2606	1.17945	1.11714	1.10505	1.3547	1.19306	1.29549	1.25019	1.20449	1.17558	1.16776	1.29874	0	0	0	0	0	0	0	1	0	0	0	0	1	0
OTX1_1|chr7:29596495-29596666	OTX1_1	chr7:29596495-29596666	1	NA	NA	NA	NA	PRR15,CPVL,						WIPF3,	0.17872	0.070722	0.105996	0.075142	0.087653	0.195348	0.253316	1.48056	1.4726	1.2606	1.17945	1.11714	1.10505	1.3547	1.22951	1.36803	1.14041	1.11637	1.05994	0.905256	1.08455	0	0	0	0	0	0	0	1	0	0	0	0	1	0
PITX1_3|chr7:116017866-116018037	PITX1_3	chr7:116017866-116018037	3	28	36	+	CTTAATCCC	TES,CAV2,							-0.513625	-0.118248	-0.12755	-0.528144	-0.458502	-0.623318	-0.318062	1.22473	1.26241	1.19929	1.06665	1.09639	0.999049	1.12884	1.6314	1.38468	1.30584	1.67176	1.60069	2.03749	1.45079	-1	0	0	-1	-1	-1	0	0	0	0	0	1	1	0
PITX1_3|chr7:116017866-116018037	PITX1_3	chr7:116017866-116018037	1	48	56	-	CTTAATCCC	TES,CAV2,							0.511254	0.048047	-0.147402	0.122285	0.219039	-0.22388	0.032233	1.22473	1.26241	1.19929	1.06665	1.09639	0.999049	1.12884	0.809412	1.22026	1.44049	0.99379	0.838547	1.13848	0.967239	0	0	0	0	0	0	0	0	0	0	0	1	1	0
PITX1_3|chr7:116017866-116018037	PITX1_3	chr7:116017866-116018037	1	NA	NA	NA	NA	TES,CAV2,							-0.036357	-0.402423	-0.36385	0.53335	-0.398158	-0.762216	-0.711706	1.22473	1.26241	1.19929	1.06665	1.09639	0.999049	1.12884	1.255	2.05278	1.53389	0.556823	1.60324	1.88934	2.09041	0	0	0	0	0	0	0	0	0	0	0	1	1	0
PITX2_M5720_1.02|chr7:116017866-116018037	PITX2_M5720_1.02	chr7:116017866-116018037	3	28	36	+	CTTAATCCC	TES,CAV2,							-0.481024	-0.447301	-0.400028	-0.412844	-0.572551	-0.437331	-0.332238	1.22473	1.26241	1.19929	1.06665	1.09639	0.999049	1.12884	1.82088	1.98354	1.892	1.45361	1.88232	1.38318	1.49978	-1	-1	-1	0	-1	0	0	0	0	0	0	1	1	0
PITX2_M5720_1.02|chr7:116017866-116018037	PITX2_M5720_1.02	chr7:116017866-116018037	3	48	56	-	CTTAATCCC	TES,CAV2,							0.121953	0.356035	-0.094421	-0.308779	0.423548	-0.708902	0.454039	1.22473	1.26241	1.19929	1.06665	1.09639	0.999049	1.12884	1.05816	1.07264	1.21662	1.52482	0.730521	1.81125	0.642418	0	0	0	0	0	-1	0	0	0	0	0	1	1	0
PITX2_M5720_1.02|chr7:116017866-116018037	PITX2_M5720_1.02	chr7:116017866-116018037	1	NA	NA	NA	NA	TES,CAV2,							0.02392	0.056095	0.078112	-0.038826	-0.081749	-0.493919	-0.176085	1.22473	1.26241	1.19929	1.06665	1.09639	0.999049	1.12884	1.09032	1.04832	1.0479	1.16546	1.27374	1.46717	1.35583	0	0	0	0	0	0	0	0	0	0	0	1	1	0
FOXP4_M3284_1.02|chr9:108420772-108420943	FOXP4_M3284_1.02	chr9:108420772-108420943	1	34	52	+	TTGTTTTGTTTGTTTGTTT	TAL2,FKTN,					TAL2,		0.017272	0.072867	0.022897	-0.057199	0.012523	0.06986	-0.068078	1.18614	1.33478	1.24134	1.24083	1.29062	1.32466	1.42402	1.19467	1.23901	1.21624	1.38493	1.26121	1.17617	1.43704	0	0	0	0	0	0	0	0	0	1	0	1	0	0
FOXP4_M3284_1.02|chr9:108420772-108420943	FOXP4_M3284_1.02	chr9:108420772-108420943	1	38	56	+	TTTGTTTGTTTGTTTTTTT	TAL2,FKTN,					TAL2,		0.046205	0.150842	-0.013182	-0.044378	0.05399	0.081283	-0.025749	1.18614	1.33478	1.24134	1.24083	1.29062	1.32466	1.42402	1.17878	1.13362	1.31875	1.35112	1.15861	1.26322	1.43832	0	0	0	0	0	0	0	0	0	1	0	1	0	0
FOXP4_M3284_1.02|chr9:108420772-108420943	FOXP4_M3284_1.02	chr9:108420772-108420943	1	NA	NA	NA	NA	TAL2,FKTN,					TAL2,		0.059116	0.062973	0.063889	-0.029326	0.057556	-0.065945	-0.113345	1.18614	1.33478	1.24134	1.24083	1.29062	1.32466	1.42402	1.19764	1.21697	1.19826	1.28316	1.21193	1.38854	1.63752	0	0	0	0	0	0	0	0	0	1	0	1	0	0
ZIC2_2|chr9:126889214-126889385	ZIC2_2	chr9:126889214-126889385	1	141	155	-	CCCCACCGGGTGGGC	NEK6,LHX2,							-0.011842	0.180789	0.212637	-0.057304	0.069684	0.156714	0.078757	1.34596	1.7004	1.69351	1.38416	1.52877	1.50458	1.28924	1.32387	1.45561	1.32206	1.51594	1.34566	1.30938	1.27269	0	0	0	0	0	0	0	1	1	0	0	0	0	0
ZIC2_2|chr9:126889214-126889385	ZIC2_2	chr9:126889214-126889385	1	142	156	+	CCCACCCGGTGGGGC	NEK6,LHX2,							-0.098424	0.061499	-0.047389	-0.256352	0.015416	-0.046056	-0.030865	1.34596	1.7004	1.69351	1.38416	1.52877	1.50458	1.28924	1.54598	1.62604	1.64333	1.6656	1.5554	1.62381	1.44953	0	0	0	0	0	0	0	1	1	0	0	0	0	0
ZIC2_2|chr9:126889214-126889385	ZIC2_2	chr9:126889214-126889385	1	NA	NA	NA	NA	NEK6,LHX2,							-0.10101	0.146526	0.140436	-0.016658	-0.034336	0.041051	-0.060772	1.34596	1.7004	1.69351	1.38416	1.52877	1.50458	1.28924	1.49212	1.53517	1.33803	1.304	1.42196	1.40911	1.56808	0	0	0	0	0	0	0	1	1	0	0	0	0	0
BCL6_M6136_1.02|chr3:181429414-181429585	BCL6_M6136_1.02	chr3:181429414-181429585	1	123	152	-	GGGGGAGGAGGGGGCAGGCGAGGAGGGGGA	SOX2,DNAJC19,	SOX2,	SOX2,					0.167189	0.032889	0.11178	0.054691	0.086099	0.12941	0.041601	1.43649	1.27674	1.30838	1.2147	1.16902	1.09415	1.20698	1.21389	1.34446	1.2506	1.24116	1.08965	1.10394	1.26763	0	0	0	0	0	0	0	0	0	1	0	0	0	0
BCL6_M6136_1.02|chr3:181429414-181429585	BCL6_M6136_1.02	chr3:181429414-181429585	1	131	160	-	GGGAGGCCGGGGGAGGAGGGGGCAGGCGAG	SOX2,DNAJC19,	SOX2,	SOX2,					0.097071	0.057363	0.158224	0.071537	0.025815	-0.031413	-0.049084	1.43649	1.27674	1.30838	1.2147	1.16902	1.09415	1.20698	1.27681	1.2973	1.16421	1.09281	1.03746	1.12772	1.23066	0	0	0	0	0	0	0	0	0	1	0	0	0	0
BCL6_M6136_1.02|chr3:181429414-181429585	BCL6_M6136_1.02	chr3:181429414-181429585	1	NA	NA	NA	NA	SOX2,DNAJC19,	SOX2,	SOX2,					0.03743	0.106696	0.169752	-0.106851	-0.047029	-0.048502	-0.039469	1.43649	1.27674	1.30838	1.2147	1.16902	1.09415	1.20698	1.33852	1.24862	1.12092	1.30788	1.14868	1.23652	1.28856	0	0	0	0	0	0	0	0	0	1	0	0	0	0
BHLHE40_disc2|chr10:100206539-100206710	BHLHE40_disc2	chr10:100206539-100206710	2	124	140	+	CGCCCCGCCTGCAGGAG	PYROXD2,HPS1,	HPS1,	HPS1,					0.367869	0.313839	0.350808	0.396361	0.459097	0.485382	0.400439	3.698	3.67095	4.33633	4.48297	4.52001	4.92465	4.37642	2.99465	2.55703	3.09265	3.32081	2.90006	3.0013	2.81896	1	1	1	1	1	1	1	1	0	0	0	0	0	0
BHLHE40_disc2|chr10:100206539-100206710	BHLHE40_disc2	chr10:100206539-100206710	2	132	148	-	CGCCCGGGCTCCTGCAG	PYROXD2,HPS1,	HPS1,	HPS1,					0.477949	0.428329	0.456826	0.538759	0.53874	0.606794	0.500608	3.698	3.67095	4.33633	4.48297	4.52001	4.92465	4.37642	2.52354	2.30043	2.63224	2.8201	2.84881	2.73124	2.62412	1	1	1	1	1	1	1	1	0	0	0	0	0	0
BHLHE40_disc2|chr10:100206539-100206710	BHLHE40_disc2	chr10:100206539-100206710	2	NA	NA	NA	NA	PYROXD2,HPS1,	HPS1,	HPS1,					0.469355	0.348147	0.456598	0.515847	0.535982	0.573243	0.583929	3.698	3.67095	4.33633	4.48297	4.52001	4.92465	4.37642	2.62569	2.4498	2.67165	2.73789	2.80617	2.77609	2.47652	1	1	1	1	1	1	1	1	0	0	0	0	0	0
ELF1_M5374_1.02|chr10:100206539-100206710	ELF1_M5374_1.02	chr10:100206539-100206710	1	149	160	-	TACCCGGAAGCG	PYROXD2,HPS1,	HPS1,	HPS1,					1.19287	0.293502	0.673235	1.14319	1.42068	0.53023	0.245203	3.698	3.67095	4.33633	4.48297	4.52001	4.92465	4.37642	1.27699	2.73824	2.11282	1.34348	1.15214	3.95395	3.28833	1	0	0	1	1	0	0	1	0	0	0	0	0	0
ELF1_M5374_1.02|chr10:100206539-100206710	ELF1_M5374_1.02	chr10:100206539-100206710	1	27	38	-	CTCCCGGAAGTG	PYROXD2,HPS1,	HPS1,	HPS1,					0.40133	1.19505	2.04552	1.53628	1.26706	2.19399	2.46612	3.698	3.67095	4.33633	4.48297	4.52001	4.92465	4.37642	1.48905	1.08631	0.540713	0	1.43926	0.37836	0	0	1	1	0	0	1	1	1	0	0	0	0	0	0
ELF1_M5374_1.02|chr10:100206539-100206710	ELF1_M5374_1.02	chr10:100206539-100206710	1	NA	NA	NA	NA	PYROXD2,HPS1,	HPS1,	HPS1,					1.46547	1.70208	1.2607	1.59275	1.39136	2.02751	1.53969	3.698	3.67095	4.33633	4.48297	4.52001	4.92465	4.37642	1.10771	0.634229	1.10715	0.89709	1.02078	0.700917	0.807159	1	1	1	1	1	1	1	1	0	0	0	0	0	0
ELF1_known3|chr10:100206539-100206710	ELF1_known3	chr10:100206539-100206710	1	149	160	-	TACCCGGAAGCG	PYROXD2,HPS1,	HPS1,	HPS1,					1.2888	1.08867	0.522794	0.903985	1.33843	1.0571	1.65683	3.698	3.67095	4.33633	4.48297	4.52001	4.92465	4.37642	0.907713	1.29495	2.44841	1.77335	1.06166	1.46298	0.800579	1	1	0	0	1	0	1	1	0	0	0	0	0	0
ELF1_known3|chr10:100206539-100206710	ELF1_known3	chr10:100206539-100206710	1	27	38	-	CTCCCGGAAGTG	PYROXD2,HPS1,	HPS1,	HPS1,					1.63896	1.57414	1.39659	2.11722	1.45114	1.25902	1.13821	3.698	3.67095	4.33633	4.48297	4.52001	4.92465	4.37642	0.759503	0.700591	0.996471	0.65779	1.06091	1.70817	1.42288	1	1	1	1	1	1	1	1	0	0	0	0	0	0
ELF1_known3|chr10:100206539-100206710	ELF1_known3	chr10:100206539-100206710	1	NA	NA	NA	NA	PYROXD2,HPS1,	HPS1,	HPS1,					1.64362	1.38166	1.8861	1.82536	2.16579	2.51633	1.35326	3.698	3.67095	4.33633	4.48297	4.52001	4.92465	4.37642	0.769392	0.999925	0.72094	0.935642	0.763989	0.364707	1.20502	1	1	1	1	1	1	1	1	0	0	0	0	0	0
ATF5_M2977_1.02|chr1:40442528-40442699	ATF5_M2977_1.02	chr1:40442528-40442699	2	81	90	-	CTCTCCCTTA	MFSD2A,CAP1,							0.445212	0.402053	0.493704	0.523921	0.562018	0.55879	0.578385	4.80056	4.52147	5.17911	5.85025	5.30189	6.51238	6.88973	3.15435	3.12693	3.24985	3.59524	3.30453	3.8577	4.26344	1	1	1	1	1	1	1	0	0	0	0	0	0	0
ATF5_M2977_1.02|chr1:40442528-40442699	ATF5_M2977_1.02	chr1:40442528-40442699	2	96	105	-	CTCTCCCTTT	MFSD2A,CAP1,							0.266085	0.301909	0.311692	0.260475	0.23425	0.239012	0.333207	4.80056	4.52147	5.17911	5.85025	5.30189	6.51238	6.88973	3.68433	3.55077	3.85078	4.86753	4.30491	5.07941	5.17743	1	1	1	1	1	1	1	0	0	0	0	0	0	0
ATF5_M2977_1.02|chr1:40442528-40442699	ATF5_M2977_1.02	chr1:40442528-40442699	2	NA	NA	NA	NA	MFSD2A,CAP1,							0.713752	0.602475	0.660504	0.680959	0.750432	0.720055	0.827665	4.80056	4.52147	5.17911	5.85025	5.30189	6.51238	6.88973	2.33405	2.39717	2.62561	3.00973	2.48327	3.06328	2.86841	1	1	1	1	1	1	1	0	0	0	0	0	0	0
SRF_known7|chr1:155804390-155804561	SRF_known7	chr1:155804390-155804561	2	140	151	+	TACCTTATATGG	GON4L,DAP3,							0.292032	0.219124	0.293773	0.371193	0.318733	0.27629	0.285709	1.86985	2.05913	2.39455	2.50676	2.47563	2.48075	2.66467	1.43598	1.64851	1.85612	1.80663	1.74897	1.76974	2.00965	1	1	1	1	1	1	1	0	0	0	0	0	0	0
SRF_known7|chr1:155804390-155804561	SRF_known7	chr1:155804390-155804561	2	142	153	-	AACCATATAAGG	GON4L,DAP3,							0.259987	0.220577	0.380721	0.461038	0.351981	0.221859	0.279296	1.86985	2.05913	2.39455	2.50676	2.47563	2.48075	2.66467	1.42678	1.68443	1.57791	1.56559	1.66852	1.89871	2.08478	1	1	1	1	1	1	1	0	0	0	0	0	0	0
SRF_known7|chr1:155804390-155804561	SRF_known7	chr1:155804390-155804561	4	NA	NA	NA	NA	GON4L,DAP3,							-0.825286	-0.534578	-0.534569	-0.677725	-0.726752	-0.91327	-0.902128	1.86985	2.05913	2.39455	2.50676	2.47563	2.48075	2.66467	4.23739	3.60464	4.12651	5.13749	4.9779	6.01386	6.40458	-1	-1	-1	-1	-1	-1	-1	0	0	0	0	0	0	0
BHLHE40_disc2|chr1:212732260-212732431	BHLHE40_disc2	chr1:212732260-212732431	2	66	82	+	CGCGCGGCCCGGCGGGG	NENF,ATF3,	ATF3,	ATF3,	ATF3,	ATF3,	ATF3,	RP11-338C15.5,FAM71A,BATF3,	0.351712	0.333499	0.321494	0.508082	0.444998	0.465566	0.394582	5.68479	4.9761	6.38608	7.29768	7.39472	8.4964	8.17676	3.97165	3.56266	4.49747	4.57289	4.60551	5.43514	5.51689	1	1	1	1	1	1	1	0	0	0	0	0	0	0
BHLHE40_disc2|chr1:212732260-212732431	BHLHE40_disc2	chr1:212732260-212732431	2	70	86	+	CGGCCCGGCGGGGGCGG	NENF,ATF3,	ATF3,	ATF3,	ATF3,	ATF3,	ATF3,	RP11-338C15.5,FAM71A,BATF3,	0.382046	0.316613	0.311039	0.474105	0.378512	0.35022	0.298598	5.68479	4.9761	6.38608	7.29768	7.39472	8.4964	8.17676	4.1437	3.89256	4.73786	5.055	5.1034	6.14052	6.32796	1	1	1	1	1	1	1	0	0	0	0	0	0	0
BHLHE40_disc2|chr1:212732260-212732431	BHLHE40_disc2	chr1:212732260-212732431	2	NA	NA	NA	NA	NENF,ATF3,	ATF3,	ATF3,	ATF3,	ATF3,	ATF3,	RP11-338C15.5,FAM71A,BATF3,	0.469964	0.527715	0.44701	0.595834	0.554716	0.618709	0.43626	5.68479	4.9761	6.38608	7.29768	7.39472	8.4964	8.17676	3.4525	2.90215	4.15898	4.4185	4.06486	4.81975	5.6042	1	1	1	1	1	1	1	0	0	0	0	0	0	0
E2F3_M2271_1.02|chr10:74020531-74020702	E2F3_M2271_1.02	chr10:74020531-74020702	2	5	19	-	GGGGGAGGGAGGGAG	DDIT4,ASCC1,					RP11-442H21.2,		0.493565	0.471582	0.479512	0.483414	0.523489	0.577734	0.52251	5.56565	5.28404	5.84133	6.53065	6.0924	8.09084	8.6333	3.83444	3.3009	3.67013	4.11285	3.83239	4.49452	5.3665	1	1	1	1	1	1	1	1	0	1	1	0	0	0
E2F3_M2271_1.02|chr10:74020531-74020702	E2F3_M2271_1.02	chr10:74020531-74020702	2	9	23	-	GAGAGGGGGAGGGAG	DDIT4,ASCC1,					RP11-442H21.2,		0.555477	0.538925	0.50963	0.617079	0.589038	0.594307	0.734364	5.56565	5.28404	5.84133	6.53065	6.0924	8.09084	8.6333	3.25423	3.1181	3.55427	3.63317	3.48178	4.57751	4.72226	1	1	1	1	1	1	1	1	0	1	1	0	0	0
E2F3_M2271_1.02|chr10:74020531-74020702	E2F3_M2271_1.02	chr10:74020531-74020702	2	NA	NA	NA	NA	DDIT4,ASCC1,					RP11-442H21.2,		0.455837	0.452851	0.454975	0.413011	0.437587	0.558663	0.658171	5.56565	5.28404	5.84133	6.53065	6.0924	8.09084	8.6333	3.8571	3.3394	4.07369	4.37257	4.33717	4.77233	4.99189	1	1	1	1	1	1	1	1	0	1	1	0	0	0
BHLHE40_disc2|chr10:74033438-74033609	BHLHE40_disc2	chr10:74033438-74033609	1	76	92	+	GCGGGGCCCGGCCGCTG	DDIT4,ASCC1,		DDIT4,					0.582646	0.306827	0.180955	0.309542	0.49736	0.229131	0.215954	2.22693	1.80265	1.80702	1.91212	1.7918	1.88484	1.77743	1.29898	1.30594	1.59763	1.41585	1.11026	1.3866	1.45141	0	0	0	0	0	0	0	1	0	1	0	0	1	0
BHLHE40_disc2|chr10:74033438-74033609	BHLHE40_disc2	chr10:74033438-74033609	1	84	100	-	CCCGGTGACAGCGGCCG	DDIT4,ASCC1,		DDIT4,					0.207328	-0.158158	-0.044596	0.059798	-0.018772	0.035037	0.042978	2.22693	1.80265	1.80702	1.91212	1.7918	1.88484	1.77743	1.92362	2.01494	2.24116	1.86921	2.13452	1.73956	1.73829	0	0	0	0	0	0	0	1	0	1	0	0	1	0
BHLHE40_disc2|chr10:74033438-74033609	BHLHE40_disc2	chr10:74033438-74033609	1	NA	NA	NA	NA	DDIT4,ASCC1,		DDIT4,					0.429494	0.260581	0.267412	0.337956	0.429638	0.516097	0.435794	2.22693	1.80265	1.80702	1.91212	1.7918	1.88484	1.77743	1.38624	1.37396	1.34643	1.42384	1.25505	1.10042	1.09172	1	0	0	0	0	0	0	1	0	1	0	0	1	0
MXI1_M4678_1.02|chr10:74057827-74057998	MXI1_M4678_1.02	chr10:74057827-74057998	2	127	141	-	GTTGCCATGGCAGCC	DNAJB12,DDIT4,							-0.104933	-0.133096	-0.170172	-0.049695	-0.157377	-0.388322	0.036071	3.61827	2.62629	3.50106	3.87479	3.96054	3.45	5.22843	3.58388	2.95995	3.81916	4.1795	4.4292	4.65172	4.85019	0	0	0	0	0	0	0	0	0	1	0	1	1	0
MXI1_M4678_1.02|chr10:74057827-74057998	MXI1_M4678_1.02	chr10:74057827-74057998	4	128	142	+	GCTGCCATGGCAACG	DNAJB12,DDIT4,							-0.567006	-0.563038	-0.565097	-0.528832	-0.737588	-0.564757	-0.467732	3.61827	2.62629	3.50106	3.87479	3.96054	3.45	5.22843	5.9706	4.66361	5.59401	6.51248	7.37009	6.66249	8.36081	-1	-1	-1	-1	-1	-1	-1	0	0	1	0	1	1	0
MXI1_M4678_1.02|chr10:74057827-74057998	MXI1_M4678_1.02	chr10:74057827-74057998	4	NA	NA	NA	NA	DNAJB12,DDIT4,							-0.484026	-0.524094	-0.290645	-0.123527	-0.247524	-0.342713	0.052289	3.61827	2.62629	3.50106	3.87479	3.96054	3.45	5.22843	5.29508	4.37051	4.31127	4.12133	4.70019	5.15545	4.89431	-1	-1	0	0	0	0	0	0	0	1	0	1	1	0
BHLHE40_disc2|chr11:113906948-113907119	BHLHE40_disc2	chr11:113906948-113907119	1	51	67	+	CCCGCCCGGCGCTGCGC	ZBTB16,HTR3A,			ZBTB16,NNMT,				0.164083	-0.101	-0.176407	-0.024355	-0.078655	-0.084778	-0.189909	1.41302	1.31792	1.2529	1.28545	1.15758	1.13558	1.25506	1.18046	1.56427	1.5939	1.26904	1.16191	1.18816	1.48389	0	0	0	0	0	0	0	1	1	0	0	0	0	0
BHLHE40_disc2|chr11:113906948-113907119	BHLHE40_disc2	chr11:113906948-113907119	1	65	81	+	CGCTCTGGCTGCGGCGG	ZBTB16,HTR3A,			ZBTB16,NNMT,				0.249703	0.177692	-0.001134	0.090848	-0.002664	-0.156262	0.063512	1.41302	1.31792	1.2529	1.28545	1.15758	1.13558	1.25506	1.19833	1.07452	1.30903	1.45941	1.17772	1.56367	1.13062	0	0	0	0	0	0	0	1	1	0	0	0	0	0
BHLHE40_disc2|chr11:113906948-113907119	BHLHE40_disc2	chr11:113906948-113907119	2	NA	NA	NA	NA	ZBTB16,HTR3A,			ZBTB16,NNMT,				0.068651	0.158219	0.076784	-0.053596	0.023223	-0.21716	-0.09617	1.41302	1.31792	1.2529	1.28545	1.15758	1.13558	1.25506	1.27795	1.17459	1.19767	1.38938	1.14736	1.63674	1.95197	0	0	0	0	0	0	0	1	1	0	0	0	0	0
TRIM28_M3835_1.02|chr11:113906948-113907119	TRIM28_M3835_1.02	chr11:113906948-113907119	1	28	36	-	CCCGCGGCC	ZBTB16,HTR3A,			ZBTB16,NNMT,				0.141972	0.034604	-0.135799	0.014227	0.060951	0.036211	0.013864	1.41302	1.31792	1.2529	1.28545	1.15758	1.13558	1.25506	1.28184	1.3507	1.36162	1.28181	1.10088	1.10808	1.23896	0	0	0	0	0	0	0	1	1	0	0	0	0	0
TRIM28_M3835_1.02|chr11:113906948-113907119	TRIM28_M3835_1.02	chr11:113906948-113907119	1	71	79	-	GCCGCAGCC	ZBTB16,HTR3A,			ZBTB16,NNMT,				0.129964	0.139617	0.094584	0.006747	0.121114	0.051238	0.075195	1.41302	1.31792	1.2529	1.28545	1.15758	1.13558	1.25506	1.28189	1.22366	1.18646	1.32467	1.02842	1.15709	1.14059	0	0	0	0	0	0	0	1	1	0	0	0	0	0
TRIM28_M3835_1.02|chr11:113906948-113907119	TRIM28_M3835_1.02	chr11:113906948-113907119	1	NA	NA	NA	NA	ZBTB16,HTR3A,			ZBTB16,NNMT,				-0.046592	0.081178	0.082468	-0.118289	0.005225	-0.093448	0.048831	1.41302	1.31792	1.2529	1.28545	1.15758	1.13558	1.25506	1.50136	1.32955	1.2255	1.38303	1.22711	1.21833	1.1625	0	0	0	0	0	0	0	1	1	0	0	0	0	0
CTCF_M4592_1.02|chr17:74117554-74117725	CTCF_M4592_1.02	chr17:74117554-74117725	2	120	140	+	GGGCCGCGAGGGGGCGCCCCA	FOXJ1,EXOC7,					UBALD2,	RNF157-AS1,RNF157,FOXJ1,ATF4P3,	0.331467	0.300589	0.454918	0.406035	0.491151	0.387191	0.405534	0.976452	1.03098	1.24009	1.1198	1.27515	1.3107	1.38452	0.77188	0.742916	0.836947	0.835906	0.894491	0.916828	0.826231	1	1	1	1	0	0	0	1	1	0	1	1	0	0
CTCF_M4592_1.02|chr17:74117554-74117725	CTCF_M4592_1.02	chr17:74117554-74117725	2	5	25	+	GTGCCGCAGGGGGGCGCCCTC	FOXJ1,EXOC7,					UBALD2,	RNF157-AS1,RNF157,FOXJ1,ATF4P3,	0.095733	0.189934	0.254669	0.1119	0.26936	-0.06524	0.200617	0.976452	1.03098	1.24009	1.1198	1.27515	1.3107	1.38452	0.882928	0.842436	0.957846	1.06035	1.02289	1.34648	1.20767	0	0	1	0	0	0	0	1	1	0	1	1	0	0
CTCF_M4592_1.02|chr17:74117554-74117725	CTCF_M4592_1.02	chr17:74117554-74117725	2	NA	NA	NA	NA	FOXJ1,EXOC7,					UBALD2,	RNF157-AS1,RNF157,FOXJ1,ATF4P3,	0.289549	0.152573	0.424104	0.379588	0.513075	0.526474	0.303456	0.976452	1.03098	1.24009	1.1198	1.27515	1.3107	1.38452	0.723785	0.866525	0.817565	0.815503	0.828485	0.78619	0.940108	1	0	1	1	0	0	0	1	1	0	1	1	0	0
BCL6_M6136_1.02|chr5:12323863-12324034	BCL6_M6136_1.02	chr5:12323863-12324034	1	23	52	-	AGGAAAAGAGGGCAGGAGAGGCCATACTGA	CTNND2,							0.144778	0.187665	0.058634	0.037362	0.062977	0.204647	-0.032707	1.44922	1.48141	1.43448	1.39534	1.28902	1.31608	1.28666	1.31095	1.28399	1.33682	1.33574	1.18213	1.08092	1.30675	0	0	0	0	0	0	0	0	0	1	0	1	0	0
BCL6_M6136_1.02|chr5:12323863-12324034	BCL6_M6136_1.02	chr5:12323863-12324034	1	33	62	-	AGGGGTGACAAGGAAAAGAGGGCAGGAGAG	CTNND2,							0.152226	0.08987	0.03924	0.035096	0.095711	0.078896	-0.005901	1.44922	1.48141	1.43448	1.39534	1.28902	1.31608	1.28666	1.27792	1.37225	1.30227	1.28873	1.15413	1.19878	1.28708	0	0	0	0	0	0	0	0	0	1	0	1	0	0
BCL6_M6136_1.02|chr5:12323863-12324034	BCL6_M6136_1.02	chr5:12323863-12324034	1	NA	NA	NA	NA	CTNND2,							0.033731	0.078003	0.047397	0.036939	-0.138643	-0.008754	-0.077337	1.44922	1.48141	1.43448	1.39534	1.28902	1.31608	1.28666	1.41644	1.43789	1.39272	1.34119	1.48275	1.37886	1.48198	0	0	0	0	0	0	0	0	0	1	0	1	0	0
TRIM28_M3835_1.02|chrX:46618343-46618514	TRIM28_M3835_1.02	chrX:46618343-46618514	2	5	13	-	GCCGCGGCC	SLC9A7,CHST7,							0.046551	-0.054267	-0.062067	0.177446	0.047141	0.140467	0.049591	0.8058	0.654119	0.876558	1.06639	0.856757	0.932349	1.02211	0.790642	0.679989	0.852212	0.862477	0.777496	0.833015	0.933559	0	0	0	0	0	0	0	1	0	0	0	0	0	0
TRIM28_M3835_1.02|chrX:46618343-46618514	TRIM28_M3835_1.02	chrX:46618343-46618514	2	6	14	+	GCCGCGGCC	SLC9A7,CHST7,							0.178836	0.084926	-0.071367	0.149291	-0.030961	0.045479	-0.020166	0.8058	0.654119	0.876558	1.06639	0.856757	0.932349	1.02211	0.691152	0.606636	0.906572	0.84278	0.854561	0.849845	1.05031	0	0	0	0	0	0	0	1	0	0	0	0	0	0
TRIM28_M3835_1.02|chrX:46618343-46618514	TRIM28_M3835_1.02	chrX:46618343-46618514	2	NA	NA	NA	NA	SLC9A7,CHST7,							0.046822	-0.136149	0.010552	0.064717	0.062094	0.074805	-0.074726	0.8058	0.654119	0.876558	1.06639	0.856757	0.932349	1.02211	0.786716	0.703318	0.833887	0.967234	0.793871	0.794223	1.20358	0	0	0	0	0	0	0	1	0	0	0	0	0	0
FOXP4_M3284_1.02|chr11:19838755-19838926	FOXP4_M3284_1.02	chr11:19838755-19838926	1	10	28	-	TTGTTTTGTTGTTTTGTTT	NAV2,DBX1,							0.051795	0.142956	0.05965	0.085773	0.000375	0.105656	0.093987	1.57506	1.66549	1.6024	1.62613	1.34728	1.57736	1.44828	1.40344	1.46707	1.4338	1.45988	1.33034	1.49436	1.37278	0	1	0	0	0	0	0	0	0	1	0	1	0	0
FOXP4_M3284_1.02|chr11:19838755-19838926	FOXP4_M3284_1.02	chr11:19838755-19838926	2	15	33	-	GATTTTTGTTTTGTTGTTT	NAV2,DBX1,							0.013163	0.158661	0.072454	-0.026736	-0.018018	0.11937	0.05102	1.57506	1.66549	1.6024	1.62613	1.34728	1.57736	1.44828	1.5332	1.49756	1.5147	1.72195	1.33907	1.36024	1.45894	0	1	0	0	0	0	0	0	0	1	0	1	0	0
FOXP4_M3284_1.02|chr11:19838755-19838926	FOXP4_M3284_1.02	chr11:19838755-19838926	1	NA	NA	NA	NA	NAV2,DBX1,							-0.018522	0.132678	0.071333	0.023776	-0.046912	0.167897	0.12663	1.57506	1.66549	1.6024	1.62613	1.34728	1.57736	1.44828	1.56924	1.5379	1.4725	1.54045	1.37938	1.36136	1.31611	0	1	0	0	0	0	0	0	0	1	0	1	0	0
CEBPZ_M6174_1.02|chr11:61717138-61717309	CEBPZ_M6174_1.02	chr11:61717138-61717309	2	32	42	+	AGCCAATCACA	RAB3IL1,BEST1,	BEST1,	BEST1,	RP11-810P12.5,FTH1,AP003733.1,	RP11-810P12.5,FTH1,AP003733.1,	RP11-810P12.5,	RP11-810P12.5,FTH1,AP003733.1,	0.504736	0.383375	0.616511	0.613273	0.495896	0.616787	0.64062	2.71502	2.41785	3.51435	4.30012	3.48187	4.66868	5.21318	1.60966	1.74328	1.91451	2.45103	2.11579	2.54285	2.81093	1	1	1	1	1	1	1	0	0	0	0	0	0	0
CEBPZ_M6174_1.02|chr11:61717138-61717309	CEBPZ_M6174_1.02	chr11:61717138-61717309	2	70	80	+	AGCCAATCAGA	RAB3IL1,BEST1,	BEST1,	BEST1,	RP11-810P12.5,FTH1,AP003733.1,	RP11-810P12.5,FTH1,AP003733.1,	RP11-810P12.5,	RP11-810P12.5,FTH1,AP003733.1,	0.54331	0.437003	0.615829	0.592016	0.44911	0.752205	0.741046	2.71502	2.41785	3.51435	4.30012	3.48187	4.66868	5.21318	1.55372	1.64098	1.87127	2.40228	2.1266	2.29601	2.38899	1	1	1	1	1	1	1	0	0	0	0	0	0	0
CEBPZ_M6174_1.02|chr11:61717138-61717309	CEBPZ_M6174_1.02	chr11:61717138-61717309	2	NA	NA	NA	NA	RAB3IL1,BEST1,	BEST1,	BEST1,	RP11-810P12.5,FTH1,AP003733.1,	RP11-810P12.5,FTH1,AP003733.1,	RP11-810P12.5,	RP11-810P12.5,FTH1,AP003733.1,	0.673606	0.535017	0.766215	0.85129	0.69595	0.930907	1.02289	2.71502	2.41785	3.51435	4.30012	3.48187	4.66868	5.21318	1.37043	1.48819	1.63442	1.84875	1.68246	1.87127	1.84987	1	1	1	1	1	1	1	0	0	0	0	0	0	0
FOSL1_M6231_1.02|chr11:61717138-61717309	FOSL1_M6231_1.02	chr11:61717138-61717309	2	32	43	-	CTGTGATTGGCT	RAB3IL1,BEST1,	BEST1,	BEST1,	RP11-810P12.5,FTH1,AP003733.1,	RP11-810P12.5,FTH1,AP003733.1,	RP11-810P12.5,	RP11-810P12.5,FTH1,AP003733.1,	0.499245	0.425304	0.629536	0.656647	0.587457	0.520032	0.683564	2.71502	2.41785	3.51435	4.30012	3.48187	4.66868	5.21318	1.57215	1.6171	1.82309	2.30358	1.76886	2.75358	2.5467	1	1	1	1	1	1	1	0	0	0	0	0	0	0
FOSL1_M6231_1.02|chr11:61717138-61717309	FOSL1_M6231_1.02	chr11:61717138-61717309	2	70	81	-	CTCTGATTGGCT	RAB3IL1,BEST1,	BEST1,	BEST1,	RP11-810P12.5,FTH1,AP003733.1,	RP11-810P12.5,FTH1,AP003733.1,	RP11-810P12.5,	RP11-810P12.5,FTH1,AP003733.1,	0.718183	0.526379	0.736021	0.774164	0.662291	0.96398	0.978202	2.71502	2.41785	3.51435	4.30012	3.48187	4.66868	5.21318	1.29604	1.46825	1.69081	2.06303	1.79516	1.86387	2.12782	1	1	1	1	1	1	1	0	0	0	0	0	0	0
FOSL1_M6231_1.02|chr11:61717138-61717309	FOSL1_M6231_1.02	chr11:61717138-61717309	2	NA	NA	NA	NA	RAB3IL1,BEST1,	BEST1,	BEST1,	RP11-810P12.5,FTH1,AP003733.1,	RP11-810P12.5,FTH1,AP003733.1,	RP11-810P12.5,	RP11-810P12.5,FTH1,AP003733.1,	0.854325	0.675875	0.946496	1.03729	0.74919	1.17254	1.06087	2.71502	2.41785	3.51435	4.30012	3.48187	4.66868	5.21318	1.16736	1.27332	1.38082	1.56304	1.54862	1.46379	1.75448	1	1	1	1	1	1	1	0	0	0	0	0	0	0
HBP1_1|chr11:113259992-113260163	HBP1_1	chr11:113259992-113260163	1	111	126	-	TGAATGAATGAATAGC	DRD2,ANKK1,			DRD2,			DRD2,	-0.062644	-0.082012	-0.033512	-0.107637	-0.15877	-0.188081	-0.102516	1.18424	1.19964	1.195	1.07635	0.950264	0.978649	1.17149	1.2713	1.43394	1.24932	1.22059	1.13079	1.12336	1.36603	0	0	0	0	0	0	0	0	0	1	0	1	1	0
HBP1_1|chr11:113259992-113260163	HBP1_1	chr11:113259992-113260163	1	115	130	-	TGGATGAATGAATGAA	DRD2,ANKK1,			DRD2,			DRD2,	-0.000828	0.040946	0.111346	-0.089092	-0.124246	-0.091998	-0.053312	1.18424	1.19964	1.195	1.07635	0.950264	0.978649	1.17149	1.1462	1.27007	1.17572	1.21139	1.03538	1.04961	1.23952	0	0	0	0	0	0	0	0	0	1	0	1	1	0
HBP1_1|chr11:113259992-113260163	HBP1_1	chr11:113259992-113260163	1	NA	NA	NA	NA	DRD2,ANKK1,			DRD2,			DRD2,	-0.17918	0.016804	-0.093102	-0.199809	-0.18118	-0.29666	-0.090767	1.18424	1.19964	1.195	1.07635	0.950264	0.978649	1.17149	1.43931	1.27247	1.35913	1.29814	1.16826	1.42886	1.33255	0	0	0	0	0	0	0	0	0	1	0	1	1	0
SP8_1|chr12:111843242-111843413	SP8_1	chr12:111843242-111843413	2	148	159	-	GCCCCACCCACT	SH2B3,FAM109A,	SH2B3,	SH2B3,					0.44164	0.287389	0.356389	0.605986	0.440184	0.598007	0.64486	3.74808	3.0745	3.77407	4.25759	4.05168	4.65799	4.48707	2.50672	2.3534	2.48528	2.42657	2.59156	2.49141	2.29518	1	1	1	1	1	1	1	1	1	1	1	0	0	0
SP8_1|chr12:111843242-111843413	SP8_1	chr12:111843242-111843413	2	85	96	+	GCCCCGCCCCTT	SH2B3,FAM109A,	SH2B3,	SH2B3,					0.19924	0.067737	0.219086	0.094477	0.156787	0.051998	0.234254	3.74808	3.0745	3.77407	4.25759	4.05168	4.65799	4.48707	3.38439	2.88165	3.22606	3.80973	3.68815	4.70211	4.045	0	0	1	0	0	0	0	1	1	1	1	0	0	0
SP8_1|chr12:111843242-111843413	SP8_1	chr12:111843242-111843413	2	NA	NA	NA	NA	SH2B3,FAM109A,	SH2B3,	SH2B3,					0.832823	0.57361	0.730513	0.788267	0.918706	0.956605	0.95409	3.74808	3.0745	3.77407	4.25759	4.05168	4.65799	4.48707	1.75982	1.83699	1.81905	2.0992	1.80377	1.81173	1.85799	1	1	1	1	1	1	1	1	1	1	1	0	0	0
BHLHE40_disc2|chr14:77428196-77428367	BHLHE40_disc2	chr14:77428196-77428367	2	13	29	-	GGCTGGGGCCGCAGCGG	IRF2BPL,ANGEL1,							0.553882	0.64057	0.607613	0.739383	0.712075	0.682735	0.738017	6.13003	4.93937	6.13143	7.54106	6.94796	7.81252	7.53063	3.30098	2.61743	3.20473	3.65449	3.12868	3.87704	3.5229	1	1	1	1	1	1	1	0	0	1	0	0	0	0
BHLHE40_disc2|chr14:77428196-77428367	BHLHE40_disc2	chr14:77428196-77428367	2	14	30	+	CGCTGCGGCCCCAGCCC	IRF2BPL,ANGEL1,							0.726068	0.648286	0.689016	0.920555	0.783137	0.864667	0.919519	6.13003	4.93937	6.13143	7.54106	6.94796	7.81252	7.53063	2.99216	2.53128	2.98059	3.12012	3.17484	3.26273	3.17645	1	1	1	1	1	1	1	0	0	1	0	0	0	0
BHLHE40_disc2|chr14:77428196-77428367	BHLHE40_disc2	chr14:77428196-77428367	2	NA	NA	NA	NA	IRF2BPL,ANGEL1,							0.8153	0.748078	0.767581	0.913258	0.858785	0.982428	0.928356	6.13003	4.93937	6.13143	7.54106	6.94796	7.81252	7.53063	2.67448	2.46629	2.72144	3.06647	2.83726	2.91534	2.92415	1	1	1	1	1	1	1	0	0	1	0	0	0	0
KLF15_M6321_1.02|chr1:33808004-33808175	KLF15_M6321_1.02	chr1:33808004-33808175	1	109	125	-	GGTGGGGGGAGGGTGGC	PHC2,A3GALT2,							0.360708	0.353403	0.592421	0.349881	0.604615	0.858531	0.863455	1.76282	1.72102	2.11228	1.8068	2.09676	3.12045	3.69064	1.21697	1.19085	1.12929	1.29279	1.15005	1.26019	1.46588	1	1	1	1	1	1	1	1	0	1	0	1	1	0
KLF15_M6321_1.02|chr1:33808004-33808175	KLF15_M6321_1.02	chr1:33808004-33808175	1	110	126	-	GGGTGGGGGGAGGGTGG	PHC2,A3GALT2,							0.275728	0.323066	0.423516	0.319358	0.567653	0.767581	0.845016	1.76282	1.72102	2.11228	1.8068	2.09676	3.12045	3.69064	1.26902	1.24347	1.32924	1.26084	1.22525	1.58709	1.53499	1	1	1	1	1	1	1	1	0	1	0	1	1	0
KLF15_M6321_1.02|chr1:33808004-33808175	KLF15_M6321_1.02	chr1:33808004-33808175	1	NA	NA	NA	NA	PHC2,A3GALT2,							0.310044	0.2808	0.489119	0.311474	0.554052	0.725971	0.862565	1.76282	1.72102	2.11228	1.8068	2.09676	3.12045	3.69064	1.22478	1.26534	1.24723	1.32244	1.22189	1.53477	1.49334	1	1	1	1	1	1	1	1	0	1	0	1	1	0
BHLHE40_disc2|chr15:37387291-37387462	BHLHE40_disc2	chr15:37387291-37387462	2	135	151	-	GGCCGAGCCCCGGGCGG	MEIS2,	MEIS2,						-0.008268	0.043256	-0.010332	0.05869	0.123273	-0.012118	-0.008662	1.6514	1.66238	1.70729	1.82882	1.69688	1.47322	1.42865	1.70479	1.7106	1.78003	1.74195	1.58234	1.57145	1.5073	0	0	0	0	0	0	0	0	0	1	0	1	0	0
BHLHE40_disc2|chr15:37387291-37387462	BHLHE40_disc2	chr15:37387291-37387462	1	143	159	+	GGCTCGGCCGCCTGCCC	MEIS2,	MEIS2,						0.025478	0.011743	-0.006915	0.132145	0.163139	0.067611	0.021051	1.6514	1.66238	1.70729	1.82882	1.69688	1.47322	1.42865	1.69478	1.69636	1.74884	1.5933	1.5176	1.42832	1.47222	0	0	0	0	0	0	0	0	0	1	0	1	0	0
BHLHE40_disc2|chr15:37387291-37387462	BHLHE40_disc2	chr15:37387291-37387462	2	NA	NA	NA	NA	MEIS2,	MEIS2,						0.143751	0.091141	0.042102	0.182815	0.172388	0.055127	-0.006515	1.6514	1.66238	1.70729	1.82882	1.69688	1.47322	1.42865	1.49196	1.57495	1.70962	1.54644	1.46875	1.39829	1.52548	1	0	0	0	0	0	0	0	0	1	0	1	0	0
KLF15_M6321_1.02|chr15:37387291-37387462	KLF15_M6321_1.02	chr15:37387291-37387462	1	62	78	-	GGGGGGCGGTGAGGGGC	MEIS2,	MEIS2,						0.309384	0.119925	0.222202	0.330619	0.41611	0.24367	0.11766	1.6514	1.66238	1.70729	1.82882	1.69688	1.47322	1.42865	1.26456	1.50156	1.42762	1.33973	1.19121	1.16216	1.25633	0	0	0	0	0	0	0	0	0	1	0	1	0	0
KLF15_M6321_1.02|chr15:37387291-37387462	KLF15_M6321_1.02	chr15:37387291-37387462	1	79	95	-	GGCTGGGGGTGGGGGCT	MEIS2,	MEIS2,						0.252741	0.182577	0.257168	0.288712	0.312301	0.220418	0.183242	1.6514	1.66238	1.70729	1.82882	1.69688	1.47322	1.42865	1.33109	1.37149	1.36869	1.3967	1.3476	1.22735	1.17666	0	0	0	0	0	0	0	0	0	1	0	1	0	0
KLF15_M6321_1.02|chr15:37387291-37387462	KLF15_M6321_1.02	chr15:37387291-37387462	1	NA	NA	NA	NA	MEIS2,	MEIS2,						0.293952	0.362107	0.346759	0.478467	0.535997	0.41384	0.151231	1.6514	1.66238	1.70729	1.82882	1.69688	1.47322	1.42865	1.30631	1.19028	1.23185	1.17111	1.07554	1.01598	1.37456	0	0	0	0	0	0	0	0	0	1	0	1	0	0
TRIM28_M3835_1.02|chr16:51185391-51185562	TRIM28_M3835_1.02	chr16:51185391-51185562	4	157	165	+	TCCGCGGCC	SALL1,	SALL1,	SALL1,					-0.316672	-0.139337	-0.207415	-0.246582	-0.292025	-0.214762	-0.162736	3.25377	2.98606	3.40971	3.53418	3.26362	3.69545	3.54147	4.40918	3.52187	4.30577	4.50084	4.46922	4.5682	4.28126	-1	-1	-1	-1	-1	-1	-1	0	0	1	0	0	1	0
TRIM28_M3835_1.02|chr16:51185391-51185562	TRIM28_M3835_1.02	chr16:51185391-51185562	2	87	95	-	CCCGCGGCC	SALL1,	SALL1,	SALL1,					0.631675	0.667872	0.700351	0.746819	0.848981	0.912341	0.834172	3.25377	2.98606	3.40971	3.53418	3.26362	3.69545	3.54147	1.66925	1.58593	1.75363	1.64836	1.44039	1.49294	1.63938	1	1	1	1	1	1	1	0	0	1	0	0	1	0
TRIM28_M3835_1.02|chr16:51185391-51185562	TRIM28_M3835_1.02	chr16:51185391-51185562	2	NA	NA	NA	NA	SALL1,	SALL1,	SALL1,					0.466573	0.577797	0.668288	0.67269	0.651747	0.770215	0.816122	3.25377	2.98606	3.40971	3.53418	3.26362	3.69545	3.54147	1.97462	1.64014	1.72607	1.81058	1.65235	1.65591	1.50581	1	1	1	1	1	1	1	0	0	1	0	0	1	0
RFX5_disc3|chr16:70655764-70655935	RFX5_disc3	chr16:70655764-70655935	4	21	29	-	AACTGATGA	MTSS1L,IL34,							-0.215499	-0.081143	-0.010918	-0.146134	-0.167209	-0.218888	-0.028701	1.95389	2.02496	2.26098	2.21754	2.11856	1.83457	1.88412	2.33008	2.17814	2.16956	2.48369	2.37905	2.44147	1.77198	-1	0	0	-1	-1	-1	0	0	0	1	0	0	0	0
RFX5_disc3|chr16:70655764-70655935	RFX5_disc3	chr16:70655764-70655935	4	72	80	-	AACTGATGA	MTSS1L,IL34,							-0.276662	-0.222253	-0.246964	-0.213196	-0.248129	-0.227445	-0.144514	1.95389	2.02496	2.26098	2.21754	2.11856	1.83457	1.88412	2.47315	2.4505	2.80057	2.61074	2.51038	2.27959	2.01002	-1	-1	-1	-1	-1	-1	0	0	0	1	0	0	0	0
RFX5_disc3|chr16:70655764-70655935	RFX5_disc3	chr16:70655764-70655935	4	NA	NA	NA	NA	MTSS1L,IL34,							-0.300991	-0.240434	-0.311325	-0.317518	-0.410119	-0.340922	-0.341118	1.95389	2.02496	2.26098	2.21754	2.11856	1.83457	1.88412	2.71078	2.58343	3.10015	3.03971	3.19474	2.71582	2.79687	-1	-1	-1	-1	-1	-1	-1	0	0	1	0	0	0	0
SRF_known7|chr16:75279057-75279228	SRF_known7	chr16:75279057-75279228	2	17	28	+	TCCCAAATATGG	CTRB1,BCAR1,	BCAR1,	BCAR1,					0.942585	0.974369	1.12008	1.20242	1.28933	1.25646	1.13905	4.80074	4.631	6.02088	7.90744	8.13128	7.54151	7.33959	1.79679	1.70613	1.91202	2.29997	2.09386	2.20195	2.13369	1	1	1	1	1	1	1	0	0	1	0	0	0	0
SRF_known7|chr16:75279057-75279228	SRF_known7	chr16:75279057-75279228	2	19	30	-	GACCATATTTGG	CTRB1,BCAR1,	BCAR1,	BCAR1,					0.85723	0.906034	1.04829	1.11116	1.27569	1.00098	1.09447	4.80074	4.631	6.02088	7.90744	8.13128	7.54151	7.33959	2.05388	1.83507	2.06486	2.49085	2.16896	2.66992	2.27592	1	1	1	1	1	1	1	0	0	1	0	0	0	0
SRF_known7|chr16:75279057-75279228	SRF_known7	chr16:75279057-75279228	2	NA	NA	NA	NA	CTRB1,BCAR1,	BCAR1,	BCAR1,					0.867412	0.937363	1.02068	1.12087	1.20715	1.09335	1.07494	4.80074	4.631	6.02088	7.90744	8.13128	7.54151	7.33959	1.92225	1.81398	2.07363	2.51934	2.31924	2.48029	2.43102	1	1	1	1	1	1	1	0	0	1	0	0	0	0
MXI1_M4678_1.02|chr16:87811446-87811617	MXI1_M4678_1.02	chr16:87811446-87811617	1	108	122	-	GTTGCCTAGGCAACA	SLC7A5,KLHDC4,							-0.200036	0.045075	0.028356	-0.001706	0.276076	-0.218358	-0.12183	1.11253	1.24595	1.08768	1.06545	1.2957	0.96006	1.02961	1.31622	1.25284	1.04128	1.0459	1.02802	1.10214	1.27586	0	0	0	0	0	0	0	1	1	0	0	0	1	0
MXI1_M4678_1.02|chr16:87811446-87811617	MXI1_M4678_1.02	chr16:87811446-87811617	1	109	123	+	GTTGCCTAGGCAACG	SLC7A5,KLHDC4,							-0.193007	-0.680923	-0.348859	0.662598	-0.281551	-0.320704	-0.891644	1.11253	1.24595	1.08768	1.06545	1.2957	0.96006	1.02961	1.18183	2.56641	1.52537	0.45526	1.69247	1.31814	2.26161	0	0	0	0	0	0	0	1	1	0	0	0	1	0
MXI1_M4678_1.02|chr16:87811446-87811617	MXI1_M4678_1.02	chr16:87811446-87811617	1	NA	NA	NA	NA	SLC7A5,KLHDC4,							0.208769	0.49292	-0.641199	-0.069915	0.241091	-0.403697	0.201926	1.11253	1.24595	1.08768	1.06545	1.2957	0.96006	1.02961	0.881863	0.786726	1.7164	1.29308	1.07689	1.4951	0.957821	0	0	0	0	0	0	0	1	1	0	0	0	1	0
BHLHE40_disc2|chr17:1619583-1619754	BHLHE40_disc2	chr17:1619583-1619754	2	38	54	+	CGCCCACCCGGGGGCCG	WDR81,TLCD2,			SMG6,RP11-667K14.4,RP11-667K14.3,OVCA2,MIR212,MIR132,HIC1,DPH1,		WDR81,SMG6,SGSM2,RP11-667K14.4,RP11-667K14.3,OVCA2,MIR212,MIR132,HIC1,DPH1,		0.560601	0.429486	0.574813	0.58578	0.575953	0.51072	0.738681	4.9007	3.84437	5.00183	5.49945	5.33777	5.89759	6.10893	2.9196	2.70714	2.96299	3.34923	3.14053	3.43317	3.03099	1	1	1	1	1	1	1	1	0	1	0	0	0	0
BHLHE40_disc2|chr17:1619583-1619754	BHLHE40_disc2	chr17:1619583-1619754	2	46	62	-	GGCCCCGTCGGCCCCCG	WDR81,TLCD2,			SMG6,RP11-667K14.4,RP11-667K14.3,OVCA2,MIR212,MIR132,HIC1,DPH1,		WDR81,SMG6,SGSM2,RP11-667K14.4,RP11-667K14.3,OVCA2,MIR212,MIR132,HIC1,DPH1,		0.514406	0.218953	0.37689	0.452073	0.483592	0.436955	0.716164	4.9007	3.84437	5.00183	5.49945	5.33777	5.89759	6.10893	3.18734	2.88863	3.51871	3.48302	3.29456	3.81168	3.48627	1	1	1	1	1	1	1	1	0	1	0	0	0	0
BHLHE40_disc2|chr17:1619583-1619754	BHLHE40_disc2	chr17:1619583-1619754	2	NA	NA	NA	NA	WDR81,TLCD2,			SMG6,RP11-667K14.4,RP11-667K14.3,OVCA2,MIR212,MIR132,HIC1,DPH1,		WDR81,SMG6,SGSM2,RP11-667K14.4,RP11-667K14.3,OVCA2,MIR212,MIR132,HIC1,DPH1,		0.686328	0.682363	0.638172	0.701321	0.787756	0.800014	0.984134	4.9007	3.84437	5.00183	5.49945	5.33777	5.89759	6.10893	2.64814	2.02945	2.60503	2.79087	2.46816	3.05001	2.75809	1	1	1	1	1	1	1	1	0	1	0	0	0	0
SP8_1|chr17:1619583-1619754	SP8_1	chr17:1619583-1619754	2	143	154	+	GCCACGCCCACC	WDR81,TLCD2,			SMG6,RP11-667K14.4,RP11-667K14.3,OVCA2,MIR212,MIR132,HIC1,DPH1,		WDR81,SMG6,SGSM2,RP11-667K14.4,RP11-667K14.3,OVCA2,MIR212,MIR132,HIC1,DPH1,		0.022699	-0.033693	0.056646	0.077601	-0.047248	0.014837	0.151341	4.9007	3.84437	5.00183	5.49945	5.33777	5.89759	6.10893	5.01926	3.95156	5.05687	5.16437	5.41323	5.81847	5.80693	0	0	0	0	0	0	0	1	0	1	0	0	0	0
SP8_1|chr17:1619583-1619754	SP8_1	chr17:1619583-1619754	2	34	45	+	GCCCCGCCCACC	WDR81,TLCD2,			SMG6,RP11-667K14.4,RP11-667K14.3,OVCA2,MIR212,MIR132,HIC1,DPH1,		WDR81,SMG6,SGSM2,RP11-667K14.4,RP11-667K14.3,OVCA2,MIR212,MIR132,HIC1,DPH1,		0.595745	0.38109	0.419445	0.501776	0.611981	0.603463	0.815132	4.9007	3.84437	5.00183	5.49945	5.33777	5.89759	6.10893	2.92781	2.66555	3.45838	3.13314	2.85244	3.47759	2.93246	1	1	1	1	1	1	1	1	0	1	0	0	0	0
SP8_1|chr17:1619583-1619754	SP8_1	chr17:1619583-1619754	2	NA	NA	NA	NA	WDR81,TLCD2,			SMG6,RP11-667K14.4,RP11-667K14.3,OVCA2,MIR212,MIR132,HIC1,DPH1,		WDR81,SMG6,SGSM2,RP11-667K14.4,RP11-667K14.3,OVCA2,MIR212,MIR132,HIC1,DPH1,		0.908899	0.715972	0.970631	1.02497	0.820374	1.03951	1.21404	4.9007	3.84437	5.00183	5.49945	5.33777	5.89759	6.10893	1.97715	1.92134	1.92488	1.87709	2.19094	2.23236	1.87206	1	1	1	1	1	1	1	1	0	1	0	0	0	0
KLF15_M6321_1.02|chr1:45008967-45009138	KLF15_M6321_1.02	chr1:45008967-45009138	2	25	41	+	GGCTGGGGGGAGGGGAG	TMEM53,RNF220,							0.439136	0.344019	0.225932	0.527976	0.458132	0.748993	0.475602	2.41788	2.39844	2.3025	2.68274	2.27689	3.70954	3.07694	1.64479	1.8578	1.76918	1.43901	1.48043	1.77777	2.02693	1	1	1	1	1	1	1	1	1	1	0	1	1	0
KLF15_M6321_1.02|chr1:45008967-45009138	KLF15_M6321_1.02	chr1:45008967-45009138	2	26	42	+	GCTGGGGGGAGGGGAGG	TMEM53,RNF220,							0.523172	0.539728	0.502498	0.592562	0.713324	0.71239	0.580029	2.41788	2.39844	2.3025	2.68274	2.27689	3.70954	3.07694	1.42526	1.58681	1.43047	1.41584	1.11224	1.99155	1.65328	1	1	1	1	1	1	1	1	1	1	0	1	1	0
KLF15_M6321_1.02|chr1:45008967-45009138	KLF15_M6321_1.02	chr1:45008967-45009138	2	NA	NA	NA	NA	TMEM53,RNF220,							0.492299	0.566041	0.424159	0.714034	0.597695	0.720965	0.341577	2.41788	2.39844	2.3025	2.68274	2.27689	3.70954	3.07694	1.46924	1.67101	1.59911	1.29626	1.44854	1.84178	2.18659	1	1	1	1	1	1	1	1	1	1	0	1	1	0
SRF_known7|chr17:16189363-16189534	SRF_known7	chr17:16189363-16189534	1	120	131	+	GACCAAATAAGG	PIGL,CENPV,							0.437987	0.59764	0.711626	0.971554	0.93893	1.23396	1.07887	1.81394	2.40767	2.586	3.12421	2.90138	3.98209	3.84097	1.18609	1.34498	1.30015	1.25412	1.09702	1.08211	1.37182	1	1	1	1	1	1	1	1	1	1	0	0	0	0
SRF_known7|chr17:16189363-16189534	SRF_known7	chr17:16189363-16189534	1	122	133	-	GCCCTTATTTGG	PIGL,CENPV,							0.473287	0.627615	0.823756	1.03756	1.00236	1.20745	1.20971	1.81394	2.40767	2.586	3.12421	2.90138	3.98209	3.84097	1.1645	1.27005	1.19636	1.13289	1.04254	1.12298	1.11464	1	1	1	1	1	1	1	1	1	1	0	0	0	0
SRF_known7|chr17:16189363-16189534	SRF_known7	chr17:16189363-16189534	1	NA	NA	NA	NA	PIGL,CENPV,							0.47704	0.69616	0.750483	0.952046	0.910217	1.20884	1.18612	1.81394	2.40767	2.586	3.12421	2.90138	3.98209	3.84097	1.15643	1.16856	1.22516	1.20613	1.13067	1.17307	1.14015	1	1	1	1	1	1	1	1	1	1	0	0	0	0
BHLHE40_disc2|chr18:57567236-57567407	BHLHE40_disc2	chr18:57567236-57567407	1	152	168	+	GTGGGCGGCGGCACCGG	PMAIP1,MC4R,	PMAIP1,						0.071243	0.232789	0.117908	-0.026669	-0.122622	-0.055916	-0.307311	1.33716	1.63508	1.5696	1.45572	1.27826	1.41643	1.33708	1.295	1.26584	1.27534	1.40917	1.4003	1.3777	1.63794	0	0	0	0	0	0	0	0	0	1	0	0	0	0
BHLHE40_disc2|chr18:57567236-57567407	BHLHE40_disc2	chr18:57567236-57567407	2	155	171	+	GGCGGCGGCACCGGCGG	PMAIP1,MC4R,	PMAIP1,						0.049982	0.222785	0.214048	-0.091104	0.034024	-0.326103	-0.338137	1.33716	1.63508	1.5696	1.45572	1.27826	1.41643	1.33708	1.30514	1.29795	1.13173	1.52151	1.32651	1.78331	1.75273	0	0	0	0	0	0	0	0	0	1	0	0	0	0
BHLHE40_disc2|chr18:57567236-57567407	BHLHE40_disc2	chr18:57567236-57567407	1	NA	NA	NA	NA	PMAIP1,MC4R,	PMAIP1,						0.105324	0.283156	0.172146	0.13542	-0.047531	0.02578	-0.209376	1.33716	1.63508	1.5696	1.45572	1.27826	1.41643	1.33708	1.3078	1.33074	1.27391	1.3042	1.36829	1.35273	1.52745	0	0	0	0	0	0	0	0	0	1	0	0	0	0
LMX1A_1|chr2:42175711-42175882	LMX1A_1	chr2:42175711-42175882	2	133	149	-	GGATTTAATTAAACTGC	PKDCC,					PKDCC,		0.338865	0.248571	0.169157	0.297469	0.227255	0.297115	0.616308	7.58216	6.10743	6.94065	7.24931	6.63993	6.94962	11.3538	5.34167	4.56399	5.4839	5.33081	5.35382	5.13331	6.3659	1	1	1	1	1	1	1	0	0	1	0	1	1	0
LMX1A_1|chr2:42175711-42175882	LMX1A_1	chr2:42175711-42175882	1	134	150	+	CAGTTTAATTAAATCCC	PKDCC,					PKDCC,		1.67564	0.924448	0.433817	-0.145745	1.26713	0.79265	2.11916	7.58216	6.10743	6.94065	7.24931	6.63993	6.94962	11.3538	1.62872	2.40904	4.14366	8.79673	2.01114	4.09918	1.20369	1	0	0	0	1	0	1	0	0	1	0	1	1	0
LMX1A_1|chr2:42175711-42175882	LMX1A_1	chr2:42175711-42175882	2	NA	NA	NA	NA	PKDCC,					PKDCC,		0.848472	0.71935	0.741969	0.764072	0.721314	0.7556	1.00518	7.58216	6.10743	6.94065	7.24931	6.63993	6.94962	11.3538	3.25271	2.98959	3.33643	3.58851	3.27215	3.29852	4.23433	1	1	1	1	1	1	1	0	0	1	0	1	1	0
E2F3_M2271_1.02|chr2:47630109-47630280	E2F3_M2271_1.02	chr2:47630109-47630280	4	147	161	+	GAGGGGAGGCGGGAA	MSH2,KCNK12,							-0.042188	-0.035736	0.079254	-0.093502	-0.114492	-0.249856	-0.168433	5.34364	4.06984	5.01318	5.33749	5.42034	5.14485	4.8937	5.77792	4.49381	5.13409	5.88288	5.90725	7.21168	6.23419	0	0	0	0	0	-1	0	0	0	1	0	0	0	0
E2F3_M2271_1.02|chr2:47630109-47630280	E2F3_M2271_1.02	chr2:47630109-47630280	4	16	30	+	CAGCGTGCGCGGGAA	MSH2,KCNK12,							-0.018103	-0.091058	0.073575	-0.232807	-0.045088	-0.230431	-0.130683	5.34364	4.06984	5.01318	5.33749	5.42034	5.14485	4.8937	5.83291	4.61033	5.29432	6.51722	5.58022	5.85042	6.12746	0	0	0	-1	0	-1	0	0	0	1	0	0	0	0
E2F3_M2271_1.02|chr2:47630109-47630280	E2F3_M2271_1.02	chr2:47630109-47630280	4	NA	NA	NA	NA	MSH2,KCNK12,							-0.02028	-0.05425	0.05541	-0.051075	-0.065588	-0.224394	-0.213452	5.34364	4.06984	5.01318	5.33749	5.42034	5.14485	4.8937	5.48368	4.42574	5.31288	5.76664	5.88561	6.20774	6.29053	0	0	0	0	0	-1	-1	0	0	1	0	0	0	0
BHLHE40_disc2|chr2:208634681-208634852	BHLHE40_disc2	chr2:208634681-208634852	2	109	125	+	GGCCCCGCCAGGAGCGG	PLEKHM3,FZD5,	FZD5,	FZD5,	PLEKHM3,	PLEKHM3,	RNU6-360P,PLEKHM3,	PLEKHM3,	0.073079	0.091502	0.0725	0.045278	0.028588	0.212649	0.225971	2.51403	2.35312	2.53159	2.73076	2.58491	3.2415	3.02382	2.34535	2.14894	2.42073	2.68614	2.47324	2.82741	2.63896	0	0	0	0	0	1	1	1	0	0	0	0	1	0
BHLHE40_disc2|chr2:208634681-208634852	BHLHE40_disc2	chr2:208634681-208634852	1	13	29	+	CTCAGGCCCGGGCGCGG	PLEKHM3,FZD5,	FZD5,	FZD5,	PLEKHM3,	PLEKHM3,	RNU6-360P,PLEKHM3,	PLEKHM3,	0.21785	0.1483	0.268116	0.321966	0.382388	0.525818	0.4728	2.51403	2.35312	2.53159	2.73076	2.58491	3.2415	3.02382	2.03715	1.98945	1.99252	1.98093	1.75954	2.10315	1.99565	1	0	1	1	1	1	1	1	0	0	0	0	1	0
BHLHE40_disc2|chr2:208634681-208634852	BHLHE40_disc2	chr2:208634681-208634852	2	NA	NA	NA	NA	PLEKHM3,FZD5,	FZD5,	FZD5,	PLEKHM3,	PLEKHM3,	RNU6-360P,PLEKHM3,	PLEKHM3,	0.32659	0.385773	0.426068	0.470308	0.457506	0.715476	0.566449	2.51403	2.35312	2.53159	2.73076	2.58491	3.2415	3.02382	1.77503	1.52112	1.65892	1.66313	1.65507	1.51984	1.76982	1	1	1	1	1	1	1	1	0	0	0	0	1	0
RFX5_disc3|chr2:210164076-210164247	RFX5_disc3	chr2:210164076-210164247	3	131	139	+	AACTGATGA	PTH2R,MAP2,							0.10633	-0.02066	-0.118416	-0.03888	-0.169427	-0.054704	0.045785	1.4944	1.35983	1.48537	1.51562	1.36877	1.56525	1.66593	1.37979	1.36645	1.57811	1.59658	1.72075	1.70731	1.72372	0	0	0	0	-1	0	0	0	0	1	0	1	0	0
RFX5_disc3|chr2:210164076-210164247	RFX5_disc3	chr2:210164076-210164247	1	80	88	+	AACTGATGA	PTH2R,MAP2,							0.008822	0.138196	-0.041298	0.010016	-0.143482	0.019301	0.18689	1.4944	1.35983	1.48537	1.51562	1.36877	1.56525	1.66593	1.43085	1.20295	1.49418	1.51278	1.54315	1.59336	1.54144	0	0	0	0	0	0	0	0	0	1	0	1	0	0
RFX5_disc3|chr2:210164076-210164247	RFX5_disc3	chr2:210164076-210164247	3	NA	NA	NA	NA	PTH2R,MAP2,							-0.061261	-0.113635	-0.150076	-0.139572	-0.125022	-0.035765	0.192685	1.4944	1.35983	1.48537	1.51562	1.36877	1.56525	1.66593	1.56416	1.48963	1.53336	1.73115	1.49261	1.52793	1.47182	0	0	-1	0	0	0	0	0	0	1	0	1	0	0
ZIC2_1|chr2:235860506-235860677	ZIC2_1	chr2:235860506-235860677	1	124	132	-	AGGGTGGTC	SH3BP4,ARL4C,							-4e-05	0.357796	0.117884	0.141435	0.016029	0.248081	0.497533	3.65621	4.51528	4.50575	4.74463	4.09243	6.89236	6.05705	3.99639	2.70212	3.72095	4.09421	3.54592	4.31619	3.67441	0	0	0	0	0	0	0	0	0	0	0	0	0	0
ZIC2_1|chr2:235860506-235860677	ZIC2_1	chr2:235860506-235860677	1	34	42	-	GGGGTGGTC	SH3BP4,ARL4C,							0	0	0	0	0	0	0	3.65621	4.51528	4.50575	4.74463	4.09243	6.89236	6.05705	0	0	0	0	0	0	0	0	0	0	0	0	0	0	0	0	0	0	0	0	0
ZIC2_1|chr2:235860506-235860677	ZIC2_1	chr2:235860506-235860677	1	NA	NA	NA	NA	SH3BP4,ARL4C,							0	0	0	0	0	0	0	3.65621	4.51528	4.50575	4.74463	4.09243	6.89236	6.05705	0	0	0	0	0	0	0	0	0	0	0	0	0	0	0	0	0	0	0	0	0
ZIC4_M4149_1.02|chr2:235860506-235860677	ZIC4_M4149_1.02	chr2:235860506-235860677	1	124	131	-	GGGTGGTC	SH3BP4,ARL4C,							0.268317	0.222378	0.075737	-0.088469	0.004789	0.346948	0.283552	3.65621	4.51528	4.50575	4.74463	4.09243	6.89236	6.05705	2.96361	3.268	4.28358	4.36342	3.64939	3.69657	4.14574	0	0	0	0	0	0	0	0	0	0	0	0	0	0
ZIC4_M4149_1.02|chr2:235860506-235860677	ZIC4_M4149_1.02	chr2:235860506-235860677	3	34	41	-	GGGTGGTC	SH3BP4,ARL4C,							-0.224069	0.176668	0.021586	-0.515827	-0.611499	-0.195994	0.013589	3.65621	4.51528	4.50575	4.74463	4.09243	6.89236	6.05705	4.95655	3.07096	4.03308	6.48409	7.06852	6.08481	6.72571	0	0	0	0	-1	0	0	0	0	0	0	0	0	0
ZIC4_M4149_1.02|chr2:235860506-235860677	ZIC4_M4149_1.02	chr2:235860506-235860677	1	NA	NA	NA	NA	SH3BP4,ARL4C,							-0.237916	0.150198	0.476857	-0.186803	-0.139815	0.568149	0.410168	3.65621	4.51528	4.50575	4.74463	4.09243	6.89236	6.05705	4.82834	3.49908	2.65881	4.6406	4.09189	2.92491	4.48004	0	0	0	0	0	0	0	0	0	0	0	0	0	0
POU3F1_1|chr9:73735655-73735826	POU3F1_1	chr9:73735655-73735826	1	128	144	-	ACAGAATTAATTAACTT	TRPM3,KLF9,							0.147974	0.030054	0.062843	0.040268	0.098221	-0.013413	0.138019	1.34864	1.40362	1.23889	1.12132	1.0189	0.954984	1.07003	1.1106	1.3659	1.15571	1.09472	0.940506	0.960447	0.934671	0	0	0	0	0	0	0	0	0	1	0	0	0	0
POU3F1_1|chr9:73735655-73735826	POU3F1_1	chr9:73735655-73735826	1	129	145	+	AGTTAATTAATTCTGTT	TRPM3,KLF9,							-0.002276	0.081614	-0.21786	-0.440768	-0.364869	0.005848	-0.235238	1.34864	1.40362	1.23889	1.12132	1.0189	0.954984	1.07003	1.3741	1.36815	1.65082	1.57958	1.58713	0.868267	1.40165	0	0	0	0	0	0	0	0	0	1	0	0	0	0
POU3F1_1|chr9:73735655-73735826	POU3F1_1	chr9:73735655-73735826	1	NA	NA	NA	NA	TRPM3,KLF9,							-0.225729	0.022265	-0.474081	-0.439614	-0.503479	0.648274	0.418933	1.34864	1.40362	1.23889	1.12132	1.0189	0.954984	1.07003	1.8075	1.29644	1.87189	1.55826	1.55971	0.483579	0.659308	0	0	0	0	0	0	0	0	0	1	0	0	0	0
[truncated: 11 more columns]

## Sheet: diff_PWM_pert2
TFBS_regions	TFBS	regions	TFBS_effect	start	end	strand	replaced_seq	closest_genes	PCHiC_hESC	PCHiC_NPC	PCHiC_excitatory	PCHiC_hippocampal	PCHiC_motor	PCHiC_astrocytes	Log2FC_TP0hr	Log2FC_TP3hr	Log2FC_TP6hr	Log2FC_TP12hr	Log2FC_TP24hr	Log2FC_TP48hr	Log2FC_TP72hr	WTalpha_TP0hr	WTalpha_TP3hr	WTalpha_TP6hr	WTalpha_TP12hr	WTalpha_TP24hr	WTalpha_TP48hr	WTalpha_TP72hr	PERTalpha_TP0hr	PERTalpha_TP3hr	PERTalpha_TP6hr	PERTalpha_TP12hr	PERTalpha_TP24hr	PERTalpha_TP48hr	PERTalpha_TP72hr	func_TP0hr	func_TP3hr	func_TP6hr	func_TP12hr	func_TP24hr	func_TP48hr	func_TP72hr	CTCF_h64	CTCF_ectoderm	NANOG_h64	NANOG_ectoderm	OTX2_h64	OTX2_ectoderm	PAX6_h64
FOXB1_4|chr12:85445765-85445936	FOXB1_4	chr12:85445765-85445936	1	96	104	-	TGTAAACAA	TSPAN19,ALX1,							0.3551	1.9294	-0.554737	-0.597802	0.570708	-0.273654	0.136543	1.29107	1.32954	1.10273	1.11104	0.941575	0.96749	0.989841	0.665899	0.41083	2.03437	1.70606	0	1.26833	0.762032	0	1	0	0	0	0	0	0	0	0	0	0	0	0
POU3F1_2|chr12:85445765-85445936	POU3F1_2	chr12:85445765-85445936	1	129	140	-	TTATGTTAATTA	TSPAN19,ALX1,							0.86896	0.737647	0.351126	0.803822	-0.423673	-0.058684	-0.502499	1.29107	1.32954	1.10273	1.11104	0.941575	0.96749	0.989841	0.538636	0.555026	0.878774	0.57867	1.535	0.835737	1.97161	0	1	0	0	0	0	0	0	0	0	0	0	0	0
both_motifs:FOXB1_4:POU3F1_2|chr12:85445765-85445936	FOXB1_4:POU3F1_2	chr12:85445765-85445936	1	NA	NA	NA	NA	TSPAN19,ALX1,							0.07672	0.091214	-0.011964	0.033902	0.195017	0.04938	-0.030018	1.29107	1.32954	1.10273	1.11104	0.941575	0.96749	0.989841	1.19501	1.303	1.0911	1.02652	0.83968	0.896728	0.978866	0	0	0	0	0	0	0	0	0	0	0	0	0	0
IRX3_M5581_1.02|chr17:70708892-70709063	IRX3_M5581_1.02	chr17:70708892-70709063	1	140	151	-	CATGTCATGTCT	SOX9,SLC39A11,							-0.061953	1.31827	-0.339552	-0.612987	0.517532	-0.262169	0.11005	1.17745	1.21227	1.22242	1.1147	0.959605	0.84676	1.13322	1.35864	0.303498	0	1.9553	1.1484	1.20806	0	0	0	0	0	0	0	0	0	0	0	0	0	0	0
IRX3_M5582_1.02|chr17:70708892-70709063	IRX3_M5582_1.02	chr17:70708892-70709063	1	140	151	-	CATGTCATGTCT	SOX9,SLC39A11,							-0.080709	0.283791	0.374839	-0.172242	0.610996	0.102543	0.265613	1.17745	1.21227	1.22242	1.1147	0.959605	0.84676	1.13322	1.47034	1.04167	1.14244	0.671102	0.458168	0	0.961108	0	0	0	0	0	0	0	0	0	0	0	0	0	0
both_motifs:IRX3_M5581_1.02:IRX3_M5582_1.02|chr17:70708892-70709063	IRX3_M5581_1.02:IRX3_M5582_1.02	chr17:70708892-70709063	1	NA	NA	NA	NA	SOX9,SLC39A11,							-0.474855	0.457737	-0.155575	0.540794	0.183862	-0.797664	0.805882	1.17745	1.21227	1.22242	1.1147	0.959605	0.84676	1.13322	1.61609	0.662058	1.39048	0.908567	0.7837	2.74354	0.362609	0	0	0	0	0	0	0	0	0	0	0	0	0	0
SOX1_M6129_1.02|chr18:53019258-53019429	SOX1_M6129_1.02	chr18:53019258-53019429	1	63	77	-	TTTGCATGTGAATAG	TCF4,CCDC68,							0	0	0	0	0	0	0	1.20704	1.29664	1.19738	1.04997	0.886571	1.03365	1.22149	0	0	0	0	0	0	0	0	0	0	0	0	0	0	0	0	1	0	1	0	0
SOX1_M6134_1.02|chr18:53019258-53019429	SOX1_M6134_1.02	chr18:53019258-53019429	1	63	77	-	TTTGCATGTGAATAG	TCF4,CCDC68,							-0.841764	-0.03102	-1.17182	0.501596	-0.519783	0.917096	-0.134158	1.20704	1.29664	1.19738	1.04997	0.886571	1.03365	1.22149	2.88342	1.29381	0	0.574519	1.47935	0.423953	0.818162	0	0	0	0	0	0	0	0	0	1	0	1	0	0
both_motifs:SOX1_M6129_1.02:SOX1_M6134_1.02|chr18:53019258-53019429	SOX1_M6129_1.02:SOX1_M6134_1.02	chr18:53019258-53019429	2	NA	NA	NA	NA	TCF4,CCDC68,							0.201302	0.972613	-0.058413	-0.0387	0.910317	-1.40116	-0.30249	1.20704	1.29664	1.19738	1.04997	0.886571	1.03365	1.22149	1.34878	0	0	0	0	0	0	0	0	0	0	0	0	0	0	0	1	0	1	0	0
SOX1_M5824_1.02|chr2:151184377-151184548	SOX1_M5824_1.02	chr2:151184377-151184548	4	136	152	-	GAACTATTTCATTGGTC	RND3,MMADHC,							-1.58282	0.124498	-1.23783	-1.35881	0.163324	-0.849345	-0.518879	2.22124	2.25603	2.17917	2.19926	2.19272	2.46431	2.75746	9.86134	1.99499	8.53438	8.91071	2.93567	7.64075	5.04275	-1	0	-1	-1	0	0	0	0	0	0	0	0	1	0
SOX1_M5831_1.02|chr2:151184377-151184548	SOX1_M5831_1.02	chr2:151184377-151184548	1	136	152	-	GAACTATTTCATTGGTC	RND3,MMADHC,							0.487998	0.450148	0.671306	0.410375	0.710601	1.43248	0.131145	2.22124	2.25603	2.17917	2.19926	2.19272	2.46431	2.75746	1.27439	1.38436	1.02777	1.51584	1.0646	0.595466	2.24496	0	0	1	0	1	1	0	0	0	0	0	0	1	0
both_motifs:SOX1_M5824_1.02:SOX1_M5831_1.02|chr2:151184377-151184548	SOX1_M5824_1.02:SOX1_M5831_1.02	chr2:151184377-151184548	1	NA	NA	NA	NA	RND3,MMADHC,							0.392153	-0.026332	-0.744358	0.465465	1.34423	1.4469	-0.004503	2.22124	2.25603	2.17917	2.19926	2.19272	2.46431	2.75746	1.51886	2.05797	3.44339	1.80255	0.594107	0.552509	2.30226	0	0	0	0	1	0	0	0	0	0	0	0	1	0
ZIC2_1|chr21:37477109-37477280	ZIC2_1	chr21:37477109-37477280	1	54	62	-	TGGGTGGTC	CBR3,CBR1,							0.461155	-1.20493	-0.206898	0.813292	0.179693	-0.667651	0.956597	1.46316	1.62224	1.58895	1.62483	1.46505	1.58862	1.83589	2.31772	3.67816	1.83954	1.30614	0	2.83712	0.984744	0	0	0	0	0	0	0	1	1	0	0	0	0	0
SP8_1|chr21:37477109-37477280	SP8_1	chr21:37477109-37477280	1	14	25	+	ACCCCGCCCCCT	CBR3,CBR1,							0.008455	0.3088	0.255855	0.251738	0.095275	0.020203	0.463011	1.46316	1.62224	1.58895	1.62483	1.46505	1.58862	1.83589	1.42106	1.28615	1.196	1.04654	1.23452	1.34174	0.921514	0	0	0	0	0	0	0	1	1	0	0	0	0	0
both_motifs:ZIC2_1:SP8_1|chr21:37477109-37477280	ZIC2_1:SP8_1	chr21:37477109-37477280	1	NA	NA	NA	NA	CBR3,CBR1,							0.177467	0.322077	0.323758	0.387935	0.290793	0.325264	0.10454	1.46316	1.62224	1.58895	1.62483	1.46505	1.58862	1.83589	1.22428	1.13819	1.2052	1.0953	1.22689	1.17928	1.71895	0	0	0	0	0	0	0	1	1	0	0	0	0	0
SOX1_4|chr22:29385292-29385463	SOX1_4	chr22:29385292-29385463	1	118	130	+	TCAATTTCATTAA	ZNRF3,KREMEN1,							0.193954	0.453074	0.099506	0.216037	0.576403	0.433805	0.290539	1.27704	1.29555	1.16743	1.1026	0.954869	0.97938	1.02037	1.18753	0.880752	1.0238	0.926472	0.569191	0.6439	1.43991	0	0	0	0	0	0	0	0	0	1	0	0	0	0
SOX1_M6089_1.02|chr22:29385292-29385463	SOX1_M6089_1.02	chr22:29385292-29385463	1	118	130	+	TCAATTTCATTAA	ZNRF3,KREMEN1,							0.076752	0.197507	0.024268	0.179425	0.160359	0.113695	0.179975	1.27704	1.29555	1.16743	1.1026	0.954869	0.97938	1.02037	1.30838	1.17173	1.11022	0.889471	0.86245	0.893	0.713963	0	0	0	0	0	0	0	0	0	1	0	0	0	0
both_motifs:SOX1_4:SOX1_M6089_1.02|chr22:29385292-29385463	SOX1_4:SOX1_M6089_1.02	chr22:29385292-29385463	1	NA	NA	NA	NA	ZNRF3,KREMEN1,							-0.107423	0.020842	1.25423	0.448238	0.399451	-0.333945	0.243319	1.27704	1.29555	1.16743	1.1026	0.954869	0.97938	1.02037	1.25007	0.980281	0.339467	1.03952	1.4582	1.42305	0.959788	0	0	1	0	0	0	0	0	0	1	0	0	0	0
IRX3_M5581_1.02|chr3:173950554-173950725	IRX3_M5581_1.02	chr3:173950554-173950725	1	3	14	+	CTTGTCATGTAG	NLGN1,NAALADL2,							2.04815	2.34328	2.76416	1.76147	2.31353	2.54959	2.225	36.3733	27.5754	38.889	43.3769	40.0585	28.6874	21.7353	8.35236	2.79939	2.2272	7.51319	4.06159	2.08334	2.12686	1	1	1	1	1	1	1	0	0	1	0	1	0	0
IRX3_M5582_1.02|chr3:173950554-173950725	IRX3_M5582_1.02	chr3:173950554-173950725	1	3	14	+	CTTGTCATGTAG	NLGN1,NAALADL2,							1.95713	2.7243	3.01509	2.59279	2.60036	2.22983	1.24796	36.3733	27.5754	38.889	43.3769	40.0585	28.6874	21.7353	4.61276	2.90114	1.98715	3.74983	3.17503	2.70996	4.26642	1	1	1	1	1	1	0	0	0	1	0	1	0	0
both_motifs:IRX3_M5581_1.02:IRX3_M5582_1.02|chr3:173950554-173950725	IRX3_M5581_1.02:IRX3_M5582_1.02	chr3:173950554-173950725	2	NA	NA	NA	NA	NLGN1,NAALADL2,							2.44034	2.75573	2.66388	2.57713	1.58659	2.11281	2.42666	36.3733	27.5754	38.889	43.3769	40.0585	28.6874	21.7353	3.18901	2.04475	4.18702	4.51708	9.4268	4.16514	2.13977	1	1	1	1	1	1	1	0	0	1	0	1	0	0
SOX1_M6129_1.02|chr4:56147528-56147699	SOX1_M6129_1.02	chr4:56147528-56147699	1	84	98	+	TATCAATGACAATGG	SRD5A3,KDR,							0.59422	0.545346	0.779523	0.80904	0.832702	1.02085	0.850198	2.12791	2.14479	2.49554	2.73938	2.51663	2.89313	2.61335	1.25335	1.30355	1.20262	1.22468	1.1048	1.15282	1.10588	1	1	1	1	1	1	1	0	0	1	0	1	0	0
SOX1_M6475_1.02|chr4:56147528-56147699	SOX1_M6475_1.02	chr4:56147528-56147699	1	83	98	+	ATATCAATGACAATGG	SRD5A3,KDR,							0.660528	0.405294	0.718374	1.26584	1.01671	0.773947	0.683951	2.12791	2.14479	2.49554	2.73938	2.51663	2.89313	2.61335	1.21652	1.37203	1.27268	0.778523	0.837413	1.30909	1.31507	1	1	1	1	1	1	1	0	0	1	0	1	0	0
both_motifs:SOX1_M6129_1.02:SOX1_M6475_1.02|chr4:56147528-56147699	SOX1_M6129_1.02:SOX1_M6475_1.02	chr4:56147528-56147699	1	NA	NA	NA	NA	SRD5A3,KDR,							0.59547	0.499447	0.578906	0.346469	0.502319	1.00901	0.862421	2.12791	2.14479	2.49554	2.73938	2.51663	2.89313	2.61335	1.19219	1.17935	1.34429	2.025	1.65746	1.19231	1.16397	1	1	1	0	0	1	1	0	0	1	0	1	0	0
SOX1_M6134_1.02|chr4:152405951-152406122	SOX1_M6134_1.02	chr4:152405951-152406122	1	31	45	+	TCTACATGAGAAAAG	PRSS48,PET112,							1.75453	2.29352	2.27235	2.6896	2.27391	2.07775	-1.01676	14.7323	11.2653	13.5296	16.6814	15.7946	12.678	9.58558	5.92121	1.06805	1.90642	1.58046	1.81917	1.59905	0	1	0	1	1	1	1	0	0	0	1	0	1	0	0
ZIC2_1|chr4:152405951-152406122	ZIC2_1	chr4:152405951-152406122	1	120	128	+	GGGGTGGTG	PRSS48,PET112,							0.515661	0.338299	0.484995	1.0453	0.699225	0.693025	0.761934	14.7323	11.2653	13.5296	16.6814	15.7946	12.678	9.58558	9.07816	8.16891	8.46308	6.92221	8.2532	6.6712	4.11813	1	0	1	1	1	1	1	0	0	1	0	1	0	0
both_motifs:SOX1_M6134_1.02:ZIC2_1|chr4:152405951-152406122	SOX1_M6134_1.02:ZIC2_1	chr4:152405951-152406122	1	NA	NA	NA	NA	PRSS48,PET112,							1.34155	1.29561	1.29076	1.29442	1.39508	1.23401	1.02205	14.7323	11.2653	13.5296	16.6814	15.7946	12.678	9.58558	3.95775	3.33671	3.84698	4.68485	4.11069	3.98396	3.67383	1	1	1	1	1	1	1	0	0	1	0	1	0	0
PAX6_2|chr4:173995522-173995693	PAX6_2	chr4:173995522-173995693	1	89	102	-	CTGACCTTGAATTC	GALNT7,							-0.00055	0.039128	0.06242	0.093077	0.120305	-0.130919	0.091202	1.47087	1.36483	1.43777	1.42227	1.5194	1.25013	1.73444	1.40096	1.27731	1.3296	1.30269	1.26689	1.48797	1.54005	0	0	0	0	0	0	0	0	0	1	0	1	1	0
PAX6_M3728_1.02|chr4:173995522-173995693	PAX6_M3728_1.02	chr4:173995522-173995693	3	89	101	-	TGACCTTGAATTC	GALNT7,							0.068486	-0.068886	-0.186699	0.01231	-0.280945	-0.525523	-0.229674	1.47087	1.36483	1.43777	1.42227	1.5194	1.25013	1.73444	1.40078	1.62982	1.56768	1.23407	1.86845	2.35386	2.28531	0	0	0	0	0	-1	0	0	0	1	0	1	1	0
both_motifs:PAX6_2:PAX6_M3728_1.02|chr4:173995522-173995693	PAX6_2:PAX6_M3728_1.02	chr4:173995522-173995693	1	NA	NA	NA	NA	GALNT7,							-0.072113	-0.230774	0.017041	0.311128	0.212364	-0.403323	0.329861	1.47087	1.36483	1.43777	1.42227	1.5194	1.25013	1.73444	1.648	1.76153	1.28303	1.04052	1.2219	1.89146	1.24588	0	0	0	0	0	0	0	0	0	1	0	1	1	0
IRX3_M5581_1.02|chr4:185537875-185538046	IRX3_M5581_1.02	chr4:185537875-185538046	1	74	85	+	CTTGTTATGTAG	IRF2,CASP3,							0.656627	0.079501	0.459801	0.634153	0.17115	0.516817	0.548794	1.51251	1.50019	1.54465	1.42117	1.35096	1.38912	1.3974	0.758454	1.28095	1.00352	0.712167	1.14647	0.820346	0.884081	1	0	0	1	0	0	0	0	0	1	0	0	0	0
IRX3_M5582_1.02|chr4:185537875-185538046	IRX3_M5582_1.02	chr4:185537875-185538046	1	74	85	+	CTTGTTATGTAG	IRF2,CASP3,							0.038001	0.273872	-0.21658	-1.07423	-0.943854	-0.453045	-0.708667	1.51251	1.50019	1.54465	1.42117	1.35096	1.38912	1.3974	2.43617	1.15386	1.88984	4.27259	0.998137	2.03328	0	0	0	0	0	0	0	0	0	0	1	0	0	0	0
both_motifs:IRX3_M5581_1.02:IRX3_M5582_1.02|chr4:185537875-185538046	IRX3_M5581_1.02:IRX3_M5582_1.02	chr4:185537875-185538046	1	NA	NA	NA	NA	IRF2,CASP3,							0.938359	-0.002409	0.988505	0.88299	0.167289	0.222189	0.894455	1.51251	1.50019	1.54465	1.42117	1.35096	1.38912	1.3974	0.611376	1.30772	0.533952	0.579654	1.16189	1.288	0.626919	1	0	1	1	0	0	1	0	0	1	0	0	0	0
SOX1_M5824_1.02|chr5:16061477-16061648	SOX1_M5824_1.02	chr5:16061477-16061648	1	9	25	-	CCACAGTGCCATTGTTG	MARCH11,FBXL7,							0.04091	0.071405	0.077697	-0.079142	-0.107784	0.089667	-0.144984	1.344	1.27386	1.3091	1.25849	1.30329	1.56574	1.59936	1.263	1.22772	1.25093	1.42716	1.50755	1.39358	1.7309	0	0	0	0	0	0	0	0	0	1	0	0	0	0
SOX1_M5831_1.02|chr5:16061477-16061648	SOX1_M5831_1.02	chr5:16061477-16061648	1	9	25	+	CAACAATGGCACTGTGG	MARCH11,FBXL7,							0.515836	0.245315	0.07224	0.142053	-0.180631	0.79396	0.457042	1.344	1.27386	1.3091	1.25849	1.30329	1.56574	1.59936	0.847123	1.0089	1.19086	1.01512	1.50163	0.709742	0.895333	0	0	0	0	0	0	0	0	0	1	0	0	0	0
both_motifs:SOX1_M5824_1.02:SOX1_M5831_1.02|chr5:16061477-16061648	SOX1_M5824_1.02:SOX1_M5831_1.02	chr5:16061477-16061648	1	NA	NA	NA	NA	MARCH11,FBXL7,							0.105204	0.342579	0.212417	0.13182	0.25508	-0.127222	-0.056027	1.344	1.27386	1.3091	1.25849	1.30329	1.56574	1.59936	1.28392	0.860627	1.2091	1.28418	0.936876	1.48935	1.77807	0	0	0	0	0	0	0	0	0	1	0	0	0	0
LHX5_1|chr5:81602082-81602253	LHX5_1	chr5:81602082-81602253	1	69	85	-	GGAATTAATTAGCACCC	TMEM167A,ATP6AP1L,							0.030214	0.790147	0.463521	-0.300564	-0.303271	-0.060375	0.317473	1.51508	1.52192	1.44948	1.41298	1.32829	1.32247	1.64565	1.528	0.771999	1.2021	1.85879	2.14943	1.3416	1.04873	0	0	0	0	0	0	0	0	0	1	0	1	1	0
POU3F1_1|chr5:81602082-81602253	POU3F1_1	chr5:81602082-81602253	1	71	87	-	GGGGAATTAATTAGCAC	TMEM167A,ATP6AP1L,							0.644306	0.25588	0.171198	0.146012	-0.197355	0.378531	-0.174895	1.51508	1.52192	1.44948	1.41298	1.32829	1.32247	1.64565	0.717529	1.06919	1.34495	1.17837	1.52107	0.737813	1.98594	1	0	0	0	0	0	0	0	0	1	0	1	1	0
both_motifs:LHX5_1:POU3F1_1|chr5:81602082-81602253	LHX5_1:POU3F1_1	chr5:81602082-81602253	1	NA	NA	NA	NA	TMEM167A,ATP6AP1L,							0.156175	0.091802	0.136572	0.055222	-0.022353	-0.055404	0.156622	1.51508	1.52192	1.44948	1.41298	1.32829	1.32247	1.64565	1.25165	1.37257	1.26726	1.27937	1.32231	1.39684	1.48419	0	0	0	0	0	0	0	0	0	1	0	1	1	0
SOX1_M6134_1.02|chr5:159471587-159471758	SOX1_M6134_1.02	chr5:159471587-159471758	1	8	22	+	TTAGCATGTTAATGC	TTC1,PWWP2A,							-0.064777	0.014544	-0.285444	0.128996	-0.099868	0.119223	-0.136432	1.20111	1.2612	1.26456	1.11747	1.01401	1.06917	1.16678	1.26838	1.24566	2.08183	1.07348	1.04728	1.04739	1.20665	0	0	0	0	0	0	0	0	0	1	0	0	0	0
POU3F1_2|chr5:159471587-159471758	POU3F1_2	chr5:159471587-159471758	3	27	38	-	AAATGCAAATTA	TTC1,PWWP2A,							0.148185	-0.278457	0.188897	-0.280006	-0.190861	0.24464	-0.493133	1.20111	1.2612	1.26456	1.11747	1.01401	1.06917	1.16678	1.06835	1.2845	1.05574	1.61952	1.25778	0.912222	1.93373	0	0	0	0	0	0	-1	0	0	1	0	0	0	0
both_motifs:SOX1_M6134_1.02:POU3F1_2|chr5:159471587-159471758	SOX1_M6134_1.02:POU3F1_2	chr5:159471587-159471758	1	NA	NA	NA	NA	TTC1,PWWP2A,							-0.007219	0.004415	0.1622	0.102035	0.07549	0.14812	0.108437	1.20111	1.2612	1.26456	1.11747	1.01401	1.06917	1.16678	1.17575	1.2082	1.0737	1.01764	0.900924	0.938668	1.07527	0	0	0	0	0	0	0	0	0	1	0	0	0	0
MEIS2_4|chr6:137278018-137278189	MEIS2_4	chr6:137278018-137278189	2	87	98	-	TGACAGCTGCGA	SLC35D3,IL20RA,							0.531457	0.390036	0.376437	0.757067	0.095446	0.843273	0.524782	8.91461	8.21477	9.68733	8.98633	8.89828	5.79108	3.82998	5.73107	6.41548	7.03853	4.69704	7.75962	2.54543	2.12314	1	1	1	1	0	1	1	0	0	1	0	1	0	0
MEIS2_1|chr6:137278018-137278189	MEIS2_1	chr6:137278018-137278189	2	86	99	-	ATGACAGCTGCGAA	SLC35D3,IL20RA,							1.59309	1.3847	1.7291	1.75517	1.7465	1.51649	1.02906	8.91461	8.21477	9.68733	8.98633	8.89828	5.79108	3.82998	1.70475	1.75203	1.6002	1.51919	1.45671	1.23324	1.36957	1	1	1	1	1	1	1	0	0	1	0	1	0	0
both_motifs:MEIS2_1:MEIS2_4|chr6:137278018-137278189	MEIS2_1:MEIS2_4	chr6:137278018-137278189	2	NA	NA	NA	NA	SLC35D3,IL20RA,							1.55991	1.43044	1.66179	1.67376	1.67316	1.41562	1.04745	8.91461	8.21477	9.68733	8.98633	8.89828	5.79108	3.82998	1.74113	1.74449	1.64869	1.5639	1.53352	1.35306	1.32905	1	1	1	1	1	1	1	0	0	1	0	1	0	0
SOX1_M6134_1.02|chr7:27950066-27950237	SOX1_M6134_1.02	chr7:27950066-27950237	1	30	44	+	TTTGCATGCCAAAGG	TAX1BP1,JAZF1,							0.680021	0.445092	0.588848	0.841717	0.515717	0.976459	1.10926	2.01101	2.07953	2.0784	2.14068	2.0666	2.89019	3.658	1.04889	1.63682	1.16566	0.879825	1.19243	1.28714	1.20024	1	0	1	1	1	1	1	0	0	1	0	1	1	0
SOX1_M6475_1.02|chr7:27950066-27950237	SOX1_M6475_1.02	chr7:27950066-27950237	2	29	44	+	ATTTGCATGCCAAAGG	TAX1BP1,JAZF1,							0.490153	0.634916	0.408007	0.53812	0.312558	0.114166	0.44776	2.01101	2.07953	2.0784	2.14068	2.0666	2.89019	3.658	1.0708	1.17292	1.45295	0.966582	1.76201	2.82017	2.30899	0	1	0	0	0	0	0	0	0	1	0	1	1	0
both_motifs:SOX1_M6134_1.02:SOX1_M6475_1.02|chr7:27950066-27950237	SOX1_M6134_1.02:SOX1_M6475_1.02	chr7:27950066-27950237	2	NA	NA	NA	NA	TAX1BP1,JAZF1,							0.830756	0.715742	0.856239	0.835714	-0.019989	1.14113	1.06653	2.01101	2.07953	2.0784	2.14068	2.0666	2.89019	3.658	0.892294	1.01389	0.738092	1.00983	1.87238	0.82083	1.13302	1	1	1	1	0	1	1	0	0	1	0	1	1	0
SP8_1|chr7:76302788-76302959	SP8_1	chr7:76302788-76302959	1	98	109	+	GCCACCCCCACC	POMZP3,CCDC146,							1.24229	1.079	1.2461	1.02742	1.28184	1.45001	1.87964	6.36897	5.10675	6.41858	7.19853	7.74781	9.80724	9.14061	1.95849	1.78329	1.49423	2.16203	1.98379	2.53509	1.30761	1	1	1	1	1	1	1	0	0	0	0	0	0	0
POU3F1_2|chr7:76302788-76302959	POU3F1_2	chr7:76302788-76302959	1	72	83	-	ATATGCAAATGG	POMZP3,CCDC146,							1.36634	1.11803	1.46761	1.20871	1.57397	1.58403	1.30061	6.36897	5.10675	6.41858	7.19853	7.74781	9.80724	9.14061	1.53163	1.62169	1.44223	2.04412	1.54501	1.98746	2.40597	1	1	1	1	1	1	1	0	0	0	0	0	0	0
both_motifs:SP8_1:POU3F1_2|chr7:76302788-76302959	SP8_1:POU3F1_2	chr7:76302788-76302959	2	NA	NA	NA	NA	POMZP3,CCDC146,							1.48022	1.22279	1.45374	1.56369	1.57008	1.81836	1.7738	6.36897	5.10675	6.41858	7.19853	7.74781	9.80724	9.14061	1.50396	1.54196	1.47976	1.4893	1.46362	1.50554	1.51786	1	1	1	1	1	1	1	0	0	0	0	0	0	0
PAX6_2|chr7:151167883-151168054	PAX6_2	chr7:151167883-151168054	1	84	97	-	CTGAGCTGGAAGGT	RHEB,NUB1,			RHEB,		RHEB,	RHEB,	-0.116602	0.031308	-0.001666	0.034408	-0.028305	0.056071	0.027983	1.25514	1.38487	1.26455	1.26244	1.10137	1.19825	1.39597	1.3518	1.29229	1.23517	1.21532	1.17028	1.11519	1.28134	0	0	0	0	0	0	0	0	0	0	0	0	0	0
PAX6_M3728_1.02|chr7:151167883-151168054	PAX6_M3728_1.02	chr7:151167883-151168054	1	84	96	-	TGAGCTGGAAGGT	RHEB,NUB1,			RHEB,		RHEB,	RHEB,	-0.328648	-0.179044	-0.175599	-0.223769	-0.061266	0.147376	-0.33861	1.25514	1.38487	1.26455	1.26244	1.10137	1.19825	1.39597	1.51798	1.59342	1.49985	1.61386	1.30147	1.00108	1.92697	0	0	0	0	0	0	0	0	0	0	0	0	0	0
both_motifs:PAX6_2:PAX6_M3728_1.02|chr7:151167883-151168054	PAX6_2:PAX6_M3728_1.02	chr7:151167883-151168054	3	NA	NA	NA	NA	RHEB,NUB1,			RHEB,		RHEB,	RHEB,	0.427795	-0.076472	0.081748	-0.48793	-0.022307	0.082273	0.198558	1.25514	1.38487	1.26455	1.26244	1.10137	1.19825	1.39597	0.850644	1.50222	1.02964	2.03626	1.13234	0.978484	1.03516	1	0	0	-1	0	0	0	0	0	0	0	0	0	0
SOX1_M6129_1.02|chr8:5023671-5023842	SOX1_M6129_1.02	chr8:5023671-5023842	2	104	118	-	AATGCAAGACAATGC	CSMD1,							0.616148	0.629505	0.642779	0.580088	0.488475	0.388501	0.425833	10.4916	8.80366	10.6119	14.2406	15.7582	19.3114	16.3614	5.93994	5.13854	6.14631	8.63993	9.76694	14.6009	11.8514	1	1	1	1	1	1	1	0	0	1	0	1	0	0
SOX1_M6134_1.02|chr8:5023671-5023842	SOX1_M6134_1.02	chr8:5023671-5023842	2	63	77	+	TTTACATGTGAAAAG	CSMD1,							1.70842	1.89034	1.86343	1.82529	1.99482	1.9447	2.31338	10.4916	8.80366	10.6119	14.2406	15.7582	19.3114	16.3614	1.95587	1.42235	1.51702	2.2616	1.87494	2.65275	1.68487	1	1	1	1	1	1	1	0	0	1	0	1	0	0
both_motifs:SOX1_M6129_1.02:SOX1_M6134_1.02|chr8:5023671-5023842	SOX1_M6129_1.02:SOX1_M6134_1.02	chr8:5023671-5023842	1	NA	NA	NA	NA	CSMD1,							2.14293	1.92862	2.21525	2.46973	2.60254	2.87806	2.63853	10.4916	8.80366	10.6119	14.2406	15.7582	19.3114	16.3614	1.26539	1.26681	1.2204	1.1371	1.09145	1.0888	1.25083	1	1	1	1	1	1	1	0	0	1	0	1	0	0
SOX1_M6129_1.02|chr8:62736150-62736321	SOX1_M6129_1.02	chr8:62736150-62736321	1	96	110	+	TCTGCTTAACAAAAG	NKAIN3,ASPH,							1.7119	1.51389	1.79761	1.30573	1.87473	1.36937	1.70751	7.00887	5.71869	6.76484	7.74688	7.05723	8.35217	8.62866	1.16121	1.26399	1.09946	1.99314	0.877648	2.06656	1.49696	1	1	1	1	1	1	1	0	0	1	0	1	1	0
POU3F1_2|chr8:62736150-62736321	POU3F1_2	chr8:62736150-62736321	1	133	144	-	AAATGCAAATTA	NKAIN3,ASPH,							1.67946	1.25952	1.17294	1.13885	1.91555	1.69463	1.54409	7.00887	5.71869	6.76484	7.74688	7.05723	8.35217	8.62866	1.52232	1.59004	1.80191	2.59287	0.926898	1.66928	1.86519	1	1	1	1	1	1	1	0	0	1	0	1	1	0
both_motifs:SOX1_M6129_1.02:POU3F1_2|chr8:62736150-62736321	SOX1_M6129_1.02:POU3F1_2	chr8:62736150-62736321	1	NA	NA	NA	NA	NKAIN3,ASPH,							1.70401	1.52097	1.73216	1.69847	1.83106	1.92994	1.77033	7.00887	5.71869	6.76484	7.74688	7.05723	8.35217	8.62866	1.30746	1.22702	1.27493	1.33981	1.10863	1.24179	1.48941	1	1	1	1	1	1	1	0	0	1	0	1	1	0
ZIC2_1|chr8:142444173-142444344	ZIC2_1	chr8:142444173-142444344	1	153	161	-	GGGGTGGTG	PTP4A3,							0	0	0	0	0	0	0	0	0	0	0	0	0	0	0	0	0	0	0	0	0	0	0	0	0	0	0	0	0	0	1	0	0	0	0
SP8_1|chr8:142444173-142444344	SP8_1	chr8:142444173-142444344	1	57	68	-	CCCACCCCCCCA	PTP4A3,							0	0	0	0	0	0	0	0	0	0	0	0	0	0	1.013	1.13091	0.964101	1.77041	0.976777	1.26345	1.16058	0	0	0	0	0	0	0	0	0	1	0	0	0	0
both_motifs:ZIC2_1:SP8_1|chr8:142444173-142444344	ZIC2_1:SP8_1	chr8:142444173-142444344	1	NA	NA	NA	NA	PTP4A3,							0	0	0	0	0	0	0	0	0	0	0	0	0	0	1.20751	1.26652	1.14973	1.18626	1.11716	1.08009	1.14275	0	0	0	0	0	0	0	0	0	1	0	0	0	0
LHX5_1|chr9:73735655-73735826	LHX5_1	chr9:73735655-73735826	1	126	142	-	AGAATTAATTAACTTCT	TRPM3,KLF9,							0	0	0	0	0	0	0	1.34864	1.40362	1.23889	1.12132	1.0189	0.954984	1.07003	0	0	0	0	0	0	0	0	0	0	0	0	0	0	0	0	1	0	0	0	0
POU3F1_1|chr9:73735655-73735826	POU3F1_1	chr9:73735655-73735826	1	128	144	-	ACAGAATTAATTAACTT	TRPM3,KLF9,							-0.902056	-0.55331	-0.276255	0.30489	-0.237159	0.86611	0.018224	1.34864	1.40362	1.23889	1.12132	1.0189	0.954984	1.07003	3.02458	2.5319	1.77758	0.819213	1.37365	0	0	0	0	0	0	0	0	0	0	0	1	0	0	0	0
both_motifs:LHX5_1:POU3F1_1|chr9:73735655-73735826	LHX5_1:POU3F1_1	chr9:73735655-73735826	1	NA	NA	NA	NA	TRPM3,KLF9,							0.151203	0.242645	0.188281	0.104232	0.130868	0.043386	0.099251	1.34864	1.40362	1.23889	1.12132	1.0189	0.954984	1.07003	1.15249	1.16111	1.12548	1.0188	0.947277	0.910836	1.06208	0	0	0	0	0	0	0	0	0	1	0	0	0	0
IRX3_M5581_1.02|chr1:230736475-230736646	IRX3_M5581_1.02	chr1:230736475-230736646	2	65	76	+	CTTGTTATGTAG	PGBD5,COG2,							1.09689	1.44789	2.01167	2.11394	1.16117	0.631865	1.07309	5.03781	4.11147	4.85577	6.16035	5.5437	6.44717	5.91184	1.6072	0.931699	0.654058	0.740552	1.66775	3.8485	1.5875	1	1	1	1	1	0	1	0	0	1	0	0	0	0
IRX3_M5582_1.02|chr1:230736475-230736646	IRX3_M5582_1.02	chr1:230736475-230736646	1	65	76	+	CTTGTTATGTAG	PGBD5,COG2,							1.67408	1.37568	1.39544	1.97848	1.50503	2.24161	1.4397	5.03781	4.11147	4.85577	6.16035	5.5437	6.44717	5.91184	0.803927	0.926705	1.12993	0.917615	1.08406	0.68371	1.28053	1	1	1	1	1	1	1	0	0	1	0	0	0	0
both_motifs:IRX3_M5581_1.02:IRX3_M5582_1.02|chr1:230736475-230736646	IRX3_M5581_1.02:IRX3_M5582_1.02	chr1:230736475-230736646	1	NA	NA	NA	NA	PGBD5,COG2,							1.03241	1.04719	1.86107	1.37737	0.997326	1.95463	1.95714	5.03781	4.11147	4.85577	6.16035	5.5437	6.44717	5.91184	1.75473	1.24442	0.617049	1.54047	1.42307	0.872955	0.414965	1	1	1	1	1	1	1	0	0	1	0	0	0	0
SOX1_M5824_1.02|chr10:54212380-54212551	SOX1_M5824_1.02	chr10:54212380-54212551	1	81	97	-	GATAAATGCCATTGTTT	MBL2,DKK1,							0.046461	0.015438	-0.034435	0.006352	0.009922	0.045768	-0.093462	1.24238	1.31566	1.18157	1.08407	1.06794	1.05727	1.09163	1.15272	1.29608	1.18039	1.07591	1.07683	1.02046	1.22925	0	0	0	0	0	0	0	0	0	1	0	1	0	0
SOX1_M5831_1.02|chr10:54212380-54212551	SOX1_M5831_1.02	chr10:54212380-54212551	1	81	97	+	AAACAATGGCATTTATC	MBL2,DKK1,							-0.031778	0.129061	0.205929	-0.080921	-0.173413	-0.296997	-0.572281	1.24238	1.31566	1.18157	1.08407	1.06794	1.05727	1.09163	1.24929	1.12474	0.93991	1.29128	1.17285	1.29909	1.79998	0	0	0	0	0	0	0	0	0	1	0	1	0	0
both_motifs:SOX1_M5824_1.02:SOX1_M5831_1.02|chr10:54212380-54212551	SOX1_M5824_1.02:SOX1_M5831_1.02	chr10:54212380-54212551	1	NA	NA	NA	NA	MBL2,DKK1,							0.117183	0.507612	0.349137	0.085872	-0.387792	-0.02507	0.034161	1.24238	1.31566	1.18157	1.08407	1.06794	1.05727	1.09163	1.12134	0.7365	0.894279	1.07515	1.49574	1.10189	0.996527	0	1	0	0	0	0	0	0	0	1	0	1	0	0
PAX6_2|chr10:99097104-99097275	PAX6_2	chr10:99097104-99097275	1	139	152	+	CTGACCTGGGATTG	RRP12,FRAT2,							-0.072228	0.164971	-0.18248	-0.164138	0.228134	0.106335	0.173538	1.42801	1.53098	1.38593	1.34325	1.24188	1.33492	1.50829	1.61645	1.40512	1.49835	1.71584	1.00152	1.22946	1.24518	0	0	0	0	0	0	0	0	0	1	0	1	1	0
ZIC2_2|chr10:99097104-99097275	ZIC2_2	chr10:99097104-99097275	1	9	23	+	TCCCCCCTGGGGAGC	RRP12,FRAT2,							0.352164	0.247032	-0.111667	-0.02101	-0.234772	-0.260913	0.076872	1.42801	1.53098	1.38593	1.34325	1.24188	1.33492	1.50829	1.0435	1.2714	1.35081	1.38501	1.46394	1.71455	1.51584	0	0	0	0	0	0	0	0	0	1	0	1	1	0
both_motifs:PAX6_2:ZIC2_2|chr10:99097104-99097275	PAX6_2:ZIC2_2	chr10:99097104-99097275	1	NA	NA	NA	NA	RRP12,FRAT2,							0.234223	0.202407	0.080849	0.154866	0.206	0.2626	0.191018	1.42801	1.53098	1.38593	1.34325	1.24188	1.33492	1.50829	1.18056	1.24301	1.21668	1.16952	1.00652	1.03215	1.2003	0	0	0	0	0	0	0	0	0	1	0	1	1	0
IRX3_M5581_1.02|chr10:2243989-2244160	IRX3_M5581_1.02	chr10:2243989-2244160	1	114	125	+	CTTGTCATGTAG	PFKP,ADARB2,							0.774324	2.30335	1.95173	0.587545	1.83829	1.52275	1.62785	4.81854	2.61354	3.4705	3.72703	3.34288	5.74121	5.06379	0.94881	0.444752	0.282809	0	0	1.28849	0	0	1	1	0	1	0	0	0	0	1	0	1	0	0
IRX3_M5582_1.02|chr10:2243989-2244160	IRX3_M5582_1.02	chr10:2243989-2244160	1	114	125	+	CTTGTCATGTAG	PFKP,ADARB2,							0.589737	1.00346	1.54637	0.921795	1.71028	1.74286	1.2189	4.81854	2.61354	3.4705	3.72703	3.34288	5.74121	5.06379	2.73131	1.0187	0.757701	1.2167	0.789602	0.953232	1.27492	0	1	1	0	1	1	0	0	0	1	0	1	0	0
both_motifs:IRX3_M5581_1.02:IRX3_M5582_1.02|chr10:2243989-2244160	IRX3_M5581_1.02:IRX3_M5582_1.02	chr10:2243989-2244160	1	NA	NA	NA	NA	PFKP,ADARB2,							0	0	0	0	0	0	0	4.81854	2.61354	3.4705	3.72703	3.34288	5.74121	5.06379	0	0	0	0	0	0	0	0	0	0	0	0	0	0	0	0	1	0	1	0	0
ZIC2_1|chr10:2243989-2244160	ZIC2_1	chr10:2243989-2244160	2	93	101	+	GGGGTGGTG	PFKP,ADARB2,							1.05387	0.603944	0.945884	0.518296	1.16092	0.603998	0.485442	4.81854	2.61354	3.4705	3.72703	3.34288	5.74121	5.06379	1.73199	1.42337	1.37974	2.16051	1.09745	2.62996	2.51439	1	1	1	0	1	0	0	0	0	1	0	1	0	0
SP8_1|chr10:2243989-2244160	SP8_1	chr10:2243989-2244160	1	89	100	-	ACCACCCCCACC	PFKP,ADARB2,							1.20833	1.14177	0.588216	0.968197	1.68178	1.0395	0.800366	4.81854	2.61354	3.4705	3.72703	3.34288	5.74121	5.06379	1.23661	0.907326	1.53784	1.36154	0.643868	1.79672	1.80234	1	1	0	1	1	1	1	0	0	1	0	1	0	0
both_motifs:ZIC2_1:SP8_1|chr10:2243989-2244160	ZIC2_1:SP8_1	chr10:2243989-2244160	2	NA	NA	NA	NA	PFKP,ADARB2,							1.17048	0.612253	0.97106	0.842104	0.940447	0.998715	0.904018	4.81854	2.61354	3.4705	3.72703	3.34288	5.74121	5.06379	1.449	1.41891	1.41969	1.50934	1.48563	1.77884	1.84095	1	1	1	1	1	1	1	0	0	1	0	1	0	0
MEIS2_4|chr11:130016427-130016598	MEIS2_4	chr11:130016427-130016598	1	63	74	+	TGACAGGTGCGA	ST14,APLP2,							0.289442	0.505874	0.786899	1.10346	1.5962	-0.642079	0.261121	1.71615	1.621	1.82859	1.93396	2.03931	2.2643	2.04581	1.02655	1.09232	0	0.647409	0	0	0	0	0	0	0	0	0	0	1	0	0	0	0	0	0
SOX1_M6134_1.02|chr11:130016427-130016598	SOX1_M6134_1.02	chr11:130016427-130016598	1	97	111	-	TTTGCAACTGAAAGC	ST14,APLP2,							0.623271	-0.537323	0.071995	0.749377	1.22709	1.23537	0.480969	1.71615	1.621	1.82859	1.93396	2.03931	2.2643	2.04581	0.981937	1.96375	1.53583	0.959405	0.549249	0.769137	1.28566	0	0	0	0	1	0	0	1	0	0	0	0	0	0
both_motifs:MEIS2_4:SOX1_M6134_1.02|chr11:130016427-130016598	MEIS2_4:SOX1_M6134_1.02	chr11:130016427-130016598	1	NA	NA	NA	NA	ST14,APLP2,							0.313211	0.118737	0.279853	0.341977	0.527393	0.490113	0.444333	1.71615	1.621	1.82859	1.93396	2.03931	2.2643	2.04581	1.29681	1.45942	1.39531	1.43518	1.24636	1.37505	1.32999	1	1	1	1	1	1	1	1	0	0	0	0	0	0
PAX6_1|chr12:67197744-67197915	PAX6_1	chr12:67197744-67197915	1	96	116	-	TATTATTACGCTTCAGAGCAT	GRIP1,CAND1,							0.001144	-0.003408	-0.099649	0.016146	-0.006994	0.031909	-0.093871	1.22705	1.26036	1.197	1.21566	1.12969	1.19889	1.19417	1.31165	1.26919	1.34189	1.29567	1.1255	1.20472	1.3354	0	0	0	0	0	0	0	0	0	0	0	0	0	0
PAX6_M3727_1.02|chr12:67197744-67197915	PAX6_M3727_1.02	chr12:67197744-67197915	1	96	115	-	ATTATTACGCTTCAGAGCAT	GRIP1,CAND1,							-0.014731	0.005693	-0.060745	-0.001635	-0.077916	0.041472	-0.114862	1.22705	1.26036	1.197	1.21566	1.12969	1.19889	1.19417	1.30117	1.28538	1.29662	1.28585	1.21693	1.18288	1.40639	0	0	0	0	0	0	0	0	0	0	0	0	0	0
both_motifs:PAX6_1:PAX6_M3727_1.02|chr12:67197744-67197915	PAX6_1:PAX6_M3727_1.02	chr12:67197744-67197915	1	NA	NA	NA	NA	GRIP1,CAND1,							0.015138	-0.051575	-0.0884	0.005297	-0.013737	-0.026541	-0.080143	1.22705	1.26036	1.197	1.21566	1.12969	1.19889	1.19417	1.28837	1.40746	1.37897	1.36178	1.18566	1.24655	1.33068	0	0	0	0	0	0	0	0	0	0	0	0	0	0
FOXB1_1|chr17:12623392-12623563	FOXB1_1	chr17:12623392-12623563	1	141	154	+	AAATGACACAACTG	MYOCD,ARHGAP44,					RP11-1090M7.1,ARHGAP44,		0.802483	0.708097	0.783418	1.00241	1.05312	0.516767	0.62526	3.48234	3.08872	3.35028	3.64694	3.65502	3.67963	3.43698	1.69325	1.4441	1.60173	1.39038	1.35572	2.32271	1.64887	1	1	1	1	1	1	1	0	0	0	0	0	0	0
POU3F1_2|chr17:12623392-12623563	POU3F1_2	chr17:12623392-12623563	2	86	97	-	TTATGCAAATAC	MYOCD,ARHGAP44,					RP11-1090M7.1,ARHGAP44,		0.616846	0.695853	0.621201	0.834703	1.13551	1.40897	0.011186	3.48234	3.08872	3.35028	3.64694	3.65502	3.67963	3.43698	1.96226	1.38696	1.88505	1.26372	1.19057	0.828457	3.17632	1	1	1	1	1	1	0	0	0	0	0	0	0	0
both_motifs:FOXB1_1:POU3F1_2|chr17:12623392-12623563	FOXB1_1:POU3F1_2	chr17:12623392-12623563	1	NA	NA	NA	NA	MYOCD,ARHGAP44,					RP11-1090M7.1,ARHGAP44,		1.0806	0.857494	1.02417	1.09093	1.09672	1.21377	0.958635	3.48234	3.08872	3.35028	3.64694	3.65502	3.67963	3.43698	1.18151	1.2607	1.22857	1.24388	1.24964	1.1092	1.36171	1	1	1	1	1	1	1	0	0	0	0	0	0	0
SOX1_5|chr2:212268918-212269089	SOX1_5	chr2:212268918-212269089	1	50	63	+	TGAACAGTCATGCA	CPS1,							-0.567828	0.397532	0.031725	-0.336807	-0.261003	0.25735	-0.424991	1.1979	1.22808	1.16424	1.14016	1.07097	1.15264	1.20374	2.69906	0.650635	1.04447	1.74566	1.31908	0.915803	1.15209	0	0	0	0	0	0	0	0	0	0	0	0	0	0
SOX1_M6090_1.02|chr2:212268918-212269089	SOX1_M6090_1.02	chr2:212268918-212269089	1	50	63	+	TGAACAGTCATGCA	CPS1,							0.168007	0.254063	0.037856	0.654007	-0.156428	0.131021	0.354943	1.1979	1.22808	1.16424	1.14016	1.07097	1.15264	1.20374	1.01863	1.00025	1.1331	0.648648	1.60651	1.03296	0.769469	0	0	0	0	0	0	0	0	0	0	0	0	0	0
both_motifs:SOX1_5:SOX1_M6090_1.02|chr2:212268918-212269089	SOX1_5:SOX1_M6090_1.02	chr2:212268918-212269089	1	NA	NA	NA	NA	CPS1,							0.379584	-0.605625	-0.105854	-0.620587	0.182263	0.184496	-0.190064	1.1979	1.22808	1.16424	1.14016	1.07097	1.15264	1.20374	0.909794	1.76102	1.31874	1.50254	2.10227	1.01649	1.24996	0	0	0	0	0	0	0	0	0	0	0	0	0	0
PAX6_M3728_1.02|chr20:14697076-14697247	PAX6_M3728_1.02	chr20:14697076-14697247	3	158	170	+	TGGCCTGGAACAA	FLRT3,							-0.38692	-0.248019	0.19919	0.189677	-0.193554	-0.309577	-0.141663	1.57635	1.48391	1.40498	1.31395	1.17388	1.27501	1.32557	2.50077	1.73151	1.21511	0.993869	1.59367	1.4561	1.3819	-1	0	0	0	0	0	0	0	0	1	0	1	1	0
OTX2_1|chr20:14697076-14697247	OTX2_1	chr20:14697076-14697247	1	88	104	+	GGGAGGGATTATTTGTT	FLRT3,							0.316128	0.093531	0.613232	0.403487	-0.106358	-0.165851	0.693215	1.57635	1.48391	1.40498	1.31395	1.17388	1.27501	1.32557	1.06267	1.26932	0.805073	0.976871	1.25177	1.46821	0.872585	0	0	0	0	0	0	0	0	0	1	0	1	1	0
both_motifs:PAX6_M3728_1.02:OTX2_1|chr20:14697076-14697247	PAX6_M3728_1.02:OTX2_1	chr20:14697076-14697247	1	NA	NA	NA	NA	FLRT3,							0.294567	0.168004	0.208257	0.212103	0.160102	0.314549	0.251441	1.57635	1.48391	1.40498	1.31395	1.17388	1.27501	1.32557	1.16966	1.22695	1.13146	1.071	0.988901	0.938273	1.04277	0	0	0	0	0	0	0	0	0	1	0	1	1	0
IRX3_3|chr4:55306954-55307125	IRX3_3	chr4:55306954-55307125	1	59	70	-	TAACATGAAATA	PDGFRA,KIT,							-0.029833	-0.032929	-0.128886	-0.055188	-0.147675	-0.074298	-0.161803	1.19362	1.19638	1.0733	1.06105	0.882516	0.918541	0.954362	1.23109	1.26432	1.25796	1.12384	1.01209	1.00297	1.12094	0	0	0	0	0	0	0	1	1	0	0	1	0	0
IRX3_M6037_1.02|chr4:55306954-55307125	IRX3_M6037_1.02	chr4:55306954-55307125	1	59	70	+	TATTTCATGTTA	PDGFRA,KIT,							0.231682	0.235586	-0.149557	0.562954	-0.184809	-0.169609	-0.150646	1.19362	1.19638	1.0733	1.06105	0.882516	0.918541	0.954362	0.937776	0.923268	1.28076	0.702217	0.981729	1.34919	0.961535	0	0	0	1	0	0	0	1	1	0	0	1	0	0
both_motifs:IRX3_3:IRX3_M6037_1.02|chr4:55306954-55307125	IRX3_3:IRX3_M6037_1.02	chr4:55306954-55307125	1	NA	NA	NA	NA	PDGFRA,KIT,							0.34445	0.111658	0.195092	0.412498	-0.154187	-0.184519	-0.125399	1.19362	1.19638	1.0733	1.06105	0.882516	0.918541	0.954362	0.912861	1.10713	0.936249	0.73734	0.918286	1.17034	0.983775	0	0	0	0	0	0	0	1	1	0	0	1	0	0
SOX1_M3910_1.02|chr7:116017866-116018037	SOX1_M3910_1.02	chr7:116017866-116018037	1	14	28	-	GGTCCTTTGTTTTGG	TES,CAV2,							0.093676	0.115653	0.112701	-0.07763	0.098798	-0.126246	0.002766	1.22473	1.26241	1.19929	1.06665	1.09639	0.999049	1.12884	1.20773	1.13314	1.07558	1.16823	1.00907	1.15283	1.12082	0	0	0	0	0	0	0	0	0	0	0	1	1	0
SOX1_M6129_1.02|chr7:116017866-116018037	SOX1_M6129_1.02	chr7:116017866-116018037	1	11	25	+	AATCCAAAACAAAGG	TES,CAV2,							0.083996	0.012342	0.040267	-0.083149	0.036097	0.034049	-0.004826	1.22473	1.26241	1.19929	1.06665	1.09639	0.999049	1.12884	1.16244	1.31013	1.22321	1.20548	1.03925	0.96631	1.13867	0	0	0	0	0	0	0	0	0	0	0	1	1	0
both_motifs:SOX1_M3910_1.02:SOX1_M6129_1.02|chr7:116017866-116018037	SOX1_M3910_1.02:SOX1_M6129_1.02	chr7:116017866-116018037	1	NA	NA	NA	NA	TES,CAV2,							0.09153	0.045781	0.048025	-0.012745	0.139141	-0.053791	-0.080534	1.22473	1.26241	1.19929	1.06665	1.09639	0.999049	1.12884	1.12589	1.24365	1.19672	1.07881	0.96762	1.05346	1.22089	0	0	0	0	0	0	0	0	0	0	0	1	1	0
FOXB1_3|chr8:89100767-89100938	FOXB1_3	chr8:89100767-89100938	1	154	164	-	TAAGTAAATAA	MMP16,							0.172037	0.036638	0.778543	0.043004	0.059224	0.591501	0.844341	1.74614	1.71503	1.70015	1.66312	1.70477	2.76443	6.2034	1.4234	1.40238	0.795661	1.11215	1.53427	1.76877	2.5195	0	0	0	0	0	0	0	0	0	1	0	1	0	0
POU3F1_2|chr8:89100767-89100938	POU3F1_2	chr8:89100767-89100938	1	99	110	+	TTATGCTAATAT	MMP16,							0.318024	0.041074	-0.121366	0.129981	0.248637	1.08709	0.828527	1.74614	1.71503	1.70015	1.66312	1.70477	2.76443	6.2034	1.18638	1.64106	1.87092	1.4178	1.26519	0.830406	2.38727	0	0	0	0	0	1	1	0	0	1	0	1	0	0
both_motifs:FOXB1_3:POU3F1_2|chr8:89100767-89100938	FOXB1_3:POU3F1_2	chr8:89100767-89100938	2	NA	NA	NA	NA	MMP16,							0.161104	0.162975	0.084592	0.190781	0.248277	0.7226	1.01744	1.74614	1.71503	1.70015	1.66312	1.70477	2.76443	6.2034	1.40309	1.39841	1.48288	1.36261	1.30864	1.30536	2.31739	1	1	0	1	1	1	1	0	0	1	0	1	0	0
OTX2_2|chr9:108414176-108414347	OTX2_2	chr9:108414176-108414347	2	131	145	-	CATAAGCCGATTATT	TAL2,FKTN,							0.976447	0.628864	1.03154	1.36295	1.07607	1.47453	1.80561	2.75014	2.26277	2.50272	2.42241	2.17211	4.84244	9.84381	1.11255	1.15211	0.975498	0.666939	0.692528	0.988704	2.05336	1	1	1	1	1	1	1	0	0	1	0	1	1	0
POU3F1_2|chr9:108414176-108414347	POU3F1_2	chr9:108414176-108414347	1	141	152	+	TTATGTAAATTC	TAL2,FKTN,							0.674255	0.615109	0.741541	0.689004	0.753661	1.38613	1.94667	2.75014	2.26277	2.50272	2.42241	2.17211	4.84244	9.84381	1.51052	1.12729	1.27089	1.26125	1.2075	1.24082	1.58529	1	1	1	1	1	1	1	0	0	1	0	1	1	0
both_motifs:OTX2_2:POU3F1_2|chr9:108414176-108414347	OTX2_2:POU3F1_2	chr9:108414176-108414347	1	NA	NA	NA	NA	TAL2,FKTN,							0.775695	0.540864	0.794813	0.835626	0.785947	1.48194	2.01007	2.75014	2.26277	2.50272	2.42241	2.17211	4.84244	9.84381	1.32656	1.29394	1.18526	1.11245	1.01704	1.09185	1.37169	1	1	1	1	1	1	1	0	0	1	0	1	1	0
FOXB1_3|chr1:12676021-12676192	FOXB1_3	chr1:12676021-12676192	2	107	117	-	TAAGTAAATAT	VPS13D,DHRS3,	DHRS3,	DHRS3,					0.458082	0.403521	0.393581	0.519139	0.523244	0.51629	0.365701	3.72821	3.26486	3.77166	4.23705	4.04669	4.23102	3.30205	2.49768	2.27351	2.58999	2.59382	2.52481	2.53564	2.33068	1	1	1	1	1	1	1	0	0	1	0	1	1	0
FOXB1_2|chr1:12676021-12676192	FOXB1_2	chr1:12676021-12676192	1	100	117	+	ACAGTACATATTTACTTA	VPS13D,DHRS3,	DHRS3,	DHRS3,					0.680374	0.573643	0.595762	0.834588	0.795763	0.848417	0.62401	3.72821	3.26486	3.77166	4.23705	4.04669	4.23102	3.30205	2.0097	1.85873	2.05725	1.86243	1.8336	1.76925	1.79655	1	1	1	1	1	1	1	0	0	1	0	1	1	0
both_motifs:FOXB1_2:FOXB1_3|chr1:12676021-12676192	FOXB1_2:FOXB1_3	chr1:12676021-12676192	2	NA	NA	NA	NA	VPS13D,DHRS3,	DHRS3,	DHRS3,					0.617686	0.476179	0.523696	0.5688	0.662761	0.587252	0.498908	3.72821	3.26486	3.77166	4.23705	4.04669	4.23102	3.30205	2.13426	2.10365	2.20323	2.51642	2.23948	2.35658	2.05451	1	1	1	1	1	1	1	0	0	1	0	1	1	0
SOX1_M6129_1.02|chr1:12676021-12676192	SOX1_M6129_1.02	chr1:12676021-12676192	1	53	67	+	TTAACAAAACAAAAG	VPS13D,DHRS3,	DHRS3,	DHRS3,					0	0	0	0	0	0	0	3.72821	3.26486	3.77166	4.23705	4.04669	4.23102	3.30205	0	0	0	0	0	0	0	0	0	0	0	0	0	0	0	0	1	0	1	1	0
SOX1_M6134_1.02|chr1:12676021-12676192	SOX1_M6134_1.02	chr1:12676021-12676192	1	53	67	+	TTAACAAAACAAAAG	VPS13D,DHRS3,	DHRS3,	DHRS3,					2.26375	0.870008	1.16877	0.700744	1.85762	0.776896	0.03658	3.72821	3.26486	3.77166	4.23705	4.04669	4.23102	3.30205	0.555123	0.765103	1.19266	0	0	0	3.31675	0	0	0	0	0	0	0	0	0	1	0	1	1	0
both_motifs:SOX1_M6129_1.02:SOX1_M6134_1.02|chr1:12676021-12676192	SOX1_M6129_1.02:SOX1_M6134_1.02	chr1:12676021-12676192	2	NA	NA	NA	NA	VPS13D,DHRS3,	DHRS3,	DHRS3,					1.2025	1.98615	1.01148	1.33926	-0.026285	0.274552	1.28385	3.72821	3.26486	3.77166	4.23705	4.04669	4.23102	3.30205	1.06699	0.529781	0	1.03992	4.19019	2.69497	0.88451	1	1	0	1	0	0	0	0	0	1	0	1	1	0
SOX1_M3910_1.02|chr6:98973888-98974059	SOX1_M3910_1.02	chr6:98973888-98974059	1	126	140	+	TTGCCTTTGTGTTGC	POU3F2,							0.054311	0.111643	0.109715	0.07948	0.18693	0.171912	0.141829	1.35443	1.42656	1.53663	1.49607	1.46799	1.46673	1.65311	1.45048	1.48236	1.48248	1.53807	1.43506	1.42211	1.44754	0	0	0	0	0	0	0	0	0	1	0	1	1	0
SOX1_M6129_1.02|chr6:98973888-98974059	SOX1_M6129_1.02	chr6:98973888-98974059	1	129	143	-	AGTGCAACACAAAGG	POU3F2,							0.053172	0.122255	0.233615	0.10478	0.108092	0.043109	0.024926	1.35443	1.42656	1.53663	1.49607	1.46799	1.46673	1.65311	1.35122	1.34152	1.26355	1.38092	1.40517	1.47568	1.60843	0	0	0	0	0	0	0	0	0	1	0	1	1	0
both_motifs:SOX1_M3910_1.02:SOX1_M6129_1.02|chr6:98973888-98974059	SOX1_M3910_1.02:SOX1_M6129_1.02	chr6:98973888-98974059	1	NA	NA	NA	NA	POU3F2,							0.095247	0.172304	0.150572	0.11112	0.127888	0.082085	0.117373	1.35443	1.42656	1.53663	1.49607	1.46799	1.46673	1.65311	1.21838	1.18265	1.28888	1.2314	1.29792	1.36244	1.39437	0	0	0	0	0	0	0	0	0	1	0	1	1	0
SOX1_M6129_1.02|chr10:88613588-88613759	SOX1_M6129_1.02	chr10:88613588-88613759	1	63	77	-	TATCAATGACAATGG	MMRN2,BMPR1A,							0.447323	0.497595	0.586419	0.643371	0.713039	0.747335	0.579314	1.89686	2.04884	2.27657	2.15018	2.08623	2.22857	2.1011	1.20875	1.24146	1.2559	1.17904	1.03403	1.11052	1.14856	1	1	1	1	1	1	1	0	0	0	0	0	0	0
SOX1_M6475_1.02|chr10:88613588-88613759	SOX1_M6475_1.02	chr10:88613588-88613759	1	63	78	-	TTATCAATGACAATGG	MMRN2,BMPR1A,							0.279668	0.711937	0.603265	0.492286	0.820328	0.397533	0.502567	1.89686	2.04884	2.27657	2.15018	2.08623	2.22857	2.1011	1.40862	0.985026	1.18969	1.35431	0.966709	1.58978	1.23801	0	1	1	1	1	0	1	0	0	0	0	0	0	0
both_motifs:SOX1_M6129_1.02:SOX1_M6475_1.02|chr10:88613588-88613759	SOX1_M6129_1.02:SOX1_M6475_1.02	chr10:88613588-88613759	1	NA	NA	NA	NA	MMRN2,BMPR1A,							0.043068	0.464664	0.754997	0.696734	0.318228	0.801809	0.005387	1.89686	2.04884	2.27657	2.15018	2.08623	2.22857	2.1011	1.73448	1.20256	0.889251	0.968492	1.74693	1.04896	1.80444	0	1	1	1	0	1	0	0	0	0	0	0	0	0
IRX3_M0909_1.02|chr18:74110956-74111127	IRX3_M0909_1.02	chr18:74110956-74111127	2	157	165	+	CGTACATGG	ZNF516,SMIM21,			ZNF516,RP11-17M16.1,		ZNF516,RP11-17M16.1,	ZNF516,RP11-17M16.1,	-0.066983	-0.022594	-0.047373	-0.089651	-0.032397	0.054309	0.169728	1.32275	1.3459	1.40179	1.53163	1.34343	1.63826	1.67922	1.45483	1.44641	1.44015	1.72124	1.40995	1.42379	1.49288	0	0	0	0	0	0	0	1	1	1	0	0	0	0
IRX3_M0987_1.02|chr18:74110956-74111127	IRX3_M0987_1.02	chr18:74110956-74111127	1	156	164	-	CATGTACGG	ZNF516,SMIM21,			ZNF516,RP11-17M16.1,		ZNF516,RP11-17M16.1,	ZNF516,RP11-17M16.1,	0.011218	-0.0074	0.085872	-0.027617	-0.061319	0.135857	0.058416	1.32275	1.3459	1.40179	1.53163	1.34343	1.63826	1.67922	1.34734	1.30599	1.32122	1.5138	1.29715	1.3685	1.50588	0	0	0	0	0	0	0	1	1	1	0	0	0	0
both_motifs:IRX3_M0909_1.02:IRX3_M0987_1.02|chr18:74110956-74111127	IRX3_M0909_1.02:IRX3_M0987_1.02	chr18:74110956-74111127	2	NA	NA	NA	NA	ZNF516,SMIM21,			ZNF516,RP11-17M16.1,		ZNF516,RP11-17M16.1,	ZNF516,RP11-17M16.1,	0.044383	0.061776	-0.008112	-0.001468	0.091689	0.055169	-0.106979	1.32275	1.3459	1.40179	1.53163	1.34343	1.63826	1.67922	1.35346	1.4684	1.4945	1.54983	1.30235	1.57763	2.20701	0	0	0	0	0	0	0	1	1	1	0	0	0	0
SOX1_M6129_1.02|chr10:112896851-112897022	SOX1_M6129_1.02	chr10:112896851-112897022	1	81	95	-	TTTGCAGCACAATGA	ADRA2A,							0.271938	0.314194	0.31149	0.388276	0.417662	0.472659	0.380524	1.75848	1.78975	1.82454	1.8001	1.89013	2.10205	2.08647	1.3533	1.26643	1.35292	1.25507	1.24876	1.37107	1.47675	1	1	1	1	1	1	1	0	0	1	0	0	0	0
SOX1_M6475_1.02|chr10:112896851-112897022	SOX1_M6475_1.02	chr10:112896851-112897022	1	81	96	-	ATTTGCAGCACAATGA	ADRA2A,							0.103786	0.381668	0.642395	0.163042	0.73983	0.85056	0.368923	1.75848	1.78975	1.82454	1.8001	1.89013	2.10205	2.08647	1.50403	1.11838	0.861134	1.40025	0.890351	0.802781	1.29309	0	0	1	0	1	1	0	0	0	1	0	0	0	0
both_motifs:SOX1_M6129_1.02:SOX1_M6475_1.02|chr10:112896851-112897022	SOX1_M6129_1.02:SOX1_M6475_1.02	chr10:112896851-112897022	1	NA	NA	NA	NA	ADRA2A,							0.180593	0.407317	0.498679	0.184746	0.247896	0.492167	-0.040003	1.75848	1.78975	1.82454	1.8001	1.89013	2.10205	2.08647	1.23448	1.89	1.42781	1.83015	1.76422	1.23918	1.9551	0	0	1	0	0	0	0	0	0	1	0	0	0	0
SOX1_M5830_1.02|chr9:90060679-90060850	SOX1_M5830_1.02	chr9:90060679-90060850	4	85	101	-	CAACACTTCTATTGACA	GAS1,DAPK1,							0.12174	-0.014677	-0.744506	0.126526	0.529481	-0.384799	0.149725	2.4064	2.31743	2.53742	2.84608	2.64307	3.29214	3.22504	2.15866	2.36856	5.35412	2.44186	1.63796	5.20411	2.78025	0	0	-1	0	0	0	0	0	0	0	0	0	0	0
SOX1_M5832_1.02|chr9:90060679-90060850	SOX1_M5832_1.02	chr9:90060679-90060850	1	85	101	-	CAACACTTCTATTGACA	GAS1,DAPK1,							0	0	0	0	0	0	0	2.4064	2.31743	2.53742	2.84608	2.64307	3.29214	3.22504	0	0	0	0	0	0	0	0	0	0	0	0	0	0	0	0	0	0	0	0	0
both_motifs:SOX1_M5830_1.02:SOX1_M5832_1.02|chr9:90060679-90060850	SOX1_M5830_1.02:SOX1_M5832_1.02	chr9:90060679-90060850	1	NA	NA	NA	NA	GAS1,DAPK1,							-0.047138	0.709591	-0.075972	0.170975	0.943353	0.617554	-0.239086	2.4064	2.31743	2.53742	2.84608	2.64307	3.29214	3.22504	2.28896	2.83265	2.042	2.27995	1.07872	1.70304	3.70705	0	0	0	0	0	0	0	0	0	0	0	0	0	0
SP8_1|chr11:94964591-94964762	SP8_1	chr11:94964591-94964762	1	113	124	+	GCTACGCCCCCT	SESN3,FAM76B,							0.332902	0.597657	0.299589	0.490125	0.420094	0.898164	0.547827	2.6803	2.27363	2.732	2.84633	2.80336	2.8483	2.6963	2.09729	1.32881	2.12899	1.82107	2.22629	1.17949	1.97522	0	1	0	1	0	1	1	0	0	1	0	1	0	0
POU3F1_2|chr11:94964591-94964762	POU3F1_2	chr11:94964591-94964762	2	71	82	+	ATATGCAAATAT	SESN3,FAM76B,							-0.151675	0.280071	-0.328516	-0.158253	0.029391	0.007744	0.350051	2.6803	2.27363	2.732	2.84633	2.80336	2.8483	2.6963	3.00273	1.8344	3.73715	3.62964	2.67377	2.48431	1.75712	0	0	0	0	0	0	0	0	0	1	0	1	0	0
both_motifs:SP8_1:POU3F1_2|chr11:94964591-94964762	SP8_1:POU3F1_2	chr11:94964591-94964762	1	NA	NA	NA	NA	SESN3,FAM76B,							0.635997	0.593399	0.685583	0.752676	0.772055	0.716673	0.542838	2.6803	2.27363	2.732	2.84633	2.80336	2.8483	2.6963	1.41964	1.29802	1.35971	1.36282	1.33747	1.40828	1.69815	1	1	1	1	1	1	1	0	0	1	0	1	0	0
HOMEZ_2|chr12:83436836-83437007	HOMEZ_2	chr12:83436836-83437007	2	16	27	+	AAAACGAATAAA	TMTC2,							0.325935	0.213322	0.261676	0.401245	0.226771	0.249377	0.267895	3.38778	2.53809	2.70152	3.12514	2.66289	3.24288	4.12793	2.49629	2.08853	2.29144	2.25147	2.16964	2.73984	3.51388	1	1	1	1	1	1	1	0	0	1	0	0	0	0
HOMEZ_M5530_1.02|chr12:83436836-83437007	HOMEZ_M5530_1.02	chr12:83436836-83437007	1	16	27	-	TTTATTCGTTTT	TMTC2,							0.251161	0.975738	0.437051	0.564192	1.11742	0.556467	0.750979	3.38778	2.53809	2.70152	3.12514	2.66289	3.24288	4.12793	2.44717	0.978035	1.66405	1.70098	0.871448	2.24345	1.82371	0	1	0	1	1	0	1	0	0	1	0	0	0	0
both_motifs:HOMEZ_2:HOMEZ_M5530_1.02|chr12:83436836-83437007	HOMEZ_2:HOMEZ_M5530_1.02	chr12:83436836-83437007	1	NA	NA	NA	NA	TMTC2,							0.520918	0.854283	0.548075	0.745768	0.517786	0.516812	0.524951	3.38778	2.53809	2.70152	3.12514	2.66289	3.24288	4.12793	2.00408	1.00091	1.71596	1.695	2.43309	2.1791	1.89671	0	1	0	1	0	0	0	0	0	1	0	0	0	0
MEIS2_4|chr13:43167230-43167401	MEIS2_4	chr13:43167230-43167401	3	91	102	+	TGACACCTGTCA	TNFSF11,DNAJC15,							-0.484284	-0.5285	-0.671901	-0.560016	-1.17868	-0.778086	-0.00628	1.2528	1.35933	1.29262	1.27799	1.3259	1.48707	1.44798	1.40493	2.2546	2.35699	2.12787	5.47989	3.07617	1.75049	0	0	-1	0	-1	-1	0	0	0	1	0	0	0	0
MEIS2_1|chr13:43167230-43167401	MEIS2_1	chr13:43167230-43167401	3	90	103	+	GTGACACCTGTCAT	TNFSF11,DNAJC15,							-0.251112	-0.195196	-0.156379	-0.203717	-0.121173	-0.105338	-0.110485	1.2528	1.35933	1.29262	1.27799	1.3259	1.48707	1.44798	1.63094	1.61904	1.49212	1.51378	1.4697	1.55285	1.63519	-1	-1	-1	0	0	0	0	0	0	1	0	0	0	0
both_motifs:MEIS2_1:MEIS2_4|chr13:43167230-43167401	MEIS2_1:MEIS2_4	chr13:43167230-43167401	3	NA	NA	NA	NA	TNFSF11,DNAJC15,							-0.224129	-0.228477	-0.267988	-0.304041	-0.222907	-0.128413	-0.051648	1.2528	1.35933	1.29262	1.27799	1.3259	1.48707	1.44798	1.58939	1.67087	1.69429	1.64844	1.59811	1.64813	1.56981	-1	-1	-1	-1	-1	0	0	0	0	1	0	0	0	0
PAX6_M6410_1.02|chr13:43167230-43167401	PAX6_M6410_1.02	chr13:43167230-43167401	1	100	110	+	TCATGCGGGAA	TNFSF11,DNAJC15,							0.240927	0.042282	0.130807	0.282706	-0.140712	-0.203431	0.215152	1.2528	1.35933	1.29262	1.27799	1.3259	1.48707	1.44798	0.928419	1.29661	1.17642	0.883105	1.44304	1.8419	1.18735	0	0	0	0	0	0	0	0	0	1	0	0	0	0
POU3F1_2|chr13:43167230-43167401	POU3F1_2	chr13:43167230-43167401	1	28	39	-	TTATGCTAATGA	TNFSF11,DNAJC15,							0.042322	0.356278	-0.170731	-0.202145	0.152506	0.098121	-0.147258	1.2528	1.35933	1.29262	1.27799	1.3259	1.48707	1.44798	1.23882	0.905434	1.56386	1.2187	1.02576	1.25803	1.76869	0	0	0	0	0	0	0	0	0	1	0	0	0	0
both_motifs:PAX6_M6410_1.02:POU3F1_2|chr13:43167230-43167401	PAX6_M6410_1.02:POU3F1_2	chr13:43167230-43167401	1	NA	NA	NA	NA	TNFSF11,DNAJC15,							0.050581	0.026062	0.114902	0.006458	0.165974	0.218179	0.210372	1.2528	1.35933	1.29262	1.27799	1.3259	1.48707	1.44798	1.16756	1.30175	1.1584	1.20972	1.13671	1.18624	1.19971	0	0	0	0	0	0	0	0	0	1	0	0	0	0
LHX5_1|chr13:60162663-60162834	LHX5_1	chr13:60162663-60162834	1	77	93	-	CGGATTAATTAAATCAA	DIAPH3,							0	0	0	0	0	0	0	1.2384	1.22678	1.13149	1.18008	1.04951	0.940317	1.11056	0	0	0	0	0	0	0	0	0	0	0	0	0	0	0	0	1	0	1	0	0
OTX2_2|chr13:60162663-60162834	OTX2_2	chr13:60162663-60162834	1	85	99	+	ATTAATCCGGTTAGT	DIAPH3,							-0.187048	-0.133967	0.052837	0.008359	-0.011686	-0.24467	-0.298073	1.2384	1.22678	1.13149	1.18008	1.04951	0.940317	1.11056	0.913486	1.12961	0.783924	0.876229	0.968641	1.34547	1.3598	0	0	0	0	0	0	0	0	0	1	0	1	0	0
both_motifs:LHX5_1:OTX2_2|chr13:60162663-60162834	LHX5_1:OTX2_2	chr13:60162663-60162834	1	NA	NA	NA	NA	DIAPH3,							0.016886	0.016373	-0.035894	0.00763	-0.040669	-0.199555	-0.073735	1.2384	1.22678	1.13149	1.18008	1.04951	0.940317	1.11056	1.21689	1.1963	1.12787	1.1291	1.07728	1.13742	1.26248	0	0	0	0	0	0	0	0	0	1	0	1	0	0
FOXB1_4|chr14:65801655-65801826	FOXB1_4	chr14:65801655-65801826	2	106	114	+	TGTAAACAA	MAX,FUT8,							-0.098273	0.129673	-0.038894	-0.156901	-0.039486	0.043165	0.039386	1.97849	2.07547	2.3421	2.68261	2.66467	3.69707	3.58367	2.16603	1.93074	2.49919	2.83916	3.09708	3.04586	3.39583	0	0	0	0	0	0	0	0	0	1	0	0	0	0
SOX1_M6134_1.02|chr14:65801655-65801826	SOX1_M6134_1.02	chr14:65801655-65801826	1	80	94	-	TTTGCAACTGAATGG	MAX,FUT8,							0.614289	0.636404	0.432847	0.857241	0.841009	1.52481	1.34804	1.97849	2.07547	2.3421	2.68261	2.66467	3.69707	3.58367	0.990985	0.962751	1.62871	1.08555	0.974397	0.79261	0.878804	1	1	1	1	1	1	1	0	0	1	0	0	0	0
both_motifs:FOXB1_4:SOX1_M6134_1.02|chr14:65801655-65801826	FOXB1_4:SOX1_M6134_1.02	chr14:65801655-65801826	1	NA	NA	NA	NA	MAX,FUT8,							0.554365	0.55589	0.750667	0.929465	1.03831	1.29822	1.24987	1.97849	2.07547	2.3421	2.68261	2.66467	3.69707	3.58367	1.11211	1.19289	1.12768	1.05639	0.954548	1.02894	1.00024	1	1	1	1	1	1	1	0	0	1	0	0	0	0
SOX1_M6134_1.02|chr15:26375177-26375348	SOX1_M6134_1.02	chr15:26375177-26375348	1	148	162	+	TTTCAATGACAATGC	GABRB3,ATP10A,							0.163589	0.165139	0.147391	0.191088	0.253794	0.111332	0.14092	1.43379	1.53128	1.46357	1.61628	1.48402	1.58543	1.63966	1.24741	1.32212	1.27269	1.36592	1.2022	1.49527	1.3912	0	0	0	0	0	0	0	0	0	1	0	0	0	0
SOX1_M6475_1.02|chr15:26375177-26375348	SOX1_M6475_1.02	chr15:26375177-26375348	1	147	162	+	ATTTCAATGACAATGC	GABRB3,ATP10A,							0.276788	0.523171	-0.087297	-0.152052	0.235391	-0.070197	-0.216657	1.43379	1.53128	1.46357	1.61628	1.48402	1.58543	1.63966	1.06435	0.889888	1.55339	2.3526	1.34661	1.69775	2.05779	0	1	0	0	0	0	0	0	0	1	0	0	0	0
both_motifs:SOX1_M6134_1.02:SOX1_M6475_1.02|chr15:26375177-26375348	SOX1_M6134_1.02:SOX1_M6475_1.02	chr15:26375177-26375348	1	NA	NA	NA	NA	GABRB3,ATP10A,							-0.108488	0.202454	0.057998	0.931	0.160691	-0.208706	-0.264266	1.43379	1.53128	1.46357	1.61628	1.48402	1.58543	1.63966	1.65057	1.0996	1.46505	0.779111	1.38875	1.84247	2.36775	0	0	0	1	0	0	0	0	0	1	0	0	0	0
PAX6_2|chr15:66125309-66125480	PAX6_2	chr15:66125309-66125480	2	107	120	-	CTGAGCTGTCACTC	RAB11A,DENND4A,							-0.06127	0.064648	0.109116	-0.001498	-0.08782	0.088264	0.005036	1.38825	1.34108	1.60903	1.45874	1.21849	1.37515	1.44173	1.48248	1.31486	1.51511	1.45474	1.42424	1.39091	1.51626	0	0	0	0	0	0	0	1	0	1	0	0	0	0
PAX6_M3728_1.02|chr15:66125309-66125480	PAX6_M3728_1.02	chr15:66125309-66125480	1	107	119	-	TGAGCTGTCACTC	RAB11A,DENND4A,							-0.120355	-0.192061	0.301291	0.051262	0.199372	-0.272578	0.012954	1.38825	1.34108	1.60903	1.45874	1.21849	1.37515	1.44173	1.4834	1.5975	1.242	1.50891	1.0032	2.10047	1.02565	0	0	0	0	0	0	0	1	0	1	0	0	0	0
both_motifs:PAX6_2:PAX6_M3728_1.02|chr15:66125309-66125480	PAX6_2:PAX6_M3728_1.02	chr15:66125309-66125480	1	NA	NA	NA	NA	RAB11A,DENND4A,							-0.416159	-0.246133	0.273138	0.492122	-0.083038	-0.556141	-0.053832	1.38825	1.34108	1.60903	1.45874	1.21849	1.37515	1.44173	2.02656	1.92964	1.23524	1.06392	1.37613	2.26212	1.84614	0	0	0	0	0	0	0	1	0	1	0	0	0	0
SOX1_M6129_1.02|chr16:24150712-24150883	SOX1_M6129_1.02	chr16:24150712-24150883	1	121	135	+	TTTGCTTAACAATAG	PRKCB,CACNG3,							1.35054	1.29191	1.51567	1.61323	1.74416	1.83746	1.81469	6.00345	5.15326	6.50811	7.4287	7.78847	8.56761	7.47022	1.50843	1.46488	1.49843	1.46642	1.37347	1.33777	1.32781	1	1	1	1	1	1	1	0	0	1	0	0	0	0
SOX1_M6475_1.02|chr16:24150712-24150883	SOX1_M6475_1.02	chr16:24150712-24150883	2	120	135	+	ATTTGCTTAACAATAG	PRKCB,CACNG3,							0.968526	1.22506	1.09921	1.0598	1.42242	1.22518	1.54108	6.00345	5.15326	6.50811	7.4287	7.78847	8.56761	7.47022	2.25161	1.48967	2.40264	2.58374	1.93182	2.22089	1.49464	1	1	1	1	1	1	1	0	0	1	0	0	0	0
both_motifs:SOX1_M6129_1.02:SOX1_M6475_1.02|chr16:24150712-24150883	SOX1_M6129_1.02:SOX1_M6475_1.02	chr16:24150712-24150883	1	NA	NA	NA	NA	PRKCB,CACNG3,							1.10106	0.686068	1.07574	1.30685	0.980643	1.26913	1.15377	6.00345	5.15326	6.50811	7.4287	7.78847	8.56761	7.47022	2.0042	2.59575	2.34106	2.15756	3.02283	2.51956	2.42531	1	1	1	1	1	1	1	0	0	1	0	0	0	0
IRX3_M5581_1.02|chr16:26997149-26997320	IRX3_M5581_1.02	chr16:26997149-26997320	1	94	105	+	CTTGTTATGTAG	KDM8,							0.411559	-0.017994	0.626045	-0.080515	0.65778	1.23871	0.36832	1.86254	1.5087	1.99739	1.36306	1.56421	2.67203	1.5469	0.962767	1.91367	1.15706	1.66689	1.00202	0.818005	1.02135	0	0	0	0	0	0	0	0	0	1	0	0	0	0
IRX3_M5582_1.02|chr16:26997149-26997320	IRX3_M5582_1.02	chr16:26997149-26997320	1	94	105	+	CTTGTTATGTAG	KDM8,							-0.186327	-0.184456	1.02729	0.161407	0.38741	1.2056	0.703335	1.86254	1.5087	1.99739	1.36306	1.56421	2.67203	1.5469	1.88803	1.80533	0.693503	1.11416	1.29194	0.911255	0.724277	0	0	1	0	0	0	0	0	0	1	0	0	0	0
both_motifs:IRX3_M5581_1.02:IRX3_M5582_1.02|chr16:26997149-26997320	IRX3_M5581_1.02:IRX3_M5582_1.02	chr16:26997149-26997320	1	NA	NA	NA	NA	KDM8,							0.485321	0.283979	-0.007252	0.416774	0.644948	0.775978	1.0126	1.86254	1.5087	1.99739	1.36306	1.56421	2.67203	1.5469	1.13096	1.24443	2.06061	0.798229	1.03671	1.35028	0.616717	0	0	0	0	0	0	1	0	0	1	0	0	0	0
FOXB1_3|chr17:11572054-11572225	FOXB1_3	chr17:11572054-11572225	2	64	74	+	AAAGTAAATAT	ZNF18,DNAH9,							0.825032	-0.005227	0.258408	0.282169	0.399954	-0.417821	-0.235215	1.71773	1.45856	1.69087	1.71386	1.67151	1.71475	1.90741	0.772575	1.19452	1.3523	1.15117	1.03185	2.66728	2.2408	1	0	0	0	0	0	0	0	0	1	0	0	0	0
SP8_1|chr17:11572054-11572225	SP8_1	chr17:11572054-11572225	1	10	21	-	GCCACTCCCCTT	ZNF18,DNAH9,							0.455246	0.525013	0.490558	0.588258	0.990202	0.028706	0.21444	1.71773	1.45856	1.69087	1.71386	1.67151	1.71475	1.90741	1.25324	0.84739	1.0882	0.956223	0.730739	1.51552	1.36809	0	1	0	0	0	0	0	0	0	1	0	0	0	0
both_motifs:FOXB1_3:SP8_1|chr17:11572054-11572225	FOXB1_3:SP8_1	chr17:11572054-11572225	1	NA	NA	NA	NA	ZNF18,DNAH9,							0.322617	0.204675	0.395628	0.286263	0.465976	0.295381	0.284691	1.71773	1.45856	1.69087	1.71386	1.67151	1.71475	1.90741	1.26011	1.17357	1.18309	1.23968	1.01777	1.27074	1.38139	0	0	0	0	0	0	0	0	0	1	0	0	0	0
SOX1_M6129_1.02|chr17:16189363-16189534	SOX1_M6129_1.02	chr17:16189363-16189534	2	26	40	+	TTTGGATGACAAAGG	PIGL,CENPV,							0.189844	0.378136	0.46543	0.545769	0.476307	0.728022	0.622102	1.81394	2.40767	2.586	3.12421	2.90138	3.98209	3.84097	1.54004	1.70201	1.73775	1.8738	1.73139	2.02195	2.10034	1	1	1	1	1	1	1	1	1	1	0	0	0	0
SOX1_M6475_1.02|chr17:16189363-16189534	SOX1_M6475_1.02	chr17:16189363-16189534	1	25	40	+	CTTTGGATGACAAAGG	PIGL,CENPV,							0.149254	0.938496	0.349774	0.423372	0.45584	0.51845	1.28479	1.81394	2.40767	2.586	3.12421	2.90138	3.98209	3.84097	1.8759	0.991661	1.98829	1.6193	2.06915	1.76765	0.748968	0	1	0	0	0	0	1	1	1	1	0	0	0	0
both_motifs:SOX1_M6129_1.02:SOX1_M6475_1.02|chr17:16189363-16189534	SOX1_M6129_1.02:SOX1_M6475_1.02	chr17:16189363-16189534	1	NA	NA	NA	NA	PIGL,CENPV,							0.178283	0.635801	0.663485	0.687412	0.578917	0.797665	1.08833	1.81394	2.40767	2.586	3.12421	2.90138	3.98209	3.84097	1.61395	1.31282	1.22409	1.75929	1.77118	1.79018	1.16667	0	1	1	1	1	1	1	1	1	1	0	0	0	0
LHX5_1|chr18:53435512-53435683	LHX5_1	chr18:53435512-53435683	1	32	48	+	ATGATTAATTAAATCAT	TXNL1,TCF4,							1.05051	-0.18604	-0.570417	0.35579	0.430741	0.02446	0.780338	1.82427	1.80714	1.88356	1.7051	1.59706	1.56257	1.42448	0.681958	2.0446	3.68162	1.26249	1.01128	1.55849	0.615787	1	0	0	0	0	0	0	0	0	1	0	0	0	0
PAX6_4|chr18:53435512-53435683	PAX6_4	chr18:53435512-53435683	1	33	48	+	TGATTAATTAAATCAT	TXNL1,TCF4,							0.013368	0.060933	0.074879	-0.087094	-0.126709	0.229867	-0.237471	1.82427	1.80714	1.88356	1.7051	1.59706	1.56257	1.42448	1.74209	1.7376	1.62221	1.94695	1.54276	1.20538	1.79083	0	0	0	0	0	0	0	0	0	1	0	0	0	0
both_motifs:LHX5_1:PAX6_4|chr18:53435512-53435683	LHX5_1:PAX6_4	chr18:53435512-53435683	1	NA	NA	NA	NA	TXNL1,TCF4,							0.009503	0.132754	0.067369	0.030755	0.002111	0.045445	-0.068575	1.82427	1.80714	1.88356	1.7051	1.59706	1.56257	1.42448	1.86862	1.62201	1.79215	1.71657	1.61431	1.60492	1.48327	0	1	0	0	0	0	0	0	0	1	0	0	0	0
SOX1_M5829_1.02|chr19:9760174-9760345	SOX1_M5829_1.02	chr19:9760174-9760345	1	153	167	-	CTGACTAAAATTTAT	ZNF562,ZNF561,							0.220855	0.102919	0.132962	0.015455	-0.072666	-0.120479	0.015792	1.14891	1.30941	1.12765	1.09475	0.968167	0.919455	0.955479	0.847695	1.16661	1.0319	1.13829	0.857443	1.25661	1.29785	0	0	0	0	0	0	0	0	0	1	0	0	0	0
ZIC2_2|chr19:9760174-9760345	ZIC2_2	chr19:9760174-9760345	1	46	60	+	GCCCCCCTGGGTGTA	ZNF562,ZNF561,							-0.042692	-0.03707	-0.086826	0.285367	-0.205269	-0.709921	0.04801	1.14891	1.30941	1.12765	1.09475	0.968167	0.919455	0.955479	0.954366	1.43939	1.166	0.876716	1.21176	1.71555	1.0607	0	0	0	0	0	0	0	0	0	1	0	0	0	0
both_motifs:SOX1_M5829_1.02:ZIC2_2|chr19:9760174-9760345	SOX1_M5829_1.02:ZIC2_2	chr19:9760174-9760345	1	NA	NA	NA	NA	ZNF562,ZNF561,							-0.151993	-0.00706	-0.206386	-0.199632	-0.271475	-0.290809	-0.328626	1.14891	1.30941	1.12765	1.09475	0.968167	0.919455	0.955479	1.32965	1.30007	1.36102	1.35148	1.23224	1.25131	1.41096	0	0	0	0	0	0	0	0	0	1	0	0	0	0
SOX1_M1605_1.02|chr2:152128-152299	SOX1_M1605_1.02	chr2:152128-152299	2	54	63	+	ATTCATCCTC	SH3YL1,FAM110C,							0.509215	0.562185	0.335824	0.678454	-0.349964	0.356369	0.349271	35.3438	27.6379	34.7031	46.2335	39.9407	33.172	25.8687	19.0456	16.0945	23.3313	20.8823	43.0696	21.7301	16.7522	1	1	0	1	0	0	0	0	0	1	0	0	0	0
POU3F1_2|chr2:152128-152299	POU3F1_2	chr2:152128-152299	2	160	171	-	TTATGTAAATGA	SH3YL1,FAM110C,							1.37732	1.55771	1.50374	1.27852	1.28742	1.57025	1.43835	35.3438	27.6379	34.7031	46.2335	39.9407	33.172	25.8687	8.5278	5.49451	7.75181	13.8483	10.9962	7.53744	5.2621	1	1	1	1	1	1	1	0	0	1	0	0	0	0
both_motifs:SOX1_M1605_1.02:POU3F1_2|chr2:152128-152299	SOX1_M1605_1.02:POU3F1_2	chr2:152128-152299	2	NA	NA	NA	NA	SH3YL1,FAM110C,							1.54575	1.57992	1.54607	1.73032	1.71091	1.79355	1.71275	35.3438	27.6379	34.7031	46.2335	39.9407	33.172	25.8687	7.26659	5.56769	7.16726	8.1485	7.29257	5.79195	4.95886	1	1	1	1	1	1	1	0	0	1	0	0	0	0
IRX3_3|chr1:69442968-69443139	IRX3_3	chr1:69442968-69443139	2	9	20	+	CTACATGACTAA	LRRC7,DEPDC1,							0.70239	0.612082	0.78274	0.897339	0.79891	0.650087	0.481672	3.74791	3.24399	3.79592	4.07105	3.59085	2.72174	2.10997	1.52674	1.55886	1.54662	1.41104	1.33017	1.26791	1.12058	1	1	0	0	0	0	0	0	0	1	0	0	0	0
IRX3_M6037_1.02|chr1:69442968-69443139	IRX3_M6037_1.02	chr1:69442968-69443139	1	9	20	-	TTAGTCATGTAG	LRRC7,DEPDC1,							0.731735	0.397385	1.37904	0.826852	0.675666	0.650748	0.590057	3.74791	3.24399	3.79592	4.07105	3.59085	2.72174	2.10997	1.49728	1.86242	0.889642	1.39014	1.4008	1.11779	0.950525	0	1	1	0	0	0	0	0	0	1	0	0	0	0
both_motifs:IRX3_3:IRX3_M6037_1.02|chr1:69442968-69443139	IRX3_3:IRX3_M6037_1.02	chr1:69442968-69443139	1	NA	NA	NA	NA	LRRC7,DEPDC1,							0.015128	0.340565	0.003017	0.09161	0.084021	0.033589	-0.445883	3.74791	3.24399	3.79592	4.07105	3.59085	2.72174	2.10997	3.48246	2.19089	4.10936	2.93723	3.96117	3.45877	3.58215	0	0	0	0	0	0	0	0	0	1	0	0	0	0
SOX1_M6129_1.02|chr2:53339840-53340011	SOX1_M6129_1.02	chr2:53339840-53340011	1	75	89	+	TATCAATGACAATGG	CHAC2,							0.400628	0.428781	0.529398	0.578401	0.698837	0.760312	0.558896	1.94723	1.98998	2.14656	2.2908	2.35278	2.61239	2.31559	1.28521	1.37807	1.35862	1.33453	1.17008	1.223	1.25568	1	1	1	1	1	1	1	1	0	1	0	0	0	0
SOX1_M6475_1.02|chr2:53339840-53340011	SOX1_M6475_1.02	chr2:53339840-53340011	1	74	89	+	TTATCAATGACAATGG	CHAC2,							0.505291	0.310186	0.96864	0.512888	0.665907	0.54953	0.459189	1.94723	1.98998	2.14656	2.2908	2.35278	2.61239	2.31559	1.07591	1.65714	0.848116	1.31219	1.10481	1.51489	1.52636	1	0	1	1	1	1	0	1	0	1	0	0	0	0
both_motifs:SOX1_M6129_1.02:SOX1_M6475_1.02|chr2:53339840-53340011	SOX1_M6129_1.02:SOX1_M6475_1.02	chr2:53339840-53340011	1	NA	NA	NA	NA	CHAC2,							0.666644	0.522816	0.781742	0.610095	0.692601	0.60706	0.390801	1.94723	1.98998	2.14656	2.2908	2.35278	2.61239	2.31559	0.991721	1.15873	1.11679	1.23738	1.24693	1.41531	1.51935	1	1	1	1	1	1	0	1	0	1	0	0	0	0
IRX3_M5581_1.02|chr2:151968526-151968697	IRX3_M5581_1.02	chr2:151968526-151968697	1	79	90	+	CTTGTTATGTAG	RND3,RBM43,							1.22053	2.07795	1.37698	2.20678	1.9927	1.01654	2.08645	5.58997	4.56489	5.49051	6.65808	5.94818	6.86012	6.27851	1.60194	0.49752	1.331	0.635112	0.549838	0	0.698899	1	1	1	1	1	0	1	0	0	1	0	1	0	0
IRX3_M5582_1.02|chr2:151968526-151968697	IRX3_M5582_1.02	chr2:151968526-151968697	2	79	90	+	CTTGTTATGTAG	RND3,RBM43,							1.96046	0.902141	1.47202	2.04829	-0.11483	1.56601	1.74158	5.58997	4.56489	5.49051	6.65808	5.94818	6.86012	6.27851	0.705364	1.47017	1.17558	1.04505	8.85266	1.07606	0.734207	1	1	1	1	0	1	1	0	0	1	0	1	0	0
both_motifs:IRX3_M5581_1.02:IRX3_M5582_1.02|chr2:151968526-151968697	IRX3_M5581_1.02:IRX3_M5582_1.02	chr2:151968526-151968697	1	NA	NA	NA	NA	RND3,RBM43,							1.44723	1.14214	1.37368	1.0547	1.46925	1.7667	1.24378	5.58997	4.56489	5.49051	6.65808	5.94818	6.86012	6.27851	1.15285	1.21808	1.2892	2.30538	1.20681	0.972291	1.46892	1	1	1	0	1	1	0	0	0	1	0	1	0	0
ZIC2_1|chr2:224588788-224588959	ZIC2_1	chr2:224588788-224588959	1	113	121	-	GGGGTGGTG	SCG2,AP1S3,							0.419768	0.603333	0.356815	0.287422	0.295237	0.749546	0.357884	2.30559	1.97149	2.13529	2.38226	2.1688	2.23518	2.16292	1.65357	1.14145	1.57859	1.71375	1.60745	1.04462	1.3538	1	1	0	0	0	1	0	0	0	1	0	0	0	0
POU3F1_2|chr2:224588788-224588959	POU3F1_2	chr2:224588788-224588959	1	138	149	+	TTATGCAAATGG	SCG2,AP1S3,							0.437428	0.336631	0.318572	0.631693	0.364776	0.387454	0.252232	2.30559	1.97149	2.13529	2.38226	2.1688	2.23518	2.16292	1.46393	1.51234	1.58185	1.2694	1.37891	1.732	1.64532	0	0	0	1	0	0	0	0	0	1	0	0	0	0
both_motifs:ZIC2_1:POU3F1_2|chr2:224588788-224588959	ZIC2_1:POU3F1_2	chr2:224588788-224588959	1	NA	NA	NA	NA	SCG2,AP1S3,							0.531222	0.393231	0.556686	0.60615	0.61552	0.70564	0.662877	2.30559	1.97149	2.13529	2.38226	2.1688	2.23518	2.16292	1.35484	1.39353	1.26283	1.26973	1.17044	1.14039	1.1275	1	1	1	1	1	1	1	0	0	1	0	0	0	0
ZIC2_1|chr2:235860506-235860677	ZIC2_1	chr2:235860506-235860677	1	124	132	-	AGGGTGGTC	SH3BP4,ARL4C,							0.666851	0.65976	1.08885	-0.78218	-0.236982	0.766057	0.853175	3.65621	4.51528	4.50575	4.74463	4.09243	6.89236	6.05705	1.52858	2.84738	2.50954	3.45326	4.80021	2.60558	2.61946	0	0	0	0	0	0	0	0	0	0	0	0	0	0
SP8_1|chr2:235860506-235860677	SP8_1	chr2:235860506-235860677	1	68	79	+	GCCCCGCCCCCC	SH3BP4,ARL4C,							-0.42569	0.85078	0.927827	0.698012	0.742694	0.980583	1.0719	3.65621	4.51528	4.50575	4.74463	4.09243	6.89236	6.05705	5.54776	1.79981	1.89916	2.17754	1.62013	2.15412	2.29722	0	0	1	0	0	0	1	0	0	0	0	0	0	0
both_motifs:ZIC2_1:SP8_1|chr2:235860506-235860677	ZIC2_1:SP8_1	chr2:235860506-235860677	1	NA	NA	NA	NA	SH3BP4,ARL4C,							0.950664	0.935912	1.07958	0.869228	0.93726	0.991196	1.7385	3.65621	4.51528	4.50575	4.74463	4.09243	6.89236	6.05705	1.44358	1.63324	1.64307	2.03356	1.75995	2.26658	1.15962	1	1	1	1	1	1	1	0	0	0	0	0	0	0
[truncated: 11 more columns]

## Sheet: same_PWM_pert3
TFBS_regions	TFBS	regions	TFBS_effect	start	end	strand	replaced_seq	closest_genes	PCHiC_hESC	PCHiC_NPC	PCHiC_excitatory	PCHiC_hippocampal	PCHiC_motor	PCHiC_astrocytes	Log2FC_TP0hr	Log2FC_TP3hr	Log2FC_TP6hr	Log2FC_TP12hr	Log2FC_TP24hr	Log2FC_TP48hr	Log2FC_TP72hr	WTalpha_TP0hr	WTalpha_TP3hr	WTalpha_TP6hr	WTalpha_TP12hr	WTalpha_TP24hr	WTalpha_TP48hr	WTalpha_TP72hr	PERTalpha_TP0hr	PERTalpha_TP3hr	PERTalpha_TP6hr	PERTalpha_TP12hr	PERTalpha_TP24hr	PERTalpha_TP48hr	PERTalpha_TP72hr	func_TP0hr	func_TP3hr	func_TP6hr	func_TP12hr	func_TP24hr	func_TP48hr	func_TP72hr	CTCF_h64	CTCF_ectoderm	NANOG_h64	NANOG_ectoderm	OTX2_h64	OTX2_ectoderm	PAX6_h64
CTCF_M4592_1.02|chr8:128219358-128219529	CTCF_M4592_1.02	chr8:128219358-128219529	2	138	158	-	TGGCCACCAGGTGCTGGAGTA	POU5F1B,FAM84B,							-0.030028	-8.2e-05	0.122094	0.096189	0.076755	0.076783	0.073044	1.46384	1.46129	1.61845	1.61017	1.47398	1.48872	1.6472	1.54906	1.57805	1.46943	1.49546	1.4062	1.43887	1.6283	0	0	0	0	0	0	0	1	1	0	0	0	0	0
CTCF_M4592_1.02|chr8:128219358-128219529	CTCF_M4592_1.02	chr8:128219358-128219529	1	26	46	+	TTGACCACAGGGGGCGCCCCT	POU5F1B,FAM84B,							0.191133	0.259178	0.280429	0.379294	0.396587	0.286606	0.476266	1.46384	1.46129	1.61845	1.61017	1.47398	1.48872	1.6472	1.23129	1.20448	1.24494	1.14651	1.03982	1.22521	1.13332	0	0	0	0	0	0	0	1	1	0	0	0	0	0
CTCF_M4592_1.02|chr8:128219358-128219529	CTCF_M4592_1.02	chr8:128219358-128219529	1	NA	NA	NA	NA	POU5F1B,FAM84B,							0.17596	0.154767	0.408973	0.371455	0.395074	0.34903	0.281061	1.46384	1.46129	1.61845	1.61017	1.47398	1.48872	1.6472	1.22707	1.30605	1.12142	1.1092	1.07112	1.05068	1.35238	0	0	0	0	0	0	0	1	1	0	0	0	0	0
SP8_1|chr9:110252110-110252281	SP8_1	chr9:110252110-110252281	2	8	19	+	GCCCCGCCCCTC	KLF4,	KLF4,	KLF4,					0.062307	-0.013336	-0.013479	0.137157	0.029887	-0.076638	0.056052	1.7356	1.63421	1.88858	2.10715	2.02415	2.42887	2.30464	1.68274	1.63611	1.85008	1.82332	1.88437	2.29139	2.01115	0	0	0	0	0	0	0	0	0	0	0	0	0	0
SP8_1|chr9:110252110-110252281	SP8_1	chr9:110252110-110252281	2	96	107	-	CCCCCGCCCCCA	KLF4,	KLF4,	KLF4,					0.037351	-0.003269	0.038153	0.05716	-0.053904	-0.169385	-0.108973	1.7356	1.63421	1.88858	2.10715	2.02415	2.42887	2.30464	1.72984	1.5176	1.75006	1.93342	2.06866	2.49079	2.46728	0	0	0	0	0	0	0	0	0	0	0	0	0	0
SP8_1|chr9:110252110-110252281	SP8_1	chr9:110252110-110252281	2	NA	NA	NA	NA	KLF4,	KLF4,	KLF4,					-0.186037	-0.09445	0.025394	-0.137334	-0.140276	-0.159839	-0.139121	1.7356	1.63421	1.88858	2.10715	2.02415	2.42887	2.30464	2.25046	1.75106	1.77584	2.24364	2.14492	2.5842	2.65775	0	0	0	0	0	0	0	0	0	0	0	0	0	0
BHLHE40_disc2|chr20:55841589-55841760	BHLHE40_disc2	chr20:55841589-55841760	1	114	130	-	CGCCCAGGCCCCAGCGC	TFAP2C,BMP7,	BMP7,	BMP7,	MIR4325,	MIR4325,			0.358093	0.21476	0.268983	0.365013	0.409431	0.568599	0.622848	1.95602	1.75869	1.92926	2.1058	1.97478	2.52227	2.44148	1.22278	1.46353	1.4764	1.49017	1.22336	1.41253	1.38641	1	1	1	1	1	1	1	0	0	1	0	0	0	0
BHLHE40_disc2|chr20:55841589-55841760	BHLHE40_disc2	chr20:55841589-55841760	2	86	102	+	GGCCGCCTCGGGAGCGC	TFAP2C,BMP7,	BMP7,	BMP7,	MIR4325,	MIR4325,			0.090998	0.084121	-0.009688	0.021787	0.041774	0.238103	0.29014	1.95602	1.75869	1.92926	2.1058	1.97478	2.52227	2.44148	1.81203	1.59268	1.97446	1.99273	1.80173	2.10561	1.94533	0	0	0	0	0	1	1	0	0	1	0	0	0	0
BHLHE40_disc2|chr20:55841589-55841760	BHLHE40_disc2	chr20:55841589-55841760	2	NA	NA	NA	NA	TFAP2C,BMP7,	BMP7,	BMP7,	MIR4325,	MIR4325,			0.210957	0.280934	0.119748	0.291419	0.319577	0.506079	0.397321	1.95602	1.75869	1.92926	2.1058	1.97478	2.52227	2.44148	1.58845	1.30673	1.61209	1.54467	1.38338	1.58588	1.55587	1	1	0	1	1	1	1	0	0	1	0	0	0	0
ZNF219_M6553_1.02|chr22:45898393-45898564	ZNF219_M6553_1.02	chr22:45898393-45898564	2	94	105	+	GGGGTGGGGGGA	RIBC2,FBLN1,	FBLN1,	FBLN1,					0.246315	0.135176	0.088613	0.105885	0.198294	0.300393	0.149731	2.84026	2.43072	2.48751	2.84118	2.64568	3.1689	2.65189	2.16287	2.11302	2.29949	2.4096	2.23357	2.52722	2.2565	1	0	0	0	1	1	0	1	1	0	1	0	0	0
ZNF219_M6553_1.02|chr22:45898393-45898564	ZNF219_M6553_1.02	chr22:45898393-45898564	2	97	108	+	GTGGGGGGAGGA	RIBC2,FBLN1,	FBLN1,	FBLN1,					0.226198	0.051417	0.058673	0.158567	0.264721	0.136176	0.077412	2.84026	2.43072	2.48751	2.84118	2.64568	3.1689	2.65189	2.31695	2.25304	2.39592	2.34513	2.06436	2.84044	2.34089	1	0	0	0	1	0	0	1	1	0	1	0	0	0
ZNF219_M6553_1.02|chr22:45898393-45898564	ZNF219_M6553_1.02	chr22:45898393-45898564	1	NA	NA	NA	NA	RIBC2,FBLN1,	FBLN1,	FBLN1,					0.229154	-0.082938	-0.00661	0.083529	0.119766	0.419035	0.20163	2.84026	2.43072	2.48751	2.84118	2.64568	3.1689	2.65189	2.36607	2.44766	2.50893	2.5709	2.4971	2.36144	2.10419	1	0	0	0	0	1	0	1	1	0	1	0	0	0
E2F3_M2271_1.02|chr22:46440725-46440896	E2F3_M2271_1.02	chr22:46440725-46440896	2	46	60	-	CGGGAGGCGCGGGAG	WNT7B,PPARA,							0.088357	-0.21439	0.116235	-0.014411	0.167507	-0.062004	0.174458	0.933294	0.67263	0.983008	0.950754	0.99877	0.874046	1.34735	0.877538	0.87679	0.806446	0.991498	0.883199	1.03486	1.09218	0	0	0	0	0	0	0	0	0	0	0	0	0	0
E2F3_M2271_1.02|chr22:46440725-46440896	E2F3_M2271_1.02	chr22:46440725-46440896	2	55	69	-	CTGGGGCAGCGGGAG	WNT7B,PPARA,							0.08495	-0.204959	0.034018	0.094544	0.164796	-0.00456	0.309166	0.933294	0.67263	0.983008	0.950754	0.99877	0.874046	1.34735	0.916692	0.825299	0.957498	0.91848	0.962059	0.982199	1.01189	0	0	0	0	0	0	0	0	0	0	0	0	0	0
E2F3_M2271_1.02|chr22:46440725-46440896	E2F3_M2271_1.02	chr22:46440725-46440896	4	NA	NA	NA	NA	WNT7B,PPARA,							0.096167	-0.318991	0.056875	-0.081702	0.170946	-0.080682	0.115003	0.933294	0.67263	0.983008	0.950754	0.99877	0.874046	1.34735	0.905421	0.937974	0.877076	0.987792	0.868824	0.905488	1.14477	0	-1	0	0	0	0	0	0	0	0	0	0	0	0
ZIC2_2|chr3:57165008-57165179	ZIC2_2	chr3:57165008-57165179	2	53	67	-	GCCCCCCGGGAGGCC	IL17RD,ARHGEF3,							0.829546	0.777272	0.921633	0.946852	0.950825	0.694121	0.384425	4.90512	4.53311	5.39005	4.99252	4.61384	3.19991	2.34469	1.89841	1.77181	1.94467	1.77141	1.68998	1.52292	1.61936	1	1	1	1	1	1	1	0	0	1	0	1	1	0
ZIC2_2|chr3:57165008-57165179	ZIC2_2	chr3:57165008-57165179	1	54	68	+	GCCTCCCGGGGGGCA	IL17RD,ARHGEF3,							1.10235	0.960899	1.22479	1.12343	1.1586	0.892893	0.512659	4.90512	4.53311	5.39005	4.99252	4.61384	3.19991	2.34469	1.4354	1.52628	1.45453	1.48188	1.32912	1.23137	1.32164	1	1	1	1	1	1	1	0	0	1	0	1	1	0
ZIC2_2|chr3:57165008-57165179	ZIC2_2	chr3:57165008-57165179	2	NA	NA	NA	NA	IL17RD,ARHGEF3,							0.395723	0.28446	0.482642	0.356202	0.447117	0.380644	0.176586	4.90512	4.53311	5.39005	4.99252	4.61384	3.19991	2.34469	3.28212	3.15823	3.30897	3.43995	3.10728	2.23476	2.00806	1	1	1	1	1	1	1	0	0	1	0	1	1	0
ATF5_M2977_1.02|chr3:162459109-162459280	ATF5_M2977_1.02	chr3:162459109-162459280	2	121	130	+	TTCTTCCTTT								0.053448	0.008233	-0.007678	0.091661	0.041191	0.079304	0.034672	4.34785	3.60976	4.12114	4.69412	4.36076	3.85841	3.57396	4.22046	3.4178	4.05835	4.25478	4.33551	3.64901	3.33295	0	0	0	0	0	0	0	0	0	1	0	1	0	0
ATF5_M2977_1.02|chr3:162459109-162459280	ATF5_M2977_1.02	chr3:162459109-162459280	4	140	149	+	CTCTTCCTTT								-0.135108	-0.20473	-0.177104	-0.214501	-0.172003	-0.157255	-0.171665	4.34785	3.60976	4.12114	4.69412	4.36076	3.85841	3.57396	5.04796	4.45402	4.88821	6.20428	5.29572	4.44766	4.28693	-1	-1	-1	-1	-1	-1	-1	0	0	1	0	1	0	0
ATF5_M2977_1.02|chr3:162459109-162459280	ATF5_M2977_1.02	chr3:162459109-162459280	2	NA	NA	NA	NA								0.157975	0.131301	0.165731	0.191744	0.069668	0.023623	0.141608	4.34785	3.60976	4.12114	4.69412	4.36076	3.85841	3.57396	3.71411	3.08889	3.58892	4.0796	4.15905	3.76665	3.18061	1	1	1	1	0	0	1	0	0	1	0	1	0	0
RFX5_disc3|chr4:56146759-56146930	RFX5_disc3	chr4:56146759-56146930	4	28	36	-	AACCGATGA	SRD5A3,KDR,							-0.228142	-0.155728	-0.216535	-0.030364	-0.030384	-0.098996	-0.049563	1.30209	1.31703	1.33578	1.7323	1.7468	1.5808	1.65501	1.67826	1.69994	1.68705	1.7888	1.84496	1.76377	1.74944	-1	0	-1	0	0	0	0	0	0	1	0	0	0	0
RFX5_disc3|chr4:56146759-56146930	RFX5_disc3	chr4:56146759-56146930	4	79	87	-	AACTGATGA	SRD5A3,KDR,							-0.192717	0.044462	0.056902	0.063109	0.106106	-0.039761	-0.082644	1.30209	1.31703	1.33578	1.7323	1.7468	1.5808	1.65501	1.45778	1.26146	1.22489	1.52127	1.57269	1.64493	1.74301	-1	0	0	0	0	0	0	0	0	1	0	0	0	0
RFX5_disc3|chr4:56146759-56146930	RFX5_disc3	chr4:56146759-56146930	4	NA	NA	NA	NA	SRD5A3,KDR,							-0.180816	-0.035212	-0.200838	-0.049165	-0.026584	-0.105998	-0.055831	1.30209	1.31703	1.33578	1.7323	1.7468	1.5808	1.65501	1.65064	1.45938	1.58602	1.75778	1.98176	1.74163	1.58751	-1	0	-1	0	0	0	0	0	0	1	0	0	0	0
BCL6_M6136_1.02|chr1:160983559-160983730	BCL6_M6136_1.02	chr1:160983559-160983730	2	11	40	-	TGCAGAGAGGGCGGGAGGGAGCCAGGGAGT	ITLN2,F11R,			PVRL4,	PVRL4,	TSTD1,RP11-544M22.3,PVRL4,F11R,		0.383726	0.32449	0.390935	0.370482	0.469965	0.627503	0.614008	3.68539	3.51485	4.06936	4.35362	4.41193	4.45319	3.85234	2.55614	2.47768	2.74845	3.0715	2.79325	2.4184	2.06425	1	1	1	1	1	1	1	0	0	0	0	0	0	0
BCL6_M6136_1.02|chr1:160983559-160983730	BCL6_M6136_1.02	chr1:160983559-160983730	4	7	36	-	GAGAGGGCGGGAGGGAGCCAGGGAGTGAAA	ITLN2,F11R,			PVRL4,	PVRL4,	TSTD1,RP11-544M22.3,PVRL4,F11R,		-0.334067	-0.24415	-0.270946	-0.276354	-0.197836	-0.227526	-0.216852	3.68539	3.51485	4.06936	4.35362	4.41193	4.45319	3.85234	5.19596	4.46746	5.3575	5.60101	5.34519	5.83789	4.59726	-1	-1	-1	-1	-1	-1	-1	0	0	0	0	0	0	0
BCL6_M6136_1.02|chr1:160983559-160983730	BCL6_M6136_1.02	chr1:160983559-160983730	4	NA	NA	NA	NA	ITLN2,F11R,			PVRL4,	PVRL4,	TSTD1,RP11-544M22.3,PVRL4,F11R,		-0.345615	-0.350519	-0.24145	-0.277092	-0.190794	-0.189805	-0.116953	3.68539	3.51485	4.06936	4.35362	4.41193	4.45319	3.85234	5.53281	5.23719	5.26622	6.19933	6.01968	5.94039	4.23987	-1	-1	-1	-1	0	0	0	0	0	0	0	0	0	0
E2F3_M2271_1.02|chr1:160983559-160983730	E2F3_M2271_1.02	chr1:160983559-160983730	4	20	34	-	GAGGGCGGGAGGGAG	ITLN2,F11R,			PVRL4,	PVRL4,	TSTD1,RP11-544M22.3,PVRL4,F11R,		-0.320474	-0.334692	-0.202156	-0.226908	-0.187244	-0.082019	-0.216564	3.68539	3.51485	4.06936	4.35362	4.41193	4.45319	3.85234	5.18645	4.81355	5.07394	5.49377	5.23626	4.76161	4.59706	-1	-1	-1	-1	-1	0	-1	0	0	0	0	0	0	0
E2F3_M2271_1.02|chr1:160983559-160983730	E2F3_M2271_1.02	chr1:160983559-160983730	4	24	38	-	CAGAGAGGGCGGGAG	ITLN2,F11R,			PVRL4,	PVRL4,	TSTD1,RP11-544M22.3,PVRL4,F11R,		-0.217068	-0.167019	-0.168138	-0.179356	-0.160742	-0.011455	-0.082164	3.68539	3.51485	4.06936	4.35362	4.41193	4.45319	3.85234	4.69799	4.04565	5.00255	5.55532	5.15488	4.75327	4.26032	-1	-1	-1	-1	-1	0	0	0	0	0	0	0	0	0
E2F3_M2271_1.02|chr1:160983559-160983730	E2F3_M2271_1.02	chr1:160983559-160983730	2	NA	NA	NA	NA	ITLN2,F11R,			PVRL4,	PVRL4,	TSTD1,RP11-544M22.3,PVRL4,F11R,		0.366315	0.31096	0.414885	0.408629	0.43858	0.670634	0.56718	3.68539	3.51485	4.06936	4.35362	4.41193	4.45319	3.85234	2.70413	2.38932	2.69061	2.95391	2.81763	2.32003	2.14061	1	1	1	1	1	1	1	0	0	0	0	0	0	0
TEAD1_M4047_1.02|chr4:152405951-152406122	TEAD1_M4047_1.02	chr4:152405951-152406122	2	130	140	-	ACATTCCTCAC	PRSS48,PET112,							0.399206	0.534401	0.51952	0.595977	0.60875	0.56445	0.543771	14.7323	11.2653	13.5296	16.6814	15.7946	12.678	9.58558	9.97417	7.34603	8.42102	9.44121	9.15578	7.13561	5.70968	1	1	1	1	1	1	1	0	0	1	0	1	0	0
TEAD1_M4047_1.02|chr4:152405951-152406122	TEAD1_M4047_1.02	chr4:152405951-152406122	2	92	102	-	ACATTCCTGGC	PRSS48,PET112,							0.892037	0.87887	0.943733	1.03875	1.1082	1.12279	1.12695	14.7323	11.2653	13.5296	16.6814	15.7946	12.678	9.58558	6.35016	5.10558	5.85097	6.48437	5.95087	4.57226	3.21416	1	1	1	1	1	1	1	0	0	1	0	1	0	0
TEAD1_M4047_1.02|chr4:152405951-152406122	TEAD1_M4047_1.02	chr4:152405951-152406122	2	NA	NA	NA	NA	PRSS48,PET112,							1.47896	1.39353	1.43367	1.64485	1.60626	1.81666	1.63551	14.7323	11.2653	13.5296	16.6814	15.7946	12.678	9.58558	3.39033	2.8663	3.25577	3.43674	3.27088	2.23154	1.78299	1	1	1	1	1	1	1	0	0	1	0	1	0	0
RFX5_disc3|chr5:7269040-7269211	RFX5_disc3	chr5:7269040-7269211	4	127	135	+	AACTGATGA	PAPD7,ADCY2,							-0.36349	-0.479291	-0.475678	-0.56371	-0.659972	-0.42011	-0.430812	3.02236	2.44996	3.12289	3.32472	3.12478	2.99276	2.35592	4.11962	3.95418	4.97689	6.00465	5.93708	4.46331	3.708	-1	-1	-1	-1	-1	-1	-1	0	0	1	0	0	0	0
RFX5_disc3|chr5:7269040-7269211	RFX5_disc3	chr5:7269040-7269211	4	76	84	+	AACTGATGA	PAPD7,ADCY2,							0.005026	-0.174333	-0.126758	-0.175498	-0.257376	-0.056707	-0.109813	3.02236	2.44996	3.12289	3.32472	3.12478	2.99276	2.35592	3.05472	3.06673	3.53502	4.23397	4.1529	3.15653	2.62298	0	-1	0	-1	-1	0	0	0	0	1	0	0	0	0
RFX5_disc3|chr5:7269040-7269211	RFX5_disc3	chr5:7269040-7269211	2	NA	NA	NA	NA	PAPD7,ADCY2,							0.267557	0.171692	0.242927	0.117038	0.143044	0.304923	0.046341	3.02236	2.44996	3.12289	3.32472	3.12478	2.99276	2.35592	2.24734	1.96026	2.30142	2.86193	2.47611	2.02611	2.06214	1	1	1	0	0	1	0	0	0	1	0	0	0	0
RFX5_disc3|chr5:121810074-121810245	RFX5_disc3	chr5:121810074-121810245	2	134	142	-	AACTGATGA	SNX2,SNCAIP,							0.333678	0.241099	0.417097	0.352256	0.447801	0.509007	0.33119	6.79777	5.24347	6.66606	6.10214	5.82864	3.67842	2.50532	4.67546	3.70723	4.2936	4.09037	3.66367	2.07638	1.82711	1	1	1	1	1	1	1	0	0	1	0	0	0	0
RFX5_disc3|chr5:121810074-121810245	RFX5_disc3	chr5:121810074-121810245	2	83	91	-	AACTGATGA	SNX2,SNCAIP,							1.37827	1.15037	1.33149	1.30401	1.41022	1.03572	0.778597	6.79777	5.24347	6.66606	6.10214	5.82864	3.67842	2.50532	1.54405	1.5514	1.54195	1.57571	1.27129	1.17341	1.15401	1	1	1	1	1	1	1	0	0	1	0	0	0	0
RFX5_disc3|chr5:121810074-121810245	RFX5_disc3	chr5:121810074-121810245	4	NA	NA	NA	NA	SNX2,SNCAIP,							0.170935	0.15261	0.30685	0.073734	0.009106	-0.279315	-0.378716	6.79777	5.24347	6.66606	6.10214	5.82864	3.67842	2.50532	5.54341	4.3191	4.65613	5.46225	5.25369	4.66986	4.06619	1	1	1	0	0	-1	-1	0	0	1	0	0	0	0
TATA_known6|chr1:181939130-181939301	TATA_known6	chr1:181939130-181939301	1	123	138	+	GAATTATATATATATA	ZNF648,CACNA1E,							0.804868	0.633039	0.913978	0.924409	1.02009	1.05221	0.743885	3.20641	2.89467	3.4793	3.4579	3.33161	3.61945	3.1871	1.44344	1.35102	1.30243	1.25965	1.14255	1.09457	1.28824	1	1	1	1	1	1	1	0	0	1	0	1	0	0
TATA_known6|chr1:181939130-181939301	TATA_known6	chr1:181939130-181939301	1	125	140	+	ATTATATATATATACA	ZNF648,CACNA1E,							0.67885	0.539538	0.739584	0.79761	0.859808	0.886264	0.652475	3.20641	2.89467	3.4793	3.4579	3.33161	3.61945	3.1871	1.62163	1.5747	1.47399	1.41342	1.35612	1.33816	1.41484	1	1	1	1	1	1	1	0	0	1	0	1	0	0
TATA_known6|chr1:181939130-181939301	TATA_known6	chr1:181939130-181939301	1	NA	NA	NA	NA	ZNF648,CACNA1E,							0.761747	0.660808	0.939559	0.895146	1.04351	0.971776	0.686802	3.20641	2.89467	3.4793	3.4579	3.33161	3.61945	3.1871	1.39122	1.41683	1.27585	1.26169	1.14155	1.35795	1.41647	1	1	1	1	1	1	1	0	0	1	0	1	0	0
GLI2_1|chr6:683977-684148	GLI2_1	chr6:683977-684148	1	102	115	+	GACCACACACTCGG	HUS1B,EXOC2,							0.190414	0.136763	0.078973	0.148072	0.095503	0.098738	-0.026419	1.52236	1.53835	1.37001	1.54163	1.31972	1.40009	1.4706	1.2233	1.37632	1.27175	1.35761	1.13922	1.38901	1.44284	0	0	0	0	0	0	0	0	0	1	0	1	1	0
GLI2_1|chr6:683977-684148	GLI2_1	chr6:683977-684148	1	115	128	+	GACCACACAGCGCC	HUS1B,EXOC2,							0.144493	0.084463	0.079981	0.09463	0.063325	0.154705	0.067814	1.52236	1.53835	1.37001	1.54163	1.31972	1.40009	1.4706	1.37177	1.39181	1.32984	1.42121	1.23481	1.26193	1.37273	0	0	0	0	0	0	0	0	0	1	0	1	1	0
GLI2_1|chr6:683977-684148	GLI2_1	chr6:683977-684148	1	NA	NA	NA	NA	HUS1B,EXOC2,							0.275266	0.266279	0.09648	0.294042	0.109273	0.208745	0.129337	1.52236	1.53835	1.37001	1.54163	1.31972	1.40009	1.4706	1.14561	1.20374	1.26307	1.19585	1.20813	1.24439	1.35358	0	0	0	0	0	0	0	0	0	1	0	1	1	0
MXI1_M4678_1.02|chr6:35181392-35181563	MXI1_M4678_1.02	chr6:35181392-35181563	2	46	60	-	GTCTCCATGGAGACG	TCP11,SCUBE3,		SCUBE3,	ZNF76,RP3-329A5.8,	ZNF76,RP3-329A5.8,	ZNF76,RP3-329A5.8,	ZNF76,RP3-329A5.8,	0.462184	0.513992	0.415727	0.620565	0.63994	0.554279	0.604209	1.44936	1.4698	1.51668	1.78914	1.92337	2.01412	1.98146	0.95853	0.967895	1.10835	1.06738	1.11699	1.22756	1.0916	1	1	0	0	0	0	0	0	0	0	0	0	1	0
MXI1_M4678_1.02|chr6:35181392-35181563	MXI1_M4678_1.02	chr6:35181392-35181563	2	47	61	+	GTCTCCATGGAGACC	TCP11,SCUBE3,		SCUBE3,	ZNF76,RP3-329A5.8,	ZNF76,RP3-329A5.8,	ZNF76,RP3-329A5.8,	ZNF76,RP3-329A5.8,	0.676585	0.368904	0.348103	0.470644	0.783742	0.442305	0.631796	1.44936	1.4698	1.51668	1.78914	1.92337	2.01412	1.98146	0.793578	1.00188	1.10292	1.1879	0.953941	1.17958	1.07468	1	1	0	0	0	0	0	0	0	0	0	0	1	0
MXI1_M4678_1.02|chr6:35181392-35181563	MXI1_M4678_1.02	chr6:35181392-35181563	2	NA	NA	NA	NA	TCP11,SCUBE3,		SCUBE3,	ZNF76,RP3-329A5.8,	ZNF76,RP3-329A5.8,	ZNF76,RP3-329A5.8,	ZNF76,RP3-329A5.8,	0.531404	0.361292	0.16222	0.576227	0.603565	0.350285	0.325195	1.44936	1.4698	1.51668	1.78914	1.92337	2.01412	1.98146	0.944251	1.09526	1.29579	1.1286	1.26056	1.42859	1.61753	1	1	0	0	0	0	0	0	0	0	0	0	1	0
BCL6_M6136_1.02|chr6:98484339-98484510	BCL6_M6136_1.02	chr6:98484339-98484510	1	132	161	-	GAAGAAGAAGGAGAAGAGGAGCATGAGCAC	POU3F2,MMS22L,							0.025737	-0.021086	0.04181	-0.04623	0.084489	0.030957	-0.04405	1.41954	1.40498	1.48941	1.36593	1.28653	1.32733	1.49676	1.38267	1.40138	1.41195	1.39093	1.2098	1.26178	1.46416	0	0	0	0	0	0	0	0	0	1	0	1	1	0
BCL6_M6136_1.02|chr6:98484339-98484510	BCL6_M6136_1.02	chr6:98484339-98484510	1	134	163	-	AAGAAGAAGAAGGAGAAGAGGAGCATGAGC	POU3F2,MMS22L,							0.09748	0.012035	0.120957	0.019005	0.06937	0.07744	0.080137	1.41954	1.40498	1.48941	1.36593	1.28653	1.32733	1.49676	1.31905	1.40088	1.35818	1.33432	1.24838	1.24419	1.36421	0	0	0	0	0	0	0	0	0	1	0	1	1	0
BCL6_M6136_1.02|chr6:98484339-98484510	BCL6_M6136_1.02	chr6:98484339-98484510	1	NA	NA	NA	NA	POU3F2,MMS22L,							0.017137	-0.010778	0.014729	-0.055725	0.116416	-0.025104	0.067157	1.41954	1.40498	1.48941	1.36593	1.28653	1.32733	1.49676	1.44311	1.42904	1.53241	1.40333	1.21532	1.3398	1.44221	0	0	0	0	0	0	0	0	0	1	0	1	1	0
MXI1_M4678_1.02|chr7:73157350-73157521	MXI1_M4678_1.02	chr7:73157350-73157521	2	100	114	-	GTCACCATGGCGACC	CLDN3,ABHD11,					WBSCR28,		-0.029232	0.066061	-0.045883	-0.13998	0.012358	-0.1559	-0.048737	3.03593	3.57745	4.92118	5.85136	6.24218	18.9537	26.3901	2.86169	3.33742	5.10132	5.36727	6.34295	22.1033	27.0502	0	0	0	0	0	0	0	1	0	1	1	0	1	0
MXI1_M4678_1.02|chr7:73157350-73157521	MXI1_M4678_1.02	chr7:73157350-73157521	2	101	115	+	GTCGCCATGGTGACA	CLDN3,ABHD11,					WBSCR28,		-0.025509	0.015406	0.156827	-0.136976	-0.087663	0.141367	0.0873	3.03593	3.57745	4.92118	5.85136	6.24218	18.9537	26.3901	3.21962	3.97869	4.39351	5.70258	7.02626	17.9234	25.89	0	0	0	0	0	0	0	1	0	1	1	0	1	0
MXI1_M4678_1.02|chr7:73157350-73157521	MXI1_M4678_1.02	chr7:73157350-73157521	2	NA	NA	NA	NA	CLDN3,ABHD11,					WBSCR28,		0.351462	0.384409	0.553178	0.424478	0.647374	0.676551	0.561522	3.03593	3.57745	4.92118	5.85136	6.24218	18.9537	26.3901	2.27537	2.64146	2.69669	3.22657	3.45104	10.0955	15.0292	1	1	1	1	1	1	1	1	0	1	1	0	1	0
ESRRA_disc4|chr7:102158184-102158355	ESRRA_disc4	chr7:102158184-102158355	2	146	159	+	GGGGGACACTGCGC	SPDYE2,RASA4B,							0	0	0	0	0	0	0	0	0	0	0	0	0	0	1.17213	6.20195	3.02585	2.63813	2.55687	6.88386	2.1999	0	0	0	0	0	0	0	1	0	0	0	0	0	0
ESRRA_disc4|chr7:102158184-102158355	ESRRA_disc4	chr7:102158184-102158355	2	80	93	+	CGGGGGCGGGGCGG	SPDYE2,RASA4B,							0	0	0	0	0	0	0	0	0	0	0	0	0	0	1.58904	1.21209	1.39328	1.46514	1.20007	1.3758	1.20379	0	0	0	0	0	0	0	1	0	0	0	0	0	0
ESRRA_disc4|chr7:102158184-102158355	ESRRA_disc4	chr7:102158184-102158355	1	NA	NA	NA	NA	SPDYE2,RASA4B,							0	0	0	0	0	0	0	0	0	0	0	0	0	0	1.68172	1.46037	1.43716	1.6988	1.4196	1.63756	1.68152	0	0	0	0	0	0	0	1	0	0	0	0	0	0
ZNF219_M6553_1.02|chr7:102158184-102158355	ZNF219_M6553_1.02	chr7:102158184-102158355	2	50	61	+	AGGGGGGGCGGG	SPDYE2,RASA4B,							0	0	0	0	0	0	0	0	0	0	0	0	0	0	3.08415	2.45081	2.3318	2.51037	2.19998	2.34941	2.07844	0	0	0	0	0	0	0	1	0	0	0	0	0	0
ZNF219_M6553_1.02|chr7:102158184-102158355	ZNF219_M6553_1.02	chr7:102158184-102158355	2	83	94	+	GGGCGGGGCGGC	SPDYE2,RASA4B,							0	0	0	0	0	0	0	0	0	0	0	0	0	0	1.79886	1.42027	1.34993	1.38178	1.53038	1.4949	1.32401	0	0	0	0	0	0	0	1	0	0	0	0	0	0
ZNF219_M6553_1.02|chr7:102158184-102158355	ZNF219_M6553_1.02	chr7:102158184-102158355	1	NA	NA	NA	NA	SPDYE2,RASA4B,							0	0	0	0	0	0	0	0	0	0	0	0	0	0	1.84398	1.52254	1.65299	1.65366	1.56603	1.49568	1.67201	0	0	0	0	0	0	0	1	0	0	0	0	0	0
BCL6_M6136_1.02|chr1:205641296-205641467	BCL6_M6136_1.02	chr1:205641296-205641467	2	23	52	-	GTGAGGGGGGGGAATGGAAACCGAGAAGAA	SLC45A3,ELK4,					AC119673.1,		0.143587	0.15356	0.111143	0.239297	0.202895	0.347179	0.096998	2.3073	2.16099	2.35214	2.44672	2.35593	2.91254	2.16938	2.01974	1.87584	2.14208	2.06571	1.90877	2.14929	2.12904	1	1	0	1	1	1	0	1	1	1	0	0	0	0
BCL6_M6136_1.02|chr1:205641296-205641467	BCL6_M6136_1.02	chr1:205641296-205641467	2	25	54	-	GGGTGAGGGGGGGGAATGGAAACCGAGAAG	SLC45A3,ELK4,					AC119673.1,		0.015649	0.116082	-0.001264	0.16116	-0.020558	0.150889	-0.095048	2.3073	2.16099	2.35214	2.44672	2.35593	2.91254	2.16938	2.22924	1.96237	2.255	2.219	2.334	2.53443	2.4927	0	0	0	1	0	0	0	1	1	1	0	0	0	0
BCL6_M6136_1.02|chr1:205641296-205641467	BCL6_M6136_1.02	chr1:205641296-205641467	4	NA	NA	NA	NA	SLC45A3,ELK4,					AC119673.1,		0.053048	0.045014	0.014775	0.033462	-0.071007	-0.046939	-0.218066	2.3073	2.16099	2.35214	2.44672	2.35593	2.91254	2.16938	2.22564	2.13575	2.33155	2.47262	2.41607	3.15562	2.81616	0	0	0	0	0	0	-1	1	1	1	0	0	0	0
TEAD1_M4047_1.02|chr7:107573352-107573523	TEAD1_M4047_1.02	chr7:107573352-107573523	1	28	38	-	GCATTCCTCTG	LAMB1,DLD,							0.246552	0.24884	0.35244	0.281119	0.258378	0.444488	0.383167	1.6486	1.63053	1.69861	1.67641	1.5387	1.67477	2.14518	1.27312	1.29614	1.18251	1.26622	1.14687	1.08705	1.33656	0	0	0	0	0	0	0	0	0	1	0	1	0	0
TEAD1_M4047_1.02|chr7:107573352-107573523	TEAD1_M4047_1.02	chr7:107573352-107573523	1	97	107	+	ACATTCCACAG	LAMB1,DLD,							0.11552	0.171325	0.120783	0.132151	0.165799	0.162167	0.271093	1.6486	1.63053	1.69861	1.67641	1.5387	1.67477	2.14518	1.3667	1.32177	1.43819	1.37931	1.24706	1.41136	1.5172	0	0	0	0	0	0	0	0	0	1	0	1	0	0
TEAD1_M4047_1.02|chr7:107573352-107573523	TEAD1_M4047_1.02	chr7:107573352-107573523	1	NA	NA	NA	NA	LAMB1,DLD,							0.280956	0.17511	0.317443	0.364221	0.334516	0.505054	0.53043	1.6486	1.63053	1.69861	1.67641	1.5387	1.67477	2.14518	1.17745	1.33768	1.2091	1.16458	1.08222	1.05906	1.2004	0	0	0	0	0	0	0	0	0	1	0	1	0	0
BHLHE40_disc2|chr8:10192311-10192482	BHLHE40_disc2	chr8:10192311-10192482	2	60	76	+	CGCTCTGGCCGCTCCCG	PRSS55,MSRA,							0.139415	0.233726	0.287636	0.305344	0.184445	0.270383	0.398185	2.79302	2.65496	2.85728	3.10218	2.82787	3.18216	3.57179	2.45878	2.19699	2.28531	2.45974	2.41363	2.42615	2.39002	1	1	1	1	1	1	1	1	1	1	0	0	0	0
BHLHE40_disc2|chr8:10192311-10192482	BHLHE40_disc2	chr8:10192311-10192482	2	68	84	-	GGGGCAGACGGGAGCGG	PRSS55,MSRA,							-0.052384	0.040175	0.054564	0.069365	-0.031312	-0.020859	0.170117	2.79302	2.65496	2.85728	3.10218	2.82787	3.18216	3.57179	2.95389	2.54835	2.85066	2.99878	2.94096	3.14775	3.00699	0	0	0	0	0	0	1	1	1	1	0	0	0	0
BHLHE40_disc2|chr8:10192311-10192482	BHLHE40_disc2	chr8:10192311-10192482	4	NA	NA	NA	NA	PRSS55,MSRA,							-0.105804	-0.019084	0.020672	-0.006506	-0.029418	-0.011168	0.115055	2.79302	2.65496	2.85728	3.10218	2.82787	3.18216	3.57179	3.15667	2.77528	2.98383	3.2514	2.86758	3.28093	3.23029	-1	0	0	0	0	0	1	1	1	1	0	0	0	0
MXI1_M4678_1.02|chr8:10192311-10192482	MXI1_M4678_1.02	chr8:10192311-10192482	2	135	149	-	GCTGCCATAGCAACG	PRSS55,MSRA,							0.098379	0.112987	0.135278	0.122211	0.12801	0.151884	0.367392	2.79302	2.65496	2.85728	3.10218	2.82787	3.18216	3.57179	2.55261	2.36731	2.62043	2.8023	2.52925	2.8156	2.41349	1	1	1	1	1	1	1	1	1	1	0	0	0	0
MXI1_M4678_1.02|chr8:10192311-10192482	MXI1_M4678_1.02	chr8:10192311-10192482	4	136	150	+	GTTGCTATGGCAGCC	PRSS55,MSRA,							-0.266391	-0.122284	-0.186178	-0.185544	-0.270342	-0.244847	-0.034817	2.79302	2.65496	2.85728	3.10218	2.82787	3.18216	3.57179	3.51944	3.0876	3.5351	3.72358	3.72593	3.89507	3.61534	-1	-1	-1	-1	-1	-1	0	1	1	1	0	0	0	0
MXI1_M4678_1.02|chr8:10192311-10192482	MXI1_M4678_1.02	chr8:10192311-10192482	2	NA	NA	NA	NA	PRSS55,MSRA,							0.099067	0.06658	0.074716	0.092526	0.016573	0.080587	0.206802	2.79302	2.65496	2.85728	3.10218	2.82787	3.18216	3.57179	2.54669	2.48015	2.81648	2.78591	2.82535	2.86645	2.78189	1	0	0	0	0	0	1	1	1	1	0	0	0	0
FOSL1_M6231_1.02|chr8:110274714-110274885	FOSL1_M6231_1.02	chr8:110274714-110274885	1	39	50	-	CTCTGACTGGTT	TRHR,ENY2,							-0.044545	-0.1041	-0.040828	0.030396	0.05346	-0.168716	-0.012333	1.17415	1.10504	1.183	1.19592	1.19074	1.00467	1.29157	1.23185	1.26273	1.22247	1.19003	1.07421	1.22651	1.35876	0	0	0	0	0	0	0	0	0	1	0	1	0	0
FOSL1_M6231_1.02|chr8:110274714-110274885	FOSL1_M6231_1.02	chr8:110274714-110274885	1	63	74	-	CCCTGATTGACC	TRHR,ENY2,							0.032806	-0.089811	-0.021946	0.033293	0.107119	0.031946	0.098761	1.17415	1.10504	1.183	1.19592	1.19074	1.00467	1.29157	1.15931	1.19439	1.18225	1.16593	1.03566	0.977984	1.14364	0	0	0	0	0	0	0	0	0	1	0	1	0	0
FOSL1_M6231_1.02|chr8:110274714-110274885	FOSL1_M6231_1.02	chr8:110274714-110274885	1	NA	NA	NA	NA	TRHR,ENY2,							0.018092	-0.05006	-0.083915	0.015712	0.042778	-0.213243	-0.014926	1.17415	1.10504	1.183	1.19592	1.19074	1.00467	1.29157	1.15821	1.19693	1.23726	1.16299	1.04838	1.25148	1.35946	0	0	0	0	0	0	0	0	0	1	0	1	0	0
KLF15_M6321_1.02|chr8:142444173-142444344	KLF15_M6321_1.02	chr8:142444173-142444344	1	55	71	+	GTTGGGGGGGTGGGGGG	PTP4A3,							0	0	0	0	0	0	0	0	0	0	0	0	0	0	1.5811	1.09318	1.43703	1.43642	1.05478	1.40488	1.53	0	0	0	0	0	0	0	0	0	1	0	0	0	0
KLF15_M6321_1.02|chr8:142444173-142444344	KLF15_M6321_1.02	chr8:142444173-142444344	1	63	79	+	GGTGGGGGGTGGGGTGG	PTP4A3,							0	0	0	0	0	0	0	0	0	0	0	0	0	0	1.71376	2.08787	1.85273	3.50887	2.3447	1.49798	1.3452	0	0	0	0	0	0	0	0	0	1	0	0	0	0
KLF15_M6321_1.02|chr8:142444173-142444344	KLF15_M6321_1.02	chr8:142444173-142444344	1	NA	NA	NA	NA	PTP4A3,							0	0	0	0	0	0	0	0	0	0	0	0	0	0	2.06096	2.1848	1.58581	1.8426	1.97609	1.42967	1.88759	0	0	0	0	0	0	0	0	0	1	0	0	0	0
SP8_1|chr8:142444173-142444344	SP8_1	chr8:142444173-142444344	2	57	68	-	CCCACCCCCCCA	PTP4A3,							0	0	0	0	0	0	0	0	0	0	0	0	0	0	1.95505	1.73984	1.71222	1.3478	2.29711	1.8105	1.99834	0	0	0	0	0	0	0	0	0	1	0	0	0	0
SP8_1|chr8:142444173-142444344	SP8_1	chr8:142444173-142444344	1	82	93	-	GCCCCACCCACC	PTP4A3,							0	0	0	0	0	0	0	0	0	0	0	0	0	0	1.13906	1.27415	1.16484	1.06333	1.0057	0.832344	1.25108	0	0	0	0	0	0	0	0	0	1	0	0	0	0
SP8_1|chr8:142444173-142444344	SP8_1	chr8:142444173-142444344	1	NA	NA	NA	NA	PTP4A3,							0	0	0	0	0	0	0	0	0	0	0	0	0	0	1.2443	1.25186	1.37657	1.20521	1.08571	1.39748	1.35521	0	0	0	0	0	0	0	0	0	1	0	0	0	0
SP8_1|chr8:142692020-142692191	SP8_1	chr8:142692020-142692191	2	143	154	-	GCCACCCCCACT	TSNARE1,PTP4A3,							0.613233	0.640632	0.478858	0.510926	0.539703	0.858123	0.693677	3.48518	3.26852	3.14965	3.71215	3.89402	5.36591	5.9485	1.73446	1.64285	1.76595	2.06333	2.12808	2.46659	2.71271	1	1	1	1	1	1	1	0	0	1	0	0	1	0
SP8_1|chr8:142692020-142692191	SP8_1	chr8:142692020-142692191	1	65	76	-	GCCACGGCCACT	TSNARE1,PTP4A3,							0.053233	0.302308	0.093954	0.255855	0.596227	0.824455	0.676795	3.48518	3.26852	3.14965	3.71215	3.89402	5.36591	5.9485	2.72082	2.27602	2.57876	2.80172	2.12657	2.55957	3.0066	0	1	0	0	1	1	1	0	0	1	0	0	1	0
SP8_1|chr8:142692020-142692191	SP8_1	chr8:142692020-142692191	4	NA	NA	NA	NA	TSNARE1,PTP4A3,							-0.312582	-0.162806	-0.33983	-0.352752	-0.252557	0.056769	-0.057096	3.48518	3.26852	3.14965	3.71215	3.89402	5.36591	5.9485	4.3891	3.82877	4.75848	5.23878	5.02827	5.54096	6.23239	-1	0	-1	-1	0	0	0	0	0	1	0	0	1	0
BCL6_M6136_1.02|chr9:16768931-16769102	BCL6_M6136_1.02	chr9:16768931-16769102	1	20	49	+	GAAGAGGGGAAGAAGAAGCTGAGAAGTAGG	BNC2,							0.683894	0.600619	0.584316	0.673572	0.631262	0.447308	0.361164	3.02456	2.89079	2.83051	2.8877	2.84175	2.29346	2.08356	1.58767	1.60603	1.53455	1.41523	1.43025	1.35999	1.38565	1	1	1	1	1	1	1	0	0	1	0	1	0	0
BCL6_M6136_1.02|chr9:16768931-16769102	BCL6_M6136_1.02	chr9:16768931-16769102	2	6	35	+	GTGGCAGGAGAATAGAAGAGGGGAAGAAGA	BNC2,							0.186678	0.236986	0.084487	0.174711	0.174246	0.082676	0.039084	3.02456	2.89079	2.83051	2.8877	2.84175	2.29346	2.08356	2.47598	2.22689	2.36741	2.29066	2.18065	1.90926	1.85637	1	1	0	1	1	0	0	0	0	1	0	1	0	0
BCL6_M6136_1.02|chr9:16768931-16769102	BCL6_M6136_1.02	chr9:16768931-16769102	1	NA	NA	NA	NA	BNC2,							0.739249	0.639801	0.719092	0.763813	0.772748	0.690467	0.427255	3.02456	2.89079	2.83051	2.8877	2.84175	2.29346	2.08356	1.45198	1.52005	1.36723	1.2818	1.2398	1.08934	1.30373	1	1	1	1	1	1	1	0	0	1	0	1	0	0
IRF_known20|chr9:32344650-32344821	IRF_known20	chr9:32344650-32344821	2	2	15	-	GTGAAACTGAAAGC	ACO1,							0.335489	0.432887	0.380065	0.384149	0.371468	0.51999	0.565044	6.05721	4.75717	5.57108	5.71544	5.50588	4.42828	3.9861	4.26747	3.15824	3.69388	3.83718	3.53586	2.63191	2.19518	1	1	1	1	1	1	1	0	0	1	0	0	0	0
IRF_known20|chr9:32344650-32344821	IRF_known20	chr9:32344650-32344821	2	8	21	-	CAGAAAGTGAAACT	ACO1,							-0.041204	-0.055072	0.081095	0.004947	0.005024	0.17619	0.229504	6.05721	4.75717	5.57108	5.71544	5.50588	4.42828	3.9861	6.76664	5.54371	5.90793	6.38931	5.87356	3.8409	3.41174	0	0	0	0	0	1	1	0	0	1	0	0	0	0
IRF_known20|chr9:32344650-32344821	IRF_known20	chr9:32344650-32344821	2	NA	NA	NA	NA	ACO1,							0.489157	0.500941	0.464136	0.472816	0.437495	0.537552	0.514481	6.05721	4.75717	5.57108	5.71544	5.50588	4.42828	3.9861	3.62015	2.91276	3.48409	3.41831	3.44327	2.58539	2.45009	1	1	1	1	1	1	1	0	0	1	0	0	0	0
LMX1A_1|chr1:228110601-228110772	LMX1A_1	chr1:228110601-228110772	1	44	60	-	CATTTTAATTAAATTGG	WNT9A,PRSS38,							-0.144771	-0.094833	0.00637	-0.024503	-0.07642	-0.081489	0.095122	1.14165	1.24316	1.30236	1.33038	1.12863	1.14114	1.51413	1.37598	1.31797	1.2636	1.37051	1.22284	1.26256	1.42881	0	0	0	0	0	0	0	0	0	0	0	0	1	0
LMX1A_1|chr1:228110601-228110772	LMX1A_1	chr1:228110601-228110772	1	45	61	+	CAATTTAATTAAAATGT	WNT9A,PRSS38,							-0.075239	-0.106637	0.016844	0.092068	-0.146637	-0.089685	0.046927	1.14165	1.24316	1.30236	1.33038	1.12863	1.14114	1.51413	1.22733	1.34941	1.25232	1.19102	1.32888	1.24767	1.47404	0	0	0	0	0	0	0	0	0	0	0	0	1	0
LMX1A_1|chr1:228110601-228110772	LMX1A_1	chr1:228110601-228110772	1	NA	NA	NA	NA	WNT9A,PRSS38,							-0.063518	-0.115187	-0.019444	-0.040682	-0.034457	-0.087511	0.133617	1.14165	1.24316	1.30236	1.33038	1.12863	1.14114	1.51413	1.826	1.73857	1.9628	1.87912	1.77892	1.73488	1.87045	0	0	0	0	0	0	0	0	0	0	0	0	1	0
LHX3_3|chr9:73735655-73735826	LHX3_3	chr9:73735655-73735826	3	126	142	-	AGAATTAATTAACTTCT	TRPM3,KLF9,							-0.362019	-0.256292	-0.315992	-0.466368	-0.475563	-0.591421	-0.543184	1.34864	1.40362	1.23889	1.12132	1.0189	0.954984	1.07003	1.99226	1.879	1.95017	1.8803	1.76709	1.84104	2.00006	-1	-1	-1	-1	-1	-1	-1	0	0	1	0	0	0	0
LHX3_3|chr9:73735655-73735826	LHX3_3	chr9:73735655-73735826	1	127	143	+	GAAGTTAATTAATTCTG	TRPM3,KLF9,							0.22356	0.16364	0.14953	0.094614	0.149535	0.108719	0.162293	1.34864	1.40362	1.23889	1.12132	1.0189	0.954984	1.07003	1.09147	1.2101	1.11055	1.01195	0.869161	0.833472	0.950796	0	0	0	0	0	0	0	0	0	1	0	0	0	0
LHX3_3|chr9:73735655-73735826	LHX3_3	chr9:73735655-73735826	1	NA	NA	NA	NA	TRPM3,KLF9,							0.119208	0.097391	0.093906	0.049995	0.109972	0.112719	0.111682	1.34864	1.40362	1.23889	1.12132	1.0189	0.954984	1.07003	1.2287	1.30022	1.17486	1.06621	0.957803	0.899898	1.00232	0	0	0	0	0	0	0	0	0	1	0	0	0	0
LHX5_1|chr9:73735655-73735826	LHX5_1	chr9:73735655-73735826	1	126	142	-	AGAATTAATTAACTTCT	TRPM3,KLF9,							0.116397	0.118756	0.112299	0.135767	0.129636	0.144325	0.101553	1.34864	1.40362	1.23889	1.12132	1.0189	0.954984	1.07003	1.23847	1.28703	1.176	0.942797	0.959898	0.875402	1.17571	0	0	0	0	0	0	0	0	0	1	0	0	0	0
LHX5_1|chr9:73735655-73735826	LHX5_1	chr9:73735655-73735826	1	127	143	+	GAAGTTAATTAATTCTG	TRPM3,KLF9,							0.231986	0.198614	0.218191	0.122637	0.241714	0.313665	0.181317	1.34864	1.40362	1.23889	1.12132	1.0189	0.954984	1.07003	1.12159	1.17347	1.08939	0.986572	0.855612	0.738661	0.982869	0	0	0	0	0	0	0	0	0	1	0	0	0	0
LHX5_1|chr9:73735655-73735826	LHX5_1	chr9:73735655-73735826	1	NA	NA	NA	NA	TRPM3,KLF9,							0.120013	0.128581	0.113995	0.098312	0.156167	0.031755	0.135633	1.34864	1.40362	1.23889	1.12132	1.0189	0.954984	1.07003	1.21776	1.29078	1.14774	1.01847	0.908406	0.927958	0.94411	0	0	0	0	0	0	0	0	0	1	0	0	0	0
ZIC2_2|chr9:123638639-123638810	ZIC2_2	chr9:123638639-123638810	4	74	88	-	GCCACCCGGGGGCCC	PSMD5,PHF19,						TRAF1,	-0.479576	-0.560921	-0.404021	-0.299571	-0.354122	-0.408027	-0.532327	1.88384	1.71239	2.39537	3.15984	3.16256	3.40856	3.26103	3.07662	3.09481	3.67117	4.31268	4.21095	5.28166	5.51532	-1	-1	-1	-1	-1	-1	-1	1	0	0	0	0	0	0
ZIC2_2|chr9:123638639-123638810	ZIC2_2	chr9:123638639-123638810	4	75	89	+	GGCCCCCGGGTGGCG	PSMD5,PHF19,						TRAF1,	-0.522005	-0.383073	-0.24929	-0.111096	-0.24209	-0.268487	-0.402956	1.88384	1.71239	2.39537	3.15984	3.16256	3.40856	3.26103	3.29355	2.64443	3.23788	3.85168	3.8522	4.75707	4.8785	-1	-1	-1	0	-1	-1	-1	1	0	0	0	0	0	0
ZIC2_2|chr9:123638639-123638810	ZIC2_2	chr9:123638639-123638810	4	NA	NA	NA	NA	PSMD5,PHF19,						TRAF1,	-0.462927	-0.348822	-0.297268	-0.111895	-0.176868	-0.202743	-0.45725	1.88384	1.71239	2.39537	3.15984	3.16256	3.40856	3.26103	3.05839	2.44025	3.18046	3.49588	3.46056	4.09571	4.75962	-1	-1	-1	0	-1	-1	-1	1	0	0	0	0	0	0
MXI1_M4678_1.02|chr9:126122582-126122753	MXI1_M4678_1.02	chr9:126122582-126122753	2	70	84	-	GTTGCCAGGGCAACG	DENND1A,CRB2,							0.105933	0.144505	0.180364	0.272888	0.226936	0.2526	0.215986	4.28593	3.68653	4.40569	4.985	4.8489	5.64057	5.62694	3.67355	3.15621	3.57691	3.86697	3.87458	4.44067	4.41469	0	1	1	1	1	1	1	0	0	1	0	1	1	0
MXI1_M4678_1.02|chr9:126122582-126122753	MXI1_M4678_1.02	chr9:126122582-126122753	2	71	85	+	GTTGCCCTGGCAACA	DENND1A,CRB2,							0.28704	0.244881	0.284188	0.387919	0.364759	0.384601	0.398948	4.28593	3.68653	4.40569	4.985	4.8489	5.64057	5.62694	3.15998	2.89081	3.2684	3.45042	3.34233	3.81059	3.81371	1	1	1	1	1	1	1	0	0	1	0	1	1	0
MXI1_M4678_1.02|chr9:126122582-126122753	MXI1_M4678_1.02	chr9:126122582-126122753	2	NA	NA	NA	NA	DENND1A,CRB2,							0.496592	0.538565	0.56045	0.683363	0.774007	0.676362	0.813603	4.28593	3.68653	4.40569	4.985	4.8489	5.64057	5.62694	2.53817	2.146	2.44328	2.51434	2.31429	2.90515	2.55764	1	1	1	1	1	1	1	0	0	1	0	1	1	0
BCL6_M6136_1.02|chrX:71272534-71272705	BCL6_M6136_1.02	chrX:71272534-71272705	2	104	133	-	AAAGGGGTGGAGAGAGGGATGGCTCAGGAG	PIN4,NHSL2,							0.218029	0.1949	0.15025	0.241214	0.220596	0.081614	0.144413	13.8857	10.6313	12.9772	13.9839	12.5407	10.3303	8.40393	11.1661	8.64796	11.2384	11.0548	10.2905	8.76209	7.27051	1	1	1	1	1	0	1	0	0	0	0	0	0	0
BCL6_M6136_1.02|chrX:71272534-71272705	BCL6_M6136_1.02	chrX:71272534-71272705	2	113	142	-	AGGGTGAAGAAAGGGGTGGAGAGAGGGATG	PIN4,NHSL2,							0.371876	0.314708	0.370098	0.353347	0.310333	0.260015	0.356427	13.8857	10.6313	12.9772	13.9839	12.5407	10.3303	8.40393	9.77306	7.85033	8.93032	9.84642	9.16468	7.32927	5.966	1	1	1	1	1	1	1	0	0	0	0	0	0	0
BCL6_M6136_1.02|chrX:71272534-71272705	BCL6_M6136_1.02	chrX:71272534-71272705	2	NA	NA	NA	NA	PIN4,NHSL2,							0.249615	0.310911	0.222931	0.188495	0.254901	0.267186	0.224796	13.8857	10.6313	12.9772	13.9839	12.5407	10.3303	8.40393	10.9008	7.92052	10.8273	11.4255	9.9875	7.9095	6.78461	1	1	1	1	1	1	1	0	0	0	0	0	0	0
ESRRA_disc4|chr1:233431341-233431512	ESRRA_disc4	chr1:233431341-233431512	2	1	14	-	GGGGGCGACGGCGG	PCNXL2,NTPCR,	PCNXL2,	PCNXL2,					0.055371	0.110223	-0.056887	0.079855	0.100081	0.111439	0.158358	1.44159	1.6335	1.48646	1.74765	1.61964	1.60095	1.74378	1.40245	1.36371	1.5372	1.61977	1.38152	1.50775	1.55579	0	0	0	0	0	0	0	0	0	0	0	0	0	0
ESRRA_disc4|chr1:233431341-233431512	ESRRA_disc4	chr1:233431341-233431512	2	57	70	-	GCGGGTCCGGGCGG	PCNXL2,NTPCR,	PCNXL2,	PCNXL2,					-0.075926	0.156237	-0.094535	0.136098	0.07912	0.119884	0.094808	1.44159	1.6335	1.48646	1.74765	1.61964	1.60095	1.74378	1.51558	1.42098	1.6645	1.54725	1.55225	1.46049	1.61305	0	0	0	0	0	0	0	0	0	0	0	0	0	0
ESRRA_disc4|chr1:233431341-233431512	ESRRA_disc4	chr1:233431341-233431512	1	NA	NA	NA	NA	PCNXL2,NTPCR,	PCNXL2,	PCNXL2,					-0.001364	0.158996	0.107104	0.156927	0.080261	0.087865	0.18523	1.44159	1.6335	1.48646	1.74765	1.61964	1.60095	1.74378	1.48802	1.36154	1.34668	1.51435	1.51323	1.50769	1.50944	0	0	0	0	0	0	0	0	0	0	0	0	0	0
NR2F2_M5676_1.02|chr1:27933863-27934034	NR2F2_M5676_1.02	chr1:27933863-27934034	2	149	163	-	TTGCCCTCTGGCCTC	FGR,AHDC1,			RNU6-949P,IFI6,	RNU6-949P,IFI6,	RP11-288L9.4,RP11-288L9.1,	RP11-288L9.4,RP1-159A19.3,RNU6-949P,IFI6,FGR,	0.19922	0.114812	0.183729	0.162348	0.073672	0.178194	0.128019	7.01486	5.84777	6.54531	7.21682	7.2881	8.62551	8.95528	5.57577	5.22225	5.61597	6.52177	6.42439	8.05045	7.82662	1	0	1	0	0	1	0	1	0	1	0	0	1	0
NR2F2_M5676_1.02|chr1:27933863-27934034	NR2F2_M5676_1.02	chr1:27933863-27934034	2	156	170	-	CTGACCTTTGCCCTC	FGR,AHDC1,			RNU6-949P,IFI6,	RNU6-949P,IFI6,	RP11-288L9.4,RP11-288L9.1,	RP11-288L9.4,RP1-159A19.3,RNU6-949P,IFI6,FGR,	0.078605	0.131046	-0.070303	0.019739	0.060871	0.21801	0.085729	7.01486	5.84777	6.54531	7.21682	7.2881	8.62551	8.95528	6.44055	5.28627	7.80622	8.06286	7.49141	7.38684	9.15733	0	0	0	0	0	1	0	1	0	1	0	0	1	0
NR2F2_M5676_1.02|chr1:27933863-27934034	NR2F2_M5676_1.02	chr1:27933863-27934034	2	NA	NA	NA	NA	FGR,AHDC1,			RNU6-949P,IFI6,	RNU6-949P,IFI6,	RP11-288L9.4,RP11-288L9.1,	RP11-288L9.4,RP1-159A19.3,RNU6-949P,IFI6,FGR,	0.449424	0.415868	0.433257	0.444702	0.375904	0.467214	0.393173	7.01486	5.84777	6.54531	7.21682	7.2881	8.62551	8.95528	4.42783	3.7387	4.21952	4.73668	5.22274	5.69658	6.24596	1	1	1	1	1	1	1	1	0	1	0	0	1	0
CTCFL_disc1|chr10:73368864-73369035	CTCFL_disc1	chr10:73368864-73369035	1	23	32	-	ACGCCCCCTG	SLC29A3,C10orf105,							0.045007	-0.1278	-0.125567	-0.236059	-0.141688	0.061132	0.243717	1.85716	1.61179	1.79974	1.43552	1.66644	1.90818	2.51723	1.8111	1.73525	1.90047	1.88978	1.73819	2.07552	1.83116	0	0	0	0	0	0	0	1	1	0	0	0	1	0
CTCFL_disc1|chr10:73368864-73369035	CTCFL_disc1	chr10:73368864-73369035	4	88	97	+	GCTCCCCCTG	SLC29A3,C10orf105,							-0.226456	-0.45678	-0.420568	-0.531819	-0.397423	-0.142618	0.112676	1.85716	1.61179	1.79974	1.43552	1.66644	1.90818	2.51723	2.4467	2.65192	2.60185	2.67665	2.32899	2.37785	2.15291	0	-1	-1	-1	-1	0	0	1	1	0	0	0	1	0
CTCFL_disc1|chr10:73368864-73369035	CTCFL_disc1	chr10:73368864-73369035	4	NA	NA	NA	NA	SLC29A3,C10orf105,							-0.536846	-0.587326	-0.60766	-0.675924	-0.617513	-0.593598	-0.300867	1.85716	1.61179	1.79974	1.43552	1.66644	1.90818	2.51723	3.35689	2.68786	3.05543	2.75404	3.16655	3.26016	3.16007	-1	-1	-1	-1	-1	-1	0	1	1	0	0	0	1	0
NFIA_M5662_1.02|chr16:64614549-64614720	NFIA_M5662_1.02	chr16:64614549-64614720	1	103	117	+	ATGGCAACCAGCCAG	CDH11,							0.021908	-0.040386	0.00623	0.053365	0.014286	-0.116353	-0.021202	1.21658	1.31912	1.12838	1.27181	1.08458	1.04225	1.20298	1.16967	1.30078	1.1762	1.14962	1.03409	1.11223	1.2865	0	0	0	0	0	0	0	0	0	1	0	0	0	0
NFIA_M5662_1.02|chr16:64614549-64614720	NFIA_M5662_1.02	chr16:64614549-64614720	1	95	109	-	TTGCCATGATGCCAG	CDH11,							-0.015208	-0.002513	-0.021445	0.130189	0.036744	-0.043378	0.073633	1.21658	1.31912	1.12838	1.27181	1.08458	1.04225	1.20298	1.25277	1.27931	1.21427	1.09304	1.06031	1.08466	1.17441	0	0	0	0	0	0	0	0	0	1	0	0	0	0
NFIA_M5662_1.02|chr16:64614549-64614720	NFIA_M5662_1.02	chr16:64614549-64614720	1	NA	NA	NA	NA	CDH11,							-0.001325	0.016822	-0.018034	-0.019057	-0.066124	-0.048533	0.029063	1.21658	1.31912	1.12838	1.27181	1.08458	1.04225	1.20298	1.26549	1.26766	1.1474	1.26494	1.13754	1.11482	1.22172	0	0	0	0	0	0	0	0	0	1	0	0	0	0
NFIB_1|chr16:64614549-64614720	NFIB_1	chr16:64614549-64614720	1	103	117	+	ATGGCAACCAGCCAG	CDH11,							0.014589	0.042769	-0.004956	0.03863	-0.036706	-0.134321	-0.014029	1.21658	1.31912	1.12838	1.27181	1.08458	1.04225	1.20298	1.19166	1.23403	1.16462	1.21657	1.12345	1.14446	1.27388	0	0	0	0	0	0	0	0	0	1	0	0	0	0
NFIB_1|chr16:64614549-64614720	NFIB_1	chr16:64614549-64614720	1	95	109	-	TTGCCATGATGCCAG	CDH11,							-0.00594	0.078649	-0.107406	0.092644	0.016096	-0.032265	0.020459	1.21658	1.31912	1.12838	1.27181	1.08458	1.04225	1.20298	1.19236	1.20358	1.3074	1.1202	1.13116	1.02448	1.23272	0	0	0	0	0	0	0	0	0	1	0	0	0	0
NFIB_1|chr16:64614549-64614720	NFIB_1	chr16:64614549-64614720	1	NA	NA	NA	NA	CDH11,							-0.054295	0.025636	-0.060202	0.011877	0.04193	-0.099782	-0.061493	1.21658	1.31912	1.12838	1.27181	1.08458	1.04225	1.20298	1.27638	1.24983	1.26197	1.20501	1.03276	1.13459	1.33698	0	0	0	0	0	0	0	0	0	1	0	0	0	0
ESRRA_disc4|chr10:33247227-33247398	ESRRA_disc4	chr10:33247227-33247398	2	80	93	-	GAGGGCGGCGGCGG	NRP1,ITGB1,							0.127312	0.19947	0.156363	0.192702	0.067049	0.176817	0.158904	7.29847	6.77589	7.4692	9.85903	8.11557	9.79683	8.76666	6.5347	5.38263	7.05374	8.53976	8.10598	7.93208	7.85337	0	1	0	1	0	0	0	0	0	1	0	0	0	0
ESRRA_disc4|chr10:33247227-33247398	ESRRA_disc4	chr10:33247227-33247398	2	86	99	-	GAGGGAGAGGGCGG	NRP1,ITGB1,							0.774355	0.728238	0.918029	0.899002	0.737591	0.772501	0.689294	7.29847	6.77589	7.4692	9.85903	8.11557	9.79683	8.76666	3.50392	3.04882	3.30349	4.12386	4.03628	4.6196	4.61373	1	1	1	1	1	1	1	0	0	1	0	0	0	0
ESRRA_disc4|chr10:33247227-33247398	ESRRA_disc4	chr10:33247227-33247398	2	NA	NA	NA	NA	NRP1,ITGB1,							-0.062607	-0.02846	-0.079825	-0.014389	-0.073237	0.016544	-0.048169	7.29847	6.77589	7.4692	9.85903	8.11557	9.79683	8.76666	8.05277	6.74421	8.27057	9.36324	9.06065	9.85958	9.55949	0	0	0	0	0	0	0	0	0	1	0	0	0	0
ZIC2_2|chr17:19314399-19314570	ZIC2_2	chr17:19314399-19314570	1	98	112	-	CACCCCAGGGGGAGG	RNF112,MFAP4,					AC005722.4,		0.107742	0.068986	0.025284	0.132731	0.121931	0.103735	0.051637	1.47534	1.41771	1.48845	1.57348	1.65329	1.61383	1.73408	1.34231	1.29367	1.35858	1.45328	1.41971	1.51957	1.64402	0	0	0	0	0	0	0	0	0	0	0	0	0	0
ZIC2_2|chr17:19314399-19314570	ZIC2_2	chr17:19314399-19314570	1	99	113	+	CTCCCCCTGGGGTGA	RNF112,MFAP4,					AC005722.4,		0.061102	0.039734	0.082432	0.146979	0.122763	0.147526	0.164517	1.47534	1.41771	1.48845	1.57348	1.65329	1.61383	1.73408	1.43006	1.37216	1.4528	1.46162	1.53428	1.5801	1.71626	0	0	0	0	0	0	0	0	0	0	0	0	0	0
ZIC2_2|chr17:19314399-19314570	ZIC2_2	chr17:19314399-19314570	2	NA	NA	NA	NA	RNF112,MFAP4,					AC005722.4,		0.028905	-0.002035	0.006247	0.057365	0.155446	0.124829	0.040223	1.47534	1.41771	1.48845	1.57348	1.65329	1.61383	1.73408	1.43088	1.4518	1.50677	1.51318	1.38865	1.51121	1.73711	0	0	0	0	0	0	0	0	0	0	0	0	0	0
FOXP4_M3284_1.02|chr17:63204956-63205127	FOXP4_M3284_1.02	chr17:63204956-63205127	1	11	29	-	TTTTTTTGTTGTTGTTGTT	RGS9,AXIN2,							-0.078784	-0.040378	0.136268	0.155598	0.076206	-0.00593	0.042501	1.19602	1.24664	1.52927	1.41625	1.44638	1.48835	1.67441	1.31831	1.32219	1.33207	1.29116	1.33596	1.43852	1.5676	0	0	0	0	0	0	0	0	0	1	0	0	0	0
FOXP4_M3284_1.02|chr17:63204956-63205127	FOXP4_M3284_1.02	chr17:63204956-63205127	1	5	23	-	TGTTGTTGTTGTTGTTTTT	RGS9,AXIN2,							-0.011834	0.04183	0.167795	0.183262	0.17221	0.016821	0.098487	1.19602	1.24664	1.52927	1.41625	1.44638	1.48835	1.67441	1.269	1.1818	1.28462	1.26982	1.16014	1.46873	1.44937	0	0	0	0	0	0	0	0	0	1	0	0	0	0
FOXP4_M3284_1.02|chr17:63204956-63205127	FOXP4_M3284_1.02	chr17:63204956-63205127	1	NA	NA	NA	NA	RGS9,AXIN2,							0.035815	-0.003857	0.154999	0.063976	0.158194	0.135234	0.008163	1.19602	1.24664	1.52927	1.41625	1.44638	1.48835	1.67441	1.22401	1.2913	1.23667	1.36515	1.11075	1.3211	1.53953	0	0	0	0	0	0	0	0	0	1	0	0	0	0
KLF15_M6321_1.02|chr10:69621992-69622163	KLF15_M6321_1.02	chr10:69621992-69622163	1	127	143	-	GGATTGGGGGTGGGGAG	SIRT1,DNAJC12,			HERC4,	HERC4,			0.448071	0.220662	0.377899	0.465757	0.439482	0.594897	0.569345	1.96841	1.79272	1.88578	2.02443	1.81747	2.01188	2.02069	1.26267	1.46865	1.39315	1.24514	1.18809	1.05842	1.23147	1	1	1	1	1	1	1	0	0	1	0	1	0	0
KLF15_M6321_1.02|chr10:69621992-69622163	KLF15_M6321_1.02	chr10:69621992-69622163	1	134	150	-	GGGGCGGGGATTGGGGG	SIRT1,DNAJC12,			HERC4,	HERC4,			0.450922	0.263413	0.461706	0.520144	0.476187	0.669488	0.666604	1.96841	1.79272	1.88578	2.02443	1.81747	2.01188	2.02069	1.27902	1.46654	1.29649	1.28239	1.10884	1.06754	1.11489	1	1	1	1	1	1	1	0	0	1	0	1	0	0
KLF15_M6321_1.02|chr10:69621992-69622163	KLF15_M6321_1.02	chr10:69621992-69622163	1	NA	NA	NA	NA	SIRT1,DNAJC12,			HERC4,	HERC4,			0.394445	0.198694	0.411817	0.580246	0.530339	0.605135	0.732746	1.96841	1.79272	1.88578	2.02443	1.81747	2.01188	2.02069	1.31424	1.47596	1.27995	1.19633	1.06159	1.03885	0.99584	1	1	1	1	1	1	1	0	0	1	0	1	0	0
KLF15_M6321_1.02|chr3:193656383-193656554	KLF15_M6321_1.02	chr3:193656383-193656554	1	109	125	+	AGAGTGGGGGTGGGGCG	OPA1,HES1,							0.004833	0.016008	0.001107	0.050761	0.020648	0.003225	-0.013622	1.24746	1.33428	1.22123	1.23405	1.01113	1.00678	1.09198	1.20293	1.28219	1.14345	1.16318	0.98933	1.01315	1.09019	0	0	0	0	0	0	0	0	0	1	0	0	0	0
KLF15_M6321_1.02|chr3:193656383-193656554	KLF15_M6321_1.02	chr3:193656383-193656554	1	111	127	+	AGTGGGGGTGGGGCGGC	OPA1,HES1,							-0.073544	-0.027066	-0.003208	0.066464	-0.015872	-0.101295	-0.031881	1.24746	1.33428	1.22123	1.23405	1.01113	1.00678	1.09198	1.28851	1.40353	1.24588	1.20047	1.04686	1.30206	1.08756	0	0	0	0	0	0	0	0	0	1	0	0	0	0
KLF15_M6321_1.02|chr3:193656383-193656554	KLF15_M6321_1.02	chr3:193656383-193656554	1	NA	NA	NA	NA	OPA1,HES1,							-0.053506	0.027463	-0.083433	0.098438	-0.040062	-0.012021	-0.027916	1.24746	1.33428	1.22123	1.23405	1.01113	1.00678	1.09198	1.28435	1.35336	1.30962	1.1319	1.05456	1.0898	1.10466	0	0	0	0	0	0	0	0	0	1	0	0	0	0
OTX1_1|chr7:29596495-29596666	OTX1_1	chr7:29596495-29596666	2	39	55	-	ATTGGGGATTAAGTTTC	PRR15,CPVL,						WIPF3,	-0.023829	0.019309	0.011416	-0.216177	-0.076459	-0.134209	0.082491	1.48056	1.4726	1.2606	1.17945	1.11714	1.10505	1.3547	1.47152	1.39359	1.25186	1.38903	1.27931	1.24019	1.31066	0	0	0	0	0	0	0	1	0	0	0	0	1	0
OTX1_1|chr7:29596495-29596666	OTX1_1	chr7:29596495-29596666	1	84	100	+	GGAGGGGATTAGATCAT	PRR15,CPVL,						WIPF3,	0.202536	0.111177	0.077154	0.060836	0.050542	-0.024354	0.17931	1.48056	1.4726	1.2606	1.17945	1.11714	1.10505	1.3547	1.22506	1.25413	1.16722	1.13534	1.09772	1.08442	1.1467	0	0	0	0	0	0	0	1	0	0	0	0	1	0
OTX1_1|chr7:29596495-29596666	OTX1_1	chr7:29596495-29596666	1	NA	NA	NA	NA	PRR15,CPVL,						WIPF3,	0.263826	0.131425	0.162326	-0.008938	0.040279	-0.023646	0.201044	1.48056	1.4726	1.2606	1.17945	1.11714	1.10505	1.3547	1.13363	1.31706	1.06309	1.21229	1.07062	1.05252	1.10693	0	0	0	0	0	0	0	1	0	0	0	0	1	0
PITX1_3|chr7:116017866-116018037	PITX1_3	chr7:116017866-116018037	1	28	36	+	CTTAATCCC	TES,CAV2,							0.03569	-0.069176	0.033114	-0.079819	0.040925	-0.026924	-0.130455	1.22473	1.26241	1.19929	1.06665	1.09639	0.999049	1.12884	1.22199	1.37242	1.1768	1.12154	1.03416	1.03081	1.24399	0	0	0	0	0	0	0	0	0	0	0	1	1	0
PITX1_3|chr7:116017866-116018037	PITX1_3	chr7:116017866-116018037	1	48	56	-	CTTAATCCC	TES,CAV2,							-0.017975	0.018451	-0.089199	-0.060195	0.025024	-0.061185	-0.118239	1.22473	1.26241	1.19929	1.06665	1.09639	0.999049	1.12884	1.26626	1.27107	1.33742	1.17392	1.07267	1.03757	1.27774	0	0	0	0	0	0	0	0	0	0	0	1	1	0
PITX1_3|chr7:116017866-116018037	PITX1_3	chr7:116017866-116018037	1	NA	NA	NA	NA	TES,CAV2,							0.057813	0.038311	-0.056388	-0.085827	0.065009	-0.121156	-0.110101	1.22473	1.26241	1.19929	1.06665	1.09639	0.999049	1.12884	1.21205	1.26017	1.27568	1.22456	1.03012	1.10139	1.21125	0	0	0	0	0	0	0	0	0	0	0	1	1	0
PITX2_M5720_1.02|chr7:116017866-116018037	PITX2_M5720_1.02	chr7:116017866-116018037	1	28	36	+	CTTAATCCC	TES,CAV2,							-0.022459	-0.013872	-0.001353	-0.119272	0.02516	-0.07456	-0.022142	1.22473	1.26241	1.19929	1.06665	1.09639	0.999049	1.12884	1.27434	1.25365	1.20928	1.17711	1.0999	1.0655	1.13722	0	0	0	0	0	0	0	0	0	0	0	1	1	0
PITX2_M5720_1.02|chr7:116017866-116018037	PITX2_M5720_1.02	chr7:116017866-116018037	1	48	56	-	CTTAATCCC	TES,CAV2,							0.008587	-0.0089	0.045824	-0.106002	-0.041733	-0.136308	-0.118122	1.22473	1.26241	1.19929	1.06665	1.09639	0.999049	1.12884	1.33598	1.30618	1.1953	1.25103	1.14457	1.17289	1.20557	0	0	0	0	0	0	0	0	0	0	0	1	1	0
PITX2_M5720_1.02|chr7:116017866-116018037	PITX2_M5720_1.02	chr7:116017866-116018037	1	NA	NA	NA	NA	TES,CAV2,							0.088327	0.096932	0.026962	-0.188482	-0.076681	-0.309164	-0.222758	1.22473	1.26241	1.19929	1.06665	1.09639	0.999049	1.12884	1.1255	1.12813	1.18911	1.28603	1.27023	1.39727	1.47713	0	0	0	0	0	0	0	0	0	0	0	1	1	0
FOXP4_M3284_1.02|chr9:108420772-108420943	FOXP4_M3284_1.02	chr9:108420772-108420943	1	34	52	+	TTGTTTTGTTTGTTTGTTT	TAL2,FKTN,					TAL2,		-0.080347	0.063336	0.069837	-0.081272	0.036711	0.068287	-0.012892	1.18614	1.33478	1.24134	1.24083	1.29062	1.32466	1.42402	1.3313	1.28218	1.16351	1.40869	1.24086	1.38549	1.45548	0	0	0	0	0	0	0	0	0	1	0	1	0	0
FOXP4_M3284_1.02|chr9:108420772-108420943	FOXP4_M3284_1.02	chr9:108420772-108420943	1	38	56	+	TTTGTTTGTTTGTTTTTTT	TAL2,FKTN,					TAL2,		0.076846	0.112388	0.076304	0.042996	0.123426	0.131561	-0.020777	1.18614	1.33478	1.24134	1.24083	1.29062	1.32466	1.42402	1.26788	1.21841	1.19889	1.17643	1.17349	1.236	1.46035	0	0	0	0	0	0	0	0	0	1	0	1	0	0
FOXP4_M3284_1.02|chr9:108420772-108420943	FOXP4_M3284_1.02	chr9:108420772-108420943	1	NA	NA	NA	NA	TAL2,FKTN,					TAL2,		-0.067828	-0.026301	-0.005901	-0.149553	0.022034	0.024805	-0.102554	1.18614	1.33478	1.24134	1.24083	1.29062	1.32466	1.42402	1.3879	1.37923	1.31151	1.59453	1.30818	1.37248	1.63497	0	0	0	0	0	0	0	0	0	1	0	1	0	0
ZIC2_2|chr9:126889214-126889385	ZIC2_2	chr9:126889214-126889385	3	141	155	-	CCCCACCGGGTGGGC	NEK6,LHX2,							-0.402425	-0.144367	-0.153996	-0.395944	-0.306148	-0.307741	-0.497605	1.34596	1.7004	1.69351	1.38416	1.52877	1.50458	1.28924	2.1597	1.92139	1.87624	2.07613	2.02417	1.92381	2.17702	-1	0	0	-1	0	0	-1	1	1	0	0	0	0	0
ZIC2_2|chr9:126889214-126889385	ZIC2_2	chr9:126889214-126889385	1	142	156	+	CCCACCCGGTGGGGC	NEK6,LHX2,							-0.147391	-0.010903	0.054963	-0.146271	-0.199419	-0.03754	-0.143193	1.34596	1.7004	1.69351	1.38416	1.52877	1.50458	1.28924	1.56938	1.7022	1.44603	1.54907	1.83388	1.57812	1.58011	0	0	0	0	0	0	0	1	1	0	0	0	0	0
ZIC2_2|chr9:126889214-126889385	ZIC2_2	chr9:126889214-126889385	3	NA	NA	NA	NA	NEK6,LHX2,							-0.32477	-0.205903	-0.083489	-0.234861	-0.41726	-0.208547	-0.331118	1.34596	1.7004	1.69351	1.38416	1.52877	1.50458	1.28924	1.90493	2.02269	1.75112	1.71166	2.23321	1.98691	2.0232	-1	0	0	0	-1	0	0	1	1	0	0	0	0	0
BCL6_M6136_1.02|chr3:181429414-181429585	BCL6_M6136_1.02	chr3:181429414-181429585	1	123	152	-	GGGGGAGGAGGGGGCAGGCGAGGAGGGGGA	SOX2,DNAJC19,	SOX2,	SOX2,					0.175528	0.002667	0.044552	-0.059091	0.001703	0.268737	0.410724	1.43649	1.27674	1.30838	1.2147	1.16902	1.09415	1.20698	1.22589	1.32117	1.36484	1.208	1.14162	0.896467	0.843496	0	0	0	0	0	0	0	0	0	1	0	0	0	0
BCL6_M6136_1.02|chr3:181429414-181429585	BCL6_M6136_1.02	chr3:181429414-181429585	3	131	160	-	GGGAGGCCGGGGGAGGAGGGGGCAGGCGAG	SOX2,DNAJC19,	SOX2,	SOX2,					-0.119111	-0.11831	-0.108915	-0.358586	-0.261564	-0.294026	-0.173014	1.43649	1.27674	1.30838	1.2147	1.16902	1.09415	1.20698	1.58715	1.56157	1.48829	1.80346	1.54131	1.47671	1.47083	0	0	0	-1	0	0	0	0	0	1	0	0	0	0
BCL6_M6136_1.02|chr3:181429414-181429585	BCL6_M6136_1.02	chr3:181429414-181429585	3	NA	NA	NA	NA	SOX2,DNAJC19,	SOX2,	SOX2,					-0.262103	-0.100664	-0.119928	-0.349932	-0.346749	-0.143164	-0.114827	1.43649	1.27674	1.30838	1.2147	1.16902	1.09415	1.20698	1.9043	1.53083	1.61699	1.85156	1.54059	1.40032	1.41841	-1	0	0	-1	-1	0	0	0	0	1	0	0	0	0
BHLHE40_disc2|chr10:100206539-100206710	BHLHE40_disc2	chr10:100206539-100206710	2	124	140	+	CGCCCCGCCTGCAGGAG	PYROXD2,HPS1,	HPS1,	HPS1,					0.458225	0.444798	0.285211	0.383887	0.466067	0.439677	0.42814	3.698	3.67095	4.33633	4.48297	4.52001	4.92465	4.37642	2.75639	2.38385	3.37212	3.28431	3.30759	3.38815	3.13319	1	1	1	1	1	1	1	1	0	0	0	0	0	0
BHLHE40_disc2|chr10:100206539-100206710	BHLHE40_disc2	chr10:100206539-100206710	4	132	148	-	CGCCCGGGCTCCTGCAG	PYROXD2,HPS1,	HPS1,	HPS1,					-0.238854	-0.113148	-0.047827	-0.114743	-0.169161	-0.195674	-0.160884	3.698	3.67095	4.33633	4.48297	4.52001	4.92465	4.37642	5.55381	4.06738	4.48488	5.57907	5.84359	6.47855	5.3371	-1	0	0	0	0	-1	0	1	0	0	0	0	0	0
BHLHE40_disc2|chr10:100206539-100206710	BHLHE40_disc2	chr10:100206539-100206710	2	NA	NA	NA	NA	PYROXD2,HPS1,	HPS1,	HPS1,					0.206253	0.183939	0.2082	0.323126	0.281576	0.255495	0.200267	3.698	3.67095	4.33633	4.48297	4.52001	4.92465	4.37642	3.39027	2.97778	3.39717	3.4971	3.70689	3.84764	3.56832	1	1	1	1	1	1	1	1	0	0	0	0	0	0
ELF1_M5374_1.02|chr10:100206539-100206710	ELF1_M5374_1.02	chr10:100206539-100206710	2	149	160	-	TACCCGGAAGCG	PYROXD2,HPS1,	HPS1,	HPS1,					0.647904	0.694925	0.729329	0.695635	0.764433	0.732687	0.622633	3.698	3.67095	4.33633	4.48297	4.52001	4.92465	4.37642	2.03076	1.68574	1.92578	2.28017	2.19369	2.40122	2.2837	1	1	1	1	1	1	1	1	0	0	0	0	0	0
ELF1_M5374_1.02|chr10:100206539-100206710	ELF1_M5374_1.02	chr10:100206539-100206710	2	27	38	-	CTCCCGGAAGTG	PYROXD2,HPS1,	HPS1,	HPS1,					1.20959	0.973795	0.997852	1.01406	1.27273	1.06973	0.968706	3.698	3.67095	4.33633	4.48297	4.52001	4.92465	4.37642	1.21566	1.22176	1.46836	1.71032	1.30241	1.5859	1.51282	1	1	1	1	1	1	1	1	0	0	0	0	0	0
ELF1_M5374_1.02|chr10:100206539-100206710	ELF1_M5374_1.02	chr10:100206539-100206710	2	NA	NA	NA	NA	PYROXD2,HPS1,	HPS1,	HPS1,					1.60957	1.45036	1.48293	1.58943	1.7167	1.61121	1.61098	3.698	3.67095	4.33633	4.48297	4.52001	4.92465	4.37642	0.807129	0.791735	0.950516	0.934322	0.867178	1.0282	0.880554	1	1	1	1	1	1	1	1	0	0	0	0	0	0
ELF1_known3|chr10:100206539-100206710	ELF1_known3	chr10:100206539-100206710	2	149	160	-	TACCCGGAAGCG	PYROXD2,HPS1,	HPS1,	HPS1,					0.701327	0.56176	0.603031	0.606009	0.706568	0.773017	0.647078	3.698	3.67095	4.33633	4.48297	4.52001	4.92465	4.37642	1.99596	1.96015	2.1307	2.30712	2.27116	2.22374	2.06767	1	1	1	1	1	1	1	1	0	0	0	0	0	0
ELF1_known3|chr10:100206539-100206710	ELF1_known3	chr10:100206539-100206710	1	27	38	-	CTCCCGGAAGTG	PYROXD2,HPS1,	HPS1,	HPS1,					1.19952	1.07768	1.10045	1.13787	1.35453	1.20985	1.01197	3.698	3.67095	4.33633	4.48297	4.52001	4.92465	4.37642	1.28367	1.21263	1.41602	1.49861	1.28322	1.52493	1.59496	1	1	1	1	1	1	1	1	0	0	0	0	0	0
ELF1_known3|chr10:100206539-100206710	ELF1_known3	chr10:100206539-100206710	2	NA	NA	NA	NA	PYROXD2,HPS1,	HPS1,	HPS1,					1.72995	1.44634	1.71333	1.66388	1.79448	1.74474	1.62851	3.698	3.67095	4.33633	4.48297	4.52001	4.92465	4.37642	0.722558	0.86798	0.744499	0.879824	0.859293	0.891744	0.868537	1	1	1	1	1	1	1	1	0	0	0	0	0	0
ATF5_M2977_1.02|chr1:40442528-40442699	ATF5_M2977_1.02	chr1:40442528-40442699	2	81	90	-	CTCTCCCTTA	MFSD2A,CAP1,							0.16933	0.077583	0.199868	0.099038	0.117163	0.151522	0.21865	4.80056	4.52147	5.17911	5.85025	5.30189	6.51238	6.88973	4.12993	4.00278	4.31115	5.17244	4.89885	5.21871	5.72301	1	0	1	0	0	0	1	0	0	0	0	0	0	0
ATF5_M2977_1.02|chr1:40442528-40442699	ATF5_M2977_1.02	chr1:40442528-40442699	4	96	105	-	CTCTCCCTTT	MFSD2A,CAP1,							-0.060013	-0.100193	-0.113311	-0.318988	-0.183166	-0.241037	-0.249128	4.80056	4.52147	5.17911	5.85025	5.30189	6.51238	6.88973	5.16075	5.05276	5.60588	7.60716	6.43707	7.65068	8.54963	0	0	0	-1	-1	-1	-1	0	0	0	0	0	0	0
ATF5_M2977_1.02|chr1:40442528-40442699	ATF5_M2977_1.02	chr1:40442528-40442699	2	NA	NA	NA	NA	MFSD2A,CAP1,							0.068185	0.091307	0.050216	-0.040874	0.04572	0.007653	0.003088	4.80056	4.52147	5.17911	5.85025	5.30189	6.51238	6.88973	4.75561	4.40968	4.91944	6.10429	5.55863	6.86869	7.02403	0	0	0	0	0	0	0	0	0	0	0	0	0	0
SRF_known7|chr1:155804390-155804561	SRF_known7	chr1:155804390-155804561	2	140	151	+	TACCTTATATGG	GON4L,DAP3,							0.253554	0.279161	0.352176	0.338232	0.293948	0.304039	0.329119	1.86985	2.05913	2.39455	2.50676	2.47563	2.48075	2.66467	1.50118	1.59254	1.64668	1.90685	1.71483	1.77859	1.81028	1	1	1	1	1	1	1	0	0	0	0	0	0	0
SRF_known7|chr1:155804390-155804561	SRF_known7	chr1:155804390-155804561	2	142	153	-	AACCATATAAGG	GON4L,DAP3,							0.306472	0.388415	0.376937	0.370016	0.426611	0.387657	0.378509	1.86985	2.05913	2.39455	2.50676	2.47563	2.48075	2.66467	1.44968	1.45503	1.66997	1.72353	1.66343	1.80627	1.89104	1	1	1	1	1	1	1	0	0	0	0	0	0	0
SRF_known7|chr1:155804390-155804561	SRF_known7	chr1:155804390-155804561	4	NA	NA	NA	NA	GON4L,DAP3,							-0.063576	-0.112698	-0.054333	0.079421	-0.15022	-0.24983	-0.227251	1.86985	2.05913	2.39455	2.50676	2.47563	2.48075	2.66467	2.01084	2.28503	2.5744	2.40731	2.68211	3.02917	3.30822	0	0	0	0	0	-1	-1	0	0	0	0	0	0	0
BHLHE40_disc2|chr1:212732260-212732431	BHLHE40_disc2	chr1:212732260-212732431	2	66	82	+	CGCGCGGCCCGGCGGGG	NENF,ATF3,	ATF3,	ATF3,	ATF3,	ATF3,	ATF3,	RP11-338C15.5,FAM71A,BATF3,	0.200726	0.174569	0.111317	0.21917	0.140549	0.14654	0.084323	5.68479	4.9761	6.38608	7.29768	7.39472	8.4964	8.17676	5.08581	4.3179	5.88565	6.76983	6.38127	8.02159	8.24505	1	1	0	1	0	0	0	0	0	0	0	0	0	0
BHLHE40_disc2|chr1:212732260-212732431	BHLHE40_disc2	chr1:212732260-212732431	2	70	86	+	CGGCCCGGCGGGGGCGG	NENF,ATF3,	ATF3,	ATF3,	ATF3,	ATF3,	ATF3,	RP11-338C15.5,FAM71A,BATF3,	0.594714	0.465985	0.471223	0.597221	0.470078	0.449349	0.421785	5.68479	4.9761	6.38608	7.29768	7.39472	8.4964	8.17676	3.19318	3.15119	3.94881	4.26958	4.6048	5.65418	5.69911	1	1	1	1	1	1	1	0	0	0	0	0	0	0
BHLHE40_disc2|chr1:212732260-212732431	BHLHE40_disc2	chr1:212732260-212732431	2	NA	NA	NA	NA	NENF,ATF3,	ATF3,	ATF3,	ATF3,	ATF3,	ATF3,	RP11-338C15.5,FAM71A,BATF3,	0.035493	0.116135	0.103199	0.105122	0.143348	0.136883	0.042543	5.68479	4.9761	6.38608	7.29768	7.39472	8.4964	8.17676	5.6409	4.44105	5.65635	7.41305	6.40402	7.61565	7.96329	0	0	0	0	0	0	0	0	0	0	0	0	0	0
E2F3_M2271_1.02|chr10:74020531-74020702	E2F3_M2271_1.02	chr10:74020531-74020702	2	5	19	-	GGGGGAGGGAGGGAG	DDIT4,ASCC1,					RP11-442H21.2,		-0.087143	0.075106	-0.062569	-0.051751	-0.051068	-0.072705	0.015247	5.56565	5.28404	5.84133	6.53065	6.0924	8.09084	8.6333	5.96952	4.89771	5.91238	6.51096	6.58774	8.93819	8.90772	0	0	0	0	0	0	0	1	0	1	1	0	0	0
E2F3_M2271_1.02|chr10:74020531-74020702	E2F3_M2271_1.02	chr10:74020531-74020702	4	9	23	-	GAGAGGGGGAGGGAG	DDIT4,ASCC1,					RP11-442H21.2,		-0.084567	0.016113	-0.088131	-0.059712	-0.169912	-0.030586	-0.066547	5.56565	5.28404	5.84133	6.53065	6.0924	8.09084	8.6333	6.29016	5.12974	6.15885	6.7993	7.06282	8.42607	9.39184	0	0	0	0	-1	0	0	1	0	1	1	0	0	0
E2F3_M2271_1.02|chr10:74020531-74020702	E2F3_M2271_1.02	chr10:74020531-74020702	2	NA	NA	NA	NA	DDIT4,ASCC1,					RP11-442H21.2,		0.136832	0.217759	0.102097	0.214702	-0.025218	0.047105	0.151253	5.56565	5.28404	5.84133	6.53065	6.0924	8.09084	8.6333	5.34055	4.4981	5.34828	5.63271	6.28044	7.91355	8.16824	0	1	0	1	0	0	0	1	0	1	1	0	0	0
BHLHE40_disc2|chr10:74033438-74033609	BHLHE40_disc2	chr10:74033438-74033609	1	76	92	+	GCGGGGCCCGGCCGCTG	DDIT4,ASCC1,		DDIT4,					0.455879	0.264306	0.266665	0.277659	0.380364	0.273675	0.307066	2.22693	1.80265	1.80702	1.91212	1.7918	1.88484	1.77743	1.49402	1.3968	1.53726	1.41122	1.31302	1.40011	1.22921	0	0	0	0	0	0	0	1	0	1	0	0	1	0
BHLHE40_disc2|chr10:74033438-74033609	BHLHE40_disc2	chr10:74033438-74033609	3	84	100	-	CCCGGTGACAGCGGCCG	DDIT4,ASCC1,		DDIT4,					-0.454854	-0.477567	-0.689911	-0.766194	-0.828929	-0.788221	-0.552356	2.22693	1.80265	1.80702	1.91212	1.7918	1.88484	1.77743	3.44554	3.0004	3.57869	3.96008	4.0716	3.73575	3.26699	-1	-1	-1	-1	-1	-1	-1	1	0	1	0	0	1	0
BHLHE40_disc2|chr10:74033438-74033609	BHLHE40_disc2	chr10:74033438-74033609	1	NA	NA	NA	NA	DDIT4,ASCC1,		DDIT4,					0.34624	0.090702	0.228741	0.438258	0.409033	0.168096	0.243256	2.22693	1.80265	1.80702	1.91212	1.7918	1.88484	1.77743	1.59456	1.49123	1.54667	1.25187	1.19496	1.30798	1.16543	1	0	0	0	0	0	0	1	0	1	0	0	1	0
MXI1_M4678_1.02|chr10:74057827-74057998	MXI1_M4678_1.02	chr10:74057827-74057998	4	127	141	-	GTTGCCATGGCAGCC	DNAJB12,DDIT4,							-0.352017	-0.442557	-0.397432	-0.303712	-0.295948	-0.467629	-0.133915	3.61827	2.62629	3.50106	3.87479	3.96054	3.45	5.22843	5.37923	4.29518	5.52065	5.81662	4.79157	6.03704	6.5059	-1	-1	-1	0	0	-1	0	0	0	1	0	1	1	0
MXI1_M4678_1.02|chr10:74057827-74057998	MXI1_M4678_1.02	chr10:74057827-74057998	4	128	142	+	GCTGCCATGGCAACG	DNAJB12,DDIT4,							-0.38923	-0.467594	-0.208374	-0.3942	-0.410639	-0.409544	0.025417	3.61827	2.62629	3.50106	3.87479	3.96054	3.45	5.22843	5.04633	4.43947	4.08227	6.00537	5.97141	6.00264	5.8629	-1	-1	0	-1	-1	-1	0	0	0	1	0	1	1	0
MXI1_M4678_1.02|chr10:74057827-74057998	MXI1_M4678_1.02	chr10:74057827-74057998	4	NA	NA	NA	NA	DNAJB12,DDIT4,							-0.377712	-0.461134	-0.395161	-0.318834	-0.40468	-0.542032	-0.232026	3.61827	2.62629	3.50106	3.87479	3.96054	3.45	5.22843	4.8391	3.87106	4.88257	4.93852	5.78377	5.77291	5.47278	-1	-1	-1	-1	-1	-1	0	0	0	1	0	1	1	0
BHLHE40_disc2|chr11:113906948-113907119	BHLHE40_disc2	chr11:113906948-113907119	1	51	67	+	CCCGCCCGGCGCTGCGC	ZBTB16,HTR3A,			ZBTB16,NNMT,				0.21134	-0.020573	0.004437	0.035689	0.144753	0.041374	0.056353	1.41302	1.31792	1.2529	1.28545	1.15758	1.13558	1.25506	1.19446	1.39725	1.24579	1.22708	1.0255	1.11015	1.14462	0	0	0	0	0	0	0	1	1	0	0	0	0	0
BHLHE40_disc2|chr11:113906948-113907119	BHLHE40_disc2	chr11:113906948-113907119	1	65	81	+	CGCTCTGGCTGCGGCGG	ZBTB16,HTR3A,			ZBTB16,NNMT,				0.04568	-0.066322	-0.180225	0.05911	-0.086098	-0.155368	-0.089827	1.41302	1.31792	1.2529	1.28545	1.15758	1.13558	1.25506	1.32925	1.44461	1.55607	1.19522	1.24948	1.40913	1.39008	0	0	0	0	0	0	0	1	1	0	0	0	0	0
BHLHE40_disc2|chr11:113906948-113907119	BHLHE40_disc2	chr11:113906948-113907119	2	NA	NA	NA	NA	ZBTB16,HTR3A,			ZBTB16,NNMT,				0.15414	-0.113368	-0.157232	-0.179254	-0.001141	-0.176102	-0.02339	1.41302	1.31792	1.2529	1.28545	1.15758	1.13558	1.25506	1.25989	1.54139	1.44391	1.5045	1.16306	1.34462	1.37386	0	0	0	0	0	0	0	1	1	0	0	0	0	0
TRIM28_M3835_1.02|chr11:113906948-113907119	TRIM28_M3835_1.02	chr11:113906948-113907119	1	28	36	-	CCCGCGGCC	ZBTB16,HTR3A,			ZBTB16,NNMT,				0.175974	-0.085427	-0.068085	-0.036818	0.146249	-0.074059	0.050186	1.41302	1.31792	1.2529	1.28545	1.15758	1.13558	1.25506	1.18824	1.38685	1.31198	1.26358	1.01078	1.20634	1.17275	0	0	0	0	0	0	0	1	1	0	0	0	0	0
TRIM28_M3835_1.02|chr11:113906948-113907119	TRIM28_M3835_1.02	chr11:113906948-113907119	1	71	79	-	GCCGCAGCC	ZBTB16,HTR3A,			ZBTB16,NNMT,				0.008196	-0.033844	-0.088656	-0.066599	0.004977	-0.10028	0.048911	1.41302	1.31792	1.2529	1.28545	1.15758	1.13558	1.25506	1.47539	1.38329	1.3321	1.33694	1.19501	1.38415	1.21347	0	0	0	0	0	0	0	1	1	0	0	0	0	0
TRIM28_M3835_1.02|chr11:113906948-113907119	TRIM28_M3835_1.02	chr11:113906948-113907119	1	NA	NA	NA	NA	ZBTB16,HTR3A,			ZBTB16,NNMT,				0.109589	0.013445	0.029964	0.044324	0.219183	0.065749	0.209862	1.41302	1.31792	1.2529	1.28545	1.15758	1.13558	1.25506	1.29597	1.3319	1.23651	1.26799	0.976839	1.05619	1.07056	0	0	0	0	0	0	0	1	1	0	0	0	0	0
CTCF_M4592_1.02|chr17:74117554-74117725	CTCF_M4592_1.02	chr17:74117554-74117725	2	120	140	+	GGGCCGCGAGGGGGCGCCCCA	FOXJ1,EXOC7,					UBALD2,	RNF157-AS1,RNF157,FOXJ1,ATF4P3,	0.307786	0.260848	0.435163	0.368844	0.477905	0.455714	0.283422	0.976452	1.03098	1.24009	1.1198	1.27515	1.3107	1.38452	0.760372	0.776218	0.795803	0.811343	0.831007	0.807124	1.03994	1	1	1	1	0	0	0	1	1	0	1	1	0	0
CTCF_M4592_1.02|chr17:74117554-74117725	CTCF_M4592_1.02	chr17:74117554-74117725	2	5	25	+	GTGCCGCAGGGGGGCGCCCTC	FOXJ1,EXOC7,					UBALD2,	RNF157-AS1,RNF157,FOXJ1,ATF4P3,	0.055189	0.089984	0.154163	-0.084916	0.220455	0.15656	0.138263	0.976452	1.03098	1.24009	1.1198	1.27515	1.3107	1.38452	0.976567	0.926006	1.05985	1.15296	1.16167	1.15656	1.1523	0	0	0	0	0	0	0	1	1	0	1	1	0	0
CTCF_M4592_1.02|chr17:74117554-74117725	CTCF_M4592_1.02	chr17:74117554-74117725	1	NA	NA	NA	NA	FOXJ1,EXOC7,					UBALD2,	RNF157-AS1,RNF157,FOXJ1,ATF4P3,	0.342078	0.381149	0.802314	0.546382	0.904094	0.772095	0.619235	0.976452	1.03098	1.24009	1.1198	1.27515	1.3107	1.38452	0.779624	0.687195	0.584417	0.659641	0.600198	0.642276	0.735351	1	1	1	1	1	1	1	1	1	0	1	1	0	0
BCL6_M6136_1.02|chr5:12323863-12324034	BCL6_M6136_1.02	chr5:12323863-12324034	1	23	52	-	AGGAAAAGAGGGCAGGAGAGGCCATACTGA	CTNND2,							0.09081	0.082202	0.038533	-0.121044	0.045136	-0.034707	-0.106739	1.44922	1.48141	1.43448	1.39534	1.28902	1.31608	1.28666	1.28368	1.35184	1.33342	1.52979	1.23647	1.26783	1.34106	0	0	0	0	0	0	0	0	0	1	0	1	0	0
BCL6_M6136_1.02|chr5:12323863-12324034	BCL6_M6136_1.02	chr5:12323863-12324034	1	33	62	-	AGGGGTGACAAGGAAAAGAGGGCAGGAGAG	CTNND2,							0.20627	0.204526	0.182475	0.188845	0.18321	0.229399	0.094193	1.44922	1.48141	1.43448	1.39534	1.28902	1.31608	1.28666	1.22744	1.22772	1.13232	1.16442	1.09355	1.10264	1.1241	0	0	0	0	0	0	0	0	0	1	0	1	0	0
BCL6_M6136_1.02|chr5:12323863-12324034	BCL6_M6136_1.02	chr5:12323863-12324034	1	NA	NA	NA	NA	CTNND2,							0.062849	0.068975	-0.007695	0.046207	0.068668	0.053682	0.028569	1.44922	1.48141	1.43448	1.39534	1.28902	1.31608	1.28666	1.39954	1.4222	1.39968	1.30763	1.23449	1.24911	1.26121	0	0	0	0	0	0	0	0	0	1	0	1	0	0
TRIM28_M3835_1.02|chrX:46618343-46618514	TRIM28_M3835_1.02	chrX:46618343-46618514	2	5	13	-	GCCGCGGCC	SLC9A7,CHST7,							-0.133814	-0.123435	0.096665	0.2534	0.137397	0.011332	0.095055	0.8058	0.654119	0.876558	1.06639	0.856757	0.932349	1.02211	0.91001	0.74495	0.747544	0.750799	0.764781	0.865238	0.966026	0	0	0	0	0	0	0	1	0	0	0	0	0	0
TRIM28_M3835_1.02|chrX:46618343-46618514	TRIM28_M3835_1.02	chrX:46618343-46618514	2	6	14	+	GCCGCGGCC	SLC9A7,CHST7,							0.149768	-0.029618	0.009867	0.238477	0.12208	0.019327	0.027103	0.8058	0.654119	0.876558	1.06639	0.856757	0.932349	1.02211	0.698033	0.698007	0.871128	0.82323	0.778584	0.98586	0.992078	0	0	0	0	0	0	0	1	0	0	0	0	0	0
TRIM28_M3835_1.02|chrX:46618343-46618514	TRIM28_M3835_1.02	chrX:46618343-46618514	2	NA	NA	NA	NA	SLC9A7,CHST7,							0.181965	-0.114912	0.138286	0.2244	0.187531	-0.03189	0.055895	0.8058	0.654119	0.876558	1.06639	0.856757	0.932349	1.02211	0.719632	0.77678	0.752381	0.816436	0.731826	1.04217	1.07504	0	0	0	0	0	0	0	1	0	0	0	0	0	0
FOXP4_M3284_1.02|chr11:19838755-19838926	FOXP4_M3284_1.02	chr11:19838755-19838926	1	10	28	-	TTGTTTTGTTGTTTTGTTT	NAV2,DBX1,							-0.029193	0.117408	-0.030383	0.057991	-0.072335	0.136068	-0.081295	1.57506	1.66549	1.6024	1.62613	1.34728	1.57736	1.44828	1.58094	1.64289	1.6706	1.52597	1.51964	1.37326	1.57679	0	1	0	0	0	0	0	0	0	1	0	1	0	0
FOXP4_M3284_1.02|chr11:19838755-19838926	FOXP4_M3284_1.02	chr11:19838755-19838926	1	15	33	-	GATTTTTGTTTTGTTGTTT	NAV2,DBX1,							-0.08526	-0.042411	-0.087498	-0.088631	-0.107632	0.112495	0.046373	1.57506	1.66549	1.6024	1.62613	1.34728	1.57736	1.44828	1.70226	1.85534	1.73405	1.74978	1.49219	1.40418	1.44387	0	0	0	0	0	0	0	0	0	1	0	1	0	0
FOXP4_M3284_1.02|chr11:19838755-19838926	FOXP4_M3284_1.02	chr11:19838755-19838926	4	NA	NA	NA	NA	NAV2,DBX1,							-0.158941	0.067292	-0.123062	-0.120731	-0.237018	-0.003214	-0.051518	1.57506	1.66549	1.6024	1.62613	1.34728	1.57736	1.44828	1.84231	1.68404	1.77189	1.83401	1.67715	1.62735	1.56195	-1	0	-1	0	-1	0	0	0	0	1	0	1	0	0
CEBPZ_M6174_1.02|chr11:61717138-61717309	CEBPZ_M6174_1.02	chr11:61717138-61717309	2	32	42	+	AGCCAATCACA	RAB3IL1,BEST1,	BEST1,	BEST1,	RP11-810P12.5,FTH1,AP003733.1,	RP11-810P12.5,FTH1,AP003733.1,	RP11-810P12.5,	RP11-810P12.5,FTH1,AP003733.1,	0.341075	0.354255	0.414452	0.433873	0.317287	0.406619	0.506962	2.71502	2.41785	3.51435	4.30012	3.48187	4.66868	5.21318	1.92692	1.80483	2.33072	2.7784	2.42943	3.13894	3.1895	1	1	1	1	1	1	1	0	0	0	0	0	0	0
CEBPZ_M6174_1.02|chr11:61717138-61717309	CEBPZ_M6174_1.02	chr11:61717138-61717309	1	70	80	+	AGCCAATCAGA	RAB3IL1,BEST1,	BEST1,	BEST1,	RP11-810P12.5,FTH1,AP003733.1,	RP11-810P12.5,FTH1,AP003733.1,	RP11-810P12.5,	RP11-810P12.5,FTH1,AP003733.1,	0.914323	0.637042	0.966563	1.03025	0.94465	1.11237	1.1502	2.71502	2.41785	3.51435	4.30012	3.48187	4.66868	5.21318	1.0898	1.3222	1.30863	1.54477	1.28001	1.56726	1.62299	1	1	1	1	1	1	1	0	0	0	0	0	0	0
CEBPZ_M6174_1.02|chr11:61717138-61717309	CEBPZ_M6174_1.02	chr11:61717138-61717309	2	NA	NA	NA	NA	RAB3IL1,BEST1,	BEST1,	BEST1,	RP11-810P12.5,FTH1,AP003733.1,	RP11-810P12.5,FTH1,AP003733.1,	RP11-810P12.5,	RP11-810P12.5,FTH1,AP003733.1,	0.713579	0.592632	0.964368	0.991792	0.890579	1.19361	1.21772	2.71502	2.41785	3.51435	4.30012	3.48187	4.66868	5.21318	1.34312	1.29958	1.29405	1.57808	1.36	1.40174	1.5244	1	1	1	1	1	1	1	0	0	0	0	0	0	0
FOSL1_M6231_1.02|chr11:61717138-61717309	FOSL1_M6231_1.02	chr11:61717138-61717309	2	32	43	-	CTGTGATTGGCT	RAB3IL1,BEST1,	BEST1,	BEST1,	RP11-810P12.5,FTH1,AP003733.1,	RP11-810P12.5,FTH1,AP003733.1,	RP11-810P12.5,	RP11-810P12.5,FTH1,AP003733.1,	0.471048	0.262873	0.441208	0.461023	0.385057	0.485756	0.470685	2.71502	2.41785	3.51435	4.30012	3.48187	4.66868	5.21318	1.76458	2.00919	2.25926	2.8238	2.3299	2.8947	3.15319	1	1	1	1	1	1	1	0	0	0	0	0	0	0
FOSL1_M6231_1.02|chr11:61717138-61717309	FOSL1_M6231_1.02	chr11:61717138-61717309	2	70	81	-	CTCTGATTGGCT	RAB3IL1,BEST1,	BEST1,	BEST1,	RP11-810P12.5,FTH1,AP003733.1,	RP11-810P12.5,FTH1,AP003733.1,	RP11-810P12.5,	RP11-810P12.5,FTH1,AP003733.1,	0.361123	0.331064	0.439676	0.545538	0.357254	0.662077	0.625772	2.71502	2.41785	3.51435	4.30012	3.48187	4.66868	5.21318	1.83812	1.86085	2.33112	2.63664	2.39475	2.50907	2.69739	1	1	1	1	1	1	1	0	0	0	0	0	0	0
FOSL1_M6231_1.02|chr11:61717138-61717309	FOSL1_M6231_1.02	chr11:61717138-61717309	1	NA	NA	NA	NA	RAB3IL1,BEST1,	BEST1,	BEST1,	RP11-810P12.5,FTH1,AP003733.1,	RP11-810P12.5,FTH1,AP003733.1,	RP11-810P12.5,	RP11-810P12.5,FTH1,AP003733.1,	0.755172	0.653137	0.887515	1.1383	0.927646	1.25568	1.16868	2.71502	2.41785	3.51435	4.30012	3.48187	4.66868	5.21318	1.22157	1.33681	1.44604	1.38745	1.36249	1.38046	1.60243	1	1	1	1	1	1	1	0	0	0	0	0	0	0
HBP1_1|chr11:113259992-113260163	HBP1_1	chr11:113259992-113260163	1	111	126	-	TGAATGAATGAATAGC	DRD2,ANKK1,			DRD2,			DRD2,	-0.008839	0.05846	0.05963	-0.018352	-0.047082	-0.029305	0.099061	1.18424	1.19964	1.195	1.07635	0.950264	0.978649	1.17149	1.25552	1.23737	1.14464	1.13461	0.970336	0.964306	1.12871	0	0	0	0	0	0	0	0	0	1	0	1	1	0
HBP1_1|chr11:113259992-113260163	HBP1_1	chr11:113259992-113260163	1	115	130	-	TGGATGAATGAATGAA	DRD2,ANKK1,			DRD2,			DRD2,	-0.050902	0.010421	0.05001	0.002763	-0.015811	-0.045387	0.122102	1.18424	1.19964	1.195	1.07635	0.950264	0.978649	1.17149	1.21421	1.30099	1.2012	1.10052	0.930943	0.972905	1.03391	0	0	0	0	0	0	0	0	0	1	0	1	1	0
HBP1_1|chr11:113259992-113260163	HBP1_1	chr11:113259992-113260163	1	NA	NA	NA	NA	DRD2,ANKK1,			DRD2,			DRD2,	-0.043691	0.076725	0.07994	-0.018539	-0.10998	-0.072742	0.131519	1.18424	1.19964	1.195	1.07635	0.950264	0.978649	1.17149	1.25747	1.18201	1.13782	1.09491	1.08108	1.00273	1.05166	0	0	0	0	0	0	0	0	0	1	0	1	1	0
SP8_1|chr12:111843242-111843413	SP8_1	chr12:111843242-111843413	2	148	159	-	GCCCCACCCACT	SH2B3,FAM109A,	SH2B3,	SH2B3,					0.166247	0.085035	0.070435	0.178632	0.163217	0.137425	0.107357	3.74808	3.0745	3.77407	4.25759	4.05168	4.65799	4.48707	3.32984	3.04596	3.5178	3.71371	3.61811	4.26567	3.9385	1	0	0	1	0	0	0	1	1	1	1	0	0	0
SP8_1|chr12:111843242-111843413	SP8_1	chr12:111843242-111843413	2	85	96	+	GCCCCGCCCCTT	SH2B3,FAM109A,	SH2B3,	SH2B3,					0.01756	0.006884	0.047607	0.100854	0.02447	0.008686	0.014195	3.74808	3.0745	3.77407	4.25759	4.05168	4.65799	4.48707	3.55495	2.94508	3.4695	3.80761	3.88163	4.13964	3.90305	0	0	0	0	0	0	0	1	1	1	1	0	0	0
SP8_1|chr12:111843242-111843413	SP8_1	chr12:111843242-111843413	2	NA	NA	NA	NA	SH2B3,FAM109A,	SH2B3,	SH2B3,					0.740829	0.619294	0.642357	0.737956	0.794273	0.662291	0.808075	3.74808	3.0745	3.77407	4.25759	4.05168	4.65799	4.48707	1.80394	1.694	2.06672	2.17679	1.86878	2.25447	1.9911	1	1	1	1	1	1	1	1	1	1	1	0	0	0
BHLHE40_disc2|chr14:77428196-77428367	BHLHE40_disc2	chr14:77428196-77428367	2	13	29	-	GGCTGGGGCCGCAGCGG	IRF2BPL,ANGEL1,							0.673247	0.650578	0.633396	0.775886	0.797627	0.946765	0.962981	6.13003	4.93937	6.13143	7.54106	6.94796	7.81252	7.53063	2.96015	2.63794	3.18694	3.45351	3.1428	2.99632	2.91851	1	1	1	1	1	1	1	0	0	1	0	0	0	0
BHLHE40_disc2|chr14:77428196-77428367	BHLHE40_disc2	chr14:77428196-77428367	2	14	30	+	CGCTGCGGCCCCAGCCC	IRF2BPL,ANGEL1,							0.399178	0.358925	0.37437	0.546746	0.542395	0.531948	0.602125	6.13003	4.93937	6.13143	7.54106	6.94796	7.81252	7.53063	4.10177	3.45579	4.24268	4.53438	4.26424	4.56094	4.33413	1	1	1	1	1	1	1	0	0	1	0	0	0	0
BHLHE40_disc2|chr14:77428196-77428367	BHLHE40_disc2	chr14:77428196-77428367	2	NA	NA	NA	NA	IRF2BPL,ANGEL1,							0.35315	0.296458	0.349082	0.461815	0.312084	0.475793	0.594133	6.13003	4.93937	6.13143	7.54106	6.94796	7.81252	7.53063	4.53473	3.98229	4.55585	5.51243	5.00646	5.09614	4.49495	1	1	1	1	1	1	1	0	0	1	0	0	0	0
KLF15_M6321_1.02|chr1:33808004-33808175	KLF15_M6321_1.02	chr1:33808004-33808175	2	109	125	-	GGTGGGGGGAGGGTGGC	PHC2,A3GALT2,							0.277253	0.244525	0.322755	0.285853	0.392615	0.780618	0.604925	1.76282	1.72102	2.11228	1.8068	2.09676	3.12045	3.69064	1.26994	1.31519	1.44768	1.32292	1.44489	1.34209	1.88153	1	1	1	1	1	1	1	1	0	1	0	1	1	0
KLF15_M6321_1.02|chr1:33808004-33808175	KLF15_M6321_1.02	chr1:33808004-33808175	2	110	126	-	GGGTGGGGGGAGGGTGG	PHC2,A3GALT2,							0.27831	0.25187	0.386769	0.279479	0.475584	0.615938	0.532786	1.76282	1.72102	2.11228	1.8068	2.09676	3.12045	3.69064	1.30911	1.34397	1.39735	1.34398	1.312	1.56226	2.028	1	1	1	1	1	1	1	1	0	1	0	1	1	0
KLF15_M6321_1.02|chr1:33808004-33808175	KLF15_M6321_1.02	chr1:33808004-33808175	1	NA	NA	NA	NA	PHC2,A3GALT2,							0.244441	0.241805	0.369666	0.29368	0.452826	0.685418	0.780267	1.76282	1.72102	2.11228	1.8068	2.09676	3.12045	3.69064	1.31734	1.36503	1.38311	1.37149	1.33277	1.57467	1.67609	1	1	1	1	1	1	1	1	0	1	0	1	1	0
BHLHE40_disc2|chr15:37387291-37387462	BHLHE40_disc2	chr15:37387291-37387462	4	135	151	-	GGCCGAGCCCCGGGCGG	MEIS2,	MEIS2,						-0.241866	-0.133026	-0.149314	-0.122427	-0.102962	-0.285168	-0.286581	1.6514	1.66238	1.70729	1.82882	1.69688	1.47322	1.42865	2.2545	1.94736	2.10203	2.19819	2.07885	2.09824	1.97531	-1	-1	-1	0	0	-1	-1	0	0	1	0	1	0	0
BHLHE40_disc2|chr15:37387291-37387462	BHLHE40_disc2	chr15:37387291-37387462	4	143	159	+	GGCTCGGCCGCCTGCCC	MEIS2,	MEIS2,						-0.154393	-0.122398	-0.161796	-0.150752	-0.08613	-0.16711	-0.084565	1.6514	1.66238	1.70729	1.82882	1.69688	1.47322	1.42865	2.03647	1.96458	2.12242	2.17965	1.96981	1.83483	1.55166	-1	-1	-1	-1	0	-1	0	0	0	1	0	1	0	0
BHLHE40_disc2|chr15:37387291-37387462	BHLHE40_disc2	chr15:37387291-37387462	2	NA	NA	NA	NA	MEIS2,	MEIS2,						0.003633	0.049661	0.001425	0.074264	0.0903	-0.047767	-0.013267	1.6514	1.66238	1.70729	1.82882	1.69688	1.47322	1.42865	1.71077	1.61932	1.72771	1.72636	1.64094	1.60466	1.44548	0	0	0	0	0	0	0	0	0	1	0	1	0	0
KLF15_M6321_1.02|chr15:37387291-37387462	KLF15_M6321_1.02	chr15:37387291-37387462	4	62	78	-	GGGGGGCGGTGAGGGGC	MEIS2,	MEIS2,						-0.161506	-0.109736	-0.147896	-0.06096	-0.111495	-0.238434	-0.133756	1.6514	1.66238	1.70729	1.82882	1.69688	1.47322	1.42865	1.90435	1.91261	2.0448	1.96215	1.99016	1.95604	1.58141	-1	0	-1	0	0	-1	0	0	0	1	0	1	0	0
KLF15_M6321_1.02|chr15:37387291-37387462	KLF15_M6321_1.02	chr15:37387291-37387462	2	79	95	-	GGCTGGGGGTGGGGGCT	MEIS2,	MEIS2,						0.126354	0.098366	0.080317	0.186413	0.182365	0.032327	-0.035198	1.6514	1.66238	1.70729	1.82882	1.69688	1.47322	1.42865	1.57154	1.53892	1.5823	1.54567	1.51604	1.54376	1.49751	1	0	0	0	0	0	0	0	0	1	0	1	0	0
KLF15_M6321_1.02|chr15:37387291-37387462	KLF15_M6321_1.02	chr15:37387291-37387462	4	NA	NA	NA	NA	MEIS2,	MEIS2,						0.018792	-0.101388	-0.066077	-0.046778	0.025634	-0.256696	-0.175539	1.6514	1.66238	1.70729	1.82882	1.69688	1.47322	1.42865	1.72602	1.88677	1.86794	1.98784	1.79659	1.91122	1.6996	0	0	0	0	0	-1	0	0	0	1	0	1	0	0
TRIM28_M3835_1.02|chr16:51185391-51185562	TRIM28_M3835_1.02	chr16:51185391-51185562	2	157	165	+	TCCGCGGCC	SALL1,	SALL1,	SALL1,					-0.112178	0.050849	-0.014237	0.00408	-0.061969	0.093483	0.087371	3.25377	2.98606	3.40971	3.53418	3.26362	3.69545	3.54147	3.47577	2.82714	3.39371	3.52723	3.59232	3.34572	3.19699	0	0	0	0	0	0	0	0	0	1	0	0	1	0
TRIM28_M3835_1.02|chr16:51185391-51185562	TRIM28_M3835_1.02	chr16:51185391-51185562	4	87	95	-	CCCGCGGCC	SALL1,	SALL1,	SALL1,					-0.171044	-0.022793	-0.055091	-0.120691	-0.103801	-0.074468	-0.022872	3.25377	2.98606	3.40971	3.53418	3.26362	3.69545	3.54147	3.65448	3.1564	3.60822	3.94108	3.67398	3.78926	3.62328	-1	0	0	0	0	0	0	0	0	1	0	0	1	0
TRIM28_M3835_1.02|chr16:51185391-51185562	TRIM28_M3835_1.02	chr16:51185391-51185562	2	NA	NA	NA	NA	SALL1,	SALL1,	SALL1,					0.213257	0.284248	0.328852	0.345122	0.258222	0.409674	0.443048	3.25377	2.98606	3.40971	3.53418	3.26362	3.69545	3.54147	2.52455	2.32452	2.46669	2.44829	2.6002	2.52278	2.31025	1	1	1	1	1	1	1	0	0	1	0	0	1	0
RFX5_disc3|chr16:70655764-70655935	RFX5_disc3	chr16:70655764-70655935	2	21	29	-	AACTGATGA	MTSS1L,IL34,							0.024363	0.049348	0.060856	-0.08048	-0.046537	-0.068187	-0.1253	1.95389	2.02496	2.26098	2.21754	2.11856	1.83457	1.88412	1.86751	1.89046	2.0179	2.29007	2.11664	1.96136	2.13503	0	0	0	0	0	0	0	0	0	1	0	0	0	0
RFX5_disc3|chr16:70655764-70655935	RFX5_disc3	chr16:70655764-70655935	1	72	80	-	AACTGATGA	MTSS1L,IL34,							0.021553	0.148913	0.116295	0.119183	0.131842	0.131279	0.015095	1.95389	2.02496	2.26098	2.21754	2.11856	1.83457	1.88412	1.7292	1.68586	1.79926	1.89606	1.72945	1.65312	1.73787	0	1	0	0	0	0	0	0	0	1	0	0	0	0
RFX5_disc3|chr16:70655764-70655935	RFX5_disc3	chr16:70655764-70655935	4	NA	NA	NA	NA	MTSS1L,IL34,							-0.83298	-0.592683	-0.745978	-0.742249	-0.669529	-0.561508	-0.377344	1.95389	2.02496	2.26098	2.21754	2.11856	1.83457	1.88412	4.66793	3.72891	4.74748	4.83445	4.28347	3.55438	2.49874	-1	-1	-1	-1	-1	-1	-1	0	0	1	0	0	0	0
SRF_known7|chr16:75279057-75279228	SRF_known7	chr16:75279057-75279228	2	17	28	+	TCCCAAATATGG	CTRB1,BCAR1,	BCAR1,	BCAR1,					0.790095	0.887448	0.891071	1.0293	1.11681	0.875621	0.969972	4.80074	4.631	6.02088	7.90744	8.13128	7.54151	7.33959	2.10801	1.81672	2.32335	2.71938	2.47977	2.94265	2.8935	1	1	1	1	1	1	1	0	0	1	0	0	0	0
SRF_known7|chr16:75279057-75279228	SRF_known7	chr16:75279057-75279228	2	19	30	-	GACCATATTTGG	CTRB1,BCAR1,	BCAR1,	BCAR1,					0.734194	0.866135	0.913139	0.97834	1.12812	0.848598	1.00384	4.80074	4.631	6.02088	7.90744	8.13128	7.54151	7.33959	2.26385	1.95024	2.36353	3.01387	2.59758	3.1821	2.61429	1	1	1	1	1	1	1	0	0	1	0	0	0	0
SRF_known7|chr16:75279057-75279228	SRF_known7	chr16:75279057-75279228	2	NA	NA	NA	NA	CTRB1,BCAR1,	BCAR1,	BCAR1,					0.898455	0.896066	0.96827	1.02068	1.19345	1.08643	0.957111	4.80074	4.631	6.02088	7.90744	8.13128	7.54151	7.33959	1.94425	1.81444	2.16855	2.68708	2.30383	2.44746	2.52217	1	1	1	1	1	1	1	0	0	1	0	0	0	0
MXI1_M4678_1.02|chr16:87811446-87811617	MXI1_M4678_1.02	chr16:87811446-87811617	1	108	122	-	GTTGCCTAGGCAACA	SLC7A5,KLHDC4,							-0.065107	0.188188	-0.193158	-0.257865	0.381998	-0.035242	-0.142299	1.11253	1.24595	1.08768	1.06545	1.2957	0.96006	1.02961	1.17028	1.2021	1.26217	1.45043	0.936998	0.969117	1.22535	0	0	0	0	0	0	0	1	1	0	0	0	1	0
MXI1_M4678_1.02|chr16:87811446-87811617	MXI1_M4678_1.02	chr16:87811446-87811617	1	109	123	+	GTTGCCTAGGCAACG	SLC7A5,KLHDC4,							0.119931	0.079673	-0.04661	0.151133	0.370566	-0.394865	-0.284065	1.11253	1.24595	1.08768	1.06545	1.2957	0.96006	1.02961	0.924871	1.11858	1.0963	0.969132	0.896011	1.48271	1.38373	0	0	0	0	0	0	0	1	1	0	0	0	1	0
MXI1_M4678_1.02|chr16:87811446-87811617	MXI1_M4678_1.02	chr16:87811446-87811617	1	NA	NA	NA	NA	SLC7A5,KLHDC4,							-0.064092	0.152626	-0.131007	-0.137364	0.100131	0.008982	-0.089746	1.11253	1.24595	1.08768	1.06545	1.2957	0.96006	1.02961	1.25323	1.20043	1.25622	1.29674	1.20503	0.937466	1.17776	0	0	0	0	0	0	0	1	1	0	0	0	1	0
BHLHE40_disc2|chr17:1619583-1619754	BHLHE40_disc2	chr17:1619583-1619754	2	38	54	+	CGCCCACCCGGGGGCCG	WDR81,TLCD2,			SMG6,RP11-667K14.4,RP11-667K14.3,OVCA2,MIR212,MIR132,HIC1,DPH1,		WDR81,SMG6,SGSM2,RP11-667K14.4,RP11-667K14.3,OVCA2,MIR212,MIR132,HIC1,DPH1,		0.563254	0.503257	0.645535	0.594689	0.566094	0.671086	0.891057	4.9007	3.84437	5.00183	5.49945	5.33777	5.89759	6.10893	3.04962	2.41919	2.72481	3.05882	3.02806	3.08619	2.61144	1	1	1	1	1	1	1	1	0	1	0	0	0	0
BHLHE40_disc2|chr17:1619583-1619754	BHLHE40_disc2	chr17:1619583-1619754	2	46	62	-	GGCCCCGTCGGCCCCCG	WDR81,TLCD2,			SMG6,RP11-667K14.4,RP11-667K14.3,OVCA2,MIR212,MIR132,HIC1,DPH1,		WDR81,SMG6,SGSM2,RP11-667K14.4,RP11-667K14.3,OVCA2,MIR212,MIR132,HIC1,DPH1,		0.093889	-0.061588	0.127654	-0.051652	0.00656	0.084686	0.259312	4.9007	3.84437	5.00183	5.49945	5.33777	5.89759	6.10893	4.65442	3.90919	4.62896	5.65325	5.12805	5.33218	4.90627	0	0	0	0	0	0	1	1	0	1	0	0	0	0
BHLHE40_disc2|chr17:1619583-1619754	BHLHE40_disc2	chr17:1619583-1619754	2	NA	NA	NA	NA	WDR81,TLCD2,			SMG6,RP11-667K14.4,RP11-667K14.3,OVCA2,MIR212,MIR132,HIC1,DPH1,		WDR81,SMG6,SGSM2,RP11-667K14.4,RP11-667K14.3,OVCA2,MIR212,MIR132,HIC1,DPH1,		0.101983	0.119077	0.246903	0.289649	0.133381	0.170428	0.381017	4.9007	3.84437	5.00183	5.49945	5.33777	5.89759	6.10893	4.50942	3.48192	4.30259	4.41374	4.6219	5.18872	4.56064	0	0	1	1	0	0	1	1	0	1	0	0	0	0
SP8_1|chr17:1619583-1619754	SP8_1	chr17:1619583-1619754	2	143	154	+	GCCACGCCCACC	WDR81,TLCD2,			SMG6,RP11-667K14.4,RP11-667K14.3,OVCA2,MIR212,MIR132,HIC1,DPH1,		WDR81,SMG6,SGSM2,RP11-667K14.4,RP11-667K14.3,OVCA2,MIR212,MIR132,HIC1,DPH1,		-0.014633	-0.093125	0.087407	0.048772	-0.061784	0.0399	0.152086	4.9007	3.84437	5.00183	5.49945	5.33777	5.89759	6.10893	5.04179	4.12562	4.61814	4.81726	5.44788	5.74152	5.55529	0	0	0	0	0	0	0	1	0	1	0	0	0	0
SP8_1|chr17:1619583-1619754	SP8_1	chr17:1619583-1619754	2	34	45	+	GCCCCGCCCACC	WDR81,TLCD2,			SMG6,RP11-667K14.4,RP11-667K14.3,OVCA2,MIR212,MIR132,HIC1,DPH1,		WDR81,SMG6,SGSM2,RP11-667K14.4,RP11-667K14.3,OVCA2,MIR212,MIR132,HIC1,DPH1,		0.522395	0.328476	0.490828	0.566904	0.534736	0.572226	0.68905	4.9007	3.84437	5.00183	5.49945	5.33777	5.89759	6.10893	3.0482	2.79978	3.11114	3.08477	2.96169	3.34909	3.20866	1	1	1	1	1	1	1	1	0	1	0	0	0	0
SP8_1|chr17:1619583-1619754	SP8_1	chr17:1619583-1619754	2	NA	NA	NA	NA	WDR81,TLCD2,			SMG6,RP11-667K14.4,RP11-667K14.3,OVCA2,MIR212,MIR132,HIC1,DPH1,		WDR81,SMG6,SGSM2,RP11-667K14.4,RP11-667K14.3,OVCA2,MIR212,MIR132,HIC1,DPH1,		0.599438	0.59027	0.645595	0.769304	0.662824	0.9397	1.03722	4.9007	3.84437	5.00183	5.49945	5.33777	5.89759	6.10893	2.66987	2.109	2.75364	2.57615	2.6971	2.28411	2.20009	1	1	1	1	1	1	1	1	0	1	0	0	0	0
KLF15_M6321_1.02|chr1:45008967-45009138	KLF15_M6321_1.02	chr1:45008967-45009138	4	25	41	+	GGCTGGGGGGAGGGGAG	TMEM53,RNF220,							-0.269521	-0.176425	-0.386965	-0.298125	-0.269442	-0.235194	-0.084448	2.41788	2.39844	2.3025	2.68274	2.27689	3.70954	3.07694	3.20624	3.31852	3.26258	3.58961	3.0405	4.67028	3.35288	-1	0	-1	-1	0	0	0	1	1	1	0	1	1	0
KLF15_M6321_1.02|chr1:45008967-45009138	KLF15_M6321_1.02	chr1:45008967-45009138	2	26	42	+	GCTGGGGGGAGGGGAGG	TMEM53,RNF220,							0.308697	0.355696	0.390328	0.597035	0.32561	0.314897	0.405593	2.41788	2.39844	2.3025	2.68274	2.27689	3.70954	3.07694	1.83347	1.92816	1.62484	1.40555	1.69036	2.64734	2.09611	1	1	1	1	1	0	1	1	1	1	0	1	1	0
KLF15_M6321_1.02|chr1:45008967-45009138	KLF15_M6321_1.02	chr1:45008967-45009138	2	NA	NA	NA	NA	TMEM53,RNF220,							-0.140246	0.540444	0.196689	0.208912	0.192696	0.412003	0.059666	2.41788	2.39844	2.3025	2.68274	2.27689	3.70954	3.07694	2.90272	1.84321	1.9705	2.33919	2.26682	2.7761	3.74926	0	1	0	0	0	1	0	1	1	1	0	1	1	0
SRF_known7|chr17:16189363-16189534	SRF_known7	chr17:16189363-16189534	1	120	131	+	GACCAAATAAGG	PIGL,CENPV,							0.522298	0.683913	0.873618	1.01791	1.0327	1.31223	1.15728	1.81394	2.40767	2.586	3.12421	2.90138	3.98209	3.84097	1.09174	1.18374	1.08217	1.11789	0.993193	1.01468	1.13518	1	1	1	1	1	1	1	1	1	1	0	0	0	0
SRF_known7|chr17:16189363-16189534	SRF_known7	chr17:16189363-16189534	1	122	133	-	GCCCTTATTTGG	PIGL,CENPV,							0.456223	0.572626	0.697848	0.895223	0.927417	1.24451	1.10455	1.81394	2.40767	2.586	3.12421	2.90138	3.98209	3.84097	1.22856	1.38108	1.37274	1.37956	1.27306	1.1636	1.32647	1	1	1	1	1	1	1	1	1	1	0	0	0	0
SRF_known7|chr17:16189363-16189534	SRF_known7	chr17:16189363-16189534	1	NA	NA	NA	NA	PIGL,CENPV,							0.41148	0.611799	0.746206	0.903263	0.936726	1.29974	1.26423	1.81394	2.40767	2.586	3.12421	2.90138	3.98209	3.84097	1.21961	1.33604	1.25786	1.2612	1.08327	1.0126	1.07852	1	1	1	1	1	1	1	1	1	1	0	0	0	0
BHLHE40_disc2|chr18:57567236-57567407	BHLHE40_disc2	chr18:57567236-57567407	1	152	168	+	GTGGGCGGCGGCACCGG	PMAIP1,MC4R,	PMAIP1,						-0.030129	0.232841	0.141499	-0.113666	0.220515	0.094596	-0.204145	1.33716	1.63508	1.5696	1.45572	1.27826	1.41643	1.33708	1.48003	1.51357	1.24944	1.57932	1.08706	1.18628	1.46513	0	0	0	0	0	0	0	0	0	1	0	0	0	0
BHLHE40_disc2|chr18:57567236-57567407	BHLHE40_disc2	chr18:57567236-57567407	2	155	171	+	GGCGGCGGCACCGGCGG	PMAIP1,MC4R,	PMAIP1,						0.145942	0.283499	0.259744	0.040821	-0.169549	-0.209003	-0.406679	1.33716	1.63508	1.5696	1.45572	1.27826	1.41643	1.33708	1.15287	1.34736	1.21184	1.45885	1.61201	1.51149	2.08038	0	0	0	0	0	0	0	0	0	1	0	0	0	0
BHLHE40_disc2|chr18:57567236-57567407	BHLHE40_disc2	chr18:57567236-57567407	2	NA	NA	NA	NA	PMAIP1,MC4R,	PMAIP1,						0.084079	0.135487	0.21691	0.122507	-0.095124	-0.332061	-0.144589	1.33716	1.63508	1.5696	1.45572	1.27826	1.41643	1.33708	1.32256	1.49605	1.26958	1.32923	1.27165	1.88049	1.33779	0	0	0	0	0	0	0	0	0	1	0	0	0	0
LMX1A_1|chr2:42175711-42175882	LMX1A_1	chr2:42175711-42175882	2	133	149	-	GGATTTAATTAAACTGC	PKDCC,					PKDCC,		0.56633	0.487124	0.465409	0.5264	0.418357	0.652731	1.04957	7.58216	6.10743	6.94065	7.24931	6.63993	6.94962	11.3538	4.36228	3.73008	4.14499	4.44645	4.34416	3.64768	4.14116	1	1	1	1	1	1	1	0	0	1	0	1	1	0
LMX1A_1|chr2:42175711-42175882	LMX1A_1	chr2:42175711-42175882	2	134	150	+	CAGTTTAATTAAATCCC	PKDCC,					PKDCC,		0.764979	0.780127	0.688521	0.80259	0.787942	0.90419	1.28001	7.58216	6.10743	6.94065	7.24931	6.63993	6.94962	11.3538	3.45995	2.77917	3.25936	3.18222	2.96857	2.85669	3.33581	1	1	1	1	1	1	1	0	0	1	0	1	1	0
LMX1A_1|chr2:42175711-42175882	LMX1A_1	chr2:42175711-42175882	2	NA	NA	NA	NA	PKDCC,					PKDCC,		0.200093	0.13112	0.179429	0.259004	0.138556	0.250023	0.745086	7.58216	6.10743	6.94065	7.24931	6.63993	6.94962	11.3538	5.93628	5.35201	5.66991	5.54927	5.95611	5.46532	5.09131	1	1	1	1	1	1	1	0	0	1	0	1	1	0
E2F3_M2271_1.02|chr2:47630109-47630280	E2F3_M2271_1.02	chr2:47630109-47630280	2	147	161	+	GAGGGGAGGCGGGAA	MSH2,KCNK12,							-0.07229	-0.121385	-0.030209	-0.094037	-0.072651	-0.187809	-0.186826	5.34364	4.06984	5.01318	5.33749	5.42034	5.14485	4.8937	5.52243	4.89648	5.52631	5.70911	5.836	5.92871	5.92706	0	0	0	0	0	0	0	0	0	1	0	0	0	0
E2F3_M2271_1.02|chr2:47630109-47630280	E2F3_M2271_1.02	chr2:47630109-47630280	2	16	30	+	CAGCGTGCGCGGGAA	MSH2,KCNK12,							0.25983	0.269372	0.363192	0.215667	0.310699	0.303315	0.321405	5.34364	4.06984	5.01318	5.33749	5.42034	5.14485	4.8937	3.97057	3.20247	3.66618	4.13768	3.85814	3.67989	3.26729	1	1	1	1	1	1	1	0	0	1	0	0	0	0
E2F3_M2271_1.02|chr2:47630109-47630280	E2F3_M2271_1.02	chr2:47630109-47630280	2	NA	NA	NA	NA	MSH2,KCNK12,							-0.051825	0.068042	0.061778	0.163906	0.058086	-0.117319	-0.01874	5.34364	4.06984	5.01318	5.33749	5.42034	5.14485	4.8937	5.41471	3.83028	4.6547	4.46543	5.03028	5.15168	4.87642	0	0	0	0	0	0	0	0	0	1	0	0	0	0
BHLHE40_disc2|chr2:208634681-208634852	BHLHE40_disc2	chr2:208634681-208634852	4	109	125	+	GGCCCCGCCAGGAGCGG	PLEKHM3,FZD5,	FZD5,	FZD5,	PLEKHM3,	PLEKHM3,	RNU6-360P,PLEKHM3,	PLEKHM3,	-0.320035	-0.189114	-0.23119	-0.277413	-0.300218	-0.219898	-0.324608	2.51403	2.35312	2.53159	2.73076	2.58491	3.2415	3.02382	3.32435	2.76284	3.39665	3.62369	3.46165	4.04402	4.15719	-1	-1	-1	-1	-1	-1	-1	1	0	0	0	0	1	0
BHLHE40_disc2|chr2:208634681-208634852	BHLHE40_disc2	chr2:208634681-208634852	2	13	29	+	CTCAGGCCCGGGCGCGG	PLEKHM3,FZD5,	FZD5,	FZD5,	PLEKHM3,	PLEKHM3,	RNU6-360P,PLEKHM3,	PLEKHM3,	0.399333	0.326496	0.333948	0.305686	0.356557	0.591418	0.440445	2.51403	2.35312	2.53159	2.73076	2.58491	3.2415	3.02382	1.63569	1.66792	1.96351	1.934	1.88118	1.90083	1.97936	1	1	1	1	1	1	1	1	0	0	0	0	1	0
BHLHE40_disc2|chr2:208634681-208634852	BHLHE40_disc2	chr2:208634681-208634852	2	NA	NA	NA	NA	PLEKHM3,FZD5,	FZD5,	FZD5,	PLEKHM3,	PLEKHM3,	RNU6-360P,PLEKHM3,	PLEKHM3,	0.407215	0.317947	0.375451	0.280624	0.409576	0.564238	0.470523	2.51403	2.35312	2.53159	2.73076	2.58491	3.2415	3.02382	1.70141	1.61545	1.65771	1.97993	1.69423	1.91735	1.95198	1	1	1	1	1	1	1	1	0	0	0	0	1	0
RFX5_disc3|chr2:210164076-210164247	RFX5_disc3	chr2:210164076-210164247	3	131	139	+	AACTGATGA	PTH2R,MAP2,							0.025664	-0.081108	-0.146627	-0.195836	-0.276476	-0.132147	0.047763	1.4944	1.35983	1.48537	1.51562	1.36877	1.56525	1.66593	1.49817	1.5141	1.59303	1.93469	1.79283	1.71611	1.74707	0	0	0	-1	-1	0	0	0	0	1	0	1	0	0
RFX5_disc3|chr2:210164076-210164247	RFX5_disc3	chr2:210164076-210164247	1	80	88	+	AACTGATGA	PTH2R,MAP2,							0.093272	0.09466	0.062865	0.026388	0.025926	0.065079	0.189824	1.4944	1.35983	1.48537	1.51562	1.36877	1.56525	1.66593	1.38537	1.27914	1.37793	1.49633	1.33531	1.55795	1.46709	0	0	0	0	0	0	0	0	0	1	0	1	0	0
RFX5_disc3|chr2:210164076-210164247	RFX5_disc3	chr2:210164076-210164247	1	NA	NA	NA	NA	PTH2R,MAP2,							0.058054	-0.006414	0.01196	-0.053769	0.005578	0.208027	0.179105	1.4944	1.35983	1.48537	1.51562	1.36877	1.56525	1.66593	1.37093	1.34673	1.314	1.59908	1.34208	1.2517	1.50294	0	0	0	0	0	0	0	0	0	1	0	1	0	0
ZIC2_1|chr2:235860506-235860677	ZIC2_1	chr2:235860506-235860677	2	124	132	-	AGGGTGGTC	SH3BP4,ARL4C,							-0.513826	-0.024074	-0.146208	-0.24906	-0.531497	-0.1206	0.043735	3.65621	4.51528	4.50575	4.74463	4.09243	6.89236	6.05705	6.17377	3.95707	5.66915	5.36477	6.15152	5.69691	5.44209	0	0	0	0	0	0	0	0	0	0	0	0	0	0
ZIC2_1|chr2:235860506-235860677	ZIC2_1	chr2:235860506-235860677	2	34	42	-	GGGGTGGTC	SH3BP4,ARL4C,							-0.19832	-0.020396	0.222709	-0.280714	-0.405199	0.024866	-0.228696	3.65621	4.51528	4.50575	4.74463	4.09243	6.89236	6.05705	4.25391	3.42918	2.91748	4.73945	5.29239	5.93333	5.86046	0	0	0	0	0	0	0	0	0	0	0	0	0	0
ZIC2_1|chr2:235860506-235860677	ZIC2_1	chr2:235860506-235860677	3	NA	NA	NA	NA	SH3BP4,ARL4C,							-0.397571	-0.296876	-0.159019	-0.295379	-0.555567	-0.179004	-0.16767	3.65621	4.51528	4.50575	4.74463	4.09243	6.89236	6.05705	5.48468	4.98442	5.05945	5.54367	6.29746	6.40621	6.84397	0	0	0	0	-1	0	0	0	0	0	0	0	0	0
ZIC4_M4149_1.02|chr2:235860506-235860677	ZIC4_M4149_1.02	chr2:235860506-235860677	2	124	131	-	GGGTGGTC	SH3BP4,ARL4C,							-0.463261	0.036646	0.140378	-0.032038	-0.303212	0.109719	0.215536	3.65621	4.51528	4.50575	4.74463	4.09243	6.89236	6.05705	5.64977	3.46283	3.62272	4.07784	4.52503	4.67972	4.31029	0	0	0	0	0	0	0	0	0	0	0	0	0	0
ZIC4_M4149_1.02|chr2:235860506-235860677	ZIC4_M4149_1.02	chr2:235860506-235860677	1	34	41	-	GGGTGGTC	SH3BP4,ARL4C,							-0.427736	-0.041986	-0.228638	-0.099618	-0.362662	0.030844	-0.125921	3.65621	4.51528	4.50575	4.74463	4.09243	6.89236	6.05705	5.06635	4.09758	5.47922	4.57997	4.94684	4.66291	5.74169	0	0	0	0	0	0	0	0	0	0	0	0	0	0
ZIC4_M4149_1.02|chr2:235860506-235860677	ZIC4_M4149_1.02	chr2:235860506-235860677	3	NA	NA	NA	NA	SH3BP4,ARL4C,							-0.610248	-0.16762	-0.6026	-0.486455	-0.62342	-0.272007	-0.320421	3.65621	4.51528	4.50575	4.74463	4.09243	6.89236	6.05705	6.78288	4.27241	8.112	6.9126	7.3094	6.95401	7.82695	-1	0	-1	0	-1	0	0	0	0	0	0	0	0	0
POU3F1_1|chr9:73735655-73735826	POU3F1_1	chr9:73735655-73735826	1	128	144	-	ACAGAATTAATTAACTT	TRPM3,KLF9,							0.060859	0.0339	0.163736	-0.029199	0.070992	-0.037249	0.044537	1.34864	1.40362	1.23889	1.12132	1.0189	0.954984	1.07003	1.33198	1.38614	1.12211	1.13344	0.964679	1.04588	1.05359	0	0	0	0	0	0	0	0	0	1	0	0	0	0
POU3F1_1|chr9:73735655-73735826	POU3F1_1	chr9:73735655-73735826	1	129	145	+	AGTTAATTAATTCTGTT	TRPM3,KLF9,							0.147196	0.164215	0.150483	0.073744	0.182885	0.102749	0.215131	1.34864	1.40362	1.23889	1.12132	1.0189	0.954984	1.07003	1.20399	1.22847	1.11368	1.02491	0.864797	0.855125	0.916865	0	0	0	0	0	0	0	0	0	1	0	0	0	0
POU3F1_1|chr9:73735655-73735826	POU3F1_1	chr9:73735655-73735826	1	NA	NA	NA	NA	TRPM3,KLF9,							0.062411	0.082056	0.057765	-0.055421	0.07699	-0.058399	-0.01046	1.34864	1.40362	1.23889	1.12132	1.0189	0.954984	1.07003	1.30023	1.30035	1.2382	1.16569	0.971368	0.99675	1.09514	0	0	0	0	0	0	0	0	0	1	0	0	0	0
[truncated: 11 more columns]

## Sheet: diff_PWM_pert3
TFBS_regions	TFBS	regions	TFBS_effect	start	end	strand	replaced_seq	closest_genes	PCHiC_hESC	PCHiC_NPC	PCHiC_excitatory	PCHiC_hippocampal	PCHiC_motor	PCHiC_astrocytes	Log2FC_TP0hr	Log2FC_TP3hr	Log2FC_TP6hr	Log2FC_TP12hr	Log2FC_TP24hr	Log2FC_TP48hr	Log2FC_TP72hr	WTalpha_TP0hr	WTalpha_TP3hr	WTalpha_TP6hr	WTalpha_TP12hr	WTalpha_TP24hr	WTalpha_TP48hr	WTalpha_TP72hr	PERTalpha_TP0hr	PERTalpha_TP3hr	PERTalpha_TP6hr	PERTalpha_TP12hr	PERTalpha_TP24hr	PERTalpha_TP48hr	PERTalpha_TP72hr	func_TP0hr	func_TP3hr	func_TP6hr	func_TP12hr	func_TP24hr	func_TP48hr	func_TP72hr	CTCF_h64	CTCF_ectoderm	NANOG_h64	NANOG_ectoderm	OTX2_h64	OTX2_ectoderm	PAX6_h64
FOXB1_4|chr12:85445765-85445936	FOXB1_4	chr12:85445765-85445936	1	96	104	-	TGTAAACAA	TSPAN19,ALX1,							0.089296	0.161563	-0.011832	0.055365	0.072113	0.064012	-0.138735	1.29107	1.32954	1.10273	1.11104	0.941575	0.96749	0.989841	1.30844	1.2634	1.08262	1.06583	0.985332	0.999807	1.13329	0	0	0	0	0	0	0	0	0	0	0	0	0	0
POU3F1_2|chr12:85445765-85445936	POU3F1_2	chr12:85445765-85445936	1	129	140	-	TTATGTTAATTA	TSPAN19,ALX1,							0.305634	0.235997	0.074908	0.322091	0.207222	0.229375	0.26319	1.29107	1.32954	1.10273	1.11104	0.941575	0.96749	0.989841	0.974046	1.12997	1.04125	0.842367	0.909009	0.811214	0.848445	1	0	0	0	0	0	0	0	0	0	0	0	0	0
both_motifs:FOXB1_4:POU3F1_2|chr12:85445765-85445936	FOXB1_4:POU3F1_2	chr12:85445765-85445936	1	NA	NA	NA	NA	TSPAN19,ALX1,							-0.017413	0.128408	0.079222	0.121513	0.086612	0.146216	-0.045825	1.29107	1.32954	1.10273	1.11104	0.941575	0.96749	0.989841	1.30594	1.15279	1.03262	1.00759	0.974966	0.876779	1.04832	0	0	0	0	0	0	0	0	0	0	0	0	0	0
IRX3_M5581_1.02|chr17:70708892-70709063	IRX3_M5581_1.02	chr17:70708892-70709063	1	140	151	-	CATGTCATGTCT	SOX9,SLC39A11,							-0.060051	-0.078027	0.02791	-0.045497	-0.094803	-0.096168	-0.159327	1.17745	1.21227	1.22242	1.1147	0.959605	0.84676	1.13322	1.28266	1.26125	1.20959	1.13472	1.05524	0.988699	1.32543	0	0	0	0	0	0	0	0	0	0	0	0	0	0
[truncated: 185 more rows]
[truncated: 11 more columns]

## Sheet: model
region	motif1	motif2	pert	pval	fdr	logFC	sig	consistent	pwms	WT	double	mut1	mut2
[truncated: 436 more rows]
