# Supplementary material for: Massively parallel reporter perturbation assays uncover temporal regulatory architecture during neural differentiation
Source: Nat Commun. 2022 Mar 21;13:1504. doi: 10.1038/s41467-022-28659-0 (PMC8938438; doi:10.1038/s41467-022-28659-0)
Supplement: Supplementary file 7 — Dataset 4 [file 41467_2022_28659_MOESM7_ESM.xlsx]

## Sheet: FRSs-NPC
Motif	Region	Sequence	Additional motifs in region
CTCF_M4592_1.02	chr1:62054476-62054647	GAACCACTAGGTGGCAGCAGA
TP73_M6117_1.02	chr3:183152898-183153069	CCTGCTGGGACTTGA	BX088580.2_M6121_1.02	PITX1_3	SOX1_M3910_1.02	SOX1_M6475_1.02
NR2F2_M5676_1.02	chr6:154864095-154864266	ATGAGCTATGACCCT	ZIC3_4
HSF1_M3443_1.02	chr6:163681520-163681691	CTCCCGAAGCTTCAGC	GBX2_5	HSF_known3	POU3F1_2
RELA_M4497_1.02	chr7:2861044-2861215	GGGAGTTTCCT
TCF4_M0219_1.02	chr7:28929753-28929924	CCAGGTGTG	ZEB1_M2954_1.02	FOXB1_1
ZIC3_4	chr7:73153258-73153429	GGCAACCCGCGGTGC
ZEB1_M2954_1.02	chr7:73157350-73157521	TGCACCTGGCC
ESRRA_disc4	chr1:205641296-205641467	GTGGGTGAGGGGGG	IRF_known14	TP73_M6117_1.02	BCL6_M6136_1.02
TP73_M6117_1.02	chr1:205641296-205641467	CCTGTTGGGGCCAGC	ESRRA_disc4	IRF_known14	BCL6_M6136_1.02
KLF15_M6321_1.02	chr8:10192311-10192482	AGCGGCCAGAGCGGGGG	BCL6_M6136_1.02	PTEN_1	BHLHE40_disc2	BHLHE40_disc2	MXI1_M4678_1.02
RELA_M4497_1.02	chr9:38227186-38227357	GGGACTTTCCA	KLF15_M6321_1.02	NFATC1_M1522_1.02	RELB_M6448_1.02	TEAD1_M4047_1.02
RELB_M6448_1.02	chr9:38227186-38227357	AGGGACTTTCCA	KLF15_M6321_1.02	NFATC1_M1522_1.02	RELA_M4497_1.02	TEAD1_M4047_1.02
TEAD1_M4047_1.02	chr9:38227186-38227357	GCATTCCTGGG	KLF15_M6321_1.02	NFATC1_M1522_1.02	RELA_M4497_1.02	RELB_M6448_1.02
GATA_known9	chr9:126122582-126122753	AAAGATAAGC	RELB_M6448_1.02	RUNX1_5	SP8_1	MXI1_M4678_1.02	MXI1_M4678_1.02
SP8_1	chr10:74114346-74114517	ACCCCTCCCCCT	BHLHE40_disc2
NANOG_disc2	chr10:112896851-112897022	TTGCAGCACAATGAA	SOX1_M6129_1.02	SOX1_M6475_1.02
MXI1_M4678_1.02	chr11:61394378-61394549	GTCCCCTTGGCTACC	RELA_M4497_1.02
E2F7_M6196_1.02	chr11:125033416-125033587	AAAAGCGGGAAAG	IRF_known20
IRF_known20	chr11:125033416-125033587	CAGAAAGTGAAACC	E2F7_M6196_1.02
HOMEZ_2	chr12:83436836-83437007	AAAACGAATAAA	FOSL1_M2279_1.02
SOX1_M1605_1.02	chr1:3022152-3022323	ATTCATCCCG	TEAD1_M4047_1.02	POU6F2_M5748_1.02
ZEB1_M2954_1.02	chr12:111374875-111375046	TACACCTGGGA
RELB_M6448_1.02	chr1:33808004-33808175	GGGGGATTTCCA	RELA_M4497_1.02	ZNF219_M6553_1.02	KLF15_M6321_1.02	KLF15_M6321_1.02
NEUROD2_1	chr15:75409661-75409832	GCCATATGTT
TP73_M6117_1.02	chr1:38412720-38412891	CATGCTGGGACTTGC	CTCF_M4592_1.02
NANOG_disc2	chr17:16189363-16189534	TTGGATGACAAAGGA	SRF_known1	SRF_known7	SRF_known7	SOX1_M6129_1.02	SOX1_M6475_1.02
ESRRA_disc4	chr17:71609370-71609541	CAGGGAGACGGGGC	E2F3_M2271_1.02	MXI1_M4678_1.02
TCF4_M0219_1.02	chr2:187120671-187120842	CCAGGTGCC	ZEB1_M2954_1.02
ZEB1_M2954_1.02	chr2:187120671-187120842	GGCACCTGGGA	TCF4_M0219_1.02
RELA_M4497_1.02	chr20:9553432-9553603	GGGGATTTCCA	GFI1B_M5188_1.02	RELB_M6448_1.02	SCXA_M4850_1.02	SOX1_M6129_1.02	SOX1_M6475_1.02
RELB_M6448_1.02	chr20:9553432-9553603	GGGGGATTTCCA	GFI1B_M5188_1.02	RELA_M4497_1.02	SCXA_M4850_1.02	SOX1_M6129_1.02	SOX1_M6475_1.02
BHLHE40_disc2	chr8:10192311-10192482	GGGGCAGACGGGAGCGG	BCL6_M6136_1.02	KLF15_M6321_1.02	PTEN_1	BHLHE40_disc2	MXI1_M4678_1.02
SP8_1	chr8:142692020-142692191	GCCACGGCCACT	SP8_1
SOX1_1	chr5:107008316-107008487	CAGTAATTCAATTAGT	KLF15_M6321_1.02
FOXB1_1	chr7:28929753-28929924	GAATGACACACCTG	TCF4_M0219_1.02	ZEB1_M2954_1.02
SOX1_M6129_1.02	chr17:16189363-16189534	TTTGGATGACAAAGG	NANOG_disc2	SRF_known1	SRF_known7	SRF_known7	SOX1_M6475_1.02

## Sheet: FRSs-ESC
Motif	Region	Sequence	Additional motifs in region
CEBPZ_M6174_1.02	chr8:128284887-128285058	AACCAATCAGA	TRIM28_M3835_1.02
TRIM28_M3835_1.02	chr8:128284887-128285058	CCCGCAGCC	CEBPZ_M6174_1.02
STAT_disc6	chr5:10102436-10102607	AGGCAGGAA	RFX5_disc3	ZIC5_M2259_1.02
BARHL2_M5296_1.02	chr11:104452080-104452251	TAATTAGGGTTAAATG
ZIC5_M2259_1.02	chr12:49380486-49380657	CCGTGGGGGGGA
HOXA5_3	chr14:68400982-68401153	TCAGTAATTAGCTCAG	ATF5_M2977_1.02
BCL6_M6136_1.02	chr9:16768931-16769102	GTGGCAGGAGAATAGAAGAGGGGAAGAAGA	CTCFL_disc1	NANOG_disc2	BCL6_M6136_1.02	SOX1_M1599_1.02

## Sheet: pert3-NPC
Motif	Region	Sequence	Additional motifs in region
CTCF_M4592_1.02	chr1:62054476-62054647	GAACCACTAGGTGGCAGCAGA	NKX2-2_2
TP73_M6117_1.02	chr3:183152898-183153069	CCTGCTGGGACTTGA	BX088580.2_M6121_1.02	PITX1_3	SRY_6	SOX1_M3910_1.02	SOX1_M6475_1.02
E2F4_M6194_1.02	chr1:165320209-165320380	CGCGCCAAAC
NR2F2_M5676_1.02	chr6:154864095-154864266	ATGAGCTATGACCCT	ZIC3_4
HSF1_M3443_1.02	chr6:163681520-163681691	CTCCCGAAGCTTCAGC	GBX2_5	HSF_known3	KLF15_M6321_1.02	POU3F1_2
RELA_M4497_1.02	chr7:2861044-2861215	GGGAGTTTCCT	DMRTA2_M0629_1.02
TCF4_M0219_1.02	chr7:28929753-28929924	CCAGGTGTG	GLI1_M3352_1.02	ZEB1_M2954_1.02	FOXB1_1
ZIC3_4	chr7:73153258-73153429	GGCAACCCGCGGTGC	TCF4_M0219_1.02
ZEB1_M2954_1.02	chr7:73157350-73157521	TGCACCTGGCC
ESRRA_disc4	chr1:205641296-205641467	GTGGGTGAGGGGGG	IRF_known14	TP73_M6117_1.02	BCL6_M6136_1.02
TP73_M6117_1.02	chr1:205641296-205641467	CCTGTTGGGGCCAGC	ESRRA_disc4	IRF_known14	BCL6_M6136_1.02
KLF15_M6321_1.02	chr8:10192311-10192482	AGCGGCCAGAGCGGGGG	BCL6_M6136_1.02	PTEN_1	BHLHE40_disc2	BHLHE40_disc2	MXI1_M4678_1.02	MXI1_M4678_1.02
NKX2-5_M3634_1.02	chr8:142692020-142692191	CCCACTTGA	SP8_1	SP8_1
ZIC1_1	chr1:226297636-226297807	CGGGTGGTC
RELA_M4497_1.02	chr9:38227186-38227357	GGGACTTTCCA	KLF15_M6321_1.02	NFATC1_M1522_1.02	RELB_M6448_1.02	TEAD1_M4047_1.02
RELB_M6448_1.02	chr9:38227186-38227357	AGGGACTTTCCA	KLF15_M6321_1.02	NFATC1_M1522_1.02	RELA_M4497_1.02	TEAD1_M4047_1.02
TEAD1_M4047_1.02	chr9:38227186-38227357	GCATTCCTGGG	KLF15_M6321_1.02	NFATC1_M1522_1.02	RELA_M4497_1.02	RELB_M6448_1.02
GATA_known9	chr9:126122582-126122753	AAAGATAAGC	RELB_M6448_1.02	RUNX1_5	SP8_1	MXI1_M4678_1.02	MXI1_M4678_1.02
RELA_M4497_1.02	chr14:100350342-100350513	GGGGTTTTCCT
OTX1_1	chr6:89186203-89186374	GAAGGGGATTAAATGGC
SP8_1	chr10:74114346-74114517	ACCCCTCCCCCT	BHLHE40_disc2	KLF15_M6321_1.02
CTCFL_disc1	chr12:112251019-112251190	GTGCCCTCTG	CTCF_M4592_1.02	GLI2_2	SP8_1
NANOG_disc2	chr10:112896851-112897022	TTGCAGCACAATGAA	SOX8_2	SOX1_M6129_1.02	SOX1_M6475_1.02
MXI1_M4678_1.02	chr11:61394378-61394549	GTCCCCTTGGCTACC	RELA_M4497_1.02
E2F7_M6196_1.02	chr11:125033416-125033587	AAAAGCGGGAAAG	IRF_known20
IRF_known20	chr11:125033416-125033587	CAGAAAGTGAAACC	E2F7_M6196_1.02
DMRT2_1	chr12:6233812-6233983	CAAAAGGAAACAATGA
HOMEZ_2	chr12:83436836-83437007	AAAACGAATAAA	FOSL1_M2279_1.02
SOX1_M1605_1.02	chr1:3022152-3022323	ATTCATCCCG	TEAD1_M4047_1.02	POU6F2_M5748_1.02
ZEB1_M2954_1.02	chr12:111374875-111375046	TACACCTGGGA
RELB_M6448_1.02	chr1:33808004-33808175	GGGGGATTTCCA	RELA_M4497_1.02	ZNF219_M6553_1.02	KLF15_M6321_1.02	KLF15_M6321_1.02
NEUROD2_1	chr15:75409661-75409832	GCCATATGTT
TP73_M6117_1.02	chr1:38412720-38412891	CATGCTGGGACTTGC	CTCF_M4592_1.02
NANOG_disc2	chr17:16189363-16189534	TTGGATGACAAAGGA	SRF_known1	SRF_known7	SRF_known7	SOX1_M6129_1.02	SOX1_M6475_1.02
ESRRA_disc4	chr17:71609370-71609541	CAGGGAGACGGGGC	E2F3_M2271_1.02	MXI1_M4678_1.02	REST_M4657_1.02
TCF4_M0219_1.02	chr2:187120671-187120842	CCAGGTGCC	ZEB1_M2954_1.02
ZEB1_M2954_1.02	chr2:187120671-187120842	GGCACCTGGGA	TCF4_M0219_1.02
RELA_M4497_1.02	chr20:9553432-9553603	GGGGATTTCCA	GFI1B_M5188_1.02	RELB_M6448_1.02	SCXA_M4850_1.02	SOX1_M6129_1.02	SOX1_M6475_1.02
RELB_M6448_1.02	chr20:9553432-9553603	GGGGGATTTCCA	GFI1B_M5188_1.02	RELA_M4497_1.02	SCXA_M4850_1.02	SOX1_M6129_1.02	SOX1_M6475_1.02
PRRX1_4	chr5:107008316-107008487	TAATTGAATTA	KLF15_M6321_1.02	DMBX1_M5286_1.02	SOX1_1
BHLHE40_disc2	chr8:10192311-10192482	GGGGCAGACGGGAGCGG	BCL6_M6136_1.02	KLF15_M6321_1.02	PTEN_1	BHLHE40_disc2	MXI1_M4678_1.02	MXI1_M4678_1.02
SP8_1	chr8:142692020-142692191	GCCACGGCCACT	NKX2-5_M3634_1.02	SP8_1
SOX1_1	chr5:107008316-107008487	CAGTAATTCAATTAGT	KLF15_M6321_1.02	DMBX1_M5286_1.02	PRRX1_4
FOXB1_1	chr7:28929753-28929924	GAATGACACACCTG	GLI1_M3352_1.02	TCF4_M0219_1.02	ZEB1_M2954_1.02
SOX1_M6129_1.02	chr17:16189363-16189534	TTTGGATGACAAAGG	NANOG_disc2	SRF_known1	SRF_known7	SRF_known7	SOX1_M6475_1.02
FOXB1_4	chr14:65801655-65801826	TGTAAACAA	NR2F2_M5676_1.02	SOX1_M6134_1.02

## Sheet: pert3-ESC
Motif	Region	Sequence	Additional motifs in region
CEBPZ_M6174_1.02	chr8:128284887-128285058	AACCAATCAGA	TRIM28_M3835_1.02	NFIB_1
TRIM28_M3835_1.02	chr8:128284887-128285058	CCCGCAGCC	CEBPZ_M6174_1.02	NFIB_1
STAT_disc6	chr5:10102436-10102607	AGGCAGGAA	RFX5_disc3	TEAD4_1	ZIC5_M2259_1.02
BCL6_M6136_1.02	chr14:63163083-63163254	AGCAGGGAGAGGAGAAGGAACACTCTGCAG
BARHL2_M5296_1.02	chr11:104452080-104452251	TAATTAGGGTTAAATG
ZIC5_M2259_1.02	chr12:49380486-49380657	CCGTGGGGGGGA
HOXA5_3	chr14:68400982-68401153	TCAGTAATTAGCTCAG	ATF5_M2977_1.02
LHX5_1	chr18:53435512-53435683	ATGATTAATTAAATCAT	PAX6_4
GLIS3_M4165_1.02	chr2:198452084-198452255	TGGGGGGTC	STAT_disc6
BCL6_M6136_1.02	chr9:16768931-16769102	GTGGCAGGAGAATAGAAGAGGGGAAGAAGA	CTCFL_disc1	NANOG_disc2	BCL6_M6136_1.02	SOX1_M1599_1.02

## Sheet: pert2-NPC
Motif	Region	Sequence	Additional motifs in region
HIF1A_1	chr9:110252110-110252281	CGCACGTGGGGG	BHLHE40_disc2	HIF1A_2	SP8_1	SP8_1
HIF1A_2	chr9:110252110-110252281	GCGCACGTGGGGGC	BHLHE40_disc2	HIF1A_1	SP8_1	SP8_1
SOX11_M5834_1.02	chr2:151184377-151184548	GAACTATTTCATTGGT	NANOG_disc2	SOX1_M5824_1.02
LHX3_3	chr3:57234048-57234219	GTCACTAATTAAAATCC	BARHL1_1	ZIC5_M2259_1.02	SOX1_M6129_1.02	SOX1_M6475_1.02
TP73_M6117_1.02	chr6:167854597-167854768	CAGGCTGGGGCAGGC	NANOG_disc2	SOX1_M3910_1.02
ZIC3_4	chr7:73153258-73153429	GGCAACCCGCGGTGC	TCF4_M0219_1.02
PITX1_3	chr7:91522164-91522335	CTTAATCCC
ESRRA_disc4	chr1:205641296-205641467	GTGGGTGAGGGGGG	IRF_known14	TP73_M6117_1.02	BCL6_M6136_1.02	BCL6_M6136_1.02
RELA_M4497_1.02	chr9:38227186-38227357	GGGACTTTCCA	KLF15_M6321_1.02	NFATC1_M1522_1.02	RELB_M6448_1.02	TEAD1_M4047_1.02
OTX2_1	chrX:150070993-150071164	TAGAGGGATTAAGCTCC	KLF15_M6321_1.02	PITX1_3	ZIC3_4	SOX1_M6129_1.02	SOX1_M6475_1.02
ZIC3_4	chrX:150070993-150071164	CACTCCCCACTGTGC	KLF15_M6321_1.02	OTX2_1	PITX1_3	SOX1_M6129_1.02	SOX1_M6475_1.02
SCXA_M4850_1.02	chr1:27933863-27934034	TGAAGTCTGGGCTGCAGCTGG	BCL6_M6136_1.02	KLF15_M6321_1.02	SP8_1	TEAD4_1
BARHL1_1	chr8:89100767-89100938	ATAAAGCAATTAGGTA	GBX2_5	POU3F1_2
POU3F1_2	chr8:89100767-89100938	TTATGCTAATAT	BARHL1_1	GBX2_5
OTP_M3694_1.02	chr9:108414176-108414347	GGGGGATTAGAT	CTCFL_disc1	POU3F1_2	RAD21_disc5	OTX2_2
MXI1_M4678_1.02	chr1:155804390-155804561	AATGCCATGGCAACC	NEUROG1_M5229_1.02	SRF_known1	SRF_known7	SRF_known7
OTP_M3694_1.02	chr10:74057827-74057998	GAGGGATTAGCG	MXI1_M4678_1.02
BHLHE40_disc2	chr11:77185277-77185448	CGCCCCGCCTCCCGCAG	ESRRA_disc4	KLF15_M6321_1.02	SP8_1
ATF5_M2977_1.02	chr12:111374875-111375046	CTCTTCCTTT	ZEB1_M2954_1.02
CTCFL_disc1	chr12:111843242-111843413	GCGCCCCCTG	CTCF_M4592_1.02	SP8_1
CTCF_M4592_1.02	chr12:111843242-111843413	TGGCCTCCAGGGGGCGCGCCC	CTCFL_disc1	SP8_1
RELB_M6448_1.02	chr1:33808004-33808175	GGGGGATTTCCA	RELA_M4497_1.02	ZNF219_M6553_1.02	KLF15_M6321_1.02	KLF15_M6321_1.02
FOSL1_M6231_1.02	chr15:70391971-70392142	TGCTGATTGGCG
CTCF_M4592_1.02	chr1:38412720-38412891	TGACCACCATGTGGCGCAGGG	TP73_M6117_1.02
REST_M4657_1.02	chr17:71609370-71609541	CTCTCCAGGGGCCTG	E2F3_M2271_1.02	ESRRA_disc4	MXI1_M4678_1.02
GLIS3_M4165_1.02	chr19:45582397-45582568	TGGGGGGTC	ZNF219_M6553_1.02
ZNF219_M6553_1.02	chr19:45582397-45582568	GTGGGGGGTCGC	GLIS3_M4165_1.02
CTCFL_disc1	chr2:208634681-208634852	GCGCCCTCTG	GLI2_1	KLF15_M6321_1.02	SP8_1	BHLHE40_disc2
GLI2_1	chr2:208634681-208634852	GCCCACCAACCGCG	CTCFL_disc1	KLF15_M6321_1.02	SP8_1	BHLHE40_disc2
ESRRA_disc4	chr2:235860506-235860677	CGGGGGCGCGGGGG
FOXO6_M4973_1.02	chr1:117811765-117811936	TCGAAAACA	REST_M4657_1.02
RHOXF1_5	chr10:86326999-86327170	GGATTATCC
BHLHE40_disc2	chr20:55841589-55841760	CGCCCAGGCCCCAGCGC	BHLHE40_disc2
BHLHE40_disc2	chr20:55841589-55841760	GGCCGCCTCGGGAGCGC	BHLHE40_disc2
MXI1_M4678_1.02	chr8:10192311-10192482	GCTGCCATAGCAACG	BCL6_M6136_1.02	ESRRA_disc4	KLF15_M6321_1.02	PTEN_1	BHLHE40_disc2	BHLHE40_disc2	MXI1_M4678_1.02
SP8_1	chr8:142692020-142692191	GCCACGGCCACT	NKX2-5_M3634_1.02	SP8_1
SOX1_M6134_1.02	chr3:29517435-29517606	TTTACATGACAAAGA	IRX2_2	ZSCAN4_2	SOX1_M6475_1.02
SOX1_M6129_1.02	chr3:57234048-57234219	TTAGCATGTCAATGA	BARHL1_1	LHX3_3	ZIC5_M2259_1.02	SOX1_M6475_1.02
SOX1_M6475_1.02	chr17:16189363-16189534	CTTTGGATGACAAAGG	NANOG_disc2	ZNF219_M6553_1.02	SRF_known1	SRF_known7	SRF_known7	SOX1_M6129_1.02
SP8_1	chr11:94964591-94964762	GCTACGCCCCCT	KLF15_M6321_1.02

## Sheet: pert2-ESC
Motif	Region	Sequence	Additional motifs in region
RFX5_disc3	chr5:10102436-10102607	AACTGATGA	STAT_disc6	TEAD4_1	ZIC5_M2259_1.02
TEAD4_1	chr5:10102436-10102607	GACATTCCAC	RFX5_disc3	STAT_disc6	ZIC5_M2259_1.02
GBX2_5	chr14:95359759-95359930	ACCAATTAGC
NFIA_M5662_1.02	chr18:22511206-22511377	TTGGCATTAAGCCAC
HOXA5_3	chr14:68400982-68401153	TCAGTAATTAGCTCAG	ATF5_M2977_1.02
POU4F1_M5741_1.02	chr15:83632340-83632511	ATGCATGTTTAATAAG
NR2F2_M5676_1.02	chr16:69106323-69106494	TTTACCTTTGAACTC	TCF7L2_M5596_1.02
FOXJ3_8	chr2:36498298-36498469	ACAAACAAAAATA
HBP1_1	chr2:80059766-80059937	TGAATCAATGAATATT
ZIC2_2	chr10:99097104-99097275	TCCCCCCTGGGGAGC
IRF_known20	chr9:32344650-32344821	GTGAAACTGAAAGC	IRF3_M5572_1.02	IRF4_M5573_1.02	IRF_known20
RFX5_disc3	chr16:70655764-70655935	AACTGATGA	TEAD4_1	RFX5_disc3
SOX1_5	chr1:75540912-75541083	TGAATATCAATGCA	LHX9_M5598_1.02	SOX1_M6129_1.02	SOX1_M6475_1.02
PAX6_M3728_1.02	chr20:14697076-14697247	TGGCCTGGAACAA

## Sheet: pert1-NPC
Motif	Region	Sequence	Additional motifs in region
ESRRA_disc4	chr5:87240472-87240643	CAGGGCCAGCGGGC	NANOG_disc2
TCF7L2_known7	chr22:45898393-45898564	CGGGATCAAAGGTTA	BCL6_M6136_1.02	ESRRA_disc4	NR2F2_M5676_1.02	ZNF219_M6553_1.02
BARHL1_1	chr3:57234048-57234219	AATAAACAATTAACTC	BX088580.2_M6121_1.02	LMX1A_1	ZIC5_M2259_1.02	SOX1_M6475_1.02
BX088580.2_M6121_1.02	chr3:57234048-57234219	TTAGCATGTCAATGA	BARHL1_1	LMX1A_1	ZIC5_M2259_1.02	SOX1_M6475_1.02
PITX1_3	chr3:183152898-183153069	GTTAATCCC	BX088580.2_M6121_1.02	SRY_M5870_1.02	TP73_M6117_1.02	SOX1_M3910_1.02	SOX1_M6475_1.02
OTX2_1	chr4:133413205-133413376	CTGAGGGATTAACCCTG
NKX2-4_1	chr4:169762283-169762454	CTTACCACTTGAAAAT	RELA_M4497_1.02	RELB_M6448_1.02	SOX1_M6129_1.02	SOX1_M6475_1.02
HSF_known3	chr6:163681520-163681691	ACTCCCGAAGCTTCAGC	GBX2_5	POU3F1_2
RELA_M4497_1.02	chr7:2861044-2861215	GGGAGTTTCCT
ZEB1_M2954_1.02	chr7:73157350-73157521	TGCACCTGGCC	MXI1_M4678_1.02
IRF3_M5572_1.02	chr1:205641296-205641467	GGGGAATGGAAACCGAGAAGA	ESRRA_disc4	TP73_M6117_1.02	BCL6_M6136_1.02	BCL6_M6136_1.02
BCL6_M6136_1.02	chr8:10192311-10192482	GGGGCAGACGGGAGCGGCCAGAGCGGGGGA	ESRRA_disc4	KLF15_M6321_1.02	PTEN_1	BHLHE40_disc2	BHLHE40_disc2	MXI1_M4678_1.02	MXI1_M4678_1.02
RELB_M6448_1.02	chr9:38227186-38227357	AGGGACTTTCCA	KLF15_M6321_1.02	NFATC1_M1522_1.02	RELA_M4497_1.02	TEAD1_M4047_1.02
GATA_known9	chr9:126122582-126122753	AAAGATAAGC	RELB_M6448_1.02	RUNX1_5	SP8_1	MXI1_M4678_1.02	MXI1_M4678_1.02
ZIC1_1	chr9:140573807-140573978	CGGGTGGTC	ZIC4_M4149_1.02
ZIC4_M4149_1.02	chr9:140573807-140573978	GGGTGGTC	ZIC1_1
TEAD4_1	chr1:27933863-27934034	CACATTCCTC	BCL6_M6136_1.02	KLF15_M6321_1.02	SP8_1	NR2F2_M5676_1.02
MEIS2_4	chr11:130016427-130016598	TGACAGGTGCGA	SOX1_M6134_1.02
PHOX2B_3	chr2:80380434-80380605	TAACCTAATTA
BARHL1_1	chr8:89100767-89100938	ATAAAGCAATTAGGTA	GBX2_5	POU3F1_2	FOXB1_3
GBX2_5	chr8:89100767-89100938	AGCAATTAGG	BARHL1_1	POU3F1_2	FOXB1_3
MXI1_M4678_1.02	chr1:155804390-155804561	AATGCCATGGCAACC	NEUROG1_M5229_1.02	SRF_known1	SRF_known7	SRF_known7
E2F3_M2271_1.02	chr10:74014931-74015102	CAGCCTCCGCGGGAG	MYBL1_M1356_1.02
FOSL1_M2279_1.02	chr12:57914374-57914545	GGTGAGTCATG	ELF1_M5374_1.02	ESRRA_disc4	SP8_1
MXI1_M4678_1.02	chr11:61394378-61394549	GTCCCCTTGGCTACC	RELA_M4497_1.02
BHLHE40_disc2	chr11:77185277-77185448	CGCCCCGCCTCCCGCAG	ESRRA_disc4	KLF15_M6321_1.02	SP8_1
IRF_known20	chr11:125033416-125033587	CAGAAAGTGAAACC	E2F7_M6196_1.02
HOMEZ_2	chr12:83436836-83437007	AAAACGAATAAA	FOSL1_M2279_1.02
SOX1_M1605_1.02	chr1:3022152-3022323	ATTCATCCCG	TEAD1_M4047_1.02	POU6F2_M5748_1.02
ZEB1_M2954_1.02	chr12:111374875-111375046	TACACCTGGGA	ATF5_M2977_1.02
ZIC2_1	chr13:26545315-26545486	TGGGTGGTC	TCF4_M4849_1.02
NR2F2_M5676_1.02	chr14:65801655-65801826	GTGACCTTTGCCACC	FOXB1_4	SOX1_M6134_1.02
RELA_M4497_1.02	chr1:33808004-33808175	GGGGATTTCCA	RELB_M6448_1.02	ZNF219_M6553_1.02	KLF15_M6321_1.02	KLF15_M6321_1.02
ETV5_M5433_1.02	chr14:100842684-100842855	ACCGGAAGCG	FOSL1_M6231_1.02	TRIM28_M3835_1.02
CTCF_M4592_1.02	chr1:38412720-38412891	TGACCACCATGTGGCGCAGGG	TP73_M6117_1.02
BHLHE40_disc2	chr16:51185391-51185562	CGCGGAGTCCCGGGCGG	ESRRA_disc4	TRIM28_M3835_1.02	TRIM28_M3835_1.02
ESRRA_disc4	chr16:51185391-51185562	CCGGGACTCCGCGG	BHLHE40_disc2	TRIM28_M3835_1.02	TRIM28_M3835_1.02
ATF5_M2977_1.02	chr16:87887324-87887495	CTCTCCCTTT	SP8_1
ESRRA_disc4	chr17:71609370-71609541	CAGGGAGACGGGGC	E2F3_M2271_1.02	MXI1_M4678_1.02	REST_M4657_1.02
MXI1_M4678_1.02	chr17:71609370-71609541	GTCTCCCTGGAGACG	E2F3_M2271_1.02	ESRRA_disc4	REST_M4657_1.02
REST_M4657_1.02	chr17:71609370-71609541	CTCTCCAGGGGCCTG	E2F3_M2271_1.02	ESRRA_disc4	MXI1_M4678_1.02
KLF15_M6321_1.02	chr2:208634681-208634852	GCGGGGCAGTGGGCGGG	GLI2_1	BHLHE40_disc2	BHLHE40_disc2
ESRRA_disc4	chr2:235860506-235860677	CGGGGGCGCGGGGG	RAD21_disc5	ZIC2_1
RAD21_disc5	chr2:235860506-235860677	GCGGGGGGCGGGG	ESRRA_disc4	ZIC2_1
RELB_M6448_1.02	chr20:9553432-9553603	GGGGGATTTCCA	GFI1B_M5188_1.02	RELA_M4497_1.02	TCF4_M4849_1.02	SOX1_M6129_1.02	SOX1_M6475_1.02
TCF4_M4849_1.02	chr20:9553432-9553603	TTCAGGGGGATTTCCATATGG	GFI1B_M5188_1.02	RELA_M4497_1.02	RELB_M6448_1.02	SOX1_M6129_1.02	SOX1_M6475_1.02
ATF5_M2977_1.02	chr20:34679567-34679738	TTCTTCCTTT	HSF1_M3443_1.02	HSF_known3
POU6F2_M5748_1.02	chr20:50664982-50665153	TTTAATTAGC	FOXP4_M3284_1.02
SP8_1	chr9:110252110-110252281	CCCCCGCCCCCA	HIF1A_1	HIF1A_2
BHLHE40_disc2	chr20:55841589-55841760	CGCCCAGGCCCCAGCGC
BHLHE40_disc2	chr2:208634681-208634852	CTCAGGCCCGGGCGCGG	GLI2_1	KLF15_M6321_1.02	BHLHE40_disc2
ZIC2_1	chr2:235860506-235860677	AGGGTGGTC	ESRRA_disc4	RAD21_disc5
SOX1_M6134_1.02	chr11:130016427-130016598	TTTGCAACTGAAAGC	MEIS2_4
PAX6_M3727_1.02	chr12:132475302-132475473	AGTTTTATGCTTCAGTGCTT	DMRTC2_M0634_1.02	PAX6_M5708_1.02	PAX6_3
SOX1_M6475_1.02	chr17:16189363-16189534	CTTTGGATGACAAAGG	NANOG_disc2	SRF_known1	SRF_known7	SRF_known7	SOX1_M6129_1.02
PAX6_M3728_1.02	chr2:120458572-120458743	TGACCTGGTAGTT	SIN3A_disc3

## Sheet: pert1-ESC
Motif	Region	Sequence	Additional motifs in region
CEBPZ_M6174_1.02	chr8:128284887-128285058	AACCAATCAGA	TRIM28_M3835_1.02	NFIB_1
BHLHE40_disc2	chr1:7669063-7669234	GGCTGGGCCCCCCGCAG	FOSL1_M2279_1.02	ZIC2_2	ZIC3_4	ZIC5_M2259_1.02
IRF_known14	chr4:81393014-81393185	GCTGAAAGCAAACCGAAAGCT
STAT_disc6	chr5:10102436-10102607	AGGCAGGAA	TEAD4_1	ZIC5_M2259_1.02
ZIC2_1	chr7:105631355-105631526	GGGGTGGTG
IRF4_M5573_1.02	chr9:32344650-32344821	GTGAAACTGAAAGCT	IRF3_M5572_1.02	IRF_known20	IRF_known20
ESRRG_M6008_1.02	chrX:50337911-50338082	TTGACCTTCAA	ZIC3_4	ZIC5_M2259_1.02
NFIA_M5662_1.02	chr1:38869457-38869628	TTGGCCTCCAGCCAG	FOXP4_M3284_1.02
ATF5_M2977_1.02	chr14:68400982-68401153	CTCTTCCTTT	HOXA5_3
TCF7L2_known7	chr16:69106323-69106494	AGAGTTCAAAGGTAA	NR2F2_M5676_1.02
TEAD4_1	chr16:70655764-70655935	GACATTCCAC	RFX5_disc3
HBP1_1	chr2:80059766-80059937	TGAATCAATGAATATT
LHX9_M5598_1.02	chr1:75540912-75541083	CAATTAAGGTGATTG	SOX1_M6475_1.02
IRF_known20	chr9:32344650-32344821	GTGAAACTGAAAGC	IRF3_M5572_1.02	IRF4_M5573_1.02	IRF_known20
IRF_known20	chr9:32344650-32344821	CAGAAAGTGAAACT	IRF3_M5572_1.02	IRF4_M5573_1.02	IRF_known20
FOXP4_M3284_1.02	chr11:19838755-19838926	GATTTTTGTTTTGTTGTTT	FOXD1_M6017_1.02
PAX6_M3728_1.02	chr11:13119680-13119851	TGAGCTGTGACTC	FOSL1_M2279_1.02	SOX7_4	SOX1_M3910_1.02
SOX1_M6475_1.02	chr1:36351738-36351909	ATCTGCATCACAAAGT	ESRRA_disc4	KLF15_M6321_1.02	REST_M4657_1.02	SOX1_M6129_1.02
SOX1_M5832_1.02	chr16:26188895-26189066	TAACAATAGCAATGATT	TATA_known6	SOX1_M6475_1.02
SOX1_M6475_1.02	chr1:75540912-75541083	ATTTGAATATCAATGC	LHX9_M5598_1.02
