# Supplementary material for: Massively parallel reporter perturbation assays uncover temporal regulatory architecture during neural differentiation
Source: Nat Commun. 2022 Mar 21;13:1504. doi: 10.1038/s41467-022-28659-0 (PMC8938438; doi:10.1038/s41467-022-28659-0)
Supplement: Supplementary file 8 — Dataset 5 [file 41467_2022_28659_MOESM8_ESM.xlsx]

## Sheet: Sheet1
Supplementary Table 11. Primer sequences
Lentivirus titration
LP34.F	TCCTCCGGAGTTATTCTTGGCA
LP34.R	CCCCCCATCTGATCTGTTTCAC
WPRE.F	TACGCTGCTTTAATGCCTTTG
WPRE.R	GGGCCACAACTCCTCATAAAG
BB.F	TGCCGCATAGTTAAGCCAGTA
BB.R	TCAAGCCTTGCCTTGTTGTAG
Plasmid library construction
5BC-AG-f01	CTCACTCAGCCTGCATTTCTGCCAGGGCCCGCTCTAGACCTGCAGGAGGACCGGATCAACT
5BC-AG-r01	GCTTTCGCTTAGCGATGTGTTCACTTTGCACAGTACCGGATTGCCAAGCTGGAAGTCGAGCTTCCATTATATACCCTCTAGTGTCGGTTCACGCAATG
5BC-AG-f02	CTCACTCAGCCTGCATTTCTG
5BC-AG-r02	TGAACAGCTCCTCGCCCTTGCTCACCATGGTGGCGACCGGTNNNNNNNNNNNNNNNCTTAGCTTTCGCTTAGCGATGTGTTC
n40.dn.F	GCTTCTTGTGTATATCCGGTC
EGFP.up.R	GTCCAGCTCGACCAGGATG
Library amplification
P7-pLSmp-ass-gfp	CAAGCAGAAGACGGCATACGAGATGCTCCTCGCCCTTGCTCACCATG
P5-pLSmP-ass-i743	AATGATACGGCGACCACCGAGATCTACACagcaagtagtCAGCCTGCATTTCTGCCAGGG
P7	CAAGCAGAAGACGGCATACGAGAT
P5	AATGATACGGCGACCACCGAGATCTACAC
P7-pLSmp-assUMI-gfp	CAAGCAGAAGACGGCATACGAGATNNNNNNNNNNGCTCCTCGCCCTTGCTCACCATG
P5-pLSmP-5bc-i741	AATGATACGGCGACCACCGAGATCTACACtggtctacgtGCAAAGTGAACACATCGCTAAGCGAAAGC
P5-pLSmP-5bc-i743	AATGATACGGCGACCACCGAGATCTACACagcaagtagtGCAAAGTGAACACATCGCTAAGCGAAAGC
P5-pLSmP-5bc-i744	AATGATACGGCGACCACCGAGATCTACACaagaagttcaGCAAAGTGAACACATCGCTAAGCGAAAGC
P5-pLSmP-5bc-i745	AATGATACGGCGACCACCGAGATCTACACcggcgctggcGCAAAGTGAACACATCGCTAAGCGAAAGC
P5-pLSmP-5bc-i746	AATGATACGGCGACCACCGAGATCTACACtcgtcaacttGCAAAGTGAACACATCGCTAAGCGAAAGC
P5-pLSmP-5bc-i747	AATGATACGGCGACCACCGAGATCTACACcaacttggatGCAAAGTGAACACATCGCTAAGCGAAAGC
P5-pLSmP-5bc-i748	AATGATACGGCGACCACCGAGATCTACACttggagctcaGCAAAGTGAACACATCGCTAAGCGAAAGC
P5-pLSmP-5bc-i749	AATGATACGGCGACCACCGAGATCTACACcttagttcaaGCAAAGTGAACACATCGCTAAGCGAAAGC
P5-pLSmP-5bc-i750	AATGATACGGCGACCACCGAGATCTACACttgaattataGCAAAGTGAACACATCGCTAAGCGAAAGC
P5-pLSmP-5bc-i751	AATGATACGGCGACCACCGAGATCTACACcttcagcttcGCAAAGTGAACACATCGCTAAGCGAAAGC
P5-pLSmP-5bc-i752	AATGATACGGCGACCACCGAGATCTACACgtataccgaaGCAAAGTGAACACATCGCTAAGCGAAAGC
P5-pLSmP-5bc-i753	AATGATACGGCGACCACCGAGATCTACACggatataataGCAAAGTGAACACATCGCTAAGCGAAAGC
P5-pLSmP-5bc-i754	AATGATACGGCGACCACCGAGATCTACACgaatcgacgtGCAAAGTGAACACATCGCTAAGCGAAAGC
P5-pLSmP-5bc-i755	AATGATACGGCGACCACCGAGATCTACACtgaacggtaaGCAAAGTGAACACATCGCTAAGCGAAAGC
P5-pLSmP-5bc-i756	AATGATACGGCGACCACCGAGATCTACACaagtcgcgcgGCAAAGTGAACACATCGCTAAGCGAAAGC
P5-pLSmP-5bc-i757	AATGATACGGCGACCACCGAGATCTACACtccgcctactGCAAAGTGAACACATCGCTAAGCGAAAGC
P5-pLSmP-5bc-i759	AATGATACGGCGACCACCGAGATCTACACcaaccggatcGCAAAGTGAACACATCGCTAAGCGAAAGC
P5-pLSmP-5bc-i760	AATGATACGGCGACCACCGAGATCTACACttagagcaacGCAAAGTGAACACATCGCTAAGCGAAAGC
P5-pLSmP-5bc-i761	AATGATACGGCGACCACCGAGATCTACACcgtcattccaGCAAAGTGAACACATCGCTAAGCGAAAGC
P5-pLSmP-5bc-i762	AATGATACGGCGACCACCGAGATCTACACtaggaaggcaGCAAAGTGAACACATCGCTAAGCGAAAGC
P5-pLSmP-5bc-i763	AATGATACGGCGACCACCGAGATCTACACttggcctataGCAAAGTGAACACATCGCTAAGCGAAAGC
P5-pLSmP-5bc-i764	AATGATACGGCGACCACCGAGATCTACACgcgtctattcGCAAAGTGAACACATCGCTAAGCGAAAGC
P5-pLSmP-5bc-i765	AATGATACGGCGACCACCGAGATCTACACcagagtagacGCAAAGTGAACACATCGCTAAGCGAAAGC
P5-pLSmP-5bc-i766	AATGATACGGCGACCACCGAGATCTACACatgccggacgGCAAAGTGAACACATCGCTAAGCGAAAGC
P5-pLSmP-5bc-i767	AATGATACGGCGACCACCGAGATCTACACtattcgatctGCAAAGTGAACACATCGCTAAGCGAAAGC
P5-pLSmP-5bc-i768	AATGATACGGCGACCACCGAGATCTACACatggatccgaGCAAAGTGAACACATCGCTAAGCGAAAGC
P5-pLSmP-5bc-i769	AATGATACGGCGACCACCGAGATCTACACataatgcattGCAAAGTGAACACATCGCTAAGCGAAAGC
P5-pLSmP-5bc-i770	AATGATACGGCGACCACCGAGATCTACACaagtagactaGCAAAGTGAACACATCGCTAAGCGAAAGC
Sequencing custom primers
pLSmP-ass-seq-R1	GGCCCGCTCTAGACCTGCAGGAGGACCGGATCAACT
pLSmP-ass-seq-R2	CATTATATACCCTCTAGTGTCGGTTCACGCAATG
pLSmP-ass-seq-ind1	GCAAAGTGAACACATCGCTAAGCGAAAGCTAAG
pLSmP-rand-ind2	TCTAGAGCGGGCCCTGGCAGAAATGCAGGCTG
pLSmP-bc-seq	GCTCCTCGCCCTTGCTCACCATGGTGGCGACCGGT
pLSmP-UMI-seq	ACCGGTCGCCACCATGGTGAGCAAGGGCGAGGAGC
pLSmP-5bc-seq-R2	CTTAGCTTTCGCTTAGCGATGTGTTCACTTTGC
