# Supplementary material for: Massively parallel reporter perturbation assays uncover temporal regulatory architecture during neural differentiation
Source: Nat Commun. 2022 Mar 21;13:1504. doi: 10.1038/s41467-022-28659-0 (PMC8938438; doi:10.1038/s41467-022-28659-0)
Supplement: Supplementary file 9 — Dataset 6 [file 41467_2022_28659_MOESM9_ESM.txt]

>hit1_pert1_chr9:84264437-84264608_PRDM16_M3228_1.02
AGGACCGGATCAACTATTTTAAAGGGTACTCTTTCATGATCTTTCACACTTGTAATAGATGTCTAAACCGTTAAATTACTAGTAGATTCTTTAGTCTGAAAGTGGATGCAGACTAAGAGCGTGGCCTCTCCCATTGTTCTTTACCCTAAGTCGGCCCCTGAACAATACTGACAGCTGCTATCAAACCATTGCGTGAACCGA
>hit1_pert1_chr9:84264437-84264608_RUNX1_5
AGGACCGGATCAACTATTTTAAAGGGTACTCTTTCATGATCTTTCACACTTGTAATAGATGTCTAAACCGTTAAATTACTATGTAGATTCTTTAGTTGAAAGTGGATGCAGACTAAGAGCGTGGCCTCTCCCATTGTTCTTTACCCTAAGTCGGCCCCTGAACAATACTGACAGCTGCTATCAAACCATTGCGTGAACCGA
>hit1_pert1_chr9:92292936-92293107_HIF1A_2
AGGACCGGATCAACTGCCAACAGCTGTGCATTGCGTGTATCACTAACAGCTGCTTTTTCCTGGGGTGAAATTAAAAGATTAGGGGATATACTAAAGAATCTACCTCAGGAGCCCAAACAATGCTTGATTTAGGGTGAAACTTGTCTGGGGAGACTGACAAAGGAGGAGGCTCCGAGTTGGCCAGGGCATTGCGTGAACCGA
>hit1_pert1_chr9:92292936-92293107_MYC_known13
AGGACCGGATCAACTGCCAACAGCTGTGCATTGCGTGTATCACTAACAGCTGCTTTTTCCTGGGGTGAAATTAAAAGATTAGGGGATATAGATTCTTTAGTGCCTCAGGAGCCCAAACAATGCTTGATTTAGGGTGAAACTTGTCTGGGGAGACTGACAAAGGAGGAGGCTCCGAGTTGGCCAGGGCATTGCGTGAACCGA
>hit1_pert1_chr1:188148828-188148999_BX088580.2_M6121_1.02
AGGACCGGATCAACTAGCAATATGGGATTTGGGTTTTATTAAAAGGGATCTAACTACTTATTTTACATGTCAACAAAATCATTACTAAAGAATCTACAAAGCACAATAAACTGCAGGAGCCACTTCAAAATCTATCCTATGAGAAAGTCAGTGAATATTCTGATATTGGTTAATTAAATGTAAAGCCATTGCGTGAACCGA
>hit1_pert1_chr1:188148828-188148999_FOXD1_M0757_1.02
AGGACCGGATCAACTAGCAATATGGGATTTGGGTTTTATTAAAAGGGATCTAACTACTTATTTTACACTAAAGAATAATCATTTTTGCATGCAAAAAGAAGCACAATAAACTGCAGGAGCCACTTCAAAATCTATCCTATGAGAAAGTCAGTGAATATTCTGATATTGGTTAATTAAATGTAAAGCCATTGCGTGAACCGA
>hit1_pert1_chr1:188148828-188148999_HOXD13_1
AGGACCGGATCAACTAGCAATATGGGATTTTGTAGATTCTTTAGTGGATCTAACTACTTATTTTACATGTCAACAAAATCATTTTTGCATGCAAAAAGAAGCACAATAAACTGCAGGAGCCACTTCAAAATCTATCCTATGAGAAAGTCAGTGAATATTCTGATATTGGTTAATTAAATGTAAAGCCATTGCGTGAACCGA
>hit1_pert1_chr1:188148828-188148999_NKX2-2_2
AGGACCGGATCAACTAGCAATATGGGATTTGGGTTTTATTAAAAGGGATCTAACTACTTATTTTACATGTCAACAAAATCATTTTTGCATGCAAAAAGAAGCACAATAAACTGCAACTAAAGAATCTACAAATATCCTATGAGAAAGTCAGTGAATATTCTGATATTGGTTAATTAAATGTAAAGCCATTGCGTGAACCGA
>hit1_pert1_chr1:188148828-188148999_NKX2-4_1
AGGACCGGATCAACTAGCAATATGGGATTTGGGTTTTATTAAAAGGGATCTAACTACTTATTTTACATGTCAACAAAATCATTTTTGCATGCAAAAAGAAGCACAATAAACTGCAACTAAAGAATCTACAACTATCCTATGAGAAAGTCAGTGAATATTCTGATATTGGTTAATTAAATGTAAAGCCATTGCGTGAACCGA
>hit1_pert1_chr2:168155198-168155369_SOX21_4
AGGACCGGATCAACTAGGACCTTTTATTTCCCAAGGTCAATCACTTTGGATTACTAAAGAATCTACAGATGAACTTCAGGGACTCCAGAAAATACCAAAACTGTGTGCAGTTTTTTGTTACTGTTTTTCTTGAATGTTCTAGAATGAGAAAAAAATGCTTAAGAAAATTTAAAAGCTACTGCATTTCATTGCGTGAACCGA
>hit1_pert1_chr2:168155198-168155369_SOX2_M5827_1.02
AGGACCGGATCAACTAGGACCTTTTATTTCCCAAGGTCAATCACTTTGGATTTAGATTCTTTAGTCAGATGAACTTCAGGGACTCCAGAAAATACCAAAACTGTGTGCAGTTTTTTGTTACTGTTTTTCTTGAATGTTCTAGAATGAGAAAAAAATGCTTAAGAAAATTTAAAAGCTACTGCATTTCATTGCGTGAACCGA
>hit1_pert1_chr2:168155198-168155369_SOX8_2
AGGACCGGATCAACTAGGACCTTTTATTTCCCAAGGTCAATCACTTTGGATTTCAATGTGATTGACAGATGAACTTCAGGGACTCCAGAAAATACCAAACTAAAGAATCTACAATTGTTACTGTTTTTCTTGAATGTTCTAGAATGAGAAAAAAATGCTTAAGAAAATTTAAAAGCTACTGCATTTCATTGCGTGAACCGA
>hit1_pert1_chr2:168155198-168155369_SOX9_M5838_1.02
AGGACCGGATCAACTAGGACCTTTTATTTCCCAAGGTCAATCACTTTGGATTTCAATGTGATTGACAGATGAACTTCAGGGACTCCAGAAAATACCAAACTAAAGAATCTACAATTGTTACTGTTTTTCTTGAATGTTCTAGAATGAGAAAAAAATGCTTAAGAAAATTTAAAAGCTACTGCATTTCATTGCGTGAACCGA
>Overexpressed_hit1_pert1_chr2:168155198-168155369_SOX1_4
AGGACCGGATCAACTAGGACCTTTTATTTCCCAAGGTCAATCACTTTGGATTTAGATTCTTTAGTCAGATGAACTTCAGGGACTCCAGAAAATACCAAAACTGTGTGCAGTTTTTTGTTACTGTTTTTCTTGAATGTTCTAGAATGAGAAAAAAATGCTTAAGAAAATTTAAAAGCTACTGCATTTCATTGCGTGAACCGA
>Overexpressed_hit1_pert1_chr2:168155198-168155369_SOX1_M5817_1.02
AGGACCGGATCAACTAGGACCTTTTATTTCCCAAGGTCAATCACTTTGGATTTAGATTCTTTAGTCAGATGAACTTCAGGGACTCCAGAAAATACCAAAACTGTGTGCAGTTTTTTGTTACTGTTTTTCTTGAATGTTCTAGAATGAGAAAAAAATGCTTAAGAAAATTTAAAAGCTACTGCATTTCATTGCGTGAACCGA
>Overexpressed_hit1_pert1_chr2:168155198-168155369_SOX1_M6089_1.02
AGGACCGGATCAACTAGGACCTTTTATTTCCCAAGGTCAATCACTTTGGATTTAGATTCTTTAGTCAGATGAACTTCAGGGACTCCAGAAAATACCAAAACTGTGTGCAGTTTTTTGTTACTGTTTTTCTTGAATGTTCTAGAATGAGAAAAAAATGCTTAAGAAAATTTAAAAGCTACTGCATTTCATTGCGTGAACCGA
>hit1_pert1_chr3:82377949-82378120_SOX8_2
AGGACCGGATCAACTTTAACTGAAAAGCATTGTAGATTCTTTAGTTGACTCTGTCATCCTATGAAAGGAATTAGCTATAGAAAAAAGTATGAAAAGTACTAACTGGCCACATAATCTCTCATTTTCATAGAAAAGTTCTCATTTTAATGTCATATAGTCAATTAAGCAATTTAATTATAGAGTAGTCATTGCGTGAACCGA
>hit1_pert1_chr3:82377949-82378120_SOX9_M5838_1.02
AGGACCGGATCAACTTTAACTGAAAAGCATTGTAGATTCTTTAGTTGACTCTGTCATCCTATGAAAGGAATTAGCTATAGAAAAAAGTATGAAAAGTACTAACTGGCCACATAATCTCTCATTTTCATAGAAAAGTTCTCATTTTAATGTCATATAGTCAATTAAGCAATTTAATTATAGAGTAGTCATTGCGTGAACCGA
>hit2_pert1_chr3:82377949-82378120_SRY_6
AGGACCGGATCAACTTTAACTGAAAAGCAACTAAAGAATCTACAATGACTCTGTCATCCTATGAAAGGAATTAGCTATAGAAAAAAGTATGAAAAGTACTAACTGGCCACATAATCTCTCATTTTCATAGAAAAGTTCTCATTTTAATGTCATATAGTCAATTAAGCAATTTAATTATAGAGTAGTCATTGCGTGAACCGA
>hit2_pert1_chr3:82377949-82378120_SRY_M5870_1.02
AGGACCGGATCAACTTTAACTGAAAAGCAACTAAAGAATCTACAATGACTCTGTCATCCTATGAAAGGAATTAGCTATAGAAAAAAGTATGAAAAGTACTAACTGGCCACATAATCTCTCATTTTCATAGAAAAGTTCTCATTTTAATGTCATATAGTCAATTAAGCAATTTAATTATAGAGTAGTCATTGCGTGAACCGA
>hit1_pert1_chr12:85445765-85445936_FOXB1_4
AGGACCGGATCAACTACCCTAGGTATTATGTGACACTTCAGTTTGAGATTAAAGTTGTTATCCCAGTACTAAAAATTGAAAGCCATTGGTTGGGTTGTCAGCTTTAACTATTCTTTAGTAATATATGTTATGAGAATCATATATAATTAACATAATATTTTTGATATTTGAGTATAGTCATATTTACATTGCGTGAACCGA
>hit1_pert1_chr12:85445765-85445936_POU3F1_2
AGGACCGGATCAACTACCCTAGGTATTATGTGACACTTCAGTTTGAGATTAAAGTTGTTATCCCAGTACTAAAAATTGAAAGCCATTGGTTGGGTTGTCAGCTTTAACTATTGTTTACAAATATATGTTATGAGAATCATATAAGATTCTTTAGTTATTTTTGATATTTGAGTATAGTCATATTTACATTGCGTGAACCGA
>hit1_pert1_chr12:85445765-85445936_SOX5_1
AGGACCGGATCAACTACCCTAGGTATTATGTGACACTTCAGTTTGAGATTAAAGTTGTTATCCCAGTACTAAAAATTGAAAGCCATTGGTTGGGTTGTCAGCTTTAAATTCTTTAGTCAAATATATGTTATGAGAATCATATATAATTAACATAATATTTTTGATATTTGAGTATAGTCATATTTACATTGCGTGAACCGA
>hit1_pert1_chr17:70708892-70709063_DMRT2_1
AGGACCGGATCAACTTTTACTAGACAAACTAAAGAATCTACAATTAAAAAAATTTTTACCTTGAAAATCTATATTGTGGGTCAGAGTGGAGATATGATCAGCAGCAGGCCAAGGGACAGGCCAAGGAATCCCGGATCCACAATAGGAACAGATAAGACATGACATGAGGGCATGGGGAGAGGTGAACATTGCGTGAACCGA
>hit1_pert1_chr17:70708892-70709063_DMRT2_M3118_1.02
AGGACCGGATCAACTTTTACTAGACAACACTAAAGAATCTACATTAAAAAAATTTTTACCTTGAAAATCTATATTGTGGGTCAGAGTGGAGATATGATCAGCAGCAGGCCAAGGGACAGGCCAAGGAATCCCGGATCCACAATAGGAACAGATAAGACATGACATGAGGGCATGGGGAGAGGTGAACATTGCGTGAACCGA
>hit1_pert1_chr17:70708892-70709063_IRX2_2
AGGACCGGATCAACTTTTACTAGACAACAGAGTGAAACATTTTTTAAAAAAATTTTTACCTTGAAAATCTATATTGTGGGTCAGAGTGGAGATATGATCAGCAGCAGGCCAAGGGACAGGCCAAGGAATCCCGGATCCACAATAGGAACAGATAACTAAAGAATCTAGGGCATGGGGAGAGGTGAACATTGCGTGAACCGA
>hit1_pert1_chr17:70708892-70709063_IRX3_M5581_1.02
AGGACCGGATCAACTTTTACTAGACAACAGAGTGAAACATTTTTTAAAAAAATTTTTACCTTGAAAATCTATATTGTGGGTCAGAGTGGAGATATGATCAGCAGCAGGCCAAGGGACAGGCCAAGGAATCCCGGATCCACAATAGGAACAGATAAGATTCTTTAGTAGGGCATGGGGAGAGGTGAACATTGCGTGAACCGA
>hit1_pert1_chr17:70708892-70709063_TP53_M6103_1.02
AGGACCGGATCAACTTTTACTAGACAACAGAGTGAAACATTTTTTAAAAAAATTTTTACCTTGAAAATCTATATTGTGGGTCAGAGTGGAGATATGATCAGCAATTTGTAGATTCTTTAGTCAAGGAATCCCGGATCCACAATAGGAACAGATAAGACATGACATGAGGGCATGGGGAGAGGTGAACATTGCGTGAACCGA
>Overexpressed_hit1_pert1_chr17:70708892-70709063_IRX3_M5582_1.02
AGGACCGGATCAACTTTTACTAGACAACAGAGTGAAACATTTTTTAAAAAAATTTTTACCTTGAAAATCTATATTGTGGGTCAGAGTGGAGATATGATCAGCAGCAGGCCAAGGGACAGGCCAAGGAATCCCGGATCCACAATAGGAACAGATAAGATTCTTTAGTAGGGCATGGGGAGAGGTGAACATTGCGTGAACCGA
>hit1_pert1_chr19:38887916-38888087_SOX11_M5834_1.02
AGGACCGGATCAACTAGTCCAGCTCCCAGAAGAGGGGATGCTCATGGTGACCCAGACCTCTGATGCCCTTGGCCCTCAGCCCTTGAGTGACCCTAAGGTACTTTAGGAGCACTGGATCCAATACCCCAAAGGTGCCACTGACCCCCAAATGCAAGGCTCAAGACCCTACTTGTAGATTCTTTAGTCCATTGCGTGAACCGA
>hit1_pert1_chr19:38887916-38888087_SOX4_2
AGGACCGGATCAACTAGTCCAGCTCCCAGAAGAGGGGATGCTCATGGTGACCCAGACCTCTGATGCCCTTGGCCCTCAGCCCTTGAGTGACCCTAAGGTACTTTAGGAGCACTGGATCCAATACCCCAAAGGTGCCACTGACCCCCAAATGCAAGGCTCAAGACCCTACTTGTAGATTCTTTAGTCCATTGCGTGAACCGA
>Overexpressed_hit1_pert1_chr19:38887916-38888087_SOX1_M5831_1.02
AGGACCGGATCAACTAGTCCAGCTCCCAGAAGAGGGGATGCTCATGGTGACCCAGACCTCTGATGCCCTTGGCCCTCAGCCCTTGAGTGACCCTAAGGTACTTTAGGAGCACTGGATCCAATACCCCAAAGGTGCCACTGACCCCCAAATGCAAGGCTCAAGACCCTAACTAAAGAATCTACAAACCATTGCGTGAACCGA
>hit1_pert1_chr9:110235257-110235428_OTP_M3694_1.02
AGGACCGGATCAACTAAAGAGAACTAAACCTCCAATGGGGTCATGTGTTTCCAAATGCAAATTGAGATCCAAACATTAAACAATAGAGATCAGATTCTTTAGTTACAAAGACCCAAATTGCAAATCCAATTCCCATGCCAGAGTGGCTTTGTCTAACAAAGTCGTTAATGCAAAGAATCCCCTAGGCATTGCGTGAACCGA
>hit1_pert1_chr9:110235257-110235428_SOX5_1
AGGACCGGATCAACTAAAGAGAACTAAACCTCCAATGGGGTCATGTGTTTCCAAATGCAAATTGAGATCCAAACATACTAAAGAATAGATCATCTAATCCTTTTACAAAGACCCAAATTGCAAATCCAATTCCCATGCCAGAGTGGCTTTGTCTAACAAAGTCGTTAATGCAAAGAATCCCCTAGGCATTGCGTGAACCGA
>hit2_pert1_chr9:110302071-110302242_ALX1_5
AGGACCGGATCAACTAAGAAAAAAAGAATGTCCCCAGATTAGACCTTCAGTTTAATTCAGTCCTTCTGAGACGCCCCCAGCCCAGGAAAGACTAAAGAATCTATTCCTTAGAAATGTAAACCAACTCCATTCCACCACCTGTAGGTCACAGCCAGAGCCACAGCCAGTCAGGGGAGGACTTGGTTACATTGCGTGAACCGA
>hit2_pert1_chr9:110302071-110302242_DMBX1_M5286_1.02
AGGACCGGATCAACTAAGAAAAAAAGAATGTCCCCAGATTAGACCTTCAGTTTAATTCAGTCCTTCTGAGACGCCCCCAGCCCAGGAAAGACTAAAGAATCTATTCCTTAGAAATGTAAACCAACTCCATTCCACCACCTGTAGGTCACAGCCAGAGCCACAGCCAGTCAGGGGAGGACTTGGTTACATTGCGTGAACCGA
>hit2_pert1_chr9:110302071-110302242_DMBX1_M5983_1.02
AGGACCGGATCAACTAAGAAAAAAAGAATGTCCCCAGATTAGACCTTCAGTTTAATTCAGTCCTTCTGAGACGCCCCCAGCCCAGGAAAGACTAAAGAATCTATTCCTTAGAAATGTAAACCAACTCCATTCCACCACCTGTAGGTCACAGCCAGAGCCACAGCCAGTCAGGGGAGGACTTGGTTACATTGCGTGAACCGA
>hit1_pert1_chr9:110302071-110302242_FOSL1_M6231_1.02
AGGACCGGATCAACTAAGAAAAAAAGAATGTCCCCAGATTAGACCTTCAGTTTAATTCAGTCCTTCTGAGACGCCCCCAGCCCAGGAAAGGTAATTTGATTACTTCCTTAGAAATGTAAACCAACTCCATTCCACCACCTGTAGGTCACAGCCAGAGCCACAGATTCTTTAGTGAGGACTTGGTTACATTGCGTGAACCGA
>hit2_pert1_chr9:110302071-110302242_PHOX2B_3
AGGACCGGATCAACTAAGAAAAAAAGAATGTCCCCAGATTAGACCTTCAGTTTAATTCAGTCCTTCTGAGACGCCCCCAGCCCAGGAAAGGACTAAAGAATCCTTCCTTAGAAATGTAAACCAACTCCATTCCACCACCTGTAGGTCACAGCCAGAGCCACAGCCAGTCAGGGGAGGACTTGGTTACATTGCGTGAACCGA
>hit1_pert1_chr9:110399958-110400129_DMRT2_1
AGGACCGGATCAACTGCTGCGCTGCCTGCCGGGCGGCCTCGGGAACTGACCAGGCCGCGTGTGAGCGCCGGGATTCCTGATCCTGCCTTAAATATGCCGGTTATTTTTATCTCCCTACGTCAGGCAGCGAAGGCCATCCCACCGGTGGCCCAGGCGGCTGCTACTTGTAGATTCTTTAGTGTCGGGCATTGCGTGAACCGA
>hit1_pert1_chr9:110399958-110400129_DMRT2_M3118_1.02
AGGACCGGATCAACTGCTGCGCTGCCTGCCGGGCGGCCTCGGGAACTGACCAGGCCGCGTGTGAGCGCCGGGATTCCTGATCCTGCCTTAAATATGCCGGTTATTTTTATCTCCCTACGTCAGGCAGCGAAGGCCATCCCACCGGTGGCCCAGGCGGCTGCTACTGTAGATTCTTTAGTAGTCGGGCATTGCGTGAACCGA
>hit1_pert1_chr9:110399958-110400129_STAT_disc6
AGGACCGGATCAACTGCTGCGCTGCCTGCCGGGCGGCCTCGGGAACTGACCAGGCCGCGTGTGAGCGCCGGGATTCCTGTTCTTTAGTTAAATATGCCGGTTATTTTTATCTCCCTACGTCAGGCAGCGAAGGCCATCCCACCGGTGGCCCAGGCGGCTGCTACACAATGTTTCCCTTTAGTCGGGCATTGCGTGAACCGA
>hit1_pert1_chr9:110512103-110512274_CEBPZ_M6174_1.02
AGGACCGGATCAACTACAGCAGGCAGTCTATGCACAAAGGCAGGATCTCCTGCTTGCCCCTCTGCTGTGGGTTTGGAACAGGGCACCAGACTGGAGCCCTGAAGCCAGCCACGCCCACGCTGTAACAGGACACTTTCTTCTACGCTGACCCAAACTAAAGAATCAGTTGCATCACTTCCTCTGGCACATTGCGTGAACCGA
>hit1_pert1_chr9:110512103-110512274_STAT_disc6
AGGACCGGATCAACTACAGCAGGCAGTCTATGCACAAACTAAAGAACTCCTGCTTGCCCCTCTGCTGTGGGTTTGGAACAGGGCACCAGACTGGAGCCCTGAAGCCAGCCACGCCCACGCTGTAACAGGACACTTTCTTCTACGCTGACCCAAAGCCAATGGGCAGTTGCATCACTTCCTCTGGCACATTGCGTGAACCGA
>hit1_pert1_chr9:110857574-110857745_NANOG_disc2
AGGACCGGATCAACTAAATGGTGGAATCACCTATCCATGGTCACACACTTGGGACTCACAGCCAGGTCAGAACTGTGCAAATCTCCTTTTACTCTAGGATGTTGTCTCCTTGACTAAAGAATCTACAAGGTCATATAACTGCTCTCACAGCTTTCCTACCTGCCCTTGCCACTCAAGGGAATTCTACATTGCGTGAACCGA
>hit1_pert1_chr9:110857574-110857745_SIN3A_disc3
AGGACCGGATCAACTAAATGGTGGAATCACGATTCTTTAGTCACACACTTGGGACTCACAGCCAGGTCAGAACTGTGCAAATCTCCTTTTACTCTAGGATGTTGTCTCCTTGATGAAGCAGAAAGGAAGGTCATATAACTGCTCTCACAGCTTTCCTACCTGCCCTTGCCACTCAAGGGAATTCTACATTGCGTGAACCGA
>hit1_pert1_chr8:128822478-128822649_NKX3-1_6
AGGACCGGATCAACTTCATGACTCTGGAAATTCCATACATACTTTCTGCATTAGGAAGACATTCTCTGCATGCTGATCTCGTTAAAAAGGAAAAGCCAAGGAGCATCCTGCACCTCCCTCCTGTAAGCGAGCTTTGCAAATGGTAAACTAGATCCTGAAAGGCAACTAAAGAAAAGCTTTTAATGGCATTGCGTGAACCGA
>hit1_pert1_chr8:128822478-128822649_NKX3-2_3
AGGACCGGATCAACTTCATGACTCTGGAAATTCCATACATACTTTCTGCATTAGGAAGACATTCTCTGCATGCTGATCTCGTTAAAAAGGAAAAGCCAAGGAGCATCCTGCACCTCCCTCCTGTAAGCGAGCTTTGCAAATGGTAAACTAGATCCTGAAAGGCAACTAAAGAAAAGCTTTTAATGGCATTGCGTGAACCGA
>hit1_pert1_chr8:128219358-128219529_CTCFL_disc1
AGGACCGGATCAACTTCTACCTCAAACACAAATCCCTCAATTGACCAATTCTTTAGTCCCTTCTATGAATTTGGCGCTGATAGCTGTGATCTGCCCAGCACAGTGGGGAAAACACAAAATTTACAGATCAGGCATGTCCGGGCTCAGATTCCTACTCCAGCACCTGGTGGCCAAGGGACCCCAACTCATTGCGTGAACCGA
>hit2diff_1_pert1_chr8:128219358-128219529_CTCF_M4592_1.02
AGGACCGGATCAACTTCTACCTCAAACACAAATCCCTCAATTGACCACAGGGGGCGCCCCTTCTATGAATTTGGCGCTGATAGCTGTGATCTGCCCAGCACAGTGGGGAAAACACAAAATTTACAGATCAGGCATGTCCGGGCTCAGATTCCATCATTTGTAGATTCTTTAGTAGGGACCCCAACTCATTGCGTGAACCGA
>hit2diff_2_pert1_chr8:128219358-128219529_CTCF_M4592_1.02
AGGACCGGATCAACTTCTACCTCAAACACAAATCCCTCAAACTAAAGAATCTACAAATGATTCTATGAATTTGGCGCTGATAGCTGTGATCTGCCCAGCACAGTGGGGAAAACACAAAATTTACAGATCAGGCATGTCCGGGCTCAGATTCCTACTCCAGCACCTGGTGGCCAAGGGACCCCAACTCATTGCGTGAACCGA
>hit2diff_pert1_chr8:128219358-128219529_CTCF_M4592_1.02
AGGACCGGATCAACTTCTACCTCAAACACAAATCCCTCAAACTAAAGAATCTACAAATGATTCTATGAATTTGGCGCTGATAGCTGTGATCTGCCCAGCACAGTGGGGAAAACACAAAATTTACAGATCAGGCATGTCCGGGCTCAGATTCCATCATTTGTAGATTCTTTAGTAGGGACCCCAACTCATTGCGTGAACCGA
>hit1_pert1_chr8:128284887-128285058_CEBPZ_M6174_1.02
AGGACCGGATCAACTGGTCCCTTCCCACAACCAATCAGGCTGGCTGCGGGCCAAGTCTTCCTTTGTATAGGAGTATAACTTTGTAACTTCAGGTTAGCCTCTGATTGGTCGTTTTTCACGACCAATCAGACGTTTGCATATGGTGTAACTTTGTAACTTTGCTTCGGGCGATTCTTTAGTCCCTACCATTGCGTGAACCGA
>hit2_pert1_chr8:128284887-128285058_NFIA_M5662_1.02
AGGACCGGATCAACTGGTCCCTTCCCACAACCAATCAGGACTAAAGAATCTACAGTCTTCCTTTGTATAGGAGTATAACTTTGTAACTTCAGGTTAGCCTCTGATTGGTCGTTTTTCACGACCAATCAGACGTTTGCATATGGTGTAACTTTGTAACTTTGCTTCGGGCTCTGATTGGTTCCCTACCATTGCGTGAACCGA
>hit2_pert1_chr8:128284887-128285058_NFIB_1
AGGACCGGATCAACTGGTCCCTTCCCACAACCAATCAGGACTAAAGAATCTACAGTCTTCCTTTGTATAGGAGTATAACTTTGTAACTTCAGGTTAGCCTCTGATTGGTCGTTTTTCACGACCAATCAGACGTTTGCATATGGTGTAACTTTGTAACTTTGCTTCGGGCTCTGATTGGTTCCCTACCATTGCGTGAACCGA
>hit1_pert1_chr8:128284887-128285058_TRIM28_M3835_1.02
AGGACCGGATCAACTGGTCCCTTCCCACAACCAATCAGGCTTTCTTTAGTCCAAGTCTTCCTTTGTATAGGAGTATAACTTTGTAACTTCAGGTTAGCCTCTGATTGGTCGTTTTTCACGACCAATCAGACGTTTGCATATGGTGTAACTTTGTAACTTTGCTTCGGGCTCTGATTGGTTCCCTACCATTGCGTGAACCGA
>hit1_pert1_chr12:7940244-7940415_KLF15_M6321_1.02
AGGACCGGATCAACTGTAGTAAGTCGGCCTTCCAGCCACCAGCCCCTTCCCTTTGGTCTTTCACTCCGGAGGCTCTTACCCTAGACACAATGGGACAGACTAAAGAATCTACAAAAATTCAGCTCAGGCTTTTATGCAAAGACCCCCTTCTGCAAAGAACAAAGCTTCTGGTACCTGCCCTTTGGACATTGCGTGAACCGA
>hit1_pert1_chr12:7940244-7940415_TCF7L2_M5596_1.02
AGGACCGGATCAACTGTAGTAAGTCGGCCTTCCAGCCACCAGCCCCACTAAAGAATCTACACACTCCGGAGGCTCTTACCCTAGACACAATGGGACAGGGAGCGGGGGATGGGGGAATTCAGCTCAGGCTTTTATGCAAAGACCCCCTTCTGCAAAGAACAAAGCTTCTGGTACCTGCCCTTTGGACATTGCGTGAACCGA
>hit1_pert1_chr12:7940244-7940415_TCF7L2_known7
AGGACCGGATCAACTGTAGTAAGTCGGCCTTCCAGCCACCAGCCCCTGTAGATTCTTTAGTCACTCCGGAGGCTCTTACCCTAGACACAATGGGACAGGGAGCGGGGGATGGGGGAATTCAGCTCAGGCTTTTATGCAAAGACCCCCTTCTGCAAAGAACAAAGCTTCTGGTACCTGCCCTTTGGACATTGCGTGAACCGA
>hit1_pert1_chr12:7940244-7940415_ZIC5_M2259_1.02
AGGACCGGATCAACTGTAGTAAGTCGGCCTTCCAGCCACCAGCCCCTTCCCTTTGGTCTTTCACTCCGGAGGCTCTTACCCTAGACACAATGGGACAGGGAGCGGGGGATGGGGGAATTCAGCTCAGGCTTTTATGCAAAAGATTCTTTAGTCAAAGAACAAAGCTTCTGGTACCTGCCCTTTGGACATTGCGTGAACCGA
>hit1_pert1_chr12:17173795-17173966_BCL6_M6136_1.02
AGGACCGGATCAACTAAACTAGCTTCAAACTAGAGCAATTAGGTGGGTAATTGCCCTAGTGTGAACTTAGCCTTAAAAGCTTATTCTATGAAACTAGAGTAAATTTGAGAGATCATTTGTAGATTCTTTAGTCACCTCATTGTTCTCATGCATTAGGCTAATGTTGCTTTGCTTGGGTTCACTTCACATTGCGTGAACCGA
>hit1_pert1_chr12:17173795-17173966_GBX2_5
AGGACCGGATCAACTAAACTAGCTTCAAACTAGACTAAAGAATTGGGTAATTGCCCTAGTGTGAACTTAGCCTTAAAAGCTTATTCTATGAAACTAGAGTAATTAGACTTACTTCTTCTGTCTTTTTTTCTTCACCTCATTGTTCTCATGCATTAGGCTAATGTTGCTTTGCTTGGGTTCACTTCACATTGCGTGAACCGA
>hit1_pert1_chr12:17173795-17173966_GBX2_M6021_1.02
AGGACCGGATCAACTAAACTAGCTTCAAACTAGATTCTTTAGTTGGGTAATTGCCCTAGTGTGAACTTAGCCTTAAAAGCTTATTCTATGAAACTAGAGTAATTAGACTTACTTCTTCTGTCTTTTTTTCTTCACCTCATTGTTCTCATGCATTAGGCTAATGTTGCTTTGCTTGGGTTCACTTCACATTGCGTGAACCGA
>hit1_pert1_chr9:110252110-110252281_BHLHE40_disc2
AGGACCGGATCAACTCTCCCATGCCCCGCCCCTCCCTTTCTTCTCTCCGCCCCCCCCGAGGCTCCCTTCCATCGTTGCTATGGCAGCTAAATCAACAAACTCGGCGCACGTGGGGGCGGGGGAGGGGAAGGAGACTAAAGAATCTACAAAGGCCGGGCCGTGACGCCAGCCAGGCAGCTGGCGGGCCATTGCGTGAACCGA
>hit1_pert1_chr9:110252110-110252281_HIF1A_1
AGGACCGGATCAACTCTCCCATGCCCCGCCCCTCCCTTTCTTCTCTCCGCCCCCCCCGAGGCTCCCTTCCATCGTTGCTATGGCAGCTAAATCAACAAACTCGGACTAAAGAATCTCGGGGGAGGGGAAGGAGGGGCGCGGGCGGGGCTGGGCCGGGCCGTGACGCCAGCCAGGCAGCTGGCGGGCCATTGCGTGAACCGA
>hit1_pert1_chr9:110252110-110252281_HIF1A_2
AGGACCGGATCAACTCTCCCATGCCCCGCCCCTCCCTTTCTTCTCTCCGCCCCCCCCGAGGCTCCCTTCCATCGTTGCTATGGCAGCTAAATCAACAAACTCGACTAAAGAATCTACGGGGGAGGGGAAGGAGGGGCGCGGGCGGGGCTGGGCCGGGCCGTGACGCCAGCCAGGCAGCTGGCGGGCCATTGCGTGAACCGA
>hit1_pert1_chr9:110252110-110252281_MXI1_M4678_1.02
AGGACCGGATCAACTCTCCCATGCCCCGCCCCTCCCTTTCTTCTCTCCGCCCCCCCCGAGGCTCCCTTCCATTGTAGATTCTTTAGTTAAATCAACAAACTCGGCGCACGTGGGGGCGGGGGAGGGGAAGGAGGGGCGCGGGCGGGGCTGGGCCGGGCCGTGACGCCAGCCAGGCAGCTGGCGGGCCATTGCGTGAACCGA
>hit2diff_1_pert1_chr9:110252110-110252281_SP8_1
AGGACCGGATCAACTCTCCCATACTAAAGAATCTCCTTTCTTCTCTCCGCCCCCCCCGAGGCTCCCTTCCATCGTTGCTATGGCAGCTAAATCAACAAACTCGGCGCACGTGGGGGCGGGGGAGGGGAAGGAGGGGCGCGGGCGGGGCTGGGCCGGGCCGTGACGCCAGCCAGGCAGCTGGCGGGCCATTGCGTGAACCGA
>hit2diff_2_pert1_chr9:110252110-110252281_SP8_1
AGGACCGGATCAACTCTCCCATGCCCCGCCCCTCCCTTTCTTCTCTCCGCCCCCCCCGAGGCTCCCTTCCATCGTTGCTATGGCAGCTAAATCAACAAACTCGGCGCACGAGATTCTTTAGTAGGGGAAGGAGGGGCGCGGGCGGGGCTGGGCCGGGCCGTGACGCCAGCCAGGCAGCTGGCGGGCCATTGCGTGAACCGA
>hit2diff_pert1_chr9:110252110-110252281_SP8_1
AGGACCGGATCAACTCTCCCATACTAAAGAATCTCCTTTCTTCTCTCCGCCCCCCCCGAGGCTCCCTTCCATCGTTGCTATGGCAGCTAAATCAACAAACTCGGCGCACGAGATTCTTTAGTAGGGGAAGGAGGGGCGCGGGCGGGGCTGGGCCGGGCCGTGACGCCAGCCAGGCAGCTGGCGGGCCATTGCGTGAACCGA
>hit1_pert1_chr9:110252110-110252281_ZNF219_M6553_1.02
AGGACCGGATCAACTCTCCCATGCCCCGCCCCTCCCTTTCTTCTCAGATTCTTTAGTGAGGCTCCCTTCCATCGTTGCTATGGCAGCTAAATCAACAAACTCGGCGCACGTGGGGGCGGGGGAGGGGAAGGAGGGGCGCGGGCGGGGCTGGGCCGGGCCGTGACGCCAGCCAGGCAGCTGGCGGGCCATTGCGTGAACCGA
>hit1_pert1_chr8:128746290-128746461_CTCF_M4592_1.02
AGGACCGGATCAACTCTCCTGCTCCTGCCCCCACCTGACCCCCGCCCTCGTTGACATCCAGGCGCGATGATCTCTGACTAAAGAATCTACAAATGATACTTTACTTTCGCAAACCTGAACGCGGGTGCTGCCCAGAGAGGGGGCGGAGGGAAAGACGCTTTGCAGCAAAATCCAGCATAGCGATTGCATTGCGTGAACCGA
>hit1_pert1_chr8:128746290-128746461_TP73_M6117_1.02
AGGACCGGATCAACTCTCCTGCTGTAGATTCTTTAGTACCCCCGCCCTCGTTGACATCCAGGCGCGATGATCTCTGCTGCCAGTAGAGGGCACACTTACTTTACTTTCGCAAACCTGAACGCGGGTGCTGCCCAGAGAGGGGGCGGAGGGAAAGACGCTTTGCAGCAAAATCCAGCATAGCGATTGCATTGCGTGAACCGA
>hit1_pert1_chr8:128748376-128748547_CTCFL_disc1
AGGACCGGATCAACTCCTGCCTCGAGAAGGGCAGGGCTTCTCAGAGGCTTGGCGGGAAAAAGAACGGAGGGAGGGATCGCGCTGAGTATAAAAGCCGGTTTTCGGGGCTTTATCTAACTCGCTGTAGTAATTCCAGCGAGAGGATTCTTTAGTGAGCGGGCGGCCGGCTAGGGTGGAAGAGCCGGGCATTGCGTGAACCGA
>hit1_pert1_chr8:128748376-128748547_E2F1_M3133_1.02
AGGACCGGATCAACTCCTGCCTCGAGAAGGGCAGGGCTTCTCAGAGGCTACTAAAGAATCTACACGGAGGGAGGGATCGCGCTGAGTATAAAAGCCGGTTTTCGGGGCTTTATCTAACTCGCTGTAGTAATTCCAGCGAGAGGCAGAGGGAGCGAGCGGGCGGCCGGCTAGGGTGGAAGAGCCGGGCATTGCGTGAACCGA
>hit1_pert1_chr8:128748376-128748547_E2F3_M2271_1.02
AGGACCGGATCAACTCCTGCCTCGAGAAGGGCAGGGCTTCTCAACTAAAGAATCTACAAAAGAACGGAGGGAGGGATCGCGCTGAGTATAAAAGCCGGTTTTCGGGGCTTTATCTAACTCGCTGTAGTAATTCCAGCGAGAGGCAGAGGGAGCGAGCGGGCGGCCGGCTAGGGTGGAAGAGCCGGGCATTGCGTGAACCGA
>hit1_pert1_chr8:128748376-128748547_E2F7_M6196_1.02
AGGACCGGATCAACTCCTGCCTCGAGAAGGGCAGGGCTTCTCAGAGGACTAAAGAATCTAAGAACGGAGGGAGGGATCGCGCTGAGTATAAAAGCCGGTTTTCGGGGCTTTATCTAACTCGCTGTAGTAATTCCAGCGAGAGGCAGAGGGAGCGAGCGGGCGGCCGGCTAGGGTGGAAGAGCCGGGCATTGCGTGAACCGA
>hit1_pert1_chr8:128748376-128748547_E2F_known18
AGGACCGGATCAACTCCTGCCTCGAGAAGGGCAGGGCTTCTCAGAGAGATTCTTTAGTAAAGAACGGAGGGAGGGATCGCGCTGAGTATAAAAGCCGGTTTTCGGGGCTTTATCTAACTCGCTGTAGTAATTCCAGCGAGAGGCAGAGGGAGCGAGCGGGCGGCCGGCTAGGGTGGAAGAGCCGGGCATTGCGTGAACCGA
>hit1_pert1_chr8:128748376-128748547_ESRRA_disc4
AGGACCGGATCAACTCCTGCCTCGAGAAGGGCAGGGCTTCTCAGAGGCTTGGCGGGAAAAAGAACGGAGGGAGGGATCGCGCTGAGTATAAAAGCCGGTTTTCGGGGCTTTATCTAACTCGCTGTAGTAATTCCAGCGAGAGGCAACTAAAGAATCTACGCGGCCGGCTAGGGTGGAAGAGCCGGGCATTGCGTGAACCGA
>hit1_pert1_chr8:128748376-128748547_TBPL2_M4010_1.02
AGGACCGGATCAACTCCTGCCTCGAGAAGGGCAGGGCTTCTCAGAGGCTTGGCGGGAAAAAGAACGGAGGGAGGGATCGCGCTGAGACTAAAGAATCTACTTCGGGGCTTTATCTAACTCGCTGTAGTAATTCCAGCGAGAGGCAGAGGGAGCGAGCGGGCGGCCGGCTAGGGTGGAAGAGCCGGGCATTGCGTGAACCGA
>hit1_pert1_chr11:31832760-31832931_BHLHE40_disc2
AGGACCGGATCAACTCTCTGTCATCATCCTCCAGCAAAACACTTCCTCCTGCGCCTGAACCAGAGCGGGAAATGAGGCCGAGCCACGGTTCCCTTTTCAAACCCACTAATCACTCCGCAACATGCAAATGCACCGCTCGCTCTCACACAAAATATTGCTTTATGCAAAGTTTGTAGATTCTTTAGTCATTGCGTGAACCGA
>hit1_pert1_chr11:31832760-31832931_E2F7_M6196_1.02
AGGACCGGATCAACTCTCTGTCATCATCCTCCAGCAAAACACTTCCTCCTGCGCCTGAACACTAAAGAATCTAGAGGCCGAGCCACGGTTCCCTTTTCAAACCCACTAATCACTCCGCAACATGCAAATGCACCGCTCGCTCTCACACAAAATATTGCTTTATGCAAAGCAGCGCCGGGGCCTCGCCATTGCGTGAACCGA
>hit1_pert1_chr12:114101973-114102144_BCL6_M6136_1.02
AGGACCGGATCAACTGACTAAAGAATCTACAAATGATCTCTCAAATGAGATTTTTCCCATCAATTAACACAGGCTTCATAGAAACAGAAAGTATTCCTGGCAGTCTTGCCCTCTTAATACATCATATCTCTAATCCCCGGAGCCCTCTGACCTTACCCATAATCCCTCCTCTTTTGTTCTGCTGCCCATTGCGTGAACCGA
>hit1_pert1_chr12:114101973-114102144_LBX2_1
AGGACCGGATCAACTGAGGAGATTGTGGGAGGGGATATGTAGGGGAGAGATTTTTTTGTAGATTCTTTAGTGGCTTCATAGAAACAGAAAGTATTCCTGGCAGTCTTGCCCTCTTAATACATCATATCTCTAATCCCCGGAGCCCTCTGACCTTACCCATAATCCCTCCTCTTTTGTTCTGCTGCCCATTGCGTGAACCGA
>hit1_pert1_chr12:114101973-114102144_NANOG_disc2
AGGACCGGATCAACTGAGGAGATTGTGGGAGGGGATATGTAGGGGAGAGATTTTTCCCATCAATTAACACAGGCTTCATAGAAACAGAAAGTATTCCTGGCAGTCTTGCCCTCTTAATACATCATATCTCTAATCCCCGGAGCCCTCTGACCTTACCCATAATCCCTCCTGTAGATTCTTTAGTCCCATTGCGTGAACCGA
>hit1_pert1_chr12:114101973-114102144_OTP_M3694_1.02
AGGACCGGATCAACTGAGGAGATTGTGGGAGGGGATATGTAGGGGAGAGATTTTTCCCATCAATTAACACAGGCTTCATAGAAACAGAAAGTATTCCTGGCAGTCTTGCCCTCTTAATACATCATATAGATTCTTTAGTGAGCCCTCTGACCTTACCCATAATCCCTCCTCTTTTGTTCTGCTGCCCATTGCGTGAACCGA
>Overexpressed_hit1_pert1_chr12:114101973-114102144_SOX1_M6129_1.02
AGGACCGGATCAACTGAGGAGATTGTGGGAGGGGATATGTAGGGGAGAGATTTTTCCCATCAATTAACACAGGCTTCATAGAAACAGAAAGTATTCCTGGCAGTCTTGCCCTCTTAATACATCATATCTCTAATCCCCGGAGCCCTCTGACCTTACCCATAATCCCTCCTTGTAGATTCTTTAGTCCATTGCGTGAACCGA
>hit1_pert1_chr13:43167712-43167883_SOX7_4
AGGACCGGATCAACTCTGCAGGAATTGGAAACTGGCTATTCATTTTCAGAAATAACCACTAAAGAATCTACAAATGCTAACTCGGCTGATGAATGCACTATTCTTGTAACTAGGTTGGAGAAGAATTACATGAAGGGTATCATTAAGATGTTAAAATGAATGCATTACATATGTTAACAAGTGTATCATTGCGTGAACCGA
>hit1_pert1_chr13:43167712-43167883_SOX7_M5837_1.02
AGGACCGGATCAACTCTGCAGGAATTGGAAACTGGCTATTCATTTTCAGAAATAACCACTAAAGAATCTACAAATGCTAACTCGGCTGATGAATGCACTATTCTTGTAACTAGGTTGGAGAAGAATTACATGAAGGGTATCATTAAGATGTTAAAATGAATGCATTACATATGTTAACAAGTGTATCATTGCGTGAACCGA
>hit2_pert1_chr14:29859573-29859744_LHX2_3
AGGACCGGATCAACTGAAAACTTGACAAAAGGAAATGCTCCCTGCTGAAAATTTTCTTAGCCTGTTGCACAAAAGATGAAGTTTGTTTAAGAAATTGCTGCTAAAGAAAGCGTCAACACTAAAGAATCTACATATGGAACCTGTGCCGTATAACAGCTTAATTGATGTTAATGTTTGTCTAATTGGCATTGCGTGAACCGA
>hit2_pert1_chr14:29859573-29859744_LHX9_M5598_1.02
AGGACCGGATCAACTGAAAACTTGACAAAAGGAAATGCTCCCTGCTGAAAATTTTCTTAGCCTGTTGCACAAAAGATGAAGTTTGTTTAAGAAATTGCTGCTAAAGAAAGCGTCAACACTAAAGAATCTACATATGGAACCTGTGCCGTATAACAGCTTAATTGATGTTAATGTTTGTCTAATTGGCATTGCGTGAACCGA
>hit1_pert1_chr18:49573351-49573522_PRRX1_4
AGGACCGGATCAACTAGGCCTGGGAGTCAGGGCCTAATCCTGAGGTGTTTTTCAATAGCACCAGCTGTCCGGAGCCTGAAAGGCGTGGCAAATTACACCATTATTAGAGTGAAATGGTATGGCACTAAAGAATCTTTGTGGGCTTTAGACACAGGTGTTCATAAAAGGCTGAACGTGCACTCCTAACATTGCGTGAACCGA
>hit1_pert1_chr18:49573351-49573522_TCF3_2
AGGACCGGATCAACTAGGCCTGGGAGTCAGGGCCTAATCCTGAGGTGTTTTTCAATAGCACCAGCTGTCCGGAGCCTGAAAGGCGTGGCAAATTACACCATTATTAGAGTGAAATGGTATGGCTAAGCTAATTATTTGTGGGCTTTACTAAAGAATCTACAAAAAAGGCTGAACGTGCACTCCTAACATTGCGTGAACCGA
>hit1_pert1_chr18:53019258-53019429_BX088580.2_M6121_1.02
AGGACCGGATCAACTCCTAATCTAAATTCTAATCACCATGTCACTCACAACAGACTTAGGGATGCTTCACTAACACATGTAGATTCTTTAGTATACTCTAAATAGGCCAATTATGACTCTGCCCCTGTTCCCTGGTTAACCCGCTGAGAACTGAAAAATTTCACAAGGCAGTCACCAACTAAAACACATTGCGTGAACCGA
>hit1_pert1_chr18:53019258-53019429_POU3F2_1
AGGACCGGATCAACTCCTAATCTAAATTCTAATCACCATGTCACTCACAACAGACTTAGGGATGCTTCACTAACACACTATTACTAAAGAATCTACAATAAATAGGCCAATTATGACTCTGCCCCTGTTCCCTGGTTAACCCGCTGAGAACTGAAAAATTTCACAAGGCAGTCACCAACTAAAACACATTGCGTGAACCGA
>Overexpressed_hit1_pert1_chr18:53019258-53019429_SOX1_M6129_1.02
AGGACCGGATCAACTCCTAATCTAAATTCTAATCACCATGTCACTCACAACAGACTTAGGGATGCTTCACTAACACATGTAGATTCTTTAGTATACTCTAAATAGGCCAATTATGACTCTGCCCCTGTTCCCTGGTTAACCCGCTGAGAACTGAAAAATTTCACAAGGCAGTCACCAACTAAAACACATTGCGTGAACCGA
>Overexpressed_hit1_pert1_chr18:53019258-53019429_SOX1_M6134_1.02
AGGACCGGATCAACTCCTAATCTAAATTCTAATCACCATGTCACTCACAACAGACTTAGGGATGCTTCACTAACACATGTAGATTCTTTAGTATACTCTAAATAGGCCAATTATGACTCTGCCCCTGTTCCCTGGTTAACCCGCTGAGAACTGAAAAATTTCACAAGGCAGTCACCAACTAAAACACATTGCGTGAACCGA
>hit1_pert1_chr2:8782591-8782762_CDC5L_1
AGGACCGGATCAACTATCTGTGCTGCAAGCTCTGGGGTCCCTTACATTGGTCATCCTGAAACAAAGCTGAAGGCAGATTCCAGCCGGTTTTCCATTCACTATTCATTCAGAGGTCCACCCGCTCCATATGCATTCAGCCAACTGAGATTCTTTAGTAGGGCCTTCTCCCAGAATTGACATGGTAATCATTGCGTGAACCGA
>hit1_pert1_chr2:8782591-8782762_HBP1_1
AGGACCGGATCAACTATCTGTGCTGCAAGCTCTGGGGTCCCTTACATTGGTCATCCTGAAACAAAGCTGAAGGCAGATTCCAGCCGGTTTTCCATTCTTGTAGATTCTTTAGTTCCACCCGCTCCATATGCATTCAGCCAACTGCTGTGTTAAATCAGGGCCTTCTCCCAGAATTGACATGGTAATCATTGCGTGAACCGA
>hit1_pert1_chr1:62054476-62054647_CTCF_M4592_1.02
AGGACCGGATCAACTACTGCCCCCAGCTCATCCTGGCAGCTGAAGAGTTAAATCATTTGTAGATTCTTTAGTTTGGCCAACCTGCGGGAACCCCAGCTCACATAAGGTGAGGGTGAATGGGGTGGGTGTGGACTGTCTCCATGAAGAGGACAAGGTTCTCAAGTGGCTTTGTCTTCCCACCCCCAACATTGCGTGAACCGA
>hit1_pert1_chr1:62054476-62054647_NANOG_disc2
AGGACCGGATCAACTACTGCCCCCAGCTCATCCTGGCAGCTGAAGAGTTAATCTGCTGCCACCTAGTGGTTCTTGGCCAACCTGCGGGAACCCCAGCTCACATAAGGTGAGGGTGAATGGGGTGGGTGTGGACTGTCTCCATGAAGAGGACAAGGTTCTCAAGTTGTAGATTCTTTAGTCCCCCAACATTGCGTGAACCGA
>hit1_pert1_chr1:62054476-62054647_NKX2-2_2
AGGACCGGATCAACTACTGCCCCCAGCTCATCCTGGCAGCTGAAGAGTTAATCTGCTGCCACCTAGTGGTTCTTGGCCAACCTGCGGGAACCCCAGCTCACATAAGGTGAGGGTGAATGGGGTGGGTGTGGACTGTCTCCATGAAGAGGACAATTTGTAGATTCTTTAGTGTCTTCCCACCCCCAACATTGCGTGAACCGA
>hit1_pert1_chr1:62054476-62054647_NKX2-4_1
AGGACCGGATCAACTACTGCCCCCAGCTCATCCTGGCAGCTGAAGAGTTAATCTGCTGCCACCTAGTGGTTCTTGGCCAACCTGCGGGAACCCCAGCTCACATAAGGTGAGGGTGAATGGGGTGGGTGTGGACTGTCTCCATGAAGAGGACAAGTTGTAGATTCTTTAGTGTCTTCCCACCCCCAACATTGCGTGAACCGA
>hit1_pert1_chr1:62054476-62054647_NKX2-5_M1052_1.02
AGGACCGGATCAACTACTGCCCCCAGCTCATCCTGGCAGCTGAAGAGTTAATCTGCTGCCACCTAGTGGTTCTTGGCCAACCTGCGGGAACCCCAGCTCACATAAGGTGAGGGTGAATGGGGTGGGTGTGGACTGTCTCCATGAAGAGGACAAGGTTCATTCTTTAGTTTGTCTTCCCACCCCCAACATTGCGTGAACCGA
>hit1_pert1_chr1:62054476-62054647_NKX2-5_M3634_1.02
AGGACCGGATCAACTACTGCCCCCAGCTCATCCTGGCAGCTGAAGAGTTAATCTGCTGCCACCTAGTGGTTCTTGGCCAACCTGCGGGAACCCCAGCTCACATAAGGTGAGGGTGAATGGGGTGGGTGTGGACTGTCTCCATGAAGAGGACAAGGTTCTTCTTTAGTTTTGTCTTCCCACCCCCAACATTGCGTGAACCGA
>hit1_pert1_chr2:103909719-103909890_DMRT2_1
AGGACCGGATCAACTCTTCAAAGGCCTCCTTGCTTCTTGCCTTAATCCAGTGCACTGAGACCTCCAGTTCAAAGAACTTTCCTTAAACCCTCTTCTTAAACGGCAACCCAAACTTTTTTTCTTTCCTTTCCTTGTAGATTCTTTAGTAGCTCCGTTGCGTGGCGATTGGGCTCGGCCGATCCGCTCCATTGCGTGAACCGA
>hit1_pert1_chr2:103909719-103909890_DMRT2_M3118_1.02
AGGACCGGATCAACTCTTCAAAGGCCTCCTTGCTTCTTGCCTTAATCCAGTGCACTGAGACCTCCAGTTCAAAGAACTTTCCTTAAACCCTCTTCTTAAACGGCAACCCAAACTTTTTTTCTTTCCTTTCCTGTAGATTCTTTAGTCAGCTCCGTTGCGTGGCGATTGGGCTCGGCCGATCCGCTCCATTGCGTGAACCGA
>hit1_pert1_chr2:151184377-151184548_NANOG_disc2
AGGACCGGATCAACTATTCAAAAGCTTTTCTTTTTCTTTTACTCGTGAGCCTCTGCAATTGAGGCAGAACTGCAATCTACCAGCAGCATGTAGATTCTTTAGTTTTCAGGAGGCTGGCGAGCAGTGTGAGTCCTTCCTAATTAGCCTGCGGACCAATGAAATAGTTCTTTGAGCCAGGAGAGGCTGCATTGCGTGAACCGA
>hit1_pert1_chr2:151184377-151184548_SOX11_M5834_1.02
AGGACCGGATCAACTATTCAAAAGCTTTTCTTTTTCTTTTACTCGTGAGCCTCTGCAATTGAGGCAGAACTGCAATCTACCAGCAGCAGCCTTTGTTCTGGCCTTTCAGGAGGCTGGCGAGCAGTGTGAGTCCTTCCTAATTAGCCTGCGGTTGTAGATTCTTTAGTTTTGAGCCAGGAGAGGCTGCATTGCGTGAACCGA
>hit1_pert1_chr2:151184377-151184548_SOX4_2
AGGACCGGATCAACTATTCAAAAGCTTTTCTTTTTCTTTTACTCGTGAGCCTCTGCAATTGAGGCAGAACTGCAATCTACCAGCAGCAGCCTTTGTTCTGGCCTTTCAGGAGGCTGGCGAGCAGTGTGAGTCCTTCCTAATTAGCCTGCGGTTGTAGATTCTTTAGTTTTGAGCCAGGAGAGGCTGCATTGCGTGAACCGA
>Overexpressed_hit1_pert1_chr2:151184377-151184548_SOX1_M5824_1.02
AGGACCGGATCAACTATTCAAAAGCTTTTCTTTTTCTTTTACTCGTGAGCCTCTGCAATTGAGGCAGAACTGCAATCTACCAGCAGCAGCCTTTGTTCTGGCCTTTCAGGAGGCTGGCGAGCAGTGTGAGTCCTTCCTAATTAGCCTGCGTTTGTAGATTCTTTAGTTTTGAGCCAGGAGAGGCTGCATTGCGTGAACCGA
>Overexpressed_hit1_pert1_chr2:151184377-151184548_SOX1_M5831_1.02
AGGACCGGATCAACTATTCAAAAGCTTTTCTTTTTCTTTTACTCGTGAGCCTCTGCAATTGAGGCAGAACTGCAATCTACCAGCAGCAGCCTTTGTTCTGGCCTTTCAGGAGGCTGGCGAGCAGTGTGAGTCCTTCCTAATTAGCCTGCGTTTGTAGATTCTTTAGTTTTGAGCCAGGAGAGGCTGCATTGCGTGAACCGA
>hit1_pert1_chr2:174989093-174989264_IRF3_M5572_1.02
AGGACCGGATCAACTGTGTGCATTCAGAAGGAGTAACTGCAGGAAGAGCCCAATGTGCTTTGTTTCTCTGGCCTTTCTTCACAGAAAGATTAATCATCTACTAAAGAATCTACAAATGATGCAAGTGACACAAACTGAACCCTTCAAGCCTTTCCTCATCAGTTTTGTGGTTCTGAATCTAAAAGCCATTGCGTGAACCGA
>hit1_pert1_chr2:174989093-174989264_IRF_known14
AGGACCGGATCAACTGTGTGCATTCAGAAGGAGTAACTGCAGGAAGAGCCCAATGTGCTTTGTTTCTCTGGCCTTTCTTCACAGAAAGATTAATCATCTACTAAAGAATCTACAAATGATGCAAGTGACACAAACTGAACCCTTCAAGCCTTTCCTCATCAGTTTTGTGGTTCTGAATCTAAAAGCCATTGCGTGAACCGA
>hit1_pert1_chr2:174989093-174989264_RFX5_disc3
AGGACCGGATCAACTGTGTGCATTCAGAAGGAGTAACTGCAGGAAGAGCCCAATGTGCTTTGTTTCTCTGGCCTTTCTTCACAGAAAGATTAATCATCTGTGAAATGGAAACGGCAAACAGCAAGTGACACAAACTGAACCCTTCAAGCCTTTCCTTCTTTAGTTTGTGGTTCTGAATCTAAAAGCCATTGCGTGAACCGA
>hit1_pert1_chr20:21216290-21216461_GLI1_M2545_1.02
AGGACCGGATCAACTCTGGTTCCTGCCTTGTAACTTCAGCTTACTGGTTGGACCAGATAATGTTTTACCAAAAGGAAAGGGTGTGTGCTTGCAACATAATTGCCTGGGGGAAAGGTAGCAGAAGTCACCCCGCCACTGTACCCTGGCAGGGCCACATTCTTTAGTATTCTGTGCCAGCCTTGCAGCCATTGCGTGAACCGA
>hit1_pert1_chr20:21216290-21216461_GLI1_M3352_1.02
AGGACCGGATCAACTCTGGTTCCTGCCTTGTAACTTCAGCTTACTGGTTGGACCAGATAATGTTTTACCAAAAGGAAAGGGTGTGTGCTTGCAACATAATTGCCTGGGGGAAAGGTAGCAGAAGTCACCCCGCCACTGTACCCTGGCAGGGCCACATTCTTTAGTATTCTGTGCCAGCCTTGCAGCCATTGCGTGAACCGA
>hit1_pert1_chr20:21216290-21216461_STAT_disc6
AGGACCGGATCAACTCTGGTTCTTTAGTTGTAACTTCAGCTTACTGGTTGGACCAGATAATGTTTTACCAAAAGGAAAGGGTGTGTGCTTGCAACATAATTGCCTGGGGGAAAGGTAGCAGAAGTCACCCCGCCACTGTACCCTGGCAGGGCCACCGTGGGTGGCATTCTGTGCCAGCCTTGCAGCCATTGCGTGAACCGA
>hit1_pert1_chr3:193930684-193930855_HOXA5_3
AGGACCGGATCAACTATCCTTAGCAACCCACACCTTGTGAGTGGGTCAATTGTAGATTCTTTAGTTGTTCTGCCTTTTTGGCCCAGGCGTATTTTGTCAGGTATTCTGCTGTGAGATTAAAGAGTCATTAATCACCCAGGCCTGACGCTGACAAGGTGGCTTTTACAATGAAGTCCACTTCCCTGGCATTGCGTGAACCGA
>hit2_pert1_chr3:193930684-193930855_LHX2_3
AGGACCGGATCAACTATCCTTAGCAACCCACACCTTGTGAGTGGGTACTAAAGAATCTACAGGTTTGTTCTGCCTTTTTGGCCCAGGCGTATTTTGTCAGGTATTCTGCTGTGAGATTAAAGAGTCATTAATCACCCAGGCCTGACGCTGACAAGGTGGCTTTTACAATGAAGTCCACTTCCCTGGCATTGCGTGAACCGA
>hit2_pert1_chr3:193930684-193930855_LHX9_M5598_1.02
AGGACCGGATCAACTATCCTTAGCAACCCACACCTTGTGAGTGGGTACTAAAGAATCTACAGGTTTGTTCTGCCTTTTTGGCCCAGGCGTATTTTGTCAGGTATTCTGCTGTGAGATTAAAGAGTCATTAATCACCCAGGCCTGACGCTGACAAGGTGGCTTTTACAATGAAGTCCACTTCCCTGGCATTGCGTGAACCGA
>hit1_pert1_chr4:113442799-113442970_FOXP4_M3284_1.02
AGGACCGGATCAACTGCTCCGAGCCTTGAGTCAGAAAGTCTCATAGACTTTAAGATGTTAATCCCCAGCATAATCCTTCCTTTGGCGTGTAGGAATAGTGCAGCCACAAGAGTTGTTTTGTACTAAAGAATCTACAAATGTAAAACTCAGCCAGTGGTGAATGGGCTGCCCACTCTCCAATGGTAACATTGCGTGAACCGA
>hit1_pert1_chr4:113442799-113442970_HMGA2_M6280_1.02
AGGACCGGATCAACTGCTCCGAGCCTTGAGTCAGAAAGTCTCATAGACTTTAAGATGTTAATCCCCAGCATAATCCTTCCTTTGGCGTGTAGGAATAGTGCAGCCACAAGAGTTGTTTTGTTATTTTGTAGATTCTTTAGTAAAACTCAGCCAGTGGTGAATGGGCTGCCCACTCTCCAATGGTAACATTGCGTGAACCGA
>hit1_pert1_chr4:113442799-113442970_HOXD13_1
AGGACCGGATCAACTGCTCCGAGCCTTGAGTCAGAAAGTCTCATAGACTTTAAGATGTTAATCCCCAGCATAATCCTTCCTTTGGCGTGTAGGAATAGTGCAGCCACAAGAGTTGTTTTGTTATTTATATTGGACTAAAGAATCTACAAGCCAGTGGTGAATGGGCTGCCCACTCTCCAATGGTAACATTGCGTGAACCGA
>hit1_pert1_chr4:113442799-113442970_OTX1_1
AGGACCGGATCAACTGCTCCGAGCCTTGAGTCAGAAAGTCTCATAGACTTTATTTGTAGATTCTTTAGTATAATCCTTCCTTTGGCGTGTAGGAATAGTGCAGCCACAAGAGTTGTTTTGTTATTTATATTGGCGTTTAATAAAACTCAGCCAGTGGTGAATGGGCTGCCCACTCTCCAATGGTAACATTGCGTGAACCGA
>hit1_pert1_chr4:113442799-113442970_PITX1_3
AGGACCGGATCAACTGCTCCGAGCCTTGAGTCAGAAAGTCTCATAGACTTTAAGATACTAAAGAACAGCATAATCCTTCCTTTGGCGTGTAGGAATAGTGCAGCCACAAGAGTTGTTTTGTTATTTATATTGGCGTTTAATAAAACTCAGCCAGTGGTGAATGGGCTGCCCACTCTCCAATGGTAACATTGCGTGAACCGA
>hit1_pert1_chr5:87240472-87240643_ESRRA_disc4
AGGACCGGATCAACTCTGCCCAATATGTAAAATAACGGAATGAATGGATTCCTTGGAAACAATGATAACAAGACCTGGCTGAGCTAACTGTGACAGCATGTGGTAATTTTCCAGTAGATTCTTTAGTTAAAGGAAACTGGAACACAAAGCATAGACTGCGGGGCGGGCCAGCCTGAATAGCTGCAACATTGCGTGAACCGA
>hit1_pert1_chr5:87240472-87240643_IRF3_M5572_1.02
AGGACCGGATCAACTCTGCCCAATATGTAAAATAACGGAATGAATGGATTCCTTGGAAACAATGATAACAAGACCTGGCTGAGCTAACTGTGACAGCATGTGGTAATTTTCCAGCCCGCTGGCCACTAAAGAATCTACAAATGATAAAGCATAGACTGCGGGGCGGGCCAGCCTGAATAGCTGCAACATTGCGTGAACCGA
>hit1_pert1_chr5:87240472-87240643_IRF_known14
AGGACCGGATCAACTCTGCCCAATATGTAAAATAACGGAATGAATGGATTCCTTGGAAACAATGATAACAAGACCTGGCTGAGCTAACTGTGACAGCATGTGGTAATTTTCCAGCCCGCTGGCCACTAAAGAATCTACAAATGATAAAGCATAGACTGCGGGGCGGGCCAGCCTGAATAGCTGCAACATTGCGTGAACCGA
>hit1_pert1_chr5:87240472-87240643_NANOG_disc2
AGGACCGGATCAACTCTGCCCAATATGTAAAATAACGGAATGAATGGATTCCTTGGAAACAATGATAACAAGACCTGGCTGAGCTAACTGTGACAGCATGTGGTAATTTTCCAGCCCGCTGGCCCTGTAAAGGAAAACTAAAGAATCTACATAGACTGCGGGGCGGGCCAGCCTGAATAGCTGCAACATTGCGTGAACCGA
>hit1_pert1_chr1:204424332-204424503_BCL6_M6136_1.02
AGGACCGGATCAACTCATGACAGGTGCCTGACAGAAGAGGTCAGAGAAGGCCCCGGTTTCCCAGGCTGCCTCCTTTGTTCTCTGCCAATCGCCCAGAGGAATACATTAAGTAAGGAAACTAAAGAATCTACAAATGATCTCTCAAATAGGGGACCGGCAGGGGCGGGGTAGGGCCCAGTGCCTATTCATTGCGTGAACCGA
>hit1_pert1_chr1:204424332-204424503_BHLHE40_disc2
AGGACCGGATCAACTCATGACAGGTGCCTGACAGAAGAGGTCAGAGAAGGCCCCGGTTTCCCAGGCTGCCTCCTTTGTTCTCTGCCAATCGCCCAGAGGAATACATTAAGTAAGGAACAAAGAGAGAAGGGGAAGGGGGTTGGGGAAAGACTAAAGAATCTACAAAGGTAGGGCCCAGTGCCTATTCATTGCGTGAACCGA
>hit1_pert1_chr1:204424332-204424503_KLF15_M6321_1.02
AGGACCGGATCAACTCATGACAGGTGCCTGACAGAAGAGGTCAGAGAAGGCCCCGGTTTCCCAGGCTGCCTCCTTTGTTCTCTGCCAATCGCCCAGAGGAATACATTAAGTAAGGAACAAAGAGAGAAGGGGAAGGGGGTTGGGGAAAGGGGACCGGCACTAAAGAATCTACAAACAGTGCCTATTCATTGCGTGAACCGA
>hit1_pert1_chr1:204424332-204424503_MEIS2_4
AGGACCGGATCAACTCAACTAAAGAATCTGACAGAAGAGGTCAGAGAAGGCCCCGGTTTCCCAGGCTGCCTCCTTTGTTCTCTGCCAATCGCCCAGAGGAATACATTAAGTAAGGAACAAAGAGAGAAGGGGAAGGGGGTTGGGGAAAGGGGACCGGCAGGGGCGGGGTAGGGCCCAGTGCCTATTCATTGCGTGAACCGA
>hit1_pert1_chr1:204424332-204424503_MEIS3_3
AGGACCGGATCAACTCAACTAAAGAATCTGACAGAAGAGGTCAGAGAAGGCCCCGGTTTCCCAGGCTGCCTCCTTTGTTCTCTGCCAATCGCCCAGAGGAATACATTAAGTAAGGAACAAAGAGAGAAGGGGAAGGGGGTTGGGGAAAGGGGACCGGCAGGGGCGGGGTAGGGCCCAGTGCCTATTCATTGCGTGAACCGA
>hit1_pert1_chr1:204424332-204424503_PKNOX2_M5721_1.02
AGGACCGGATCAACTCAAGATTCTTTAGTGACAGAAGAGGTCAGAGAAGGCCCCGGTTTCCCAGGCTGCCTCCTTTGTTCTCTGCCAATCGCCCAGAGGAATACATTAAGTAAGGAACAAAGAGAGAAGGGGAAGGGGGTTGGGGAAAGGGGACCGGCAGGGGCGGGGTAGGGCCCAGTGCCTATTCATTGCGTGAACCGA
>hit1_pert1_chr6:3351324-3351495_HOXB13_M0912_1.02
AGGACCGGATCAACTGAAACCCATGTGAGATGAAAAGTACCCTCAGAATGGCCACAAACAAAGAACTAAAGAATGGCTAATGCCGTTTGTATAGAATTACAGGAAAGAAAGTGAGAGCTAGAGAGGCCCTCGCAGTTAAAGCCCCCAGCTTTTGTGAGGCTCAGGCAGGATGGAAAAAAAATCTCCCATTGCGTGAACCGA
>hit1_pert1_chr6:3351324-3351495_HOXB13_M1041_1.02
AGGACCGGATCAACTGAAACCCATGTGAGATGAAAAGTACCCTCAGAATGGCCACAAACAAAGAACTAAAGAATGGCTAATGCCGTTTGTATAGAATTACAGGAAAGAAAGTGAGAGCTAGAGAGGCCCTCGCAGTTAAAGCCCCCAGCTTTTGTGAGGCTCAGGCAGGATGGAAAAAAAATCTCCCATTGCGTGAACCGA
>hit1_pert1_chr6:3351324-3351495_STAT_disc6
AGGACCGGATCAACTGAAACCCATGTGAGATGAAAAGTACCCTCAGAATGGCCACAAACAAAGACCTCATAAAAGGCTAATGCCGTTTGTATAGAATTACAGGAAAGAAAGTGAGAGCTAGAGAGGCCCTCGCAGTTAAAGCCCCCAGCTTTTGTGAGGCTCACTAAAGAAGGAAAAAAAATCTCCCATTGCGTGAACCGA
>hit1_pert1_chr6:20868942-20869113_ENSG00000250096_M5792_1.02
AGGACCGGATCAACTATGATGTCATCCTTATCAAACTGAATTGGCACCCTGCAGAGTGACAAATAATTTACCCATTCTTTAGTTATCAGCATGGGCCGTGTGTTAGAAGTGACTAGAGTGCTGAGTTTTCACAGTTGAATGCTATGGAACTGCAGAGGTGTATGAAAATGAAAGGGATTGATACTTCATTGCGTGAACCGA
>hit1_pert1_chr6:20868942-20869113_ENSG00000250096_M5794_1.02
AGGACCGGATCAACTATGATGTCATCCTTATCAAACTGAATTGGCACCCTGCAGAGTGACAAATAATTTACCCATTCTTTAGTTATCAGCATGGGCCGTGTGTTAGAAGTGACTAGAGTGCTGAGTTTTCACAGTTGAATGCTATGGAACTGCAGAGGTGTATGAAAATGAAAGGGATTGATACTTCATTGCGTGAACCGA
>hit1_pert1_chr6:20868942-20869113_RUNX3_2
AGGACCGGATCAACTATGATGTCATCCTTATCAAACTGAATTGGCACCCTGCAGAGTGACAAATAATTTACCCATTCTTTAGTTATCAGCATGGGCCGTGTGTTAGAAGTGACTAGAGTGCTGAGTTTTCACAGTTGAATGCTATGGAACTGCAGAGGTGTATGAAAATGAAAGGGATTGATACTTCATTGCGTGAACCGA
>hit1_pert1_chr6:112824499-112824670_E2F_known18
AGGACCGGATCAACTTAGGAGCCGTGCACATCTGAATAACAGTCTTTTCTGCCTAGTGCAATCCTGGATTGTTACAGTCTAGAGGCCAGCCATGCTGTCACCGGCACAAATTGATTTAACCATCAATTGCTGTGGTCATTAAAGCTGTTAAAAGACTAAAGAATCTTGATGAATTGCAACTGAATGCATTGCGTGAACCGA
>hit1_pert1_chr6:112824499-112824670_RFX5_disc3
AGGACCGGATCAACTTAGGAGCCGTGCACATCTGAATAACAGTCTTTTCTGCCTAGTGCAATCCTGGATTGTTACAGTCTAGAGGCCAGCCATGCTGTCACCGGCACAAATTGATTTAACCATCAATTGCTGTGGTCATTAAAGCTGTTAAAAGTCCCCGCCAACTAAAGAAATTGCAACTGAATGCATTGCGTGAACCGA
>hit1_pert1_chr6:112824499-112824670_SCXA_M4850_1.02
AGGACCGGATCAACTTAGGAGCCGTGCACATCTGAATAACAGTCTTTTCTGCCTAGTGCAATCCTGGATTGTTACAGTCTAGAGGCCAGCCATGCTGTCACCGGCACAAATTGATTTAACCATCAATACTAAAGAATCTACAAATGATTAAAAGTCCCCGCCAAACTGATGAATTGCAACTGAATGCATTGCGTGAACCGA
>hit1_pert1_chr6:112824499-112824670_SOX10_9
AGGACCGGATCAACTTAGGAGCCGTGCACATCTGAATAACAGTCTTTTCTGCCTAGTGCAATCCTGGATTGTTACAGTCTAGAGGCCAGCCATGCTGTCACCGGCACAAATTGATTTAACCACTAAAGAATCTACACATTAAAGCTGTTAAAAGTCCCCGCCAAACTGATGAATTGCAACTGAATGCATTGCGTGAACCGA
>hit1_pert1_chr6:112824499-112824670_TCF4_M4849_1.02
AGGACCGGATCAACTTAGGAGCCGTGCACATCTGAATAACAGTCTTTTCTGCCTAGTGCAATCCTGGATTGTTACAGTCTAGAGGCCAGCCATGCTGTCACCGGCACAAATTGATTTAACCATCAATACTAAAGAATCTACAAATGATTAAAAGTCCCCGCCAAACTGATGAATTGCAACTGAATGCATTGCGTGAACCGA
>Overexpressed_hit1_pert1_chr6:112824499-112824670_SOX1_3
AGGACCGGATCAACTTAGGAGCCGTGCACATACTAAAGAATCTACATTCTGCCTAGTGCAATCCTGGATTGTTACAGTCTAGAGGCCAGCCATGCTGTCACCGGCACAAATTGATTTAACCATCAATTGCTGTGGTCATTAAAGCTGTTAAAAGTCCCCGCCAAACTGATGAATTGCAACTGAATGCATTGCGTGAACCGA
>Overexpressed_hit1_pert1_chr6:112824499-112824670_SOX1_M5816_1.02
AGGACCGGATCAACTTAGGAGCCGTGCACATACTAAAGAATCTACATTCTGCCTAGTGCAATCCTGGATTGTTACAGTCTAGAGGCCAGCCATGCTGTCACCGGCACAAATTGATTTAACCATCAATTGCTGTGGTCATTAAAGCTGTTAAAAGTCCCCGCCAAACTGATGAATTGCAACTGAATGCATTGCGTGAACCGA
>Overexpressed_hit1_pert1_chr6:112824499-112824670_SOX1_M5833_1.02
AGGACCGGATCAACTTAGGAGCCGTGCACATACTAAAGAATCTACATTCTGCCTAGTGCAATCCTGGATTGTTACAGTCTAGAGGCCAGCCATGCTGTCACCGGCACAAATTGATTTAACCATCAATTGCTGTGGTCATTAAAGCTGTTAAAAGTCCCCGCCAAACTGATGAATTGCAACTGAATGCATTGCGTGAACCGA
>Overexpressed_hit1_pert1_chr6:112824499-112824670_SOX1_M6088_1.02
AGGACCGGATCAACTTAGGAGCCGTGCACATACTAAAGAATCTACATTCTGCCTAGTGCAATCCTGGATTGTTACAGTCTAGAGGCCAGCCATGCTGTCACCGGCACAAATTGATTTAACCATCAATTGCTGTGGTCATTAAAGCTGTTAAAAGTCCCCGCCAAACTGATGAATTGCAACTGAATGCATTGCGTGAACCGA
>hit1_pert1_chr7:115452929-115453100_HOXA5_3
AGGACCGGATCAACTGCACTAATTAAATGAGGGGTCCACAATACGGCACTAAACATCAGAGTGCGAGAAAGAGTCCAGTGTCCTCAGTGCCTTTGAGAATCGGTGGCCCACTAAAGAATCTACAAGTTGAATTGACTTTCCATTCTGTGAGGAATGAATGGTTCAACTCTCCCTCCTCCCTCCACCCATTGCGTGAACCGA
>hit1_pert1_chr7:115452929-115453100_NFATC1_M1522_1.02
AGGACCGGATCAACTGCACTAATTAAATGAGGGGTCCACAATACGGCACTAAACATCAGAGTGCGAGAAAGAGTCCAGTGTCCTCAGTGCCTTTGAGAATCGGTGGCCCACGCTAATTACCCATTGTTGAATTGACTAAAGAATCTGTGAGGAATGAATGGTTCAACTCTCCCTCCTCCCTCCACCCATTGCGTGAACCGA
>hit1_pert1_chr10:102245393-102245564_BCL6_M6136_1.02
AGGACCGGATCAACTCCACTCATTCATTTCCTTTTAATTAACCCGCATTCCTGGAGGAGAAATATTTATGTTGGCTCCCATAGAGGCAATCCTCAGACACTAAAGAATCTACAAATGATCTCTCAAATGCAAAACAATATCTCTAAAGAGCTCAAGAAGAGAAAATAGGAGAACAAAATGCCATTACATTGCGTGAACCGA
>hit1_pert1_chr10:102245393-102245564_FOXP4_M3284_1.02
AGGACCGGATCAACTCCACTCATTCATTTCCTTTTAATTAACCCGCATTCCTGGAGGAGAAAACTAAAGAATCTACAAATGAGAGGCAATCCTCAGACTGGAAAGAAGGGGGAAGAAAGCCTGTCTTAGCAAAACAATATCTCTAAAGAGCTCAAGAAGAGAAAATAGGAGAACAAAATGCCATTACATTGCGTGAACCGA
>hit2diff_1_pert1_chr20:55841589-55841760_BHLHE40_disc2
AGGACCGGATCAACTCAACCCACCCTCTTCCAACCTCCGGCGCGGATAGCAGGGGCCCCGGGGCGCTCTCCCAGCCTTGTGCGCCCTGGATCGCACAAGAGGCCGCCTCGGGAGCGCCAGAGTGGTACTTTGTAGATTCTTTAGTGAGGAGGAGGAGGAGGAGGACGGGCTTCGAGGGGCCCCTCCCATTGCGTGAACCGA
>hit2diff_2_pert1_chr20:55841589-55841760_BHLHE40_disc2
AGGACCGGATCAACTCAACCCACCCTCTTCCAACCTCCGGCGCGGATAGCAGGGGCCCCGGGGCGCTCTCCCAGCCTTGTGCGCCCTGGATCGCACAAGAACTAAAGAATCTACAAACAGAGTGGTACGCGCTGGGGCCTGGGCGGAGGAGGAGGAGGAGGAGGACGGGCTTCGAGGGGCCCCTCCCATTGCGTGAACCGA
>hit2diff_pert1_chr20:55841589-55841760_BHLHE40_disc2
AGGACCGGATCAACTCAACCCACCCTCTTCCAACCTCCGGCGCGGATAGCAGGGGCCCCGGGGCGCTCTCCCAGCCTTGTGCGCCCTGGATCGCACAAGAACTAAAGAATCTACAAACAGAGTGGTACTTTGTAGATTCTTTAGTGAGGAGGAGGAGGAGGAGGACGGGCTTCGAGGGGCCCCTCCCATTGCGTGAACCGA
>hit1_pert1_chr20:55841589-55841760_ESRRA_disc4
AGGACCGGATCAACTCAACCCACCCTCTTCCAACCTCCGGCGCGGATAGACTAAAGAATCTACCGCTCTCCCAGCCTTGTGCGCCCTGGATCGCACAAGAGGCCGCCTCGGGAGCGCCAGAGTGGTACGCGCTGGGGCCTGGGCGGAGGAGGAGGAGGAGGAGGACGGGCTTCGAGGGGCCCCTCCCATTGCGTGAACCGA
>hit1_pert1_chr21:32887073-32887244_BX088580.2_M6121_1.02
AGGACCGGATCAACTCAGAGTGCACGCCTGGAGGTCTGGAGTGTGGTCCCTGCTGATGCAGCTGCGCTGCCCTCTCACTAAAGAATCTACACCTCCTGCAGCCCGCAGCTGGGTGGAACCACGGGACAAAGCAGACTTTGTTCCAGCGGAAAGCCGATGTTAGGAGTTGGGAGAGATGGAAAGCAACATTGCGTGAACCGA
>hit1_pert1_chr21:32887073-32887244_GLI2_2
AGGACCGGATCAACTCAGAGTGCACGCCTGGAGGTCTGAGATTCTTTAGTTGCTGATGCAGCTGCGCTGCCCTCTCTCTGCAAGAAAAAGGCCTCCTGCAGCCCGCAGCTGGGTGGAACCACGGGACAAAGCAGACTTTGTTCCAGCGGAAAGCCGATGTTAGGAGTTGGGAGAGATGGAAAGCAACATTGCGTGAACCGA
>hit1_pert1_chr21:37477109-37477280_CTCF_M4592_1.02
AGGACCGGATCAACTCCTGAGGAGGCGATCATTTGTAGATTCTTTAGTCCTCAGGGGTGAGAAATCAGGACCACCCAGTGCGAGGAATAACCGGAGCTCTCTGCAACGCTGAAAGAAACTGGCCAGCAACCTAGCTTAAAGGATCCTCACATCTGCGGCGATGACTCTGTGCACAGACCAAGGAAGCATTGCGTGAACCGA
>hit1_pert1_chr21:37477109-37477280_GLI2_1
AGGACCGGATCAACTCCTGAGGAGGCGCACCCCGCCCCCTTGTGGTGGCCTCAGGGGTGAGAAATCAGACTAAAGAATCTACAGGAATAACCGGAGCTCTCTGCAACGCTGAAAGAAACTGGCCAGCAACCTAGCTTAAAGGATCCTCACATCTGCGGCGATGACTCTGTGCACAGACCAAGGAAGCATTGCGTGAACCGA
>hit1_pert1_chr21:37477109-37477280_KLF15_M6321_1.02
AGGACCGGATCAACTCCTGAGGATTTGTAGATTCTTTAGTTGTGGTGGCCTCAGGGGTGAGAAATCAGGACCACCCAGTGCGAGGAATAACCGGAGCTCTCTGCAACGCTGAAAGAAACTGGCCAGCAACCTAGCTTAAAGGATCCTCACATCTGCGGCGATGACTCTGTGCACAGACCAAGGAAGCATTGCGTGAACCGA
>hit1_pert1_chr21:37477109-37477280_SP8_1
AGGACCGGATCAACTCCTGAGGAGGCGCACTAAAGAATCTTGTGGTGGCCTCAGGGGTGAGAAATCAGGACCACCCAGTGCGAGGAATAACCGGAGCTCTCTGCAACGCTGAAAGAAACTGGCCAGCAACCTAGCTTAAAGGATCCTCACATCTGCGGCGATGACTCTGTGCACAGACCAAGGAAGCATTGCGTGAACCGA
>hit1_pert1_chr21:37477109-37477280_ZIC1_1
AGGACCGGATCAACTCCTGAGGAGGCGCACCCCGCCCCCTTGTGGTGGCCTCAGGGGTGAGAAATCAGTTCTTTAGTGTGCGAGGAATAACCGGAGCTCTCTGCAACGCTGAAAGAAACTGGCCAGCAACCTAGCTTAAAGGATCCTCACATCTGCGGCGATGACTCTGTGCACAGACCAAGGAAGCATTGCGTGAACCGA
>hit1_pert1_chr21:37477109-37477280_ZIC2_1
AGGACCGGATCAACTCCTGAGGAGGCGCACCCCGCCCCCTTGTGGTGGCCTCAGGGGTGAGAAATCAGTTCTTTAGTGTGCGAGGAATAACCGGAGCTCTCTGCAACGCTGAAAGAAACTGGCCAGCAACCTAGCTTAAAGGATCCTCACATCTGCGGCGATGACTCTGTGCACAGACCAAGGAAGCATTGCGTGAACCGA
>hit1_pert1_chr21:37477109-37477280_ZIC4_M4149_1.02
AGGACCGGATCAACTCCTGAGGAGGCGCACCCCGCCCCCTTGTGGTGGCCTCAGGGGTGAGAAATCAGTCTTTAGTAGTGCGAGGAATAACCGGAGCTCTCTGCAACGCTGAAAGAAACTGGCCAGCAACCTAGCTTAAAGGATCCTCACATCTGCGGCGATGACTCTGTGCACAGACCAAGGAAGCATTGCGTGAACCGA
>hit1_pert1_chr22:17714994-17715165_BCL6_M6136_1.02
AGGACCGGATCAACTACCTGGGCGCTGGCGACTCCCTCCTGAAGGCCACCCCGAGGGAGTCCAGGAGAAAGAGGAAGGAGACTCCACTAAAGAATCTACAAATGATCTCTCAAATCAGCCCCTCCCACCTCTTCCCAGTGGCTCCACCCCTCTTCCTCAAAGAGCATGGGTGTTCCCTGCCCGCCTCATTGCGTGAACCGA
>hit1_pert1_chr22:17714994-17715165_SP8_1
AGGACCGGATCAACTACCTGGGCGCTGGCGACTCCCTCCTGAAGGCCACCCCGAGGGAGTCCAGGAGAAAGAGGAAGGAGACTCCAGAGGAGGAGAGGATGGGAAGGATGGAGAGCAACTAAAGAATCTTCTTCCCAGTGGCTCCACCCCTCTTCCTCAAAGAGCATGGGTGTTCCCTGCCCGCCTCATTGCGTGAACCGA
>hit1_pert1_chr22:25087329-25087500_RFX5_disc3
AGGACCGGATCAACTAGTTAAGGCAAGGGCCGGCCATTTGCACTTCTTTTGTGGTGGAATGTTCTTTAGTAAGGTGGGGCAGGGCATAGTCACTTCTTTTGTGATTCTTCAGTTACTTCAGGCCTTCTGGGCGTATACGTGCAAGTCACAGGGGATGCGATGGCTTGGCTTGGGCTCAGAGGCCTGCATTGCGTGAACCGA
>hit1_pert1_chr22:25087329-25087500_TEAD4_1
AGGACCGGATCAACTAGTTAAGGCAAGGGCCGGCCATTTGCACTTCTTTTGTGATTCTTTAGTATCAGTTAAGGTGGGGCAGGGCATAGTCACTTCTTTTGTGATTCTTCAGTTACTTCAGGCCTTCTGGGCGTATACGTGCAAGTCACAGGGGATGCGATGGCTTGGCTTGGGCTCAGAGGCCTGCATTGCGTGAACCGA
>hit1_pert1_chr22:29385292-29385463_HOXB13_M0912_1.02
AGGACCGGATCAACTTAAAGCCTGGGCCAGTGTAGGAGGTGCGATGAGTCAAGATCTCTCTCTCTTCCTCCCTCTCTCTCCTGCCGCCCCTCTTTCTCTCATCATCTTCTTAAAGTGTGGTTGTTCTCAGTCTCAATTTCATTAACTTTGACAACTGCGTTTTCTTGATTCTTTAGTCCCCCGGGGCATTGCGTGAACCGA
>hit1_pert1_chr22:29385292-29385463_HOXB13_M1041_1.02
AGGACCGGATCAACTTAAAGCCTGGGCCAGTGTAGGAGGTGCGATGAGTCAAGATCTCTCTCTCTTCCTCCCTCTCTCTCCTGCCGCCCCTCTTTCTCTCATCATCTTCTTAAAGTGTGGTTGTTCTCAGTCTCAATTTCATTAACTTTGACAACTGCGTTTTCTTGATTCTTTAGTCCCCCGGGGCATTGCGTGAACCGA
>hit1_pert1_chr22:29385292-29385463_HOXC13_3
AGGACCGGATCAACTTAAAGCCTGGGCCAGTGTAGGAGGTGCGATGAGTCAAGATCTCTCTCTCTTCCTCCCTCTCTCTCCTGCCGCCCCTCTTTCTCTCATCATCTTCTTAAAGTGTGGTTGTTCTCAGTCTCAATTTCATTAACTTTGACAACTGCGTTTTCTTGATTCTTTAGTCCCCCGGGGCATTGCGTGAACCGA
>hit1_pert1_chr22:29385292-29385463_HOXD13_3
AGGACCGGATCAACTTAAAGCCTGGGCCAGTGTAGGAGGTGCGATGAGTCAAGATCTCTCTCTCTTCCTCCCTCTCTCTCCTGCCGCCCCTCTTTCTCTCATCATCTTCTTAAAGTGTGGTTGTTCTCAGTCTCAATTTCATTAACTTTGACAACTGCGTTTTCTTGATTCTTTAGTCCCCCGGGGCATTGCGTGAACCGA
>hit1_pert1_chr22:29385292-29385463_STAT_disc6
AGGACCGGATCAACTTAAAGCCTGGGCCAGTGTAGGAGGTGCGATGAGTCAAGATCTCTCTCTCTTCTTTAGTCTCTCTCCTGCCGCCCCTCTTTCTCTCATCATCTTCTTAAAGTGTGGTTGTTCTCAGTCTCAATTTCATTAACTTTGACAACTGCGTTTTCTTGTTTTATGAGCCCCCCGGGGCATTGCGTGAACCGA
>Overexpressed_hit1_pert1_chr22:29385292-29385463_SOX1_4
AGGACCGGATCAACTTAAAGCCTGGGCCAGTGTAGGAGGTGCGATGAGTCAAGATCTCTCTCTCTTCCTCCCTCTCTCTCCTGCCGCCCCTCTTTCTCTCATCATCTTCTTAAAGTGTGGTTGTTCTCAGTCACTAAAGAATCTACTTTGACAACTGCGTTTTCTTGTTTTATGAGCCCCCCGGGGCATTGCGTGAACCGA
>Overexpressed_hit1_pert1_chr22:29385292-29385463_SOX1_M6089_1.02
AGGACCGGATCAACTTAAAGCCTGGGCCAGTGTAGGAGGTGCGATGAGTCAAGATCTCTCTCTCTTCCTCCCTCTCTCTCCTGCCGCCCCTCTTTCTCTCATCATCTTCTTAAAGTGTGGTTGTTCTCAGTCACTAAAGAATCTACTTTGACAACTGCGTTTTCTTGTTTTATGAGCCCCCCGGGGCATTGCGTGAACCGA
>hit1_pert1_chr1:145438316-145438487_CEBPZ_M6174_1.02
AGGACCGGATCAACTACACCGTGTCCACGCGCCACAGCGATCTCACTGATTGGTCGGGCTCCTGGTAAACAAGGACCGGGCACTAAAGAATCGGGATGTGCACGAGGGCAGCACGAGCCTCCGGGCCAGCGCTCGCGTGGCTCTTCTGGCCCGGGCTACTATATAGAGACGTTTCCGCCTCCTGCTCATTGCGTGAACCGA
>hit1_pert1_chr1:145438316-145438487_FOSL1_M6231_1.02
AGGACCGGATCAACTACACCGTGTCCACGCGCCACAGCGATCTACTAAAGAATCTGGGCTCCTGGTAAACAAGGACCGGGCAGCCAATGGGAGGGATGTGCACGAGGGCAGCACGAGCCTCCGGGCCAGCGCTCGCGTGGCTCTTCTGGCCCGGGCTACTATATAGAGACGTTTCCGCCTCCTGCTCATTGCGTGAACCGA
>hit1_pert1_chr22:37033027-37033198_OTP_M3694_1.02
AGGACCGGATCAACTAGCAGAGCAGGTTCTGGCTGGCAAGGACCACTAAAGAATCTTCCAGGGCGTTAACATCATAATTGGGCCAGCCTTGAAGGCAGCAACATCTGCTGTGTGAGGCTCTGGTGCCAGAGCCCATGTTGCACCTCCTGGCTGGCTAGGGCCTTTGTCTTGGGAAGTGGCCTGGGTCATTGCGTGAACCGA
>hit1_pert1_chr22:37033027-37033198_PITX1_3
AGGACCGGATCAACTAGCAGAGCAGGTTCTGGCTGGCAAGGACCCATTCTTTAGTGTCCAGGGCGTTAACATCATAATTGGGCCAGCCTTGAAGGCAGCAACATCTGCTGTGTGAGGCTCTGGTGCCAGAGCCCATGTTGCACCTCCTGGCTGGCTAGGGCCTTTGTCTTGGGAAGTGGCCTGGGTCATTGCGTGAACCGA
>hit1_pert1_chr22:37033027-37033198_TP73_M6117_1.02
AGGACCGGATCAACTAGCAGATGTAGATTCTTTAGTCAAGGACCCAGGGATTAACGTCCAGGGCGTTAACATCATAATTGGGCCAGCCTTGAAGGCAGCAACATCTGCTGTGTGAGGCTCTGGTGCCAGAGCCCATGTTGCACCTCCTGGCTGGCTAGGGCCTTTGTCTTGGGAAGTGGCCTGGGTCATTGCGTGAACCGA
>Overexpressed_hit1_pert1_chr22:37033027-37033198_SOX1_M6129_1.02
AGGACCGGATCAACTAGCAGAGCAGGTTCTGGCTGGCAAGGACCCAGGGATTAACGTCCAGGGCGTTAACATCATAATTGGGCCAGCCTTGAAGGCAGCAACATCTGCTGTGTGAGGCTCTGGTGCCAGAGCCCATGTTGCACCTCCTGGCTGGCTAGGGTGTAGATTCTTTAGTGTGGCCTGGGTCATTGCGTGAACCGA
>hit1_pert1_chr22:38379064-38379235_CTCF_M4592_1.02
AGGACCGGATCAACTCTTCCCTCCCTCCAAAGCCCCAGGCCCCACGGTCTGCCACCCGCAAAATTCACTAAAGAATCTACAAATGATCTGCCCGCCGCCCCGTAGGGAGACCCGGCCTAGGCCGCTGGAGTTCCGAGTTCCAGGGTCCTTGTGATGGAAGGGCGGGCGCGGCCCCCACACCTGGTCCATTGCGTGAACCGA
>hit1_pert1_chr22:38379064-38379235_TCF4_M0219_1.02
AGGACCGGATCAACTCTTCCCTCCCTCCAAAGCCCCAGGCCCCACGGTCTGCCACCCGCAAAATTCCAACCACGAGGGGGCGCCTTCCTGCCCGCCGCCCCGTAGGGAGACCCGGCCTAGGCCGCTGGAGTTCCGAGTTCCAGGGTCCTTGTGATGGAAGGGCGGGCGCGGCCCCTTCTTTAGTTCCATTGCGTGAACCGA
>hit1_pert1_chr22:38379064-38379235_ZEB1_M2954_1.02
AGGACCGGATCAACTCTTCCCTCCCTCCAAAGCCCCAGGCCCCACGGTCTGCCACCCGCAAAATTCCAACCACGAGGGGGCGCCTTCCTGCCCGCCGCCCCGTAGGGAGACCCGGCCTAGGCCGCTGGAGTTCCGAGTTCCAGGGTCCTTGTGATGGAAGGGCGGGCGCGGCCCCACTAAAGAATCCATTGCGTGAACCGA
>hit1_pert1_chr22:39610562-39610733_FOSL1_M2279_1.02
AGGACCGGATCAACTCAGGGGCTGCAGTGTCAAACAGGTGTTCAGAGCACTGACCTCAGGCTGCATTGGAGAGGACTGATCCTGTTTGCATACCACAAAACCAGGTCTCCAAGCCTGCTCAGCAATGGATTCTTTAGTTGGAATTCTTTGAATATCCTTTTCAATATCCATTCTTTGAACATCCGTCATTGCGTGAACCGA
>hit1_pert1_chr22:39610562-39610733_JUN_M4531_1.02
AGGACCGGATCAACTCAGGGGCTGCAGTGTCAAACAGGTGTTCAGAGCACTGACCTCAGGCTGCATTGGAGAGGACTGATCCTGTTTGCATACCACAAAACCAGGTCTCCAAGCCTGCTCAGCAATGGATTCTTTAGTTGGAATTCTTTGAATATCCTTTTCAATATCCATTCTTTGAACATCCGTCATTGCGTGAACCGA
>hit1_pert1_chr22:39610562-39610733_TCF3_2
AGGACCGGATCAACTCAGGGGCTGCAGTGACTAAAGAATCTACAAAGCACTGACCTCAGGCTGCATTGGAGAGGACTGATCCTGTTTGCATACCACAAAACCAGGTCTCCAAGCCTGCTCAGCAATGCATGAGTCACCTGGAATTCTTTGAATATCCTTTTCAATATCCATTCTTTGAACATCCGTCATTGCGTGAACCGA
>hit1_pert1_chr22:45898393-45898564_BCL6_M6136_1.02
AGGACCGGATCAACTGCAGCCGGGCCTCCGACTGCAGGCCCGGGTCCCCGCTCCTCCGCGCGGAGTCGGGCGGGGATAACCTTTGATCCCGAGCCCTCCCCTCGAGACTAAAGAATCTACAAATGATCTCTCAAATCACGGAGTGTTGGGGGATAGGACTGGGGGCATCCGGCCCGAAGGCGCCCCCATTGCGTGAACCGA
>hit1_pert1_chr22:45898393-45898564_ESRRA_disc4
AGGACCGGATCAACTGCAGCCGGGCCTCCGACTGCAGGCCCGGGTCCCCGCTCCTCCGCGCGGAGTCGGGCGGGGATAACCTTTGATCCCGAGCCCTCCCCTCGAACTAAAGAATCTACAGGAGGGGATCGGGTTTCACGGAGTGTTGGGGGATAGGACTGGGGGCATCCGGCCCGAAGGCGCCCCCATTGCGTGAACCGA
>hit1_pert1_chr22:45898393-45898564_NR2F2_M5676_1.02
AGGACCGGATCAACTGCAGCCGGGCCTCCGACTGCAGGCCCGGGTCCCCGCTCCTCCGCGCGGAGTCGGGCGGGGACTAAAGAATCTACAGAGCCCTCCCCTCGAGAGGGGGTGGGGGGAGGAGGGGATCGGGTTTCACGGAGTGTTGGGGGATAGGACTGGGGGCATCCGGCCCGAAGGCGCCCCCATTGCGTGAACCGA
>hit1_pert1_chr22:45898393-45898564_TCF7L2_M5596_1.02
AGGACCGGATCAACTGCAGCCGGGCCTCCGACTGCAGGCCCGGGTCCCCGCTCCTCCGCGCGGAGTCGGGCGGGGAACTAAAGAATCTACAAGCCCTCCCCTCGAGAGGGGGTGGGGGGAGGAGGGGATCGGGTTTCACGGAGTGTTGGGGGATAGGACTGGGGGCATCCGGCCCGAAGGCGCCCCCATTGCGTGAACCGA
>hit1_pert1_chr22:45898393-45898564_TCF7L2_known7
AGGACCGGATCAACTGCAGCCGGGCCTCCGACTGCAGGCCCGGGTCCCCGCTCCTCCGCGCGGAGTCGGGCGGGGATGTAGATTCTTTAGTAGCCCTCCCCTCGAGAGGGGGTGGGGGGAGGAGGGGATCGGGTTTCACGGAGTGTTGGGGGATAGGACTGGGGGCATCCGGCCCGAAGGCGCCCCCATTGCGTGAACCGA
>hit2diff_1_pert1_chr22:45898393-45898564_ZNF219_M6553_1.02
AGGACCGGATCAACTGCAGCCGGGCCTCCGACTGCAGGCCCGGGTCCCCGCTCCTCCGCGCGGAGTCGGGCGGGGATAACCTTTGATCCCGAGCCCTCCCCTCGAGAGACTAAAGAATCTGGAGGGGATCGGGTTTCACGGAGTGTTGGGGGATAGGACTGGGGGCATCCGGCCCGAAGGCGCCCCCATTGCGTGAACCGA
>hit2diff_2_pert1_chr22:45898393-45898564_ZNF219_M6553_1.02
AGGACCGGATCAACTGCAGCCGGGCCTCCGACTGCAGGCCCGGGTCCCCGCTCCTCCGCGCGGAGTCGGGCGGGGATAACCTTTGATCCCGAGCCCTCCCCTCGAGAGGGGACTAAAGAATCTGGGGATCGGGTTTCACGGAGTGTTGGGGGATAGGACTGGGGGCATCCGGCCCGAAGGCGCCCCCATTGCGTGAACCGA
>hit2diff_pert1_chr22:45898393-45898564_ZNF219_M6553_1.02
AGGACCGGATCAACTGCAGCCGGGCCTCCGACTGCAGGCCCGGGTCCCCGCTCCTCCGCGCGGAGTCGGGCGGGGATAACCTTTGATCCCGAGCCCTCCCCTCGAGAGACTACTAAAGAATCTGGGGATCGGGTTTCACGGAGTGTTGGGGGATAGGACTGGGGGCATCCGGCCCGAAGGCGCCCCCATTGCGTGAACCGA
>hit1_pert1_chr22:46241067-46241238_FOXP4_M3284_1.02
AGGACCGGATCAACTACACTTCTTTTTTTCCTGTCTCAATGGATGTGTGCACACCAGTGGAATCGCACAAACTTGTCGGTATGAGCTATCATTTGTAGATTCTTTAGTAATAAAAGGGAGCCTTGTGAGAATACAGAATGGGGTAATGGTTATGTGTTTTCTAAGTAGGAAGTGTGGGGCTTGCATCATTGCGTGAACCGA
>hit1_pert1_chr22:46241067-46241238_ZSCAN4_2
AGGACCGGATCAACTACACTTCTTTTTTTCCTGTCTCAATTTTGTAGATTCTTTAGTTGGAATCGCACAAACTTGTCGGTATGAGCTATATAATAACAAACACAAATAAATAAAAGGGAGCCTTGTGAGAATACAGAATGGGGTAATGGTTATGTGTTTTCTAAGTAGGAAGTGTGGGGCTTGCATCATTGCGTGAACCGA
>hit1_pert1_chr22:46440725-46440896_CTCF_M4592_1.02
AGGACCGGATCAACTCAGCAGCGCTTCGGGGGCGGCCGCGGCGGCCACCCGGACCTCGGCCATCATTTGTAGATTCTTTAGTAGCCGCGCCCGGGGACCTCGGGCAGCCCGCGGGCCGGACGTGAACTTGACCCTGCGCTGTGCCCGCCTGGACCGCGGCGCGCTCGGGACGATCTGGTAAGCGCTCATTGCGTGAACCGA
>hit2diff_1_pert1_chr22:46440725-46440896_E2F3_M2271_1.02
AGGACCGGATCAACTCAGCAGCGCTTCGGGGGCGGCCGCGGCGGCCACCCGGACCTCGGCTGTAGATTCTTTAGTCTGCCCCAGCCGCGCCCGGGGACCTCGGGCAGCCCGCGGGCCGGACGTGAACTTGACCCTGCGCTGTGCCCGCCTGGACCGCGGCGCGCTCGGGACGATCTGGTAAGCGCTCATTGCGTGAACCGA
>hit2diff_2_pert1_chr22:46440725-46440896_E2F3_M2271_1.02
AGGACCGGATCAACTCAGCAGCGCTTCGGGGGCGGCCGCGGCGGCCACCCGGACCTCGGCCTCCCGCGCTGTAGATTCTTTAGTCCGCGCCCGGGGACCTCGGGCAGCCCGCGGGCCGGACGTGAACTTGACCCTGCGCTGTGCCCGCCTGGACCGCGGCGCGCTCGGGACGATCTGGTAAGCGCTCATTGCGTGAACCGA
>hit2diff_pert1_chr22:46440725-46440896_E2F3_M2271_1.02
AGGACCGGATCAACTCAGCAGCGCTTCGGGGGCGGCCGCGGCGGCCACCCGGACCTCGGCTGTAGATTCTGTAGATTCTTTAGTCCGCGCCCGGGGACCTCGGGCAGCCCGCGGGCCGGACGTGAACTTGACCCTGCGCTGTGCCCGCCTGGACCGCGGCGCGCTCGGGACGATCTGGTAAGCGCTCATTGCGTGAACCGA
>hit1_pert1_chr22:46440725-46440896_TRIM28_M3835_1.02
AGGACCGGATCAACTCAGCAGCGCTTCGGGGGCTTCTTTAGTGGCCACCCGGACCTCGGCCTCCCGCGCCTCCCGCTGCCCCAGCCGCGCCCGGGGACCTCGGGCAGCCCGCGGGCCGGACGTGAACTTGACCCTGCGCTGTGCCCGCCTGGACCGCGGCGCGCTCGGGACGATCTGGTAAGCGCTCATTGCGTGAACCGA
>hit1_pert1_chr3:16343797-16343968_IRF3_M5572_1.02
AGGACCGGATCAACTATTGCTTTGCAGCTGCAGGAATGAACAAAAGAACAGAAACAGTTAAAAGACACAACTGTGGTCAGTGAAACTGCTGCTTAATTGCCAATGCTTGACTAAAGAATCTACAAATGATCTCCCGGAGAGTTGGTAATATGCTTGTTAGCATATTCAGATTTCAATTAAAGCCAACATTGCGTGAACCGA
>hit1_pert1_chr3:16343797-16343968_IRF_known14
AGGACCGGATCAACTATTGCTTTGCAGCTGCAGGAATGAACAAAAGAACAGAAACAGTTAAAAGACACAACTGTGGTCAGTGAAACTGCTGCTTAATTGCCAATGCTTGACTAAAGAATCTACAAATGATCTCCCGGAGAGTTGGTAATATGCTTGTTAGCATATTCAGATTTCAATTAAAGCCAACATTGCGTGAACCGA
>hit1_pert1_chr3:20371482-20371653_ZIC2_1
AGGACCGGATCAACTCCAAAGCTAACTCTGATTATGGAATTCTTAATTAACATTCTGAGACTAAAGAAACATGGGGCTCTGTGCCCAGGGTGCCTTAGCAGTTGCTTTGTTTGAACGAAGTCCCCTAGTGTTAACAGTTGGATATCTGCAGATTAAGCGCAGACAATACTTGGACAGACAATTGAACATTGCGTGAACCGA
>hit1_pert1_chr3:20371482-20371653_ZIC4_M4149_1.02
AGGACCGGATCAACTCCAAAGCTAACTCTGATTATGGAATTCTTAATTAACATTCTGAGAACTAAAGAACATGGGGCTCTGTGCCCAGGGTGCCTTAGCAGTTGCTTTGTTTGAACGAAGTCCCCTAGTGTTAACAGTTGGATATCTGCAGATTAAGCGCAGACAATACTTGGACAGACAATTGAACATTGCGTGAACCGA
>hit1_pert1_chr3:29517435-29517606_BX088580.2_M6121_1.02
AGGACCGGATCAACTGAATTTTTCTTGCATTTTTCCTTCAGCCCATGACCCTCCTAAATGGCACAAACAAAAAGGCATCCTAGGTGTGTTGTAGATTCTTTAGTACATCCCCCACTGACTCCCTGTGGAATGAAAGGCATGCACTCAGGGGAGTGTGCACACCTGCAGTAATGAGAAGGATTAAGGCATTGCGTGAACCGA
>hit1_pert1_chr3:29517435-29517606_IRX2_2
AGGACCGGATCAACTGAATTTTTCTTGCATTTTTCCTTCAGCCCATGACCCTCCTAAATGGCACAAACAAAAAGGCATCCTAGGTGTGTTCAGATTCTTTAGTAACATCCCCCACTGACTCCCTGTGGAATGAAAGGCATGCACTCAGGGGAGTGTGCACACCTGCAGTAATGAGAAGGATTAAGGCATTGCGTGAACCGA
>hit1_pert1_chr3:29517435-29517606_IRX3_M5581_1.02
AGGACCGGATCAACTGAATTTTTCTTGCATTTTTCCTTCAGCCCATGACCCTCCTAAATGGCACAAACAAAAAGGCATCCTAGGTGTGTTCACTAAAGAATCTAACATCCCCCACTGACTCCCTGTGGAATGAAAGGCATGCACTCAGGGGAGTGTGCACACCTGCAGTAATGAGAAGGATTAAGGCATTGCGTGAACCGA
>hit1_pert1_chr3:29517435-29517606_ZSCAN4_2
AGGACCGGATCAACTGAATTTTTCTTGCATTTTTCCTTCAGCCCATGACCCTCCTAAATGGCACAAACAAAAAGGCATCCTAGGTGTGTTCTTTGTCATGTAAAACATCCCCCACTGACTCCCTGTGGAATGAAAGGCATGCACTCAGTTTGTAGATTCTTTAGTCAGTAATGAGAAGGATTAAGGCATTGCGTGAACCGA
>Overexpressed_hit1_pert1_chr3:29517435-29517606_SOX1_M6129_1.02
AGGACCGGATCAACTGAATTTTTCTTGCATTTTTCCTTCAGCCCATGACCCTCCTAAATGGCACAAACAAAAAGGCATCCTAGGTGTGTTGTAGATTCTTTAGTACATCCCCCACTGACTCCCTGTGGAATGAAAGGCATGCACTCAGGGGAGTGTGCACACCTGCAGTAATGAGAAGGATTAAGGCATTGCGTGAACCGA
>Overexpressed_hit1_pert1_chr3:29517435-29517606_SOX1_M6134_1.02
AGGACCGGATCAACTGAATTTTTCTTGCATTTTTCCTTCAGCCCATGACCCTCCTAAATGGCACAAACAAAAAGGCATCCTAGGTGTGTTGTAGATTCTTTAGTACATCCCCCACTGACTCCCTGTGGAATGAAAGGCATGCACTCAGGGGAGTGTGCACACCTGCAGTAATGAGAAGGATTAAGGCATTGCGTGAACCGA
>Overexpressed_hit1_pert1_chr3:29517435-29517606_SOX1_M6475_1.02
AGGACCGGATCAACTGAATTTTTCTTGCATTTTTCCTTCAGCCCATGACCCTCCTAAATGGCACAAACAAAAAGGCATCCTAGGTGTGTTTGTAGATTCTTTAGTCATCCCCCACTGACTCCCTGTGGAATGAAAGGCATGCACTCAGGGGAGTGTGCACACCTGCAGTAATGAGAAGGATTAAGGCATTGCGTGAACCGA
>Overexpressed_hit1_pert1_chr3:29517435-29517606_IRX3_3
AGGACCGGATCAACTGAATTTTTCTTGCATTTTTCCTTCAGCCCATGACCCTCCTAAATGGCACAAACAAAAAGGCATCCTAGGTGTGTTCAGATTCTTTAGTAACATCCCCCACTGACTCCCTGTGGAATGAAAGGCATGCACTCAGGGGAGTGTGCACACCTGCAGTAATGAGAAGGATTAAGGCATTGCGTGAACCGA
>Overexpressed_hit1_pert1_chr3:29517435-29517606_IRX3_M5582_1.02
AGGACCGGATCAACTGAATTTTTCTTGCATTTTTCCTTCAGCCCATGACCCTCCTAAATGGCACAAACAAAAAGGCATCCTAGGTGTGTTCACTAAAGAATCTAACATCCCCCACTGACTCCCTGTGGAATGAAAGGCATGCACTCAGGGGAGTGTGCACACCTGCAGTAATGAGAAGGATTAAGGCATTGCGTGAACCGA
>Overexpressed_hit1_pert1_chr3:29517435-29517606_IRX3_M6037_1.02
AGGACCGGATCAACTGAATTTTTCTTGCATTTTTCCTTCAGCCCATGACCCTCCTAAATGGCACAAACAAAAAGGCATCCTAGGTGTGTTCACTAAAGAATCTAACATCCCCCACTGACTCCCTGTGGAATGAAAGGCATGCACTCAGGGGAGTGTGCACACCTGCAGTAATGAGAAGGATTAAGGCATTGCGTGAACCGA
>hit1_pert1_chr3:33619185-33619356_BX088580.2_M6121_1.02
AGGACCGGATCAACTTGCTTGTAGATTCTTTAGTAATCTTAATCCTCAAGGTGATGGTATTAGGAGATAGGTGGGGCCTGTAGGAGCCAATTTGCCCTAATGACTGGGATTAGTGCCTTTACAAAAGAGACCCCAGAAAGCTAGCTAGCTCCTTCTAACATTTGAAAACACAATGAGAAGGCATCACATTGCGTGAACCGA
>hit1_pert1_chr3:33619185-33619356_ESRRG_M6008_1.02
AGGACCGGATCAACTTGCTTCATTCATATGTAGAAATCTTAATCGATTCTTTAGTGGTATTAGGAGATAGGTGGGGCCTGTAGGAGCCAATTTGCCCTAATGACTGGGATTAGTGCCTTTACAAAAGAGACCCCAGAAAGCTAGCTAGCTCCTTCTAACATTTGAAAACACAATGAGAAGGCATCACATTGCGTGAACCGA
>hit1_pert1_chr3:45726101-45726272_BX088580.2_M6121_1.02
AGGACCGGATCAACTGAGGGGGTTTGAAGAGGTGGTATTTGATTTACATAGAGCCCAAGGGATTGGTTTGACCAGGTGTGCCATTTACATAGCCCTCGAAGAAACTGGCCATTCCACCTTGATTGTAGATTCTTTAGTTAGGGTTTTTTACTTGGCCAGAGCCTTGACACCTGCACACATGGCAACCATTGCGTGAACCGA
>hit1_pert1_chr3:45726101-45726272_TCF4_M0219_1.02
AGGACCGGATCAACTGAGGGGGTTTGAAGAGGTGGTATTTGATTTACATAGAGCCCAAGGGATTGGTTTGAACTAAAGAACCATTTACATAGCCCTCGAAGAAACTGGCCATTCCACCTTGATCTTTTATTATGCAGATAGGGTTTTTTACTTGGCCAGAGCCTTGACACCTGCACACATGGCAACCATTGCGTGAACCGA
>hit1_pert1_chr3:45726101-45726272_ZEB1_M2954_1.02
AGGACCGGATCAACTGAGGGGGTTTGAAGAGGTGGTATTTGATTTACATAGAGCCCAAGGGATTGGTTTGATTCTTTAGTCCATTTACATAGCCCTCGAAGAAACTGGCCATTCCACCTTGATCTTTTATTATGCAGATAGGGTTTTTTACTTGGCCAGAGCCTTGACACCTGCACACATGGCAACCATTGCGTGAACCGA
>Overexpressed_hit1_pert1_chr3:45726101-45726272_SOX1_M6129_1.02
AGGACCGGATCAACTGAGGGGGTTTGAAGAGGTGGTATTTGATTTACATAGAGCCCAAGGGATTGGTTTGACCAGGTGTGCCATTTACATAGCCCTCGAAGAAACTGGCCATTCCACCTTGATTGTAGATTCTTTAGTTAGGGTTTTTTACTTGGCCAGAGCCTTGACACCTGCACACATGGCAACCATTGCGTGAACCGA
>Overexpressed_hit1_pert1_chr3:45726101-45726272_SOX1_M6134_1.02
AGGACCGGATCAACTGAGGGGGTTTGAAGAGGTGGTATTTGATTTACATAGAGCCCAAGGGATTGGTTTGACCAGGTGTGCCATTTACATAGCCCTCGAAGAAACTGGCCATTCCACCTTGATTGTAGATTCTTTAGTTAGGGTTTTTTACTTGGCCAGAGCCTTGACACCTGCACACATGGCAACCATTGCGTGAACCGA
>Overexpressed_hit1_pert1_chr3:45726101-45726272_SOX1_M6475_1.02
AGGACCGGATCAACTGAGGGGGTTTGAAGAGGTGGTATTTGATTTACATAGAGCCCAAGGGATTGGTTTGACCAGGTGTGCCATTTACATAGCCCTCGAAGAAACTGGCCATTCCACCTTGATTTGTAGATTCTTTAGTAGGGTTTTTTACTTGGCCAGAGCCTTGACACCTGCACACATGGCAACCATTGCGTGAACCGA
>hit1_pert1_chr3:45742777-45742948_SOX1_M1605_1.02
AGGACCGGATCAACTAACTGGTTTGAATCTCAATTCCGTGCCTACCATCAGTGAGTCCCCAAAACAAAGCACTGAAATTCCTGGCTCAGCTTTCCCTGGAATGTACTAAAGAATTGCCGCATAGCCCCTAGTGCTTGCATAATGCTTAGTATGCGGTAGCCTTTTGGTAAATGTTAATGGCTTACACATTGCGTGAACCGA
>hit1_pert1_chr3:45742777-45742948_TEAD1_M4047_1.02
AGGACCGGATCAACTAACTGGTTTGAATCTCAATTCCGTGCCTACCATCAGTGAGTCCCCAAAACAAAGCACTGAAATTCCTGGCTCAGCTTTGATTCTTTAGTATTCATCACCTGCCGCATAGCCCCTAGTGCTTGCATAATGCTTAGTATGCGGTAGCCTTTTGGTAAATGTTAATGGCTTACACATTGCGTGAACCGA
>hit1_pert1_chr3:50283626-50283797_RELA_M4497_1.02
AGGACCGGATCAACTGGTTTCTGTGTGTGCCGAGTCTCTGCAGGCTGACTAAAGAATCGGGACGGGCTGGTGGGTGGGACACCTTCCCCAGTCGCCCCTGGCTGAGGCTGCTTTTCTGAAACAAAACGCTCCCCAGTGCTGCCCAGCCCCCACTTCCTTCCACAGTGTCTCCGGCTGCCGGGCGCCCATTGCGTGAACCGA
>hit1_pert1_chr3:50283626-50283797_RELB_M6448_1.02
AGGACCGGATCAACTGGTTTCTGTGTGTGCCGAGTCTCTGCAGGCTACTAAAGAATCTGGGACGGGCTGGTGGGTGGGACACCTTCCCCAGTCGCCCCTGGCTGAGGCTGCTTTTCTGAAACAAAACGCTCCCCAGTGCTGCCCAGCCCCCACTTCCTTCCACAGTGTCTCCGGCTGCCGGGCGCCCATTGCGTGAACCGA
>hit1_pert1_chr3:57165008-57165179_BCL6_M6136_1.02
AGGACCGGATCAACTGCCTTTGTCCCCTCGCTAACATCATTAGTGTCTGACTTCCTGTGCACAACGGGGCCTCCCGGGGGGCAATCACCGGCTGACCGGGGCAAGGCATTAGACTTCCTTTGTCAAAGACCCTTAAATGTTAACAAGCATATTTGAGAGATCATTTGTAGATTCTTTAGTCTACCTCATTGCGTGAACCGA
>hit1_pert1_chr3:57165008-57165179_TP53_M6103_1.02
AGGACCGGATCAACTGCCTTTGTCCCCTCGCTAACATCATTAGTGTCTGACTTCCTGTGCACAACGGGGCCTCCCGGGGGGCAATCACCGGCTGACCGGGGCAAGGCATTAGACTTCCTTTGTCAAAGACCCTTAAATGTTAATTTGTAGATTCTTTAGTTTCCCCTCCCCCACCCCCTCCTACCTCATTGCGTGAACCGA
>hit2diff_1_pert1_chr3:57165008-57165179_ZIC2_2
AGGACCGGATCAACTGCCTTTGTCCCCTCGCTAACATCATTAGTGTCTGACTTCCTGTGCACAACGGTGTAGATTCTTTAGTAATCACCGGCTGACCGGGGCAAGGCATTAGACTTCCTTTGTCAAAGACCCTTAAATGTTAACAAGCATGTGAACAAGCTTCCCCTCCCCCACCCCCTCCTACCTCATTGCGTGAACCGA
>hit2diff_2_pert1_chr3:57165008-57165179_ZIC2_2
AGGACCGGATCAACTGCCTTTGTCCCCTCGCTAACATCATTAGTGTCTGACTTCCTGTGCACAACGGGACTAAAGAATCTACAATCACCGGCTGACCGGGGCAAGGCATTAGACTTCCTTTGTCAAAGACCCTTAAATGTTAACAAGCATGTGAACAAGCTTCCCCTCCCCCACCCCCTCCTACCTCATTGCGTGAACCGA
>hit2diff_pert1_chr3:57165008-57165179_ZIC2_2
AGGACCGGATCAACTGCCTTTGTCCCCTCGCTAACATCATTAGTGTCTGACTTCCTGTGCACAACGGTACTAAAGAATCTACAATCACCGGCTGACCGGGGCAAGGCATTAGACTTCCTTTGTCAAAGACCCTTAAATGTTAACAAGCATGTGAACAAGCTTCCCCTCCCCCACCCCCTCCTACCTCATTGCGTGAACCGA
>hit1_pert1_chr3:57234048-57234219_BARHL1_1
AGGACCGGATCAACTCAAGGGGGCTGGATTTAGAACGTCACTAATTAAAATCCTGTCTTAGAAAGTTTTAGCATGTCAATGAACACTTGCCCAGCCAGCAGCTTAAGTTGTAGATTCTTTAGTTGTTTGCAAGTAATTAGCAACTAATGGCTACACCAGGGGGGCCACCTACAGGGACAAAAAGTGCATTGCGTGAACCGA
>hit1_pert1_chr3:57234048-57234219_BX088580.2_M6121_1.02
AGGACCGGATCAACTCAAGGGGGCTGGATTTAGAACGTCACTAATTAAAATCCTGTCTTAGAAAGTTACTAAAGAATCTACAACACTTGCCCAGCCAGCAGCTTAAGGAGTTAATTGTTTATTTGTTTGCAAGTAATTAGCAACTAATGGCTACACCAGGGGGGCCACCTACAGGGACAAAAAGTGCATTGCGTGAACCGA
>hit1_pert1_chr3:57234048-57234219_LHX3_3
AGGACCGGATCAACTCAAGGGGGCTGGATTTAGAACACTAAAGAATCTACAAATGTCTTAGAAAGTTTTAGCATGTCAATGAACACTTGCCCAGCCAGCAGCTTAAGGAGTTAATTGTTTATTTGTTTGCAAGTAATTAGCAACTAATGGCTACACCAGGGGGGCCACCTACAGGGACAAAAAGTGCATTGCGTGAACCGA
>hit1_pert1_chr3:57234048-57234219_LMX1A_1
AGGACCGGATCAACTCAAGGGGGCTGGATTTAGAACACTAAAGAATCTACAAATGTCTTAGAAAGTTTTAGCATGTCAATGAACACTTGCCCAGCCAGCAGCTTAAGGAGTTAATTGTTTATTTGTTTGCAAGTAATTAGCAACTAATGGCTACACCAGGGGGGCCACCTACAGGGACAAAAAGTGCATTGCGTGAACCGA
>hit1_pert1_chr3:57234048-57234219_ZIC5_M2259_1.02
AGGACCGGATCAACTCAAGGGGGCTGGATTTAGAACGTCACTAATTAAAATCCTGTCTTAGAAAGTTTTAGCATGTCAATGAACACTTGCCCAGCCAGCAGCTTAAGGAGTTAATTGTTTATTTGTTTGCAAGTAATTAGCAACTAATGGCTAACTAAAGAATCTCACCTACAGGGACAAAAAGTGCATTGCGTGAACCGA
>Overexpressed_hit1_pert1_chr3:57234048-57234219_SOX1_M6129_1.02
AGGACCGGATCAACTCAAGGGGGCTGGATTTAGAACGTCACTAATTAAAATCCTGTCTTAGAAAGTTACTAAAGAATCTACAACACTTGCCCAGCCAGCAGCTTAAGGAGTTAATTGTTTATTTGTTTGCAAGTAATTAGCAACTAATGGCTACACCAGGGGGGCCACCTACAGGGACAAAAAGTGCATTGCGTGAACCGA
>Overexpressed_hit1_pert1_chr3:57234048-57234219_SOX1_M6134_1.02
AGGACCGGATCAACTCAAGGGGGCTGGATTTAGAACGTCACTAATTAAAATCCTGTCTTAGAAAGTTACTAAAGAATCTACAACACTTGCCCAGCCAGCAGCTTAAGGAGTTAATTGTTTATTTGTTTGCAAGTAATTAGCAACTAATGGCTACACCAGGGGGGCCACCTACAGGGACAAAAAGTGCATTGCGTGAACCGA
>Overexpressed_hit1_pert1_chr3:57234048-57234219_SOX1_M6475_1.02
AGGACCGGATCAACTCAAGGGGGCTGGATTTAGAACGTCACTAATTAAAATCCTGTCTTAGAAAGTACTAAAGAATCTACAAACACTTGCCCAGCCAGCAGCTTAAGGAGTTAATTGTTTATTTGTTTGCAAGTAATTAGCAACTAATGGCTACACCAGGGGGGCCACCTACAGGGACAAAAAGTGCATTGCGTGAACCGA
>hit1_pert1_chr3:58567097-58567268_KLF15_M6321_1.02
AGGACCGGATCAACTGAAAATAACCTCCCCAAACAGCTTTTGTTTCATTTTTGTTTGTAGATTCTTTAGTCATGGGCGCCTAGAACAGCTTATCTGGGCCCACGAACATCAAACAAGAAGTTTCCATGGCAACTTAAAACTTCCTCCTCAGCCCTGTATTCAGTCTAAATCTCCAAGGCCCCTTTTCATTGCGTGAACCGA
>hit1_pert1_chr3:58567097-58567268_MXI1_M4678_1.02
AGGACCGGATCAACTGAAAATAACCTCCCCAAACAGCTTTTGTTTCATTTTTGCCCCCTTTCTCCAAGCCCATGGGCGCCTAGAACAGCTTATCTGGGCCCACGAACATCAAACAAGAAACTAAAGAATCTACATAAAACTTCCTCCTCAGCCCTGTATTCAGTCTAAATCTCCAAGGCCCCTTTTCATTGCGTGAACCGA
>hit1_pert1_chr1:156675951-156676122_NR2F2_M5676_1.02
AGGACCGGATCAACTGGGGCGGCACGGTCCCCCCACCCCTCCACCCTGCTTCGGGCTCACGTAATGCCTGGGGACTCTGGAAGTAGTCGCCAGGCGACTCGCTCCCCTTAATGCGCTGGGCGGACATTGAAGGGTTAAGCAGGAGCCCAGGGCGCGAGGCTGGTGTAGATTCTTTAGTAGCCAATCCATTGCGTGAACCGA
>hit1_pert1_chr1:156675951-156676122_ZNF219_M6553_1.02
AGGACCGGATCAACTGGGGCGGCACGGAGATTCTTTAGTTCCACCCTGCTTCGGGCTCACGTAATGCCTGGGGACTCTGGAAGTAGTCGCCAGGCGACTCGCTCCCCTTAATGCGCTGGGCGGACATTGAAGGGTTAAGCAGGAGCCCAGGGCGCGAGGCTGGGAGGGCAGAGGTCACAGCCAATCCATTGCGTGAACCGA
>hit1_pert1_chr3:77524736-77524907_BX088580.2_M6121_1.02
AGGACCGGATCAACTAGATTGAGGGCCTGCAAAAACACCATTTGTTGCCAGTACCGGATATTGTAGGGGTGCTCATCACCCTGTTACCATATTTTTGCACTTCTTAACATTGCATAAATAGGCAGCTGTTCTGTATACTAAAGAATCTACAGTCACCAGCTTGCTCTCCCTGGAGGATTTACCTGCCATTGCGTGAACCGA
>hit1_pert1_chr3:77524736-77524907_FOSL1_M2279_1.02
AGGACCGGATCAACTAGATTGAGGGCCTGCAAAAACACCATTTGTTGCCAGTACCGGATATTGTAGGGGTGCTCATCACCCTGTTACCATATTTTTGCACTTCTTAACATTGCATAAATAGGCAGCTGTTCTGTATTTAGAATATAGATTCTTTAGTAGCTTGCTCTCCCTGGAGGATTTACCTGCCATTGCGTGAACCGA
>hit1_pert1_chr3:77524736-77524907_FOXP3_1
AGGACCGGATCAACTAGATTGAGGTTTGTAGATTCTTTAGTTTGTTGCCAGTACCGGATATTGTAGGGGTGCTCATCACCCTGTTACCATATTTTTGCACTTCTTAACATTGCATAAATAGGCAGCTGTTCTGTATTTAGAATATAAATGAGTCACCAGCTTGCTCTCCCTGGAGGATTTACCTGCCATTGCGTGAACCGA
>hit1_pert1_chr3:77524736-77524907_JUN_M4531_1.02
AGGACCGGATCAACTAGATTGAGGGCCTGCAAAAACACCATTTGTTGCCAGTACCGGATATTGTAGGGGTGCTCATCACCCTGTTACCATATTTTTGCACTTCTTAACATTGCATAAATAGGCAGCTGTTCTGTATTTAGAATATAGATTCTTTAGTAGCTTGCTCTCCCTGGAGGATTTACCTGCCATTGCGTGAACCGA
>hit1_pert1_chr3:106549298-106549469_HMGA2_M6280_1.02
AGGACCGGATCAACTGACAAGGACATAGCAGCAGTACCGAGCACAGGGTGATCCCTTTAGTGGTAGTAACAGCCAGAGTGATTAACTTAATGTGAGAGCATTTCCATTTCCTTGAGCATGTCAGCACCCCCCTCTTGAGTCCCACCTGGGGCCAATTACCAGATGTAGATTCTTTAGTCATATTCTCATTGCGTGAACCGA
>hit1_pert1_chr3:106549298-106549469_REST_M4657_1.02
AGGACCGGATCAACTGACAAGGACATAGCAGTGTAGATTCTTTAGTGGTGATCCCTTTAGTGGTAGTAACAGCCAGAGTGATTAACTTAATGTGAGAGCATTTCCATTTCCTTGAGCATGTCAGCACCCCCCTCTTGAGTCCCACCTGGGGCCAATTACCAGAAAATTCCAGAATATTCATATTCTCATTGCGTGAACCGA
>hit1_pert1_chr3:112488974-112489145_FOSL1_M6231_1.02
AGGACCGGATCAACTTCAGGGCTTGAGATATTTTGCAGACCCTGCACTTGTTGGATCAGCTGGCACCACCCAGATGATTAACTGGCTCATCTGATCTTGTGGCCCCGCCCAGGAACTGACTCAGCGTAAGAAGACAGCTTCAGCTCCCTATGATTTCATCCCTAGATTCTTTAGTCTTCTGGCCCCCATTGCGTGAACCGA
>hit1_pert1_chr3:112488974-112489145_SOX11_M5834_1.02
AGGACCGGATCAACTTCAGGGCTTGAGATATTTTGCATTGTAGATTCTTTAGTGATCAGCTGGCACCACCCAGATGATTAACTGGCTCATCTGATCTTGTGGCCCCGCCCAGGAACTGACTCAGCGTAAGAAGACAGCTTCAGCTCCCTATGATTTCATCCCTGACCAATCAGCACTTCTGGCCCCCATTGCGTGAACCGA
>hit1_pert1_chr3:112488974-112489145_SOX4_2
AGGACCGGATCAACTTCAGGGCTTGAGATATTTTGCATTGTAGATTCTTTAGTGATCAGCTGGCACCACCCAGATGATTAACTGGCTCATCTGATCTTGTGGCCCCGCCCAGGAACTGACTCAGCGTAAGAAGACAGCTTCAGCTCCCTATGATTTCATCCCTGACCAATCAGCACTTCTGGCCCCCATTGCGTGAACCGA
>hit1_pert1_chr3:113873403-113873574_FOSL1_M2279_1.02
AGGACCGGATCAACTTGTTGAAGGAGAAAGCTTTTTGCAAATGACTGGAAAGCCTTTTGCAAATATAAAGTGCTTATTTAGATGCAAACTAAAAATCCAAGGTGCCACTAAAGAATCTGGTACCTATTGTGCTCGCTGCAAAGACGCGGAGGCTTGCCTGTGTGATGGGTGCCATTTGAGAGCCACCATTGCGTGAACCGA
>hit1_pert1_chr3:113873403-113873574_JUN_M4531_1.02
AGGACCGGATCAACTTGTTGAAGGAGAAAGCTTTTTGCAAATGACTGGAAAGCCTTTTGCAAATATAAAGTGCTTATTTAGATGCAAACTAAAAATCCAAGGTGCCACTAAAGAATCTGGTACCTATTGTGCTCGCTGCAAAGACGCGGAGGCTTGCCTGTGTGATGGGTGCCATTTGAGAGCCACCATTGCGTGAACCGA
>hit1_pert1_chr1:7669063-7669234_BHLHE40_disc2
AGGACCGGATCAACTGGCCTGCGTTGTGGATTGGAAAGGAGTCTCCTGATGCAACTAAAGAATCTACAAAGGGTGGGGGCAGTGCTGAGTCACTTCCTGCCAGAGGACAGGGTCTGAACTCCCAGGACATTCTGGCCCCTTCCCACTACCGGCCTAGCCCTGCCGCCTGTGCCTTGCCTCCTGGCCCATTGCGTGAACCGA
>hit1_pert1_chr1:7669063-7669234_FOSL1_M2279_1.02
AGGACCGGATCAACTGGCCTGCGTTGTGGATTGGAAAGGAGTCTCCTGATGCAGGCTGGGCCCCCCGCAGGGGTGGGGGCAGTGATTCTTTAGTTCCTGCCAGAGGACAGGGTCTGAACTCCCAGGACATTCTGGCCCCTTCCCACTACCGGCCTAGCCCTGCCGCCTGTGCCTTGCCTCCTGGCCCATTGCGTGAACCGA
>hit1_pert1_chr1:7669063-7669234_ZIC2_2
AGGACCGGATCAACTGGCCTGCGTTGTGGATTGGAAAGGAGTCTCCTGATGCAGGCTGGACTAAAGAATCTACAGGGGGCAGTGCTGAGTCACTTCCTGCCAGAGGACAGGGTCTGAACTCCCAGGACATTCTGGCCCCTTCCCACTACCGGCCTAGCCCTGCCGCCTGTGCCTTGCCTCCTGGCCCATTGCGTGAACCGA
>hit1_pert1_chr1:7669063-7669234_ZIC3_4
AGGACCGGATCAACTGGCCTGCGTTGTGGATTGGAAAGGAGTCTCCTGATGCAGGCTGACTAAAGAATCTACATGGGGGCAGTGCTGAGTCACTTCCTGCCAGAGGACAGGGTCTGAACTCCCAGGACATTCTGGCCCCTTCCCACTACCGGCCTAGCCCTGCCGCCTGTGCCTTGCCTCCTGGCCCATTGCGTGAACCGA
>hit1_pert1_chr1:7669063-7669234_ZIC5_M2259_1.02
AGGACCGGATCAACTGGCCTGCGTTGTGGATTGGAAAGGAGTCTCCTGATGCAGGCTGAGATTCTTTAGTGGGTGGGGGCAGTGCTGAGTCACTTCCTGCCAGAGGACAGGGTCTGAACTCCCAGGACATTCTGGCCCCTTCCCACTACCGGCCTAGCCCTGCCGCCTGTGCCTTGCCTCCTGGCCCATTGCGTGAACCGA
>hit2diff_1_pert1_chr3:162459109-162459280_ATF5_M2977_1.02
AGGACCGGATCAACTTGAATTCGTTACCTTTGTCTTTACATAACCGCCCTTTGTCATTAAACTGCCAGTTTAAATGCATTCCACTCTAACTACTTCATCTAGTCATTCTAATTTTAATTTTCTTTCTTTCTCTCTACTAAAGAATCCTTCTCTTCTCTTCCTTTTTTCTGAGTCTGTCACCCAGGCCATTGCGTGAACCGA
>hit2diff_2_pert1_chr3:162459109-162459280_ATF5_M2977_1.02
AGGACCGGATCAACTTGAATTCGTTACCTTTGTCTTTACATAACCGCCCTTTGTCATTAAACTGCCAGTTTAAATGCATTCCACTCTAACTACTTCATCTAGTCATTCTAATTTTAATTTTCTTTCTTTCTCTCTTTCTTCCTTTCCTTCTCTTACTAAAGAATTTTCTGAGTCTGTCACCCAGGCCATTGCGTGAACCGA
>hit2diff_pert1_chr3:162459109-162459280_ATF5_M2977_1.02
AGGACCGGATCAACTTGAATTCGTTACCTTTGTCTTTACATAACCGCCCTTTGTCATTAAACTGCCAGTTTAAATGCATTCCACTCTAACTACTTCATCTAGTCATTCTAATTTTAATTTTCTTTCTTTCTCTCTACTAAAGAATCCTTCTCTTACTAAAGAATTTTCTGAGTCTGTCACCCAGGCCATTGCGTGAACCGA
>hit1_pert1_chr3:173950554-173950725_IRX2_2
AGGACCGGATCAACTGCAGATTCTTTAGTATGAAGCCTCCCTCAGGGAGAATAGATGGTAAATGTTTCCTTTCAGATTTTAAATGGTTCCGACTCTCAAAAGAGAAAGGAACAAGCCTGCATTAATGGAGATTCTCTACAAATGCAAATTTCCCCAACTTCGGACAGCTTTGCAAGACCACTTCTGCATTGCGTGAACCGA
>hit1_pert1_chr3:173950554-173950725_IRX3_M5581_1.02
AGGACCGGATCAACTGCACTAAAGAATCTATGAAGCCTCCCTCAGGGAGAATAGATGGTAAATGTTTCCTTTCAGATTTTAAATGGTTCCGACTCTCAAAAGAGAAAGGAACAAGCCTGCATTAATGGAGATTCTCTACAAATGCAAATTTCCCCAACTTCGGACAGCTTTGCAAGACCACTTCTGCATTGCGTGAACCGA
>Overexpressed_hit1_pert1_chr3:173950554-173950725_IRX3_M5582_1.02
AGGACCGGATCAACTGCACTAAAGAATCTATGAAGCCTCCCTCAGGGAGAATAGATGGTAAATGTTTCCTTTCAGATTTTAAATGGTTCCGACTCTCAAAAGAGAAAGGAACAAGCCTGCATTAATGGAGATTCTCTACAAATGCAAATTTCCCCAACTTCGGACAGCTTTGCAAGACCACTTCTGCATTGCGTGAACCGA
>hit1_pert1_chr3:176039661-176039832_RFX5_disc3
AGGACCGGATCAACTACTTTCACAAGGTAATGTCATCACTTAAGGCAAGGACCGGCCATTTACACTTCTTTTGTGGTGGAATGTTCTTTAGTAAGGTGGGGCAGGGCATTTTCACTTCTTTTGTGATTCTTCAGTTAGTTCAGGCCATCTGGGCGTATACCTGCAAGTCACAGGAGATGCCATGGCCATTGCGTGAACCGA
>hit1_pert1_chr3:176039661-176039832_TEAD4_1
AGGACCGGATCAACTACTTTCACAAGGTAATGTCATCACTTAAGGCAAGGACCGGCCATTTACACTTCTTTTGTGATTCTTTAGTATCAGTTAAGGTGGGGCAGGGCATTTTCACTTCTTTTGTGATTCTTCAGTTAGTTCAGGCCATCTGGGCGTATACCTGCAAGTCACAGGAGATGCCATGGCCATTGCGTGAACCGA
>hit1_pert1_chr3:183152898-183153069_BX088580.2_M6121_1.02
AGGACCGGATCAACTTGAGGGATTAACCCTGCATTCCCAGAGAAAACTGTGATGGCCTCCCCTGGGTCAGTTGCCACTAAAGAATCTACATGATTCTCTTCAGGATCCATTTGCTTCTAGACCTATAACTCAAGTCCCAGCAGGCCCCCTGTAACTCATTCAGCAGGCGAGTTACAAAGTATGCCCCATTGCGTGAACCGA
>hit1_pert1_chr3:183152898-183153069_PITX1_3
AGGACCGGATCAACTTGATTCTTTAGTCCTGCATTCCCAGAGAAAACTGTGATGGCCTCCCCTGGGTCAGTTGCCTTTGCAAAACAATGCTGATTCTCTTCAGGATCCATTTGCTTCTAGACCTATAACTCAAGTCCCAGCAGGCCCCCTGTAACTCATTCAGCAGGCGAGTTACAAAGTATGCCCCATTGCGTGAACCGA
>hit1_pert1_chr3:183152898-183153069_SRY_6
AGGACCGGATCAACTTGAGGGATTAACCCTGCATTCCCAGAGAAAACTGTGATGGCCTCCCCTGGGTCAGTTGCCTTTGCAATTGTAGATTCTTTAGTTTCAGGATCCATTTGCTTCTAGACCTATAACTCAAGTCCCAGCAGGCCCCCTGTAACTCATTCAGCAGGCGAGTTACAAAGTATGCCCCATTGCGTGAACCGA
>hit1_pert1_chr3:183152898-183153069_SRY_M5870_1.02
AGGACCGGATCAACTTGAGGGATTAACCCTGCATTCCCAGAGAAAACTGTGATGGCCTCCCCTGGGTCAGTTGCCTTTGCAATTGTAGATTCTTTAGTTTCAGGATCCATTTGCTTCTAGACCTATAACTCAAGTCCCAGCAGGCCCCCTGTAACTCATTCAGCAGGCGAGTTACAAAGTATGCCCCATTGCGTGAACCGA
>hit1_pert1_chr3:183152898-183153069_TP73_M6117_1.02
AGGACCGGATCAACTTGAGGGATTAACCCTGCATTCCCAGAGAAAACTGTGATGGCCTCCCCTGGGTCAGTTGCCTTTGCAAAACAATGCTGATTCTCTTCAGGATCCATTTGCTTCTAGACCTATAACTGTAGATTCTTTAGTCCCCCTGTAACTCATTCAGCAGGCGAGTTACAAAGTATGCCCCATTGCGTGAACCGA
>Overexpressed_hit1_pert1_chr3:183152898-183153069_SOX1_M3910_1.02
AGGACCGGATCAACTTGAGGGATTAACCCTGCATTCCCAGAGAAAACTGTGATGGCCTCCCCTGGGTCAGTTGCCTTTTGTAGATTCTTTAGTTTCTCTTCAGGATCCATTTGCTTCTAGACCTATAACTCAAGTCCCAGCAGGCCCCCTGTAACTCATTCAGCAGGCGAGTTACAAAGTATGCCCCATTGCGTGAACCGA
>Overexpressed_hit1_pert1_chr3:183152898-183153069_SOX1_M6129_1.02
AGGACCGGATCAACTTGAGGGATTAACCCTGCATTCCCAGAGAAAACTGTGATGGCCTCCCCTGGGTCAGTTGCCACTAAAGAATCTACATGATTCTCTTCAGGATCCATTTGCTTCTAGACCTATAACTCAAGTCCCAGCAGGCCCCCTGTAACTCATTCAGCAGGCGAGTTACAAAGTATGCCCCATTGCGTGAACCGA
>Overexpressed_hit1_pert1_chr3:183152898-183153069_SOX1_M6134_1.02
AGGACCGGATCAACTTGAGGGATTAACCCTGCATTCCCAGAGAAAACTGTGATGGCCTCCCCTGGGTCAGTTGCCACTAAAGAATCTACATGATTCTCTTCAGGATCCATTTGCTTCTAGACCTATAACTCAAGTCCCAGCAGGCCCCCTGTAACTCATTCAGCAGGCGAGTTACAAAGTATGCCCCATTGCGTGAACCGA
>Overexpressed_hit1_pert1_chr3:183152898-183153069_SOX1_M6475_1.02
AGGACCGGATCAACTTGAGGGATTAACCCTGCATTCCCAGAGAAAACTGTGATGGCCTCCCCTGGGTCAGTTGCACTAAAGAATCTACAATGATTCTCTTCAGGATCCATTTGCTTCTAGACCTATAACTCAAGTCCCAGCAGGCCCCCTGTAACTCATTCAGCAGGCGAGTTACAAAGTATGCCCCATTGCGTGAACCGA
>hit1_pert1_chr3:185798008-185798179_ELF1_M5374_1.02
AGGACCGGATCAACTACATAGTTAAATCGCTCGTAGCCCCGAGGGGATATTTGTACCTCTGAAAAGTGACAAACACACTGCGTCACAGGGACTTGTTTAACACTTCTAGTGATTTTTCTCAAGGATAATTTTAGCCTCAGATTCTTTAGTCCTTTTTCCCTCCTTCTAAAAGAATTCTCCGTGTATCATTGCGTGAACCGA
>hit1_pert1_chr3:185798008-185798179_ELF1_known3
AGGACCGGATCAACTACATAGTTAAATCGCTCGTAGCCCCGAGGGGATATTTGTACCTCTGAAAAGTGACAAACACACTGCGTCACAGGGACTTGTTTAACACTTCTAGTGATTTTTCTCAAGGATAATTTTAGCCTCAGATTCTTTAGTCCTTTTTCCCTCCTTCTAAAAGAATTCTCCGTGTATCATTGCGTGAACCGA
>hit1_pert1_chr3:185798008-185798179_ETV5_M5433_1.02
AGGACCGGATCAACTACATAGTTAAATCGCTCGTAGCCCCGAGGGGATATTTGTACCTCTGAAAAGTGACAAACACACTGCGTCACAGGGACTTGTTTAACACTTCTAGTGATTTTTCTCAAGGATAATTTTAGCCTCATTCTTTAGTTTCCTTTTTCCCTCCTTCTAAAAGAATTCTCCGTGTATCATTGCGTGAACCGA
>hit1_pert1_chr3:185798008-185798179_FLI1_3
AGGACCGGATCAACTACATAGTTAAATCGCTCGTAGCCCCGAGGGGATATTTGTACCTCTGAAAAGTGACAAACACACTGCGTCACAGGGACTTGTTTAACACTTCTAGTGATTTTTCTCAAGGATAATTTTAGCCTCATTCTTTAGTTTCCTTTTTCCCTCCTTCTAAAAGAATTCTCCGTGTATCATTGCGTGAACCGA
>hit1_pert1_chr3:185798008-185798179_IRF3_M5572_1.02
AGGACCGGATCAACTACATAGTTAAATCGCTCGTAGCCCCGAGGGGATATTTGTACCTCTGAAAAGTGACAAACACACTGCGTCACAGGGACTTGTTTAACACTTCTAGTGATTTTTCTCAAGGATAATTTTAGCCTCATCATTTGTAGATTCTTTAGTCTCCTTCTAAAAGAATTCTCCGTGTATCATTGCGTGAACCGA
>hit1_pert1_chr3:185798008-185798179_IRF_known14
AGGACCGGATCAACTACATAGTTAAATCGCTCGTAGCCCCGAGGGGATATTTGTACCTCTGAAAAGTGACAAACACACTGCGTCACAGGGACTTGTTTAACACTTCTAGTGATTTTTCTCAAGGATAATTTTAGCCTCATCATTTGTAGATTCTTTAGTCTCCTTCTAAAAGAATTCTCCGTGTATCATTGCGTGAACCGA
>hit1_pert1_chr3:185827109-185827280_CEBPZ_M6174_1.02
AGGACCGGATCAACTGGGGTCTGTTTTACATAATTTATGCACCGGGGGCCATTACTAAAGAATCACAGGCTTGTTTATATAATGAATGTAAGGACGTTTTTCATTCATAAAAAACGCGACCTGAGGGGGAAGCTTAGCTGAGTCAGTGAAGCACTTAAAGGGGCCGAGGCCAGGAGGAGCCGCCGTCATTGCGTGAACCGA
>hit1_pert1_chr3:185827109-185827280_FOSL1_M6231_1.02
AGGACCGGATCAACTGGGGTCTGTTTTACATAATTTATGCACCGGGGGCCATTAGATTCTTTAGTCAGGCTTGTTTATATAATGAATGTAAGGACGTTTTTCATTCATAAAAAACGCGACCTGAGGGGGAAGCTTAGCTGAGTCAGTGAAGCACTTAAAGGGGCCGAGGCCAGGAGGAGCCGCCGTCATTGCGTGAACCGA
>Overexpressed_hit1_pert1_chr3:185827109-185827280_POU3F1_3
AGGACCGGATCAACTGGGGTCTGTTTTACAAGATTCTTTAGTCGGGGGCCATTGGCCAATCAGCACAGGCTTGTTTATATAATGAATGTAAGGACGTTTTTCATTCATAAAAAACGCGACCTGAGGGGGAAGCTTAGCTGAGTCAGTGAAGCACTTAAAGGGGCCGAGGCCAGGAGGAGCCGCCGTCATTGCGTGAACCGA
>hit1_pert1_chr4:1582001-1582172_ESRRA_disc4
AGGACCGGATCAACTGGCAGCCTCGGTAGATTCTTTAGTCCCACGGCGCCCTACACCGGCGGCCAGTCAGGGAGGCCAACGCCGCGAGACGGAAGCAGCCATACCCCGCGGGCCACCAGTGTGGCCAGAAAAGATCTGCAGGGATGTGAGGGCAGCTCAGAGCTGAGATCTAAGGCTGGGGCAGAACATTGCGTGAACCGA
>hit1_pert1_chr4:1582001-1582172_FOSL1_M6231_1.02
AGGACCGGATCAACTGGCAGCCTCGCCCCAGGGACCCCGCCCACGGCGCCCTACACCGGCAGATTCTTTAGTAGGCCAACGCCGCGAGACGGAAGCAGCCATACCCCGCGGGCCACCAGTGTGGCCAGAAAAGATCTGCAGGGATGTGAGGGCAGCTCAGAGCTGAGATCTAAGGCTGGGGCAGAACATTGCGTGAACCGA
>hit2diff_1_pert1_chr4:56146759-56146930_RFX5_disc3
AGGACCGGATCAACTCAGGAAAAGGACTTTCACAAGGTAATGTTCTTTAGTCAGGCAAGGACCGGCCATTTACACTTCTTTTGTGGTGGAATGTCATCAGTTAAGGTGGGGCAGGGCATATTCACTTCTTTTGTGATTCGTCAGTTACTTCAGGCCATCTGGGCATATATGTGCAAGTCACAGGGGCATTGCGTGAACCGA
>hit2diff_2_pert1_chr4:56146759-56146930_RFX5_disc3
AGGACCGGATCAACTCAGGAAAAGGACTTTCACAAGGTAATGTCATCGGTTCAGGCAAGGACCGGCCATTTACACTTCTTTTGTGGTGGAATGTTCTTTAGTAAGGTGGGGCAGGGCATATTCACTTCTTTTGTGATTCGTCAGTTACTTCAGGCCATCTGGGCATATATGTGCAAGTCACAGGGGCATTGCGTGAACCGA
>hit2diff_pert1_chr4:56146759-56146930_RFX5_disc3
AGGACCGGATCAACTCAGGAAAAGGACTTTCACAAGGTAATGTTCTTTAGTCAGGCAAGGACCGGCCATTTACACTTCTTTTGTGGTGGAATGTTCTTTAGTAAGGTGGGGCAGGGCATATTCACTTCTTTTGTGATTCGTCAGTTACTTCAGGCCATCTGGGCATATATGTGCAAGTCACAGGGGCATTGCGTGAACCGA
>hit1_pert1_chr4:56146759-56146930_TEAD4_1
AGGACCGGATCAACTCAGGAAAAGGACTTTCACAAGGTAATGTCATCGGTTCAGGCAAGGACCGGCCATTTACACTTCTTTTGTGATTCTTTAGTATCAGTTAAGGTGGGGCAGGGCATATTCACTTCTTTTGTGATTCGTCAGTTACTTCAGGCCATCTGGGCATATATGTGCAAGTCACAGGGGCATTGCGTGAACCGA
>hit1_pert1_chr4:56146759-56146930_TP73_M6117_1.02
AGGACCGGATCAACTCAGGAAAAGGACTTTCACAAGGTAATGTCATCGGTTACTAAAGAATCTACACATTTACACTTCTTTTGTGGTGGAATGTCATCAGTTAAGGTGGGGCAGGGCATATTCACTTCTTTTGTGATTCGTCAGTTACTTCAGGCCATCTGGGCATATATGTGCAAGTCACAGGGGCATTGCGTGAACCGA
>hit1_pert1_chr4:56147528-56147699_RELA_M4497_1.02
AGGACCGGATCAACTGGCTTATTAGGAAGGATTCTTTAGTTCCTAATAAATTTTGGTCAGACCGGTTGATCTCAAATCCTTGTCTCCTGATAAGATGATATCAATGACAATGGTGCCCGAAACTTCATTAGCAATTTTAATTTTGCTTCAGTCCTGTGGTGTGATCTCGCCCTGCCTCCACTTGCCCATTGCGTGAACCGA
>hit1_pert1_chr4:56147528-56147699_RELB_M6448_1.02
AGGACCGGATCAACTGGCTTATTAGGAAGAGATTCTTTAGTCCTAATAAATTTTGGTCAGACCGGTTGATCTCAAATCCTTGTCTCCTGATAAGATGATATCAATGACAATGGTGCCCGAAACTTCATTAGCAATTTTAATTTTGCTTCAGTCCTGTGGTGTGATCTCGCCCTGCCTCCACTTGCCCATTGCGTGAACCGA
>Overexpressed_hit1_pert1_chr4:56147528-56147699_SOX1_M6129_1.02
AGGACCGGATCAACTGGCTTATTAGGAAGAGGAAATTCCCTCCTAATAAATTTTGGTCAGACCGGTTGATCTCAAATCCTTGTCTCCTGATAAGATGAACTAAAGAATCTACATGCCCGAAACTTCATTAGCAATTTTAATTTTGCTTCAGTCCTGTGGTGTGATCTCGCCCTGCCTCCACTTGCCCATTGCGTGAACCGA
>Overexpressed_hit1_pert1_chr4:56147528-56147699_SOX1_M6475_1.02
AGGACCGGATCAACTGGCTTATTAGGAAGAGGAAATTCCCTCCTAATAAATTTTGGTCAGACCGGTTGATCTCAAATCCTTGTCTCCTGATAAGATGACTAAAGAATCTACAATGCCCGAAACTTCATTAGCAATTTTAATTTTGCTTCAGTCCTGTGGTGTGATCTCGCCCTGCCTCCACTTGCCCATTGCGTGAACCGA
>hit1_pert1_chr4:65593775-65593946_RELB_M6448_1.02
AGGACCGGATCAACTGGCAGCTGCTTGGGGCGAGCCTGCCTTCCATTCTATTCAAATTCTCACTGAGATAAATGCATATCTGATTGCTTCCTTTGGAAAGGCTAATCAGAAACTCAAAAGAATGTAACCACTTGTTTCCCACCTGTGATAGATTCTTTAGTAGGCCTCCTCGTCTCAAGTTGTCCTCATTGCGTGAACCGA
>hit1_pert1_chr4:65593775-65593946_TP53_M6104_1.02
AGGACCGGATCAACTGGCAGCTGCTTGGGGCGAGCCTGCCTTCCATTCTATTCAAATTCTCACTGAGATAAATGCATATCTGATTGCTTCCTTTGGAAAGGCTAATCAGAAACTCAAAAGAATGTAACCACTAAAGAATCTACAAAGATCTGAAAGCCCCCAGGCCTCCTCGTCTCAAGTTGTCCTCATTGCGTGAACCGA
>hit1_pert1_chr4:78096496-78096667_BARHL2_M5296_1.02
AGGACCGGATCAACTCCAAACAGGGCTTACAATTGTGAATTCTTTCTCTGTCTCTTTGAGATGTATGTGTATCTCCTGCAAGTCAGGAGTGTCTCTCTCAAGAATCTGAAAGCCATTCCTTTGAAATGTAATTATCAGGAAGGATAGGGCCCTGGCTCCACTAAAGAATCTACAACCAGCTAGCACCATTGCGTGAACCGA
>hit1_pert1_chr4:78096496-78096667_BARHL2_M5992_1.02
AGGACCGGATCAACTCCAAACAGGGCTTACAATTGTGAATTCTTTCTCTGTCTCTTTGAGATGTATGTGTATCTCCTGCAAGTCAGGAGTGTCTCTCTCAAGAATCTGAAAGCCATTCCTTTGAAATGTAATTATCAGGAAGGATAGGGCCCTGGCTCCACTAAAGAATCTACAACCAGCTAGCACCATTGCGTGAACCGA
>hit1_pert1_chr4:79473652-79473823_HSF1_M3443_1.02
AGGACCGGATCAACTCTATTGACTAGATATGAATCATTCCCTTGGTATTTGAGTCACCAGGTGGAAGATTTGGATACTTGATTGCAGATGACCATATATAGGAAAGTATGCAGGACTAAAGAATCTACAAGTCGCTGGAGGCCCCTCTGGCTACTGATACGAAATTGCATAGCCCAGGCCGAATTCCATTGCGTGAACCGA
>hit1_pert1_chr4:79473652-79473823_HSF_known3
AGGACCGGATCAACTCTATTGACTAGATATGAATCATTCCCTTGGTATTTGAGTCACCAGGTGGAAGATTTGGATACTTGATTGCAGATGACCATATATAGGAAAGTATGCAGACTAAAGAATCTACAAAGTCGCTGGAGGCCCCTCTGGCTACTGATACGAAATTGCATAGCCCAGGCCGAATTCCATTGCGTGAACCGA
>hit2_pert1_chr4:79473652-79473823_SRF_known1
AGGACCGGATCAACTCTATTGACTAGATATGAATCATTCCCTTGGTATTTGAGTCACCAGGTGGAAGATTTGGATACTTGATTGCAGACTAAAGAATCTACAAATGTATGCAGGTGCTGGGAGGTTCTGGGTCGCTGGAGGCCCCTCTGGCTACTGATACGAAATTGCATAGCCCAGGCCGAATTCCATTGCGTGAACCGA
>hit1_pert1_chr4:79473652-79473823_SRF_known7
AGGACCGGATCAACTCTATTGACTAGATATGAATCATTCCCTTGGTATTTGAGTCACCAGGTGGAAGATTTGGATACTTGATTGCAGATACTAAAGAATCTGAAAGTATGCAGGTGCTGGGAGGTTCTGGGTCGCTGGAGGCCCCTCTGGCTACTGATACGAAATTGCATAGCCCAGGCCGAATTCCATTGCGTGAACCGA
>hit1_pert1_chr4:81393014-81393185_IRF3_M5572_1.02
AGGACCGGATCAACTTGTTTACATTGAGGCCTTGGCAGCACTGACCCGCGGCCATCCTTCACTCGCATCATTTGTAGATTCTTTAGTCATGGCAAGCCACACTGCCCCTGCACTTTCACTAGCTAGCACTGTTAGAATGTTGACTTAGGAGTCGTAAGCTTGGAATTTAATAGAAATCGGTTTGTTCATTGCGTGAACCGA
>hit1_pert1_chr4:81393014-81393185_IRF_known14
AGGACCGGATCAACTTGTTTACATTGAGGCCTTGGCAGCACTGACCCGCGGCCATCCTTCACTCGCATCATTTGTAGATTCTTTAGTCATGGCAAGCCACACTGCCCCTGCACTTTCACTAGCTAGCACTGTTAGAATGTTGACTTAGGAGTCGTAAGCTTGGAATTTAATAGAAATCGGTTTGTTCATTGCGTGAACCGA
>hit1_pert1_chr4:81393014-81393185_TRIM28_M3835_1.02
AGGACCGGATCAACTTGTTTACATTGAGGCCTTGGCAGCACTGAACTAAAGAAATCCTTCACTCGCAGCTTTCGGTTTGCTTTCAGCCATGGCAAGCCACACTGCCCCTGCACTTTCACTAGCTAGCACTGTTAGAATGTTGACTTAGGAGTCGTAAGCTTGGAATTTAATAGAAATCGGTTTGTTCATTGCGTGAACCGA
>hit1_pert1_chr1:160380599-160380770_BCL6_M6136_1.02
AGGACCGGATCAACTAGCTCAGACAAAAGCTGGGGCCGCCAGAGGAGAAACCCCATTCTCATTTGAGAGATCATTTGTAGATTCTTTAGTATAACCTCCCTCCCTTTGGATGCTGGGTATGGGTTCCAGGACCCGGCTGCCATCACCTAGGCAACAGGGGGCTTTTGTTGCCATGGTGATCAATGTCATTGCGTGAACCGA
>hit1_pert1_chr1:160380599-160380770_HHEX_M1110_1.02
AGGACCGGATCAACTAGCTCAGACAAAAGCTGGGGCCGCCAGAGGAGAAACCCCATTCTCTCCTCCTCTGTCATTCTTTAGTCCACCTCCATAACCTCCCTCCCTTTGGATGCTGGGTATGGGTTCCAGGACCCGGCTGCCATCACCTAGGCAACAGGGGGCTTTTGTTGCCATGGTGATCAATGTCATTGCGTGAACCGA
>hit1_pert1_chr1:160380599-160380770_KLF15_M6321_1.02
AGGACCGGATCAACTAGCTCAGACAAAAGCTGGGGCCGCCAGAGGAGAAACCCCATTCTCTCCTCCTCTGTCCCTATTTTTGTAGATTCTTTAGTCTCCCTCCCTTTGGATGCTGGGTATGGGTTCCAGGACCCGGCTGCCATCACCTAGGCAACAGGGGGCTTTTGTTGCCATGGTGATCAATGTCATTGCGTGAACCGA
>hit1_pert1_chr1:160380599-160380770_MXI1_M4678_1.02
AGGACCGGATCAACTAGCTCAGACAAAAGCTGGGGCCGCCAGAGGAGAAACCCCATTCTCTCCTCCTCTGTCCCTATTGCCCCCACCTCCATAACCTCCCTCCCTTTGGATGCTGGGTATGGGTTCCAGGACCCGGCTGCCATCACCTAGGCAACAGGGGGCTTTTGTAGATTCTTTAGTCAATGTCATTGCGTGAACCGA
>hit1_pert1_chr4:106476660-106476831_ATF5_M2977_1.02
AGGACCGGATCAACTTCTTTATTATTCAAATGCCGAGAGATTTTCACTAAAGAATCTTGGAACTGGTGGTCCCTGGGAGGCACTGAATAAACACCTGGACTGGTTAGAGCCCTCAGATAGATGGCCTAAAGCTCTTGTGAGGTCAAAGAGTGCTTTCAAATACTGGAATTTCTGGCAACACCACATCATTGCGTGAACCGA
>hit1_pert1_chr4:106476660-106476831_BX088580.2_M6121_1.02
AGGACCGGATCAACTTGTAGATTCTTTAGTTGCCGAGAGATTTTCCTCTCCCTTTCTTGGAACTGGTGGTCCCTGGGAGGCACTGAATAAACACCTGGACTGGTTAGAGCCCTCAGATAGATGGCCTAAAGCTCTTGTGAGGTCAAAGAGTGCTTTCAAATACTGGAATTTCTGGCAACACCACATCATTGCGTGAACCGA
>Overexpressed_hit1_pert1_chr4:106476660-106476831_SOX1_M6475_1.02
AGGACCGGATCAACTTTGTAGATTCTTTAGTGCCGAGAGATTTTCCTCTCCCTTTCTTGGAACTGGTGGTCCCTGGGAGGCACTGAATAAACACCTGGACTGGTTAGAGCCCTCAGATAGATGGCCTAAAGCTCTTGTGAGGTCAAAGAGTGCTTTCAAATACTGGAATTTCTGGCAACACCACATCATTGCGTGAACCGA
>hit1_pert1_chr4:125380899-125381070_IRF3_M5572_1.02
AGGACCGGATCAACTGAGACTAAATCCCTCCTAATGCACCACAGCAGGATCTCCAAGGAACAAAGACACTAACATTAAATTTCAATATCTTTTGGCCCAGATGATGGCCATTTAAGCCATCATTTGTAGATTCTTTAGTATCCTAATCTTGTGTCCCTATTCATTTTAAAATACATATATTTATAACATTGCGTGAACCGA
>hit1_pert1_chr4:125380899-125381070_IRF_known14
AGGACCGGATCAACTGAGACTAAATCCCTCCTAATGCACCACAGCAGGATCTCCAAGGAACAAAGACACTAACATTAAATTTCAATATCTTTTGGCCCAGATGATGGCCATTTAAGCCATCATTTGTAGATTCTTTAGTATCCTAATCTTGTGTCCCTATTCATTTTAAAATACATATATTTATAACATTGCGTGAACCGA
>hit1_pert1_chr4:130947463-130947634_BARHL1_1
AGGACCGGATCAACTTTTGTAGATTCTTTAGTGTTTGCCTCTTCACTTGTCCCCAGGTGCTTTCTTGCTCTGCTCCACAGGTGGTCCCAGTTGTTCCTGGCGGGTGTGAGTGCTCTACTCAGTGTGTAGTGAGTACTCAGTAAAAGCTAACTTCCTAACTGCCTGGAGCTGAATTGACTTCCACAACATTGCGTGAACCGA
>hit1_pert1_chr4:130947463-130947634_GBX2_5
AGGACCGGATCAACTTAAATTCTTTAGTTTCTGTTTGCCTCTTCACTTGTCCCCAGGTGCTTTCTTGCTCTGCTCCACAGGTGGTCCCAGTTGTTCCTGGCGGGTGTGAGTGCTCTACTCAGTGTGTAGTGAGTACTCAGTAAAAGCTAACTTCCTAACTGCCTGGAGCTGAATTGACTTCCACAACATTGCGTGAACCGA
>hit1_pert1_chr4:130947463-130947634_GBX2_M6021_1.02
AGGACCGGATCAACTTAAACTAAAGAATTTCTGTTTGCCTCTTCACTTGTCCCCAGGTGCTTTCTTGCTCTGCTCCACAGGTGGTCCCAGTTGTTCCTGGCGGGTGTGAGTGCTCTACTCAGTGTGTAGTGAGTACTCAGTAAAAGCTAACTTCCTAACTGCCTGGAGCTGAATTGACTTCCACAACATTGCGTGAACCGA
>hit1_pert1_chr4:130947463-130947634_IRF3_M5572_1.02
AGGACCGGATCAACTTAAGCTAATATCATTTGTAGATTCTTTAGTCTTGTCCCCAGGTGCTTTCTTGCTCTGCTCCACAGGTGGTCCCAGTTGTTCCTGGCGGGTGTGAGTGCTCTACTCAGTGTGTAGTGAGTACTCAGTAAAAGCTAACTTCCTAACTGCCTGGAGCTGAATTGACTTCCACAACATTGCGTGAACCGA
>hit1_pert1_chr4:130947463-130947634_IRF_known14
AGGACCGGATCAACTTAAGCTAATATCATTTGTAGATTCTTTAGTCTTGTCCCCAGGTGCTTTCTTGCTCTGCTCCACAGGTGGTCCCAGTTGTTCCTGGCGGGTGTGAGTGCTCTACTCAGTGTGTAGTGAGTACTCAGTAAAAGCTAACTTCCTAACTGCCTGGAGCTGAATTGACTTCCACAACATTGCGTGAACCGA
>hit1_pert1_chr4:130947463-130947634_NOBOX_M6380_1.02
AGGACCGGATCAACTTAAGACTAAAGAATTCTGTTTGCCTCTTCACTTGTCCCCAGGTGCTTTCTTGCTCTGCTCCACAGGTGGTCCCAGTTGTTCCTGGCGGGTGTGAGTGCTCTACTCAGTGTGTAGTGAGTACTCAGTAAAAGCTAACTTCCTAACTGCCTGGAGCTGAATTGACTTCCACAACATTGCGTGAACCGA
>hit1_pert1_chr4:130947463-130947634_TCF3_2
AGGACCGGATCAACTTAAGCTAATTGGTTTCTGTTTGCCTCTTCACTTGTCCCCAGGTGCTTTCTTGCTCTGACTAAAGAATCTACAAAGTTGTTCCTGGCGGGTGTGAGTGCTCTACTCAGTGTGTAGTGAGTACTCAGTAAAAGCTAACTTCCTAACTGCCTGGAGCTGAATTGACTTCCACAACATTGCGTGAACCGA
>hit1_pert1_chr4:130947463-130947634_ZIC3_4
AGGACCGGATCAACTTAAGCTAATTGGTTTCTGTTTGCCTCTTCACTTGTCCCCAGGTGCTTTCTTGCTCTTGTAGATTCTTTAGTCCAGTTGTTCCTGGCGGGTGTGAGTGCTCTACTCAGTGTGTAGTGAGTACTCAGTAAAAGCTAACTTCCTAACTGCCTGGAGCTGAATTGACTTCCACAACATTGCGTGAACCGA
>hit2diff_1_pert1_chr1:160983559-160983730_BCL6_M6136_1.02
AGGACCGGATCAACTGCTCGCTTTCATTTGAGAGATCATTTGTAGATTCTTTAGTGAATTTCCGGTTCTACCTGCTCAGCTCCCCCGCCACCCCATCTTCCCAGTGCAAGGGAAGGTCGAGCCTTCCAGCGCAGGACTTACTTCAGGGGCCCAGCACCCACTTCCTGCCAGCCAGCTGCTTCCTCCCATTGCGTGAACCGA
>hit2diff_2_pert1_chr1:160983559-160983730_BCL6_M6136_1.02
AGGACCGGATCAACTGCTCGCATTTGAGAGATCATTTGTAGATTCTTTAGTTGCAGAATTTCCGGTTCTACCTGCTCAGCTCCCCCGCCACCCCATCTTCCCAGTGCAAGGGAAGGTCGAGCCTTCCAGCGCAGGACTTACTTCAGGGGCCCAGCACCCACTTCCTGCCAGCCAGCTGCTTCCTCCCATTGCGTGAACCGA
>hit2diff_pert1_chr1:160983559-160983730_BCL6_M6136_1.02
AGGACCGGATCAACTGCTCGCATTTGAGAGATCATTTGTAGATTCTTTAGTTAGTGAATTTCCGGTTCTACCTGCTCAGCTCCCCCGCCACCCCATCTTCCCAGTGCAAGGGAAGGTCGAGCCTTCCAGCGCAGGACTTACTTCAGGGGCCCAGCACCCACTTCCTGCCAGCCAGCTGCTTCCTCCCATTGCGTGAACCGA
>hit2diff_1_pert1_chr1:160983559-160983730_E2F3_M2271_1.02
AGGACCGGATCAACTGCTCGCTTTCACTCCCTGGTGTAGATTCTTTAGTTCTGCAGAATTTCCGGTTCTACCTGCTCAGCTCCCCCGCCACCCCATCTTCCCAGTGCAAGGGAAGGTCGAGCCTTCCAGCGCAGGACTTACTTCAGGGGCCCAGCACCCACTTCCTGCCAGCCAGCTGCTTCCTCCCATTGCGTGAACCGA
>hit2diff_2_pert1_chr1:160983559-160983730_E2F3_M2271_1.02
AGGACCGGATCAACTGCTCGCTTTCACTCCCTGGCTCCTGTAGATTCTTTAGTCAGAATTTCCGGTTCTACCTGCTCAGCTCCCCCGCCACCCCATCTTCCCAGTGCAAGGGAAGGTCGAGCCTTCCAGCGCAGGACTTACTTCAGGGGCCCAGCACCCACTTCCTGCCAGCCAGCTGCTTCCTCCCATTGCGTGAACCGA
>hit2diff_pert1_chr1:160983559-160983730_E2F3_M2271_1.02
AGGACCGGATCAACTGCTCGCTTTCACTCCCTGGTGTATGTAGATTCTTTAGTCAGAATTTCCGGTTCTACCTGCTCAGCTCCCCCGCCACCCCATCTTCCCAGTGCAAGGGAAGGTCGAGCCTTCCAGCGCAGGACTTACTTCAGGGGCCCAGCACCCACTTCCTGCCAGCCAGCTGCTTCCTCCCATTGCGTGAACCGA
>hit1_pert1_chr1:160983559-160983730_ETV5_M5433_1.02
AGGACCGGATCAACTGCTCGCTTTCACTCCCTGGCTCCCTCCCGCCCTCTCTGCAGATTCTTTAGTTCTACCTGCTCAGCTCCCCCGCCACCCCATCTTCCCAGTGCAAGGGAAGGTCGAGCCTTCCAGCGCAGGACTTACTTCAGGGGCCCAGCACCCACTTCCTGCCAGCCAGCTGCTTCCTCCCATTGCGTGAACCGA
>hit1_pert1_chr1:160983559-160983730_FLI1_3
AGGACCGGATCAACTGCTCGCTTTCACTCCCTGGCTCCCTCCCGCCCTCTCTGCAGATTCTTTAGTTCTACCTGCTCAGCTCCCCCGCCACCCCATCTTCCCAGTGCAAGGGAAGGTCGAGCCTTCCAGCGCAGGACTTACTTCAGGGGCCCAGCACCCACTTCCTGCCAGCCAGCTGCTTCCTCCCATTGCGTGAACCGA
>hit1_pert1_chr4:133413205-133413376_OTX2_1
AGGACCGGATCAACTCCAAGCCATCGCATCCCCTGTGACTTGCATGTATACGACCAGATGGCCTGAAGTAACTGAAGAATCACAAAAGAAGTGAAAAGGCCCTGCCCGGCCTTAACTGATGACATTCCACCATTGTGATTTGTTCCTGCCCCACCTTAAACTAAAGAATCTACAAATGAATTTCCTCATTGCGTGAACCGA
>hit1_pert1_chr4:133413205-133413376_PITX1_3
AGGACCGGATCAACTCCAAGCCATCGCATCCCCTGTGACTTGCATGTATACGACCAGATGGCCTGAAGTAACTGAAGAATCACAAAAGAAGTGAAAAGGCCCTGCCCGGCCTTAACTGATGACATTCCACCATTGTGATTTGTTCCTGCCCCACCTTAACTGATTCTTTAGTCCTGTGAATTTCCTCATTGCGTGAACCGA
>hit1_pert1_chr4:133413205-133413376_RFX5_disc3
AGGACCGGATCAACTCCAAGCCATCGCATCCCCTGTGACTTGCATGTATACGACCAGATGGCCTGAAGTAACTGAAGAATCACAAAAGAAGTGAAAAGGCCCTGCCCGGCCTTACTAAAGAACATTCCACCATTGTGATTTGTTCCTGCCCCACCTTAACTGAGGGATTAACCCTGTGAATTTCCTCATTGCGTGAACCGA
>hit1_pert1_chr4:133413205-133413376_TEAD4_1
AGGACCGGATCAACTCCAAGCCATCGCATCCCCTGTGACTTGCATGTATACGACCAGATGGCCTGAAGTAACTGAAGAATCACAAAAGAAGTGAAAAGGCCCTGCCCGGCCTTAACTGATACTAAAGAATCATTGTGATTTGTTCCTGCCCCACCTTAACTGAGGGATTAACCCTGTGAATTTCCTCATTGCGTGAACCGA
>hit1_pert1_chr4:152405951-152406122_BX088580.2_M6121_1.02
AGGACCGGATCAACTTTGAATATGCTATTTCAGGGTTAAAAGTCGACTAAAGAATCTACAAAGAGCAGTTATGGCAGCATTAGAAGGCTCTCCTTTCTAATGTAATGCCAGGAATGTCTGAGTCATGCAGAATTGGGGTGGTGAGTGAGGAATGTTTCTCTGTGGCTTCCCTGGCTTTGTGTGGGGCATTGCGTGAACCGA
>hit2diff_1_pert1_chr4:152405951-152406122_TEAD1_M4047_1.02
AGGACCGGATCAACTTTGAATATGCTATTTCAGGGTTAAAAGTCGTCTACATGAGAAAAGAAGAGCAGTTATGGCAGCATTAGAAGGCTCTCCTTTCTAATGTAATGCCAGGAATGTCTGAGTCATGCAGAATTGGGGTGGTGAGATTCTTTAGTTTCTCTGTGGCTTCCCTGGCTTTGTGTGGGGCATTGCGTGAACCGA
>hit2diff_2_pert1_chr4:152405951-152406122_TEAD1_M4047_1.02
AGGACCGGATCAACTTTGAATATGCTATTTCAGGGTTAAAAGTCGTCTACATGAGAAAAGAAGAGCAGTTATGGCAGCATTAGAAGGCTCTCCTTTCTAATGTAATGATTCTTTAGTCTGAGTCATGCAGAATTGGGGTGGTGAGTGAGGAATGTTTCTCTGTGGCTTCCCTGGCTTTGTGTGGGGCATTGCGTGAACCGA
>hit2diff_pert1_chr4:152405951-152406122_TEAD1_M4047_1.02
AGGACCGGATCAACTTTGAATATGCTATTTCAGGGTTAAAAGTCGTCTACATGAGAAAAGAAGAGCAGTTATGGCAGCATTAGAAGGCTCTCCTTTCTAATGTAATGATTCTTTAGTCTGAGTCATGCAGAATTGGGGTGGTGAGATTCTTTAGTTTCTCTGTGGCTTCCCTGGCTTTGTGTGGGGCATTGCGTGAACCGA
>hit1_pert1_chr4:152405951-152406122_ZIC2_1
AGGACCGGATCAACTTTGAATATGCTATTTCAGGGTTAAAAGTCGTCTACATGAGAAAAGAAGAGCAGTTATGGCAGCATTAGAAGGCTCTCCTTTCTAATGTAATGCCAGGAATGTCTGAGTCATGCAGAATTACTAAAGAAAGTGAGGAATGTTTCTCTGTGGCTTCCCTGGCTTTGTGTGGGGCATTGCGTGAACCGA
>Overexpressed_hit1_pert1_chr4:152405951-152406122_SOX1_M6134_1.02
AGGACCGGATCAACTTTGAATATGCTATTTCAGGGTTAAAAGTCGACTAAAGAATCTACAAAGAGCAGTTATGGCAGCATTAGAAGGCTCTCCTTTCTAATGTAATGCCAGGAATGTCTGAGTCATGCAGAATTGGGGTGGTGAGTGAGGAATGTTTCTCTGTGGCTTCCCTGGCTTTGTGTGGGGCATTGCGTGAACCGA
>hit1_pert1_chr4:154711421-154711592_BHLHE40_disc2
AGGACCGGATCAACTTTGTCCCTAGTCTCCCTATGGGGACAGGAGGCCTTCGCTCTCCTTTTGTAGATTCTTTAGTTGGCTGTGAAGATCCAAAGAGATAATCCCCGGAGGGCGAAGTTCTTTCATATGTAAGGTGGGCGCATTGTTATTACTTCCCGACCACTTAAGAGTCATTCACAGGCTCAGCATTGCGTGAACCGA
>hit1_pert1_chr4:154711421-154711592_NKX2-2_2
AGGACCGGATCAACTTTGTCCCTAGTCTCCCTATGGGGACAGGAGGCCTTCGCTCTCCTCAGCCGCTGTCTCCGGGTGGCTGTGAAGATCCAAAGAGATAATCCCCGGAGGGCGAAGTTCTTTCATATGTAAGGTGGGCGCATTGTTATTACTTCACTAAAGAATCTACAAAATTCACAGGCTCAGCATTGCGTGAACCGA
>hit1_pert1_chr4:154711421-154711592_NKX3-1_6
AGGACCGGATCAACTTTGTCCCTAGTCTCCCTATGGGGACAGGAGGCCTTCGCTCTCCTCAGCCGCTGTCTCCGGGTGGCTGTGAAGATCCAAAGAGATAATCCCCGGAGGGCGAAGTTCTTTCATATGTAAGGTGGGCGCATTGTTATTACTTCCCGACTAAAGAAGAGTCATTCACAGGCTCAGCATTGCGTGAACCGA
>hit1_pert1_chr4:154711421-154711592_NKX3-2_3
AGGACCGGATCAACTTTGTCCCTAGTCTCCCTATGGGGACAGGAGGCCTTCGCTCTCCTCAGCCGCTGTCTCCGGGTGGCTGTGAAGATCCAAAGAGATAATCCCCGGAGGGCGAAGTTCTTTCATATGTAAGGTGGGCGCATTGTTATTACTTCCCGACTAAAGAAGAGTCATTCACAGGCTCAGCATTGCGTGAACCGA
>hit1_pert1_chr4:159942865-159943036_TEAD1_M4047_1.02
AGGACCGGATCAACTCACTTACAAGGGAGTCTAAGATACTCAGTTTGAGAAAAGAAAGAAATCCCCAAGATCTGGAATGGATTGTTTTGTATCCATGCAGACAAAAGAAGCTGACTAAAGAATCGACATTTCCATATCTCCAAGGGTGTGCATATCCTGGTGAGGGGTGGTGATCAGGAAGGTGAGCATTGCGTGAACCGA
>hit1_pert1_chr4:159942865-159943036_ZIC2_1
AGGACCGGATCAACTCACTTACAAGGGAGTCTAAGATACTCAGTTTGAGAAAAGAAAGAAATCCCCAAGATCTGGAATGGATTGTTTTGTATCCATGCAGACAAAAGAAGCTGGCATTCCTCAGGACATTTCCATATCTCCAAGGGTGTGCATATCCTGGTGAACTAAAGAAATCAGGAAGGTGAGCATTGCGTGAACCGA
>hit1_pert1_chr4:169762283-169762454_NKX2-2_2
AGGACCGGATCAACTGCCTCTGCGCCCGGCCCACTATATAAATGTTTAAGAATTAACATGTATAAAGGTTGGGACTTTCCCAAGGTGAGCTGTTGGACCTGGATCTCCTGAGGCCAACTGTGTTTTTCTTCTCAGCACAGCAAGCATCCTTTGAGATGCAGAGTGATACTAAAGAATCTACAAATGCATTGCGTGAACCGA
>hit1_pert1_chr4:169762283-169762454_NKX2-4_1
AGGACCGGATCAACTGCCTCTGCGCCCGGCCCACTATATAAATGTTTAAGAATTAACATGTATAAAGGTTGGGACTTTCCCAAGGTGAGCTGTTGGACCTGGATCTCCTGAGGCCAACTGTGTTTTTCTTCTCAGCACAGCAAGCATCCTTTGAGATGCAGAGTGATACTAAAGAATCTACAAGTGCATTGCGTGAACCGA
>hit1_pert1_chr4:169762283-169762454_RELA_M4497_1.02
AGGACCGGATCAACTGCCTCTGCGCCCGGCCCACTATATAAATGTTTAAGAATTAACATGTATAAAGGTTACTAAAGAATCAAGGTGAGCTGTTGGACCTGGATCTCCTGAGGCCAACTGTGTTTTTCTTCTCAGCACAGCAAGCATCCTTTGAGATGCAGAGTGATCTTACCACTTGAAAATGTGCATTGCGTGAACCGA
>hit1_pert1_chr4:169762283-169762454_RELB_M6448_1.02
AGGACCGGATCAACTGCCTCTGCGCCCGGCCCACTATATAAATGTTTAAGAATTAACATGTATAAAGGTACTAAAGAATCTAAGGTGAGCTGTTGGACCTGGATCTCCTGAGGCCAACTGTGTTTTTCTTCTCAGCACAGCAAGCATCCTTTGAGATGCAGAGTGATCTTACCACTTGAAAATGTGCATTGCGTGAACCGA
>Overexpressed_hit1_pert1_chr4:169762283-169762454_SOX1_M6129_1.02
AGGACCGGATCAACTGCCTCTGCGCCCGGCCCACTATATAAATGTTTAAGAATTAACATGTATAAAGGTTGGGACTTTCCCAAGGTGAGCTGTTGGACCTGGATCTCCTGAGGCCAACTGTGTTTTTCTTCTCAGCACAGCAAGCATTGTAGATTCTTTAGTGTGATCTTACCACTTGAAAATGTGCATTGCGTGAACCGA
>Overexpressed_hit1_pert1_chr4:169762283-169762454_SOX1_M6134_1.02
AGGACCGGATCAACTGCCTCTGCGCCCGGCCCACTATATAAATGTTTAAGAATTAACATGTATAAAGGTTGGGACTTTCCCAAGGTGAGCTGTTGGACCTGGATCTCCTGAGGCCAACTGTGTTTTTCTTCTCAGCACAGCAAGCATTGTAGATTCTTTAGTGTGATCTTACCACTTGAAAATGTGCATTGCGTGAACCGA
>Overexpressed_hit1_pert1_chr4:169762283-169762454_SOX1_M6475_1.02
AGGACCGGATCAACTGCCTCTGCGCCCGGCCCACTATATAAATGTTTAAGAATTAACATGTATAAAGGTTGGGACTTTCCCAAGGTGAGCTGTTGGACCTGGATCTCCTGAGGCCAACTGTGTTTTTCTTCTCAGCACAGCAAGCATTTGTAGATTCTTTAGTTGATCTTACCACTTGAAAATGTGCATTGCGTGAACCGA
>hit1_pert1_chr4:173995522-173995693_ESRRG_M6008_1.02
AGGACCGGATCAACTAAATAAATTGTCTGACTGGTATTTGTGAGAGAGTTTATATGCTGCAAAAATACCTAGTCATTTTGTTTACTCTCAAAATGCCACTTAGGAAGATTCTTTAGTGTTTAAATTTGCACTTTTCTTCCCTAAAGCAGATGGATGGGCAAGGTCTTCAGCACCAGTCTGGAATGCCATTGCGTGAACCGA
>hit1_pert1_chr4:173995522-173995693_KIAA0415_M0752_1.02
AGGACCGGATCAACTAAATAAATTGTCTGACTGGTATTTGTGAGAGAGTTTATATGCTGCAAAAATACCTAGTCATTATTCTTTAGTTCAAAATGCCACTTAGGAATTCAAGGTCAGGTTTAAATTTGCACTTTTCTTCCCTAAAGCAGATGGATGGGCAAGGTCTTCAGCACCAGTCTGGAATGCCATTGCGTGAACCGA
>Overexpressed_hit1_pert1_chr4:173995522-173995693_PAX6_2
AGGACCGGATCAACTAAATAAATTGTCTGACTGGTATTTGTGAGAGAGTTTATATGCTGCAAAAATACCTAGTCATTTTGTTTACTCTCAAAATGCCACTTAGGTAGATTCTTTAGTGTTTAAATTTGCACTTTTCTTCCCTAAAGCAGATGGATGGGCAAGGTCTTCAGCACCAGTCTGGAATGCCATTGCGTGAACCGA
>Overexpressed_hit1_pert1_chr4:173995522-173995693_PAX6_M3728_1.02
AGGACCGGATCAACTAAATAAATTGTCTGACTGGTATTTGTGAGAGAGTTTATATGCTGCAAAAATACCTAGTCATTTTGTTTACTCTCAAAATGCCACTTAGTAGATTCTTTAGTGGTTTAAATTTGCACTTTTCTTCCCTAAAGCAGATGGATGGGCAAGGTCTTCAGCACCAGTCTGGAATGCCATTGCGTGAACCGA
>hit1_pert1_chr4:184026377-184026548_NEUROG1_M5229_1.02
AGGACCGGATCAACTCTAAGCTTCATCTACATAGTCAGCCATTACTAAAGAATCCCTTCAACAAGTTGGTATTTAAATTTAACCAGAGGAAGCCCAGGTGCACCAGGAAAAGCGTGGAAGTTGTCTGTTGGCCCACACTGCCGGGCCCTGCATTGCCTTGTAAATGGCTCTTGCTTACTTATTTTCCATTGCGTGAACCGA
>hit1_pert1_chr4:184026377-184026548_ZEB1_M2954_1.02
AGGACCGGATCAACTCTAAGCTTCATCTACATAGTCAGCCATTGTGACATGTGGCCTTCAACAAGTTGGTATTTAAATTTAACCAGAGGAAGATTCTTTAGTCCAGGAAAAGCGTGGAAGTTGTCTGTTGGCCCACACTGCCGGGCCCTGCATTGCCTTGTAAATGGCTCTTGCTTACTTATTTTCCATTGCGTGAACCGA
>hit1_pert1_chr4:185537875-185538046_BCL6_M6136_1.02
AGGACCGGATCAACTTGGTAAATCAGTTTCTAATGGCAAGACAGGTTACTAAAGAATCTACAAATGATCTCTCAAATGCAAAGGTGGTCTTGTTATGTAGATGAAACCTTGCAGGTGGCAACCGTCACAGAGAATAGATGGGAAATGTTTCTTTCAGCTCTTTAAAGATGTCACTCTCAGTTAATCCATTGCGTGAACCGA
>hit1_pert1_chr4:185537875-185538046_IRX2_2
AGGACCGGATCAACTTGGTAAATCAGTTTCTAATGGCAAGACAGGTTATGGGAGGGAGAGAAGAGGAGACCTGGTCTGCAAAGGTGGTAGATTCTTTAGTATGAAACCTTGCAGGTGGCAACCGTCACAGAGAATAGATGGGAAATGTTTCTTTCAGCTCTTTAAAGATGTCACTCTCAGTTAATCCATTGCGTGAACCGA
>hit1_pert1_chr4:185537875-185538046_IRX3_M5581_1.02
AGGACCGGATCAACTTGGTAAATCAGTTTCTAATGGCAAGACAGGTTATGGGAGGGAGAGAAGAGGAGACCTGGTCTGCAAAGGTGGTACTAAAGAATCTATGAAACCTTGCAGGTGGCAACCGTCACAGAGAATAGATGGGAAATGTTTCTTTCAGCTCTTTAAAGATGTCACTCTCAGTTAATCCATTGCGTGAACCGA
>Overexpressed_hit1_pert1_chr4:185537875-185538046_IRX3_M5582_1.02
AGGACCGGATCAACTTGGTAAATCAGTTTCTAATGGCAAGACAGGTTATGGGAGGGAGAGAAGAGGAGACCTGGTCTGCAAAGGTGGTACTAAAGAATCTATGAAACCTTGCAGGTGGCAACCGTCACAGAGAATAGATGGGAAATGTTTCTTTCAGCTCTTTAAAGATGTCACTCTCAGTTAATCCATTGCGTGAACCGA
>hit1_pert1_chr4:185609702-185609873_HSF1_M3443_1.02
AGGACCGGATCAACTTGGCCCGGCTCCCCTGGCCCTTCCTGCTCTTTCTGACTCAGGAGGAAACCCGAGGCAGGCGTGAGCAATCCATGCACACAGCAGGAAGCACCGAGGTTGTGAATCACCTGCATTTTACACTCAAGTTGCACAGCTGTTGTAGATTCTTTAGTAGCATGCCTCATAATGCATCATTGCGTGAACCGA
>hit1_pert1_chr4:185609702-185609873_HSF_known3
AGGACCGGATCAACTTGGCCCGGCTCCCCTGGCCCTTCCTGCTCTTTCTGACTCAGGAGGAAACCCGAGGCAGGCGTGAGCAATCCATGCACACAGCAGGAAGCACCGAGGTTGTGAATCACCTGCATTTTACACTCAAGTTGCACAGCTGTTTGTAGATTCTTTAGTGCATGCCTCATAATGCATCATTGCGTGAACCGA
>hit1_pert1_chr5:3101526-3101697_KLF15_M6321_1.02
AGGACCGGATCAACTTCCAGATCCCTAACAATGTCATTTACACTTCTTTAGCTTCTTTTCTCCTAGGACACATTTTCATTTCCATGCTTCCTAAGTCTTCCCCGCCTTTTGTAGATTCTTTAGTCAGCCCGGCCCCCAGGCCATGCTTGTGCAGGTACCAAGGAGAGGAGGAACTAATGATTGACACATTGCGTGAACCGA
>hit1_pert1_chr5:3101526-3101697_SIN3A_disc3
AGGACCGGATCAACTTCCAGATCCCTAACAATGTCATTTACACTTCTTTAGCTTCTTTTCTCCTAGGACACATTTTCATTTCCATGCTTCCTAAGTCTTCCCCGCCTGCTCCCCTCTCCCAACCCAGCCCGGCCCCCAGGCCATGCTTGTGCAGGTACTAAAGAATCGAGGAACTAATGATTGACACATTGCGTGAACCGA
>hit2diff_1_pert1_chr5:7269040-7269211_RFX5_disc3
AGGACCGGATCAACTCTTGCACGTATACTCCCAGATGGCCGGAAGTAACTGAAGAATCACAAAAGAAGTGAATATGCCCTGCCCCACCTTAACTGATGACATTCCACCACAAAAGAAGTGTAAATGGCCGGTCCTTGCCTTACTAAAGAACATTACCTTGTGAAAGTCCTTTTCCTGGCTCATCCTCATTGCGTGAACCGA
>hit2diff_2_pert1_chr5:7269040-7269211_RFX5_disc3
AGGACCGGATCAACTCTTGCACGTATACTCCCAGATGGCCGGAAGTAACTGAAGAATCACAAAAGAAGTGAATATGCCCTGCCCCACCTTACTAAAGAACATTCCACCACAAAAGAAGTGTAAATGGCCGGTCCTTGCCTTAACTGATGACATTACCTTGTGAAAGTCCTTTTCCTGGCTCATCCTCATTGCGTGAACCGA
>hit2diff_pert1_chr5:7269040-7269211_RFX5_disc3
AGGACCGGATCAACTCTTGCACGTATACTCCCAGATGGCCGGAAGTAACTGAAGAATCACAAAAGAAGTGAATATGCCCTGCCCCACCTTACTAAAGAACATTCCACCACAAAAGAAGTGTAAATGGCCGGTCCTTGCCTTACTAAAGAACATTACCTTGTGAAAGTCCTTTTCCTGGCTCATCCTCATTGCGTGAACCGA
>hit1_pert1_chr5:7269040-7269211_TEAD4_1
AGGACCGGATCAACTCTTGCACGTATACTCCCAGATGGCCGGAAGTAACTGAAGAATCACAAAAGAAGTGAATATGCCCTGCCCCACCTTAACTGATACTAAAGAATCACAAAAGAAGTGTAAATGGCCGGTCCTTGCCTTAACTGATGACATTACCTTGTGAAAGTCCTTTTCCTGGCTCATCCTCATTGCGTGAACCGA
>hit1_pert1_chr5:10102436-10102607_RFX5_disc3
AGGACCGGATCAACTAATGGCCGGTTCCTGCCTTACTAAAGAACATTCCACCATTGTGATTTGTTTCCGCCCCACGTTAACTGAGCAATTAACCTTGTGAAGTTCCTTCTCCTGGCTCAGAAGCTCCCCCACTGAGCACCTTGTGACCCCCGCCCCTGCCAACAAGAGAACAACCCCCTTTGACTGCATTGCGTGAACCGA
>hit1_pert1_chr5:10102436-10102607_STAT_disc6
AGGACCGGATCAACTAATGGCCGGTTCTTTAGTTAACTGATGACATTCCACCATTGTGATTTGTTTCCGCCCCACGTTAACTGAGCAATTAACCTTGTGAAGTTCCTTCTCCTGGCTCAGAAGCTCCCCCACTGAGCACCTTGTGACCCCCGCCCCTGCCAACAAGAGAACAACCCCCTTTGACTGCATTGCGTGAACCGA
>hit1_pert1_chr5:10102436-10102607_TEAD4_1
AGGACCGGATCAACTAATGGCCGGTTCCTGCCTTAACTGATACTAAAGAATCATTGTGATTTGTTTCCGCCCCACGTTAACTGAGCAATTAACCTTGTGAAGTTCCTTCTCCTGGCTCAGAAGCTCCCCCACTGAGCACCTTGTGACCCCCGCCCCTGCCAACAAGAGAACAACCCCCTTTGACTGCATTGCGTGAACCGA
>hit1_pert1_chr5:10102436-10102607_ZIC5_M2259_1.02
AGGACCGGATCAACTAATGGCCGGTTCCTGCCTTAACTGATGACATTCCACCATTGTGATTTGTTTCCGCCCCACGTTAACTGAGCAATTAACCTTGTGAAGTTCCTTCTCCTGGCTCAGAAAGATTCTTTAGTAGCACCTTGTGACCCCCGCCCCTGCCAACAAGAGAACAACCCCCTTTGACTGCATTGCGTGAACCGA
>hit1_pert1_chr5:14036237-14036408_ELF1_M5374_1.02
AGGACCGGATCAACTGTTTGGGGACTGCATTCGCAAATGACTCTTGTCCAGGACCCTGGGTTTTCCCCAGGTCTTTTAAAGGTCTACATTCCTTTAGAATCCTTCACTAAACCTACCAGTTGGCTCCCTAGATTCTTTAGTATCTCACCGCTCTGTCATGCAAGTCACTGAGCAGGGAAAGTGACTCATTGCGTGAACCGA
>hit1_pert1_chr5:14036237-14036408_ELF1_known3
AGGACCGGATCAACTGTTTGGGGACTGCATTCGCAAATGACTCTTGTCCAGGACCCTGGGTTTTCCCCAGGTCTTTTAAAGGTCTACATTCCTTTAGAATCCTTCACTAAACCTACCAGTTGGCTCCCTAGATTCTTTAGTATCTCACCGCTCTGTCATGCAAGTCACTGAGCAGGGAAAGTGACTCATTGCGTGAACCGA
>hit1_pert1_chr1:165320209-165320380_E2F4_M6194_1.02
AGGACCGGATCAACTGAGGAGAGAACTGACCCTCCTGGGCTAATAAGCCCAAACACTAAAGAATCTGGAGGGCTGAAATGGAAGGGACATTGTTGTGTTAAGTACTTTACAACAACTGTTTCTTCTCCTCTTGACACAGCCTGACTTCCTTAAAGAAGATTTGACTGGCCAGACAGCTGTGTTGACCATTGCGTGAACCGA
>hit1_pert1_chr1:165320209-165320380_E2F_known18
AGGACCGGATCAACTGAGGAGAGAACTGACCCTCCTGGGCTAATAAGCCCAAACTAAAGAATCTCTGGAGGGCTGAAATGGAAGGGACATTGTTGTGTTAAGTACTTTACAACAACTGTTTCTTCTCCTCTTGACACAGCCTGACTTCCTTAAAGAAGATTTGACTGGCCAGACAGCTGTGTTGACCATTGCGTGAACCGA
>hit1_pert1_chr5:15554693-15554864_ATF5_M2977_1.02
AGGACCGGATCAACTTGTAGTTGCAAATAAAGTGTCAGCCTTGCCTGAGAGTTCTTTACATTCTTTAGTCCTCAGGCCCCACCTGAGAACAGGTGGGTCAGAATCAGCATTTCTACCAGACCTCCAGCTGATCCATCTGCATATTCAAGGTGGAAGAGCACTGGGTTAGAATTCCTGGGATCAGATCATTGCGTGAACCGA
>hit1_pert1_chr5:15554693-15554864_FOXP3_1
AGGACCGGATCAACTTGTAGTTGCAAATAAAGTGTCAGCCTTGCCTGAGAGTTCTTTACAAAGGGAGAGCCTCAGGCCCCACCTGAGAACAGGTGGTTTGTAGATTCTTTAGTTACCAGACCTCCAGCTGATCCATCTGCATATTCAAGGTGGAAGAGCACTGGGTTAGAATTCCTGGGATCAGATCATTGCGTGAACCGA
>hit1_pert1_chr5:16061477-16061648_SOX11_M5834_1.02
AGGACCGGATCAACTATGAGCCTACTAAAGAATCTACAAGGGAGAACGCCACCGTGTTTGCCCAAGCCAAGATTAATGAATGAGGATGGGGCTATAGAGAAGGAAGCATCCTGAGAGCTGCAGCTCACAGAAGCGGACTCATTATAAAGGACTTAGTTGAAGAGTGCTTTTTTATTTCCTTCTGCTCATTGCGTGAACCGA
>hit1_pert1_chr5:16061477-16061648_SOX4_2
AGGACCGGATCAACTATGAGCCTACTAAAGAATCTACAAGGGAGAACGCCACCGTGTTTGCCCAAGCCAAGATTAATGAATGAGGATGGGGCTATAGAGAAGGAAGCATCCTGAGAGCTGCAGCTCACAGAAGCGGACTCATTATAAAGGACTTAGTTGAAGAGTGCTTTTTTATTTCCTTCTGCTCATTGCGTGAACCGA
>Overexpressed_hit1_pert1_chr5:16061477-16061648_SOX1_M5824_1.02
AGGACCGGATCAACTATGAGCCTTTTGTAGATTCTTTAGTGGAGAACGCCACCGTGTTTGCCCAAGCCAAGATTAATGAATGAGGATGGGGCTATAGAGAAGGAAGCATCCTGAGAGCTGCAGCTCACAGAAGCGGACTCATTATAAAGGACTTAGTTGAAGAGTGCTTTTTTATTTCCTTCTGCTCATTGCGTGAACCGA
>Overexpressed_hit2_pert1_chr5:16061477-16061648_SOX1_M5831_1.02
AGGACCGGATCAACTATGAGCCTACTAAAGAATCTACAAAGGAGAACGCCACCGTGTTTGCCCAAGCCAAGATTAATGAATGAGGATGGGGCTATAGAGAAGGAAGCATCCTGAGAGCTGCAGCTCACAGAAGCGGACTCATTATAAAGGACTTAGTTGAAGAGTGCTTTTTTATTTCCTTCTGCTCATTGCGTGAACCGA
>hit1_pert1_chr5:34410909-34411080_FOXD1_M6017_1.02
AGGACCGGATCAACTTTCCAACCCTCTTGGAATGTGGCATTCCAACCCCCTATTCCCATGATGGCCTGAACAAGTTTTTCAGGTTAACTTTGGAATGCCCTTGGCTGAGAGGAGGGCCCATTCAGATGATTGCGGGAGCCTTACAATTTAGATTCTTTAGTAGGCTGGAAGCCTGGGGTTGGTCTGCATTGCGTGAACCGA
>hit1_pert1_chr5:34410909-34411080_FOXJ3_8
AGGACCGGATCAACTTTCCAACCCTCTTGGAATGTGGCATTCCAACCCCCTATTCCCATGATGGCCTGAACAAGTTTTTCAGGTTAACTTTGGAATGCCCTTGGCTGAGAGGAGGGCCCATTCAGATGATTGCGGGAGCCTTACAATTTAGATTCTTTAGTAGGCTGGAAGCCTGGGGTTGGTCTGCATTGCGTGAACCGA
>hit1_pert1_chr5:34410909-34411080_TEAD4_1
AGGACCGGATCAACTTTCCAACCCTCATTCTTTAGTGCATTCCAACCCCCTATTCCCATGATGGCCTGAACAAGTTTTTCAGGTTAACTTTGGAATGCCCTTGGCTGAGAGGAGGGCCCATTCAGATGATTGCGGGAGCCTTACAATTTTTTTTCGTTTACAGGCTGGAAGCCTGGGGTTGGTCTGCATTGCGTGAACCGA
>hit1_pert1_chr1:166919460-166919631_BHLHE40_disc2
AGGACCGGATCAACTTCCCTCTTCCTCTGTTTGTAAATCTTAGAAAGAAACAGCAGCAGCCACTCTCAGAGATCAAAGTTTTAGCAGGCAACAAAGACCTCCAAGGAGGCTGTTGCCATGGGAACTCTGGGAGCTGAGGCCCTTTTAATCGTCAAATCTCCTTGGTTAGTTTGTAGATTCTTTAGTCATTGCGTGAACCGA
>hit1_pert1_chr1:166919460-166919631_MXI1_M4678_1.02
AGGACCGGATCAACTTCCCTCTTCCTCTGTTTGTAAATCTTAGAAAGAAACAGCAGCAGCCACTCTCAGAGATCAAAGTTTTAGCAGGCAACAAAGACCTCCAAGGAGGCTGTAGATTCTTTAGTTCTGGGAGCTGAGGCCCTTTTAATCGTCAAATCTCCTTGGTTAGCGGCACCAGGCTGGGGCCATTGCGTGAACCGA
>hit1_pert1_chr1:166919460-166919631_TCF7L2_M5596_1.02
AGGACCGGATCAACTTCCCTCTTCCTCTGTTTGTAAATCTTAGAAAGAAACAGCAGCAGCCACTCTCTGTAGATTCTTTAGTAGCAGGCAACAAAGACCTCCAAGGAGGCTGTTGCCATGGGAACTCTGGGAGCTGAGGCCCTTTTAATCGTCAAATCTCCTTGGTTAGCGGCACCAGGCTGGGGCCATTGCGTGAACCGA
>hit1_pert1_chr1:166919460-166919631_TCF7L2_known7
AGGACCGGATCAACTTCCCTCTTCCTCTGTTTGTAAATCTTAGAAAGAAACAGCAGCAGCCACTCTCACTAAAGAATCTACAAGCAGGCAACAAAGACCTCCAAGGAGGCTGTTGCCATGGGAACTCTGGGAGCTGAGGCCCTTTTAATCGTCAAATCTCCTTGGTTAGCGGCACCAGGCTGGGGCCATTGCGTGAACCGA
>hit1_pert1_chr5:52778748-52778919_KLF15_M6321_1.02
AGGACCGGATCAACTGCCAGGTCCTGTACAAGACCGAACTGAGCAAGGAGGAGTGCTGCAGCACCGGCCGGCTGAGCACCTCGTGGACCGAGGAGGACGTGAATGACAACACACTCTTCAAGTGGATGATTTTCAACGGGGGCTTTGTAGATTCTTTAGTCTGTAAAGGTAGGACTCCTTCTTCCCCATTGCGTGAACCGA
>hit1_pert1_chr5:52778748-52778919_NKX2-2_2
AGGACCGGATCAACTGCCAGGTCCTGTACAAGACCGAACTGAGCAAGGAGGAGTGCTGCAGCACCGGCCGGCTGAGCACCTCGTGGACCGAGGAGGACGTGAATGACAACACTTTGTAGATTCTTTAGTTTTTCAACGGGGGCGCCCCCAACTGCATCCCCTGTAAAGGTAGGACTCCTTCTTCCCCATTGCGTGAACCGA
>hit1_pert1_chr5:72783214-72783385_NANOG_disc2
AGGACCGGATCAACTTCCTGCAGTCAGCACACTTTGATCCACTACACTAAACCCTAGGCCACAGCTCAGTTCCTCCTTTTACTAAAGAATCTACAGCCAGGTGCGGTGGCTCATGCCTGTAATCCTAGCACTTTGGGAGGCTGAGGCGGGCGGATTGCCTGAGCTCAGGAGTTCAAGACCAGCATGCATTGCGTGAACCGA
>hit1_pert1_chr5:72783214-72783385_TCF4_M0219_1.02
AGGACCGGATCAACTTCCTGCAGTCAGCACACTTTGATCCACTACACTAAACCCTAGGCCACAGCTCAGTTCCTCCTTTTAAGAAAGACAAAGAGGACTAAAGAAGTGGCTCATGCCTGTAATCCTAGCACTTTGGGAGGCTGAGGCGGGCGGATTGCCTGAGCTCAGGAGTTCAAGACCAGCATGCATTGCGTGAACCGA
>hit1_pert1_chr5:72783214-72783385_ZNF219_M6553_1.02
AGGACCGGATCAACTTCCTGCAGTCAGCACACTTTGATCCACTACACTAAACCCTAGGCCACAGCTCAGTTCCTCCTTTTAAGAAAGACAAAGAGGCCAGGTGCGGTGGCTCATGCCTGTAATCCTAGCACTTTGGGAGGCTACTAAAGAATCTTTGCCTGAGCTCAGGAGTTCAAGACCAGCATGCATTGCGTGAACCGA
>hit1_pert1_chr5:81602082-81602253_LHX3_3
AGGACCGGATCAACTGTTATAGCTCAACTATCCAAGGCTATCAAAGAGACTACGGGAGGCTGAGAGCTCAGAACCTTTTCCTGTTTGTAGATTCTTTAGTCCACAGGGCTCTTTATTTGTGGTCAGTTGCAAGGAGAAAGGCTGCCTGCTTGGGGATAATCTTGCCTGTCTATGGCTGACTGGCTCCATTGCGTGAACCGA
>hit1_pert1_chr5:81602082-81602253_LHX5_1
AGGACCGGATCAACTGTTATAGCTCAACTATCCAAGGCTATCAAAGAGACTACGGGAGGCTGAGAGCTCAGAACCTTTTCCTGTTTGTAGATTCTTTAGTCCACAGGGCTCTTTATTTGTGGTCAGTTGCAAGGAGAAAGGCTGCCTGCTTGGGGATAATCTTGCCTGTCTATGGCTGACTGGCTCCATTGCGTGAACCGA
>Overexpressed_hit1_pert1_chr5:81602082-81602253_POU3F1_1
AGGACCGGATCAACTGTTATAGCTCAACTATCCAAGGCTATCAAAGAGACTACGGGAGGCTGAGAGCTCAGAACCTTTTCCTGGGTTTGTAGATTCTTTAGTACAGGGCTCTTTATTTGTGGTCAGTTGCAAGGAGAAAGGCTGCCTGCTTGGGGATAATCTTGCCTGTCTATGGCTGACTGGCTCCATTGCGTGAACCGA
>hit1_pert1_chr5:92635739-92635910_BARHL1_1
AGGACCGGATCAACTGGGGGAACGGGGGAGAAAAACCAAAAGGTGCAGCTAAGGCCCGTAATTAGTCTTGATCCTCCAAGTCTAAAATATTTTAACGCCAGGTTTCTGATTGCAGTATGGGCAAAGTGGATTTGGGAATGCAACTAAAGAATCTACAATGTGCATTGAAGTGTGGAGAGCATTTAACATTGCGTGAACCGA
>hit1_pert1_chr5:92635739-92635910_HOXA5_3
AGGACCGGATCAACTGGGGGAACGGGGGAGAAAAACCAAAAGGTGCAGCTAAGGCCCGTAATTAGTCTTGATCCTCCAAGTCTAAAATATTTTAACGCCAGGTTTCTGATTGCAGTATGGGCAAAGTGGATTTGGGAATGCAGAACTAAAGAATCTACAATGCATTGAAGTGTGGAGAGCATTTAACATTGCGTGAACCGA
>hit2_pert1_chr1:175099416-175099587_RELA_M4497_1.02
AGGACCGGATCAACTAATAAAAAGATACCATCTGATGAGCAGCAATGAAGAAAACTTATTATCTGCACAGCGACATCTGACGGTTGAAAGGCAGTAATTGGATTGGCTGGACTAAAGAATCGATTGATTTATAAAAACAACAGAGCAGAATGTAACATGGGAGGTCTTCCACCTGACCAGACCCATCATTGCGTGAACCGA
>hit1_pert1_chr1:175099416-175099587_RELB_M6448_1.02
AGGACCGGATCAACTAATAAAAAGATACCATCTGATGAGCAGCAATGAAGAAAACTTATTATCTGCACAGCGACATCTGACGGTTGAAAGGCAGTAATTGGATTGGCTGGAGATTCTTTAGTATTGATTTATAAAAACAACAGAGCAGAATGTAACATGGGAGGTCTTCCACCTGACCAGACCCATCATTGCGTGAACCGA
>hit1_pert1_chr5:106314316-106314487_RFX5_disc3
AGGACCGGATCAACTATCTCATCCCCTGTGACTTGCACGTATATACGCCCAGATGGCCTGAAGTAACTGAAGAATCACAAAAGAAGTGAAAATGCCCTGCCCCACCTTACTAAAGAACATTCCACCACAAAAGAAGTGTAAATGGCCGGTCCTTGCCTTAAGTGATGACATTACCTTGTGAAAGTCCATTGCGTGAACCGA
>hit1_pert1_chr5:106314316-106314487_TEAD4_1
AGGACCGGATCAACTATCTCATCCCCTGTGACTTGCACGTATATACGCCCAGATGGCCTGAAGTAACTGAAGAATCACAAAAGAAGTGAAAATGCCCTGCCCCACCTTAACTGATACTAAAGAATCACAAAAGAAGTGTAAATGGCCGGTCCTTGCCTTAAGTGATGACATTACCTTGTGAAAGTCCATTGCGTGAACCGA
>hit2_pert1_chr5:107008316-107008487_ALX1_5
AGGACCGGATCAACTGCTTACAGATTGGGGGTTTTTCCTCTCTCTTTACTCCAACCGGATTGGTTTGCTCCACGAGAAAGAGGCGTTTTCCTAATCTCCCTTCCCCACGCCTCCTACCCCCTCCCCCGCCCCACCTTCTAGAAACCTGAACTAAAGAATCTATGGGAGTGCCGAGGCGCCCTCTCCCATTGCGTGAACCGA
>hit2_pert1_chr5:107008316-107008487_DMBX1_M5286_1.02
AGGACCGGATCAACTGCTTACAGATTGGGGGTTTTTCCTCTCTCTTTACTCCAACCGGATTGGTTTGCTCCACGAGAAAGAGGCGTTTTCCTAATCTCCCTTCCCCACGCCTCCTACCCCCTCCCCCGCCCCACCTTCTAGAAACCTGAACTAAAGAATCTATGGGAGTGCCGAGGCGCCCTCTCCCATTGCGTGAACCGA
>hit2_pert1_chr5:107008316-107008487_DMBX1_M5983_1.02
AGGACCGGATCAACTGCTTACAGATTGGGGGTTTTTCCTCTCTCTTTACTCCAACCGGATTGGTTTGCTCCACGAGAAAGAGGCGTTTTCCTAATCTCCCTTCCCCACGCCTCCTACCCCCTCCCCCGCCCCACCTTCTAGAAACCTGAACTAAAGAATCTATGGGAGTGCCGAGGCGCCCTCTCCCATTGCGTGAACCGA
>hit1_pert1_chr5:107008316-107008487_KLF15_M6321_1.02
AGGACCGGATCAACTGCTTACAGATTGGGGGTTTTTCCTCTCTCTTTACTCCAACCGGATTGGTTTGCTCCACGAGAAAGAGGCGTTTTCCTAATCTCCCTTCCCCACGCCTTTTGTAGATTCTTTAGTCCCACCTTCTAGAAACCTGACTAATTGAATTACTGGGAGTGCCGAGGCGCCCTCTCCCATTGCGTGAACCGA
>hit2_pert1_chr5:107008316-107008487_PHOX2B_3
AGGACCGGATCAACTGCTTACAGATTGGGGGTTTTTCCTCTCTCTTTACTCCAACCGGATTGGTTTGCTCCACGAGAAAGAGGCGTTTTCCTAATCTCCCTTCCCCACGCCTCCTACCCCCTCCCCCGCCCCACCTTCTAGAAACCTGACACTAAAGAATCCTGGGAGTGCCGAGGCGCCCTCTCCCATTGCGTGAACCGA
>hit2_pert1_chr5:107008316-107008487_PRRX1_4
AGGACCGGATCAACTGCTTACAGATTGGGGGTTTTTCCTCTCTCTTTACTCCAACCGGATTGGTTTGCTCCACGAGAAAGAGGCGTTTTCCTAATCTCCCTTCCCCACGCCTCCTACCCCCTCCCCCGCCCCACCTTCTAGAAACCTGACACTAAAGAATCCTGGGAGTGCCGAGGCGCCCTCTCCCATTGCGTGAACCGA
>Overexpressed_hit1_pert1_chr5:107008316-107008487_SOX1_1
AGGACCGGATCAACTGCTTACAGATTGGGGGTTTTTCCTCTCTCTTTACTCCAACCGGATTGGTTTGCTCCACGAGAAAGAGGCGTTTTCCTAATCTCCCTTCCCCACGCCTCCTACCCCCTCCCCCGCCCCACCTTCTAGAAACCTGTTGTAGATTCTTTAGTGGAGTGCCGAGGCGCCCTCTCCCATTGCGTGAACCGA
>hit2diff_1_pert1_chr5:121810074-121810245_RFX5_disc3
AGGACCGGATCAACTTAGGAGTGGGGGTCGCAAGGTGCTCAGTGGGGGAGCTTTTTGAGCCAGGATGAGCCAGGAAAAGGACTTTCACAGGGTAATGTCATCAGTTAAGGCAAGGACCGGCCATTTACACTTCTTTTGTGGTGGAATGTTCTTTAGTAAGGTGGGGCAAGGCATATTCACTTCTTTCATTGCGTGAACCGA
>hit2diff_2_pert1_chr5:121810074-121810245_RFX5_disc3
AGGACCGGATCAACTTAGGAGTGGGGGTCGCAAGGTGCTCAGTGGGGGAGCTTTTTGAGCCAGGATGAGCCAGGAAAAGGACTTTCACAGGGTAATGTTCTTTAGTAAGGCAAGGACCGGCCATTTACACTTCTTTTGTGGTGGAATGTCATCAGTTAAGGTGGGGCAAGGCATATTCACTTCTTTCATTGCGTGAACCGA
>hit2diff_pert1_chr5:121810074-121810245_RFX5_disc3
AGGACCGGATCAACTTAGGAGTGGGGGTCGCAAGGTGCTCAGTGGGGGAGCTTTTTGAGCCAGGATGAGCCAGGAAAAGGACTTTCACAGGGTAATGTTCTTTAGTAAGGCAAGGACCGGCCATTTACACTTCTTTTGTGGTGGAATGTTCTTTAGTAAGGTGGGGCAAGGCATATTCACTTCTTTCATTGCGTGAACCGA
>hit1_pert1_chr5:121810074-121810245_TEAD4_1
AGGACCGGATCAACTTAGGAGTGGGGGTCGCAAGGTGCTCAGTGGGGGAGCTTTTTGAGCCAGGATGAGCCAGGAAAAGGACTTTCACAGGGTAATGTCATCAGTTAAGGCAAGGACCGGCCATTTACACTTCTTTTGTGATTCTTTAGTATCAGTTAAGGTGGGGCAAGGCATATTCACTTCTTTCATTGCGTGAACCGA
>hit1_pert1_chr5:121810074-121810245_ZIC5_M2259_1.02
AGGACCGGATCAACTTAGGAGTGGGGGTCGCAAGGTGCTACTAAAGAATCTTTTTTGAGCCAGGATGAGCCAGGAAAAGGACTTTCACAGGGTAATGTCATCAGTTAAGGCAAGGACCGGCCATTTACACTTCTTTTGTGGTGGAATGTCATCAGTTAAGGTGGGGCAAGGCATATTCACTTCTTTCATTGCGTGAACCGA
>hit1_pert1_chr5:123210524-123210695_FOXD1_M6017_1.02
AGGACCGGATCAACTAGATAATTTTATTATTAGGGAGGGAAAGCAAACCTCAAGCCGTTGCTTTGACCACAGAGGCCAGAGGTAGATTCTTTAGTTTCAAGATATTGAGTCCGGAGTTGAGATCTGGTATTTTGCTGGTGACTGCTGAAGAGGAGGGATTTGGCTCCTGGCAGAACATAAAGCCAACATTGCGTGAACCGA
>hit1_pert1_chr5:123210524-123210695_FOXJ3_8
AGGACCGGATCAACTAGATAATTTTATTATTAGGGAGGGAAAGCAAACCTCAAGCCGTTGCTTTGACCACAGAGGCCAGAGGTAGATTCTTTAGTTTCAAGATATTGAGTCCGGAGTTGAGATCTGGTATTTTGCTGGTGACTGCTGAAGAGGAGGGATTTGGCTCCTGGCAGAACATAAAGCCAACATTGCGTGAACCGA
>hit1_pert1_chr5:123211396-123211567_ATF5_M2977_1.02
AGGACCGGATCAACTGATTGACCTTGAGAGAGCCTGTTGACAGACATCCCTTGGGAAGGAGAGAGCTAGAGAAAATGAAAAACTTTTAAATTCTTTAGTACAAAGAAAAGCAACAGTACTAATAGCATAAACAAGACAAAGATCCTGAGAGAGGAGAGGGTTAAATCCTGTCCCAGGGACGCTCGCCATTGCGTGAACCGA
>hit1_pert1_chr5:123211396-123211567_ESRRG_M6008_1.02
AGGACCGGATCAACTGAACTAAAGAATCAGAGCCTGTTGACAGACATCCCTTGGGAAGGAGAGAGCTAGAGAAAATGAAAAACTTTTAAAAAGGAAGAAACAAAGAAAAGCAACAGTACTAATAGCATAAACAAGACAAAGATCCTGAGAGAGGAGAGGGTTAAATCCTGTCCCAGGGACGCTCGCCATTGCGTGAACCGA
>hit1_pert1_chr5:126175218-126175389_GLIS3_M4165_1.02
AGGACCGGATCAACTCAGGAGACTAAAGAAACAAGGTGCTCAGTGGGGGTGCTTTTTGAGCTAGGAAAAGGACTTTCACAAGGTAATCTCATCACTTAAGGCAAGGGCCGGCCATTTACACTTCTTTTGTGGTGGAATGTCATCAGTTAAGGTGGGGCAGGGCATATTCACTTCTTTTGTGATTCTCATTGCGTGAACCGA
>hit1_pert1_chr5:126175218-126175389_RFX5_disc3
AGGACCGGATCAACTCAGGAGTGGGGGGTCACAAGGTGCTCAGTGGGGGTGCTTTTTGAGCTAGGAAAAGGACTTTCACAAGGTAATCTCATCACTTAAGGCAAGGGCCGGCCATTTACACTTCTTTTGTGGTGGAATGTTCTTTAGTAAGGTGGGGCAGGGCATATTCACTTCTTTTGTGATTCTCATTGCGTGAACCGA
>hit1_pert1_chr5:126175218-126175389_TEAD4_1
AGGACCGGATCAACTCAGGAGTGGGGGGTCACAAGGTGCTCAGTGGGGGTGCTTTTTGAGCTAGGAAAAGGACTTTCACAAGGTAATCTCATCACTTAAGGCAAGGGCCGGCCATTTACACTTCTTTTGTGATTCTTTAGTATCAGTTAAGGTGGGGCAGGGCATATTCACTTCTTTTGTGATTCTCATTGCGTGAACCGA
>hit1_pert1_chr5:126175218-126175389_ZIC1_1
AGGACCGGATCAACTCAGGAGACTAAAGAAACAAGGTGCTCAGTGGGGGTGCTTTTTGAGCTAGGAAAAGGACTTTCACAAGGTAATCTCATCACTTAAGGCAAGGGCCGGCCATTTACACTTCTTTTGTGGTGGAATGTCATCAGTTAAGGTGGGGCAGGGCATATTCACTTCTTTTGTGATTCTCATTGCGTGAACCGA
>hit1_pert1_chr5:126175218-126175389_ZIC3_4
AGGACCGGATCAACTCAGGAGTGGGGGGTCACAAGGTTGTAGATTCTTTAGTTTTTTGAGCTAGGAAAAGGACTTTCACAAGGTAATCTCATCACTTAAGGCAAGGGCCGGCCATTTACACTTCTTTTGTGGTGGAATGTCATCAGTTAAGGTGGGGCAGGGCATATTCACTTCTTTTGTGATTCTCATTGCGTGAACCGA
>hit1_pert1_chr5:126175218-126175389_ZIC5_M2259_1.02
AGGACCGGATCAACTCAGGAGTGGGGGGTCACAAGGTGCTACTAAAGAATCTTTTTTGAGCTAGGAAAAGGACTTTCACAAGGTAATCTCATCACTTAAGGCAAGGGCCGGCCATTTACACTTCTTTTGTGGTGGAATGTCATCAGTTAAGGTGGGGCAGGGCATATTCACTTCTTTTGTGATTCTCATTGCGTGAACCGA
>hit1_pert1_chr5:138298392-138298563_GLI2_1
AGGACCGGATCAACTGGACAAAGAAACTAAAGAATCTACTGGCCTTAGATTCCCATTCTCAGCTCCTCTGACTGGATAGACAAAGCCAGTACAGAAGGAATTCATGGGGGAGAAATGTAATTAACAAGCTAGAGGGAGAGATTGGGAGGAAGGATCAAAGCAGCTAATTAGAACTGGCTAAAGGGACATTGCGTGAACCGA
>hit1_pert1_chr5:138298392-138298563_POU6F2_M5748_1.02
AGGACCGGATCAACTGGACAAAGAAGACCTCCCACTGAGTGGCCTTAGATTCCCATTCTCAGCTCCTCTGACTGGATAGACAAAGCCAGTACAGAAGGAATTCATGGGGGAGAAATGTAATTAACAAGCTAGAGGGAGAGATTGGGAGGAAGGATCAAAGCAATTCTTTAGTACTGGCTAAAGGGACATTGCGTGAACCGA
>hit1_pert1_chr5:138298392-138298563_ZIC3_4
AGGACCGGATCAACTGGACAAAGAAACTAAAGAATCTACAGGCCTTAGATTCCCATTCTCAGCTCCTCTGACTGGATAGACAAAGCCAGTACAGAAGGAATTCATGGGGGAGAAATGTAATTAACAAGCTAGAGGGAGAGATTGGGAGGAAGGATCAAAGCAGCTAATTAGAACTGGCTAAAGGGACATTGCGTGAACCGA
>hit1_pert1_chr5:138298392-138298563_ZIC5_M2259_1.02
AGGACCGGATCAACTGGACAAAGAAAGATTCTTTAGTAGTGGCCTTAGATTCCCATTCTCAGCTCCTCTGACTGGATAGACAAAGCCAGTACAGAAGGAATTCATGGGGGAGAAATGTAATTAACAAGCTAGAGGGAGAGATTGGGAGGAAGGATCAAAGCAGCTAATTAGAACTGGCTAAAGGGACATTGCGTGAACCGA
>hit1_pert1_chr5:140381870-140382041_KLF15_M6321_1.02
AGGACCGGATCAACTTGGGGAGCAAAGGGGCGGGGCCGAAACCTGGAGGCCGGGCTGCATCCGCACCCCTTTTGTAGATTCTTTAGTTTTCAACTCATTCTGGCTTAGGGCTCCTGCTGGCATCTCTGTGCCTCCCAAATAGTAGTAACAAAACAGGCAATAACCATAATAATTGGCACATTTGTACATTGCGTGAACCGA
>hit1_pert1_chr5:140381870-140382041_SP8_1
AGGACCGGATCAACTTGGGGAGCAAGATTCTTTAGTCGAAACCTGGAGGCCGGGCTGCATCCGCACCCCTTCCCCCACCTCCACTCCTTTCAACTCATTCTGGCTTAGGGCTCCTGCTGGCATCTCTGTGCCTCCCAAATAGTAGTAACAAAACAGGCAATAACCATAATAATTGGCACATTTGTACATTGCGTGAACCGA
>hit1_pert1_chr5:140381870-140382041_ZNF219_M6553_1.02
AGGACCGGATCAACTTGGGGAGCAAAGACTAAAGAATCTAACCTGGAGGCCGGGCTGCATCCGCACCCCTTCCCCCACCTCCACTCCTTTCAACTCATTCTGGCTTAGGGCTCCTGCTGGCATCTCTGTGCCTCCCAAATAGTAGTAACAAAACAGGCAATAACCATAATAATTGGCACATTTGTACATTGCGTGAACCGA
>hit1_pert1_chr5:141931369-141931540_BHLHE40_disc2
AGGACCGGATCAACTCCGCCCCAGCCCCCAGGCTGGGCGATTTCCTAAATCACTCGGAATTGGCTTCTTTGTAGATTCTTTAGTGTGGGCTCCCGGAGCGCGCGGGCCTGTGACCCGGAGGTCAGAGATGCCTCCGTCCTGTTTGATGTCTTGCCCTGGGGGCCTTCCCTCGCCCACCCCCTTTCCCATTGCGTGAACCGA
>hit1_pert1_chr5:141931369-141931540_E2F3_M2271_1.02
AGGACCGGATCAACTCCGCCCCAGCCCCCAGGCTGGGCGATTTCCTAAATCACTCGGAATTGGCTTCCAGCGCCGGCGCCCCGGGTGGGCTCCCGGAGCGCGCGGGCCTGTGACCCGGAGGTCAGAGATGCCTCCGTCCTGTTTGATGTCTTGCCCTGGGGGCCTGTAGATTCTTTAGTCCTTTCCCATTGCGTGAACCGA
>hit1_pert1_chr5:141931369-141931540_GLI2_1
AGGACCGGATCAACTCCGCCCCAGCCCCCAGGCTGGGCGATTTCCTAAATCACTCGGAATTGGCTTCCAGCGCCGGGTAGATTCTTTAGTTCCCGGAGCGCGCGGGCCTGTGACCCGGAGGTCAGAGATGCCTCCGTCCTGTTTGATGTCTTGCCCTGGGGGCCTTCCCTCGCCCACCCCCTTTCCCATTGCGTGAACCGA
>hit1_pert1_chr5:141931369-141931540_ZIC2_2
AGGACCGGATCAACTCCGCCCCAGCCCCCAGGCTGGGCGATTTCCTAAATCACTCGGAATTGGCTTCCAGCGCCGACTAAAGAATCTACATCCCGGAGCGCGCGGGCCTGTGACCCGGAGGTCAGAGATGCCTCCGTCCTGTTTGATGTCTTGCCCTGGGGGCCTTCCCTCGCCCACCCCCTTTCCCATTGCGTGAACCGA
>hit1_pert1_chr5:142078767-142078938_CTCF_M4592_1.02
AGGACCGGATCAACTGGTTCCCACTGTATCCAAGCTGGACTGCACTTTCCACTACCCTGAGAAAGAGACAGAGAGATTGAACCAACAGCTTGTCCATCATTTGTAGATTCTTTAGTCTGGGCTGCATTACCCCAGATGGGAGTCTGCAAGGCTTTCCAAAGAGGAGGGCCACACCAAGGATTATTTCATTGCGTGAACCGA
>hit1_pert1_chr5:142078767-142078938_NFATC1_M1522_1.02
AGGACCGGATCAACTGGTTCCCACTGTATCCAAGCTGGACTGCACTAAAGAATACCCTGAGAAAGAGACAGAGAGATTGAACCAACAGCTTGTCCAACACTGCCCTCTGCAGGTCACTGGGCTGCATTACCCCAGATGGGAGTCTGCAAGGCTTTCCAAAGAGGAGGGCCACACCAAGGATTATTTCATTGCGTGAACCGA
>hit1_pert1_chr5:142078767-142078938_RAD21_disc5
AGGACCGGATCAACTGGTTCCCACTGTATCCAAGCTGGACTGCACTTTCCACTACCCTGAGAAAGAGACAGAGAGATTGAACCAACAGCTTGTCCAATAGATTCTTTAGTAGGTCACTGGGCTGCATTACCCCAGATGGGAGTCTGCAAGGCTTTCCAAAGAGGAGGGCCACACCAAGGATTATTTCATTGCGTGAACCGA
>hit1_pert1_chr1:181939130-181939301_HNF4_known18
AGGACCGGATCAACTAAAGGTTTTTGGGAGGAAGAGGAACTAGGGCAGGTGGCTGTTGTAGATTCTTTAGTCTGTGGTGTGCCATTGTCTAGGAACAAAGCACCCCATGCTGGGAATGACTGGAGCTCAGGAGTAAGGAATTATATATATATACATTTTTAAAGAATCCAATTCCCCTTCATTGTCCATTGCGTGAACCGA
>hit2diff_1_pert1_chr1:181939130-181939301_TATA_known6
AGGACCGGATCAACTAAAGGTTTTTGGGAGGAAGAGGAACTAGGGCAGGTGGCTGGATGGATTTTGCACCCCTGTGGTGTGCCATTGTCTAGGAACAAAGCACCCCATGCTGGGAATGACTGGAGCTCAGGAGTAAGACTAAAGAATCTACAACATTTTTAAAGAATCCAATTCCCCTTCATTGTCCATTGCGTGAACCGA
>hit2diff_2_pert1_chr1:181939130-181939301_TATA_known6
AGGACCGGATCAACTAAAGGTTTTTGGGAGGAAGAGGAACTAGGGCAGGTGGCTGGATGGATTTTGCACCCCTGTGGTGTGCCATTGTCTAGGAACAAAGCACCCCATGCTGGGAATGACTGGAGCTCAGGAGTAAGGAACTAAAGAATCTACAATTTTTAAAGAATCCAATTCCCCTTCATTGTCCATTGCGTGAACCGA
>hit2diff_pert1_chr1:181939130-181939301_TATA_known6
AGGACCGGATCAACTAAAGGTTTTTGGGAGGAAGAGGAACTAGGGCAGGTGGCTGGATGGATTTTGCACCCCTGTGGTGTGCCATTGTCTAGGAACAAAGCACCCCATGCTGGGAATGACTGGAGCTCAGGAGTAAGACACTAAAGAATCTACAATTTTTAAAGAATCCAATTCCCCTTCATTGTCCATTGCGTGAACCGA
>hit1_pert1_chr5:159471587-159471758_ESR2_M3206_1.02
AGGACCGGATCAACTATGTCTTTTAGCATGTTAATGCATTATAATTTGCATTTAGGGAGCAGTGAGGATGACCAGAGGTCACTTCCATCGCCATCTTGGCTTTGGTGGGCTTTGGCCAGCCTCTTTACTGCATCCTGTTCTGTCAGCACTAAAGAATCTACAAATATCTTGTGCCAACCTCCTGTCCATTGCGTGAACCGA
>hit1_pert1_chr5:159471587-159471758_POU3F1_2
AGGACCGGATCAACTATGTCTTTTAGCATGTTAATGCATTAAGATTCTTTAGTAGGGAGCAGTGAGGATGACCAGAGGTCACTTCCATCGCCATCTTGGCTTTGGTGGGCTTTGGCCAGCCTCTTTACTGCATCCTGTTCTGTCAGCAGGGTCTTTGTGACCTGTATCTTGTGCCAACCTCCTGTCCATTGCGTGAACCGA
>Overexpressed_hit1_pert1_chr5:159471587-159471758_SOX1_M6134_1.02
AGGACCGGATCAACTATGTCTTACTAAAGAATCTACAATTATAATTTGCATTTAGGGAGCAGTGAGGATGACCAGAGGTCACTTCCATCGCCATCTTGGCTTTGGTGGGCTTTGGCCAGCCTCTTTACTGCATCCTGTTCTGTCAGCAGGGTCTTTGTGACCTGTATCTTGTGCCAACCTCCTGTCCATTGCGTGAACCGA
>hit1_pert1_chr5:176294032-176294203_ATF5_M2977_1.02
AGGACCGGATCAACTAACAGCCTCCCAGCCTGCCGGCTCAGCTGGGCGGCCGCTCTTCCCGCAATGCAGCCCTAATTGAATTTCGCTGTTAACAATGGAAACACATTGGCTGCCGGCCTCTACTAAAGAATCTGATAAGCCAATGACCCGAGGGAAATTGGGGTCAGGAGGAGGAGAAATTGGAAGCATTGCGTGAACCGA
>hit1_pert1_chr5:176294032-176294203_CEBPZ_M6174_1.02
AGGACCGGATCAACTAACAGCCTCCCAGCCTGCCGGCTCAGCTGGGCGGCCGCTCTTCCCGCAATGCAGCCCTAATTGAATTTCGCTGTTAACAATGGAAACACATTGGCTGCCGGCCTCTCTCTCCCTTTCTGATAACTAAAGAATCCGAGGGAAATTGGGGTCAGGAGGAGGAGAAATTGGAAGCATTGCGTGAACCGA
>hit1_pert1_chr6:683977-684148_AHR_2
AGGACCGGATCAACTGAGAAACTCTGGGCACAATTCCGGCATCCGAAATAAATTAAAGTAAACAGTGTTGCTCTCTCTCTCATCCACCCTGTTAGCAGCCTCTCGGCTGAGCGGGAGACCACACACTCGGACCACACAGCGCCAGCTGAACTCCCGATTCTTTAGTATCTACAAGCTGTCACTCTGCATTGCGTGAACCGA
>hit1_pert1_chr6:683977-684148_AHR_M2918_1.02
AGGACCGGATCAACTGAGAAACTCTGGGCACAATTCCGGCATCCGAAATAAATTAAAGTAAACAGTGTTGCTCTCTCTCTCATCCACCCTGTTAGCAGCCTCTCGGCTGAGCGGGAGACCACACACTCGGACCACACAGCGCCAGCTGAACTCCCATTCTTTAGTCATCTACAAGCTGTCACTCTGCATTGCGTGAACCGA
>hit2diff_1_pert1_chr6:683977-684148_GLI2_1
AGGACCGGATCAACTGAGAAACTCTGGGCACAATTCCGGCATCCGAAATAAATTAAAGTAAACAGTGTTGCTCTCTCTCTCATCCACCCTGTTAGCAGCCTCTCGGCTGAGCGGGAACTAAAGAATCTACACCACACAGCGCCAGCTGAACTCCCTCGCACGCAACATCTACAAGCTGTCACTCTGCATTGCGTGAACCGA
>hit2diff_2_pert1_chr6:683977-684148_GLI2_1
AGGACCGGATCAACTGAGAAACTCTGGGCACAATTCCGGCATCCGAAATAAATTAAAGTAAACAGTGTTGCTCTCTCTCTCATCCACCCTGTTAGCAGCCTCTCGGCTGAGCGGGAGACCACACACTCGACTAAAGAATCTACAGCTGAACTCCCTCGCACGCAACATCTACAAGCTGTCACTCTGCATTGCGTGAACCGA
>hit2diff_pert1_chr6:683977-684148_GLI2_1
AGGACCGGATCAACTGAGAAACTCTGGGCACAATTCCGGCATCCGAAATAAATTAAAGTAAACAGTGTTGCTCTCTCTCTCATCCACCCTGTTAGCAGCCTCTCGGCTGAGCGGGAACTAAAGAATCTAACTAAAGAATCTACAGCTGAACTCCCTCGCACGCAACATCTACAAGCTGTCACTCTGCATTGCGTGAACCGA
>hit1_pert1_chr6:683977-684148_POU3F2_1
AGGACCGGATCAACTGAGAAACTCTGGGCACAATTCCACTAAAGAATCTACAATAAAGTAAACAGTGTTGCTCTCTCTCTCATCCACCCTGTTAGCAGCCTCTCGGCTGAGCGGGAGACCACACACTCGGACCACACAGCGCCAGCTGAACTCCCTCGCACGCAACATCTACAAGCTGTCACTCTGCATTGCGTGAACCGA
>hit1_pert1_chr6:14640426-14640597_BX088580.2_M6121_1.02
AGGACCGGATCAACTATTAAACTAAAGAATCTACACATGTGGAATTGTCCCTGGCCTGTGTTGACTGTTTTACAGGAGCACACCATTCACACCATCCAGGTTGCACATCTTTTCTGTCTCTATTAACTCTATTTGCACGGTCTCACACAGCGCCCACCGTCTCCAATCCCTCCTATGCAGAGCTTTCATTGCGTGAACCGA
>hit2_pert1_chr6:14640426-14640597_TP53_M6104_1.02
AGGACCGGATCAACTATTAATTAACTAAAGAATCTACAAAGGAATTGTCCCTGGCCTGTGTTGACTGTTTTACAGGAGCACACCATTCACACCATCCAGGTTGCACATCTTTTCTGTCTCTATTAACTCTATTTGCACGGTCTCACACAGCGCCCACCGTCTCCAATCCCTCCTATGCAGAGCTTTCATTGCGTGAACCGA
>Overexpressed_hit1_pert1_chr6:14640426-14640597_SOX1_M6134_1.02
AGGACCGGATCAACTATTAAACTAAAGAATCTACACATGTGGAATTGTCCCTGGCCTGTGTTGACTGTTTTACAGGAGCACACCATTCACACCATCCAGGTTGCACATCTTTTCTGTCTCTATTAACTCTATTTGCACGGTCTCACACAGCGCCCACCGTCTCCAATCCCTCCTATGCAGAGCTTTCATTGCGTGAACCGA
>hit1_pert1_chr6:19312785-19312956_AIRE_M6140_1.02
AGGACCGGATCAACTCCCTATCATTTGTAGATTCTTTAGTCTGATTTAAACAAGGAAGCAATGAGATGCCCTTCACTTTTCTCCAAAAGGTACAAATGTCAGCTGTTAAAAAATGCAAACAAGAGGCTTTCCTATGTTAATGGTGGGTTTCTTTGTTATAGCTGAGAAGTGGAAAGTGCATTTTATCATTGCGTGAACCGA
>hit1_pert1_chr6:19312785-19312956_NFATC1_M1522_1.02
AGGACCGGATCAACTCCCTATCATCCCCATTATTTCCAGGCTGATTTAAACAAGGAAGCAATGAGATGCCCTTCACTTTTCTCCAAAAGGTACAAATGTCAGCTGTTAAAAAATGCAAACAAGAGGCTTTCCTATGTTAATGGTGGGTTTCTTTGTTATAGCTGAGAATTCTTTAGTGCATTTTATCATTGCGTGAACCGA
>hit1_pert1_chr6:24403022-24403193_TP53_M6103_1.02
AGGACCGGATCAACTTCACTTAGGTATTTGTAGATTCTTTAGTAGGCAAGCAAACGTCTATTGGCTGTGGACTTAACAGGCTCGCCCACAGGTACCTTCCGAGCATGCGTGGGGAAGTAGCACGCAGGCGCGGCACGCCCCGCGCATGCCTGGTGCACAGAGTCTGCAGGTCGGGCGGTAGCGACACATTGCGTGAACCGA
>hit1_pert1_chr6:24403022-24403193_ZEB1_M2954_1.02
AGGACCGGATCAACTTCACTTAGGATTCTTTAGTGGTACAGGTAGGCAAGCAAACGTCTATTGGCTGTGGACTTAACAGGCTCGCCCACAGGTACCTTCCGAGCATGCGTGGGGAAGTAGCACGCAGGCGCGGCACGCCCCGCGCATGCCTGGTGCACAGAGTCTGCAGGTCGGGCGGTAGCGACACATTGCGTGAACCGA
>hit1_pert1_chr6:35181392-35181563_CTCFL_disc1
AGGACCGGATCAACTTGATTGCGCGCGGTCTGCGCCTGACCTCCCTGCTCCCGGGGAAGCCGTCTCCATGGAGACCAGGCCCGCTCCCCCATCGCCGGATTGTAAATTCCTGCAGGCAGCGGCCCGGCAGCCTGGGGAGGGGGCCACCGCGCCCGGGCGCGATTCTTTAGTGGCCACCGCGCCGAGCATTGCGTGAACCGA
>hit1_pert1_chr6:35181392-35181563_KLF15_M6321_1.02
AGGACCGGATCAACTTGATTGCGCGCGGTCTGCGCCTGACCTCCCTGCTCCCGGGGAAGCCGTCTCCATGGAGACCAGGCCCGCTCCCCCATCGCCGGATTGTAAATTCCTGCAGGCAGCGGCCCGGCAGCCTGGGGAGGGGGCCACCGCGCCCGACTAAAGAATCTACAAAGCCACCGCGCCGAGCATTGCGTGAACCGA
>hit2diff_1_pert1_chr6:35181392-35181563_MXI1_M4678_1.02
AGGACCGGATCAACTTGATTGCGCGCGGTCTGCGCCTGACCTCCCTGCTCCCGGGGAAGCTGTAGATTCTTTAGTCAGGCCCGCTCCCCCATCGCCGGATTGTAAATTCCTGCAGGCAGCGGCCCGGCAGCCTGGGGAGGGGGCCACCGCGCCCGGGCGCGCAGGGGGAGCGGCCACCGCGCCGAGCATTGCGTGAACCGA
>hit2diff_2_pert1_chr6:35181392-35181563_MXI1_M4678_1.02
AGGACCGGATCAACTTGATTGCGCGCGGTCTGCGCCTGACCTCCCTGCTCCCGGGGAAGCCACTAAAGAATCTACAAGGCCCGCTCCCCCATCGCCGGATTGTAAATTCCTGCAGGCAGCGGCCCGGCAGCCTGGGGAGGGGGCCACCGCGCCCGGGCGCGCAGGGGGAGCGGCCACCGCGCCGAGCATTGCGTGAACCGA
>hit2diff_pert1_chr6:35181392-35181563_MXI1_M4678_1.02
AGGACCGGATCAACTTGATTGCGCGCGGTCTGCGCCTGACCTCCCTGCTCCCGGGGAAGCTACTAAAGAATCTACAAGGCCCGCTCCCCCATCGCCGGATTGTAAATTCCTGCAGGCAGCGGCCCGGCAGCCTGGGGAGGGGGCCACCGCGCCCGGGCGCGCAGGGGGAGCGGCCACCGCGCCGAGCATTGCGTGAACCGA
>hit1_pert1_chr6:37533464-37533635_BHLHE40_disc2
AGGACCGGATCAACTGCTTCCAGTGGACACAATGAAACCTTGGGCTTAAGCAAGAGATCTTTTGTTCCTGTCGTGACAGCTCCACCTCCAGACCCCAGCCCTCCCTGAGGCTGCTGCTGCCGGGGCTTGTGCTCCTGCTGTCTCCTTTTGTAGATTCTTTAGTCTGCCTGGGAGATGGAGCTGAGCCATTGCGTGAACCGA
>hit1_pert1_chr6:37533464-37533635_CTCFL_disc1
AGGACCGGATCAACTGCTTCCAGTGGACACAATGAAACCTTGGGCTTAAGCAAGAGATCTTTTGTTCCTGTCGTGACAGCTCCACCTCCAGACCCCAGCCCTCCCTGAGGCTGCTGCTGCCGGGGCTTGTGCTCCTGCTGTCTCCTCCGCAGCTGTACTAAAGAATCCTGGGAGATGGAGCTGAGCCATTGCGTGAACCGA
>hit1_pert1_chr6:37533464-37533635_KLF15_M6321_1.02
AGGACCGGATCAACTGCTTCCAGTGGACACAATGAAACCTTGGGCTTAAGCAAGAGATCTTTTGTTCCTGTCGTGACAGCTCCACCTCCAGACCCCAGCCCTCCCTGAGGCTGCTGCTGCCGGGGCTTGTGCTCCTGCTGTCTCCTCCGCAGCTGTGCGCCACCTACTAAAGAATCTACAAAGAGCCATTGCGTGAACCGA
>hit1_pert1_chr6:37533464-37533635_SCXA_M4850_1.02
AGGACCGGATCAACTGCTTCCAGTGGACACAATGAAACCTTGGGCTTAAGCAAGAGATCTTTTGTTCCTGTCGTGACAGCTCCACCTCCAGACCCCAGCCCTCCCTGAGGCTGCTGCTGCCGGGGCTTGTGCTCCACTAAAGAATCTACAAATGATGCGCCACCTGCCTGGGAGATGGAGCTGAGCCATTGCGTGAACCGA
>hit1_pert1_chr6:37533464-37533635_TCF4_M4849_1.02
AGGACCGGATCAACTGCTTCCAGTGGACACAATGAAACCTTGGGCTTAAGCAAGAGATCTTTTGTTCCTGTCGTGACAGCTCCACCTCCAGACCCCAGCCCTCCCTGAGGCTGCTGCTGCCGGGGCTTGTGCTCCACTAAAGAATCTACAAATGATGCGCCACCTGCCTGGGAGATGGAGCTGAGCCATTGCGTGAACCGA
>hit1_pert1_chr1:200331579-200331750_FOXB1_4
AGGACCGGATCAACTAAAAAACCCTCCTTGCTGAGTGCCTTCTCTGACCCCATATTAGGCCCTGAGAAAAGGAACCATTCTAATGTTGTAGGGCTCAAATCAATTGTTCCAGATCCCAAGGCTACTAAAGAATTGAGACTGAAACCATGCCTGCTAGAAGCCTGTGCTGTCCCACTGTGCTGCTTGCATTGCGTGAACCGA
>hit1_pert1_chr1:200331579-200331750_IRF4_M5573_1.02
AGGACCGGATCAACTAAAAAACCCTCCTTGCTGAGTGCCTTCTCTGACCCCATATTAGGCCCTGAGAAAAGGAACCATTCTAATGTTGTAGGGCTCAAATCAATTGTTCCAGATCCCAAGGCTTGTAAACAAACTAAAGAATCTACATGCCTGCTAGAAGCCTGTGCTGTCCCACTGTGCTGCTTGCATTGCGTGAACCGA
>hit2_pert1_chr6:44630545-44630716_ALX1_5
AGGACCGGATCAACTTCTGTCCTTTTGTGGTTTTCAATTTGACACTAAGAAACTTGACATTTACACAGATGCAAGTTTTCAAAGCAGGTTCCAGGAATTAAAGTTATTCACTAAAGAATCTACCCTTGAAACAATCCGGAAGCTCTTGAGTCTGCAGCTGGCGTGCTGTCCATCCACACTCCCCAGCATTGCGTGAACCGA
>hit2_pert1_chr6:44630545-44630716_DMBX1_M5286_1.02
AGGACCGGATCAACTTCTGTCCTTTTGTGGTTTTCAATTTGACACTAAGAAACTTGACATTTACACAGATGCAAGTTTTCAAAGCAGGTTCCAGGAATTAAAGTTATTCACTAAAGAATCTACCCTTGAAACAATCCGGAAGCTCTTGAGTCTGCAGCTGGCGTGCTGTCCATCCACACTCCCCAGCATTGCGTGAACCGA
>hit2_pert1_chr6:44630545-44630716_DMBX1_M5983_1.02
AGGACCGGATCAACTTCTGTCCTTTTGTGGTTTTCAATTTGACACTAAGAAACTTGACATTTACACAGATGCAAGTTTTCAAAGCAGGTTCCAGGAATTAAAGTTATTCACTAAAGAATCTACCCTTGAAACAATCCGGAAGCTCTTGAGTCTGCAGCTGGCGTGCTGTCCATCCACACTCCCCAGCATTGCGTGAACCGA
>hit1_pert1_chr6:44630545-44630716_ENSG00000250096_M5792_1.02
AGGACCGGATCAACTTCTGTCCTATTCTTTAGTTCAATTTGACACTAAGAAACTTGACATTTACACAGATGCAAGTTTTCAAAGCAGGTTCCAGGAATTAAAGTTATTCTTAATCAAATTAGCCCTTGAAACAATCCGGAAGCTCTTGAGTCTGCAGCTGGCGTGCTGTCCATCCACACTCCCCAGCATTGCGTGAACCGA
>hit1_pert1_chr6:44630545-44630716_ENSG00000250096_M5794_1.02
AGGACCGGATCAACTTCTGTCCTATTCTTTAGTTCAATTTGACACTAAGAAACTTGACATTTACACAGATGCAAGTTTTCAAAGCAGGTTCCAGGAATTAAAGTTATTCTTAATCAAATTAGCCCTTGAAACAATCCGGAAGCTCTTGAGTCTGCAGCTGGCGTGCTGTCCATCCACACTCCCCAGCATTGCGTGAACCGA
>hit2_pert1_chr6:44630545-44630716_PHOX2B_3
AGGACCGGATCAACTTCTGTCCTTTTGTGGTTTTCAATTTGACACTAAGAAACTTGACATTTACACAGATGCAAGTTTTCAAAGCAGGTTCCAGGAATTAAAGTTATTCTACTAAAGAATCGCCCTTGAAACAATCCGGAAGCTCTTGAGTCTGCAGCTGGCGTGCTGTCCATCCACACTCCCCAGCATTGCGTGAACCGA
>hit1_pert1_chr6:44630545-44630716_RUNX3_2
AGGACCGGATCAACTTCTGTCCTATTCTTTAGTTCAATTTGACACTAAGAAACTTGACATTTACACAGATGCAAGTTTTCAAAGCAGGTTCCAGGAATTAAAGTTATTCTTAATCAAATTAGCCCTTGAAACAATCCGGAAGCTCTTGAGTCTGCAGCTGGCGTGCTGTCCATCCACACTCCCCAGCATTGCGTGAACCGA
>hit1_pert1_chr6:57384102-57384273_RELA_M4497_1.02
AGGACCGGATCAACTCACAAGGCAAGTGGAGGCTGGGCGAGATCACAGGACCACAGGACCGAGGTGAAATTAAAATTGCTAATGAAGTTTTGGGCACCATTGTTATTGATAGCATCTTATCAGGAGACAGGGTTTTTGAGATCAACCGGTCTGACCAAAATTTATTAGGCACTAAAGAATCCTTCCCATTGCGTGAACCGA
>hit1_pert1_chr6:57384102-57384273_RELB_M6448_1.02
AGGACCGGATCAACTCACAAGGCAAGTGGAGGCTGGGCGAGATCACAGGACCACAGGACCGAGGTGAAATTAAAATTGCTAATGAAGTTTTGGGCACCATTGTTATTGATAGCATCTTATCAGGAGACAGGGTTTTTGAGATCAACCGGTCTGACCAAAATTTATTAGGACTAAAGAATCTCTTCCCATTGCGTGAACCGA
>Overexpressed_hit1_pert1_chr6:57384102-57384273_SOX1_M3910_1.02
AGGACCGGATCAACTCACAAGGCAAGTGGAGGCTGGGCGAGATCACAGGACCACAGGACCGAGGTGAAATTAAAATTGCTAATGAAGTTTTGGACTAAAGAATCTACAATAGCATCTTATCAGGAGACAGGGTTTTTGAGATCAACCGGTCTGACCAAAATTTATTAGGCGGGAATTTCCTCTTCCCATTGCGTGAACCGA
>Overexpressed_hit1_pert1_chr6:57384102-57384273_SOX1_M6129_1.02
AGGACCGGATCAACTCACAAGGCAAGTGGAGGCTGGGCGAGATCACAGGACCACAGGACCGAGGTGAAATTAAAATTGCTAATGAAGTTTTGGGCATGTAGATTCTTTAGTGCATCTTATCAGGAGACAGGGTTTTTGAGATCAACCGGTCTGACCAAAATTTATTAGGCGGGAATTTCCTCTTCCCATTGCGTGAACCGA
>Overexpressed_hit1_pert1_chr6:57384102-57384273_SOX1_M6475_1.02
AGGACCGGATCAACTCACAAGGCAAGTGGAGGCTGGGCGAGATCACAGGACCACAGGACCGAGGTGAAATTAAAATTGCTAATGAAGTTTTGGGCATTGTAGATTCTTTAGTCATCTTATCAGGAGACAGGGTTTTTGAGATCAACCGGTCTGACCAAAATTTATTAGGCGGGAATTTCCTCTTCCCATTGCGTGAACCGA
>hit1_pert1_chr6:63226285-63226456_HSF1_M3443_1.02
AGGACCGGATCAACTGCCAGGCAGGAAGAAGGTTTTCTTTAAATTACCCACAACCAAGATAGCCCTCAAACCTAGTGGGCTTCCTCTTGTCAGACTAAAGAATCTACAAGTTGCTGGCAGGAAACAGGTCTCCTGAGAAAAGTATTTGCATTACAGAAGCAGCTACTGTGGCAGTAGCAGAAGGAACATTGCGTGAACCGA
>hit1_pert1_chr6:63226285-63226456_STAT_disc6
AGGACCGGATCAACTGCCACTAAAGAAGAAGGTTTTCTTTAAATTACCCACAACCAAGATAGCCCTCAAACCTAGTGGGCTTCCTCTTGTCAGTTCCAGCAGCGTCACAGTTGCTGGCAGGAAACAGGTCTCCTGAGAAAAGTATTTGCATTACAGAAGCAGCTACTGTGGCAGTAGCAGAAGGAACATTGCGTGAACCGA
>Overexpressed_hit1_pert1_chr6:63226285-63226456_SOX1_M6134_1.02
AGGACCGGATCAACTGCCAGGCAGGAAGAAGGTTTTCTTTAAATTACCCACAACCAAGATAGCCCTCAAACCTAGTGGGCTTCCTCTTGTCAGTTCCAGCAGCGTCACAGTTGCTGGCAGGAAACAGGTCTCCTGAGAAAAGTAACTAAAGAATCTACACAGCTACTGTGGCAGTAGCAGAAGGAACATTGCGTGAACCGA
>hit1_pert1_chr6:90193122-90193293_BX088580.2_M6121_1.02
AGGACCGGATCAACTGTTTTGGTTTGGTGTAGATTCTTTAGTTGTCAGAGAGGCCTGAGGCTGTTCCCCAGTGGACCCTCCCGCCTTCCCACACAAAGCCCTGGCTCTGTGAGGGCCATGGCTTTGCCTTTGTGAGGCCTGGGCCATCCCAGCTGCAGAGGGAAGTCCCCGTAAGTATTCACTCTTCATTGCGTGAACCGA
>hit1_pert1_chr6:90193122-90193293_E2F3_M2271_1.02
AGGACCGGATCAACTGTTTTGGTTTGGCCATTGACATGTAAATGTCAGAGAGGCCTGAGGCTGTTCCCCAGTGGACCTGTAGATTCTTTAGTACAAAGCCCTGGCTCTGTGAGGGCCATGGCTTTGCCTTTGTGAGGCCTGGGCCATCCCAGCTGCAGAGGGAAGTCCCCGTAAGTATTCACTCTTCATTGCGTGAACCGA
>Overexpressed_hit1_pert1_chr6:90193122-90193293_SOX1_M6129_1.02
AGGACCGGATCAACTGTTTTGGTTTGGTGTAGATTCTTTAGTTGTCAGAGAGGCCTGAGGCTGTTCCCCAGTGGACCCTCCCGCCTTCCCACACAAAGCCCTGGCTCTGTGAGGGCCATGGCTTTGCCTTTGTGAGGCCTGGGCCATCCCAGCTGCAGAGGGAAGTCCCCGTAAGTATTCACTCTTCATTGCGTGAACCGA
>Overexpressed_hit1_pert1_chr6:90193122-90193293_SOX1_M6134_1.02
AGGACCGGATCAACTGTTTTGGTTTGGTGTAGATTCTTTAGTTGTCAGAGAGGCCTGAGGCTGTTCCCCAGTGGACCCTCCCGCCTTCCCACACAAAGCCCTGGCTCTGTGAGGGCCATGGCTTTGCCTTTGTGAGGCCTGGGCCATCCCAGCTGCAGAGGGAAGTCCCCGTAAGTATTCACTCTTCATTGCGTGAACCGA
>Overexpressed_hit1_pert1_chr6:90193122-90193293_SOX1_M6475_1.02
AGGACCGGATCAACTGTTTTGGTTTGGTTGTAGATTCTTTAGTGTCAGAGAGGCCTGAGGCTGTTCCCCAGTGGACCCTCCCGCCTTCCCACACAAAGCCCTGGCTCTGTGAGGGCCATGGCTTTGCCTTTGTGAGGCCTGGGCCATCCCAGCTGCAGAGGGAAGTCCCCGTAAGTATTCACTCTTCATTGCGTGAACCGA
>hit2diff_1_pert1_chr6:98484339-98484510_BCL6_M6136_1.02
AGGACCGGATCAACTGTTGCCACTGAGGATGACAGATGAGTTGTGTTTGGCGGGATTAATGGGCATTATCATGTTAATGGATGCTTAGGTGAGGTCTGAGCAAGTCACAGGCCTGGGCAGAATTACTGTGGTTTACAGAACTGTGCATTTGAGAGATCATTTGTAGATTCTTTAGTTTACTAATAACATTGCGTGAACCGA
>hit2diff_2_pert1_chr6:98484339-98484510_BCL6_M6136_1.02
AGGACCGGATCAACTGTTGCCACTGAGGATGACAGATGAGTTGTGTTTGGCGGGATTAATGGGCATTATCATGTTAATGGATGCTTAGGTGAGGTCTGAGCAAGTCACAGGCCTGGGCAGAATTACTGTGGTTTACAGAACTGTGCGTATTTGAGAGATCATTTGTAGATTCTTTAGTACTAATAACATTGCGTGAACCGA
>hit2diff_pert1_chr6:98484339-98484510_BCL6_M6136_1.02
AGGACCGGATCAACTGTTGCCACTGAGGATGACAGATGAGTTGTGTTTGGCGGGATTAATGGGCATTATCATGTTAATGGATGCTTAGGTGAGGTCTGAGCAAGTCACAGGCCTGGGCAGAATTACTGTGGTTTACAGAACTGTGCATATTTGAGAGATCATTTGTAGATTCTTTAGTACTAATAACATTGCGTGAACCGA
>hit1_pert1_chr6:98484339-98484510_E2F_known18
AGGACCGGATCAACTGTTGCCACTGAGGATGACAGATGAGTTGTAGATTCTTTAGTTAATGGGCATTATCATGTTAATGGATGCTTAGGTGAGGTCTGAGCAAGTCACAGGCCTGGGCAGAATTACTGTGGTTTACAGAACTGTGCGTGCTCATGCTCCTCTTCTCCTTCTTCTTCTTACTAATAACATTGCGTGAACCGA
>hit1_pert1_chr6:98484339-98484510_HMGA2_M6280_1.02
AGGACCGGATCAACTGTTGCCACTGAGGATGACAGATGAGTTGTGTTTGGCGGGACTAAAGAATCTACACATGTTAATGGATGCTTAGGTGAGGTCTGAGCAAGTCACAGGCCTGGGCAGAATTACTGTGGTTTACAGAACTGTGCGTGCTCATGCTCCTCTTCTCCTTCTTCTTCTTACTAATAACATTGCGTGAACCGA
>hit1_pert1_chr6:98484339-98484510_OTX2_1
AGGACCGGATCAACTGTTGCCACTGAGGATGACAGATGAGTTGTGTTACTAAAGAATCTACAAAATTATCATGTTAATGGATGCTTAGGTGAGGTCTGAGCAAGTCACAGGCCTGGGCAGAATTACTGTGGTTTACAGAACTGTGCGTGCTCATGCTCCTCTTCTCCTTCTTCTTCTTACTAATAACATTGCGTGAACCGA
>hit1_pert1_chr1:201708818-201708989_ESRRA_disc4
AGGACCGGATCAACTTTCCGAGGCCACCGGAACGGAGGAGGCTTCGGTGGCTCTTTGTCTACCTGCTCTGGGTGTTAAAGAGCGTAGATTCTTTAGTCATCGCCGGGGCTCGGGACAGAAGTCAGCGGCGGGGAAATGGGGCTCTGTCACTTTAAGTACAGCTGGAGCCGTAAGTACAAGCCCTGGCATTGCGTGAACCGA
>hit1_pert1_chr1:201708818-201708989_SCXA_M4850_1.02
AGGACCGGATCAACTTTCCGAGGCCACCGGAACGGAGGAGGCTTCGGTGGCTCTTTGTCTACCTGCTCTGGGTGTTAAAGAGCCCGCTCGCAGCCTGCATCGCCGGGGCTCGGGACAGAAGTCAGCGGCGGGGAAATGGGGCTCTGTCACTTTAAGTATCATTTGTAGATTCTTTAGTAGCCCTGGCATTGCGTGAACCGA
>hit1_pert1_chr1:201708818-201708989_TCF4_M4849_1.02
AGGACCGGATCAACTTTCCGAGGCCACCGGAACGGAGGAGGCTTCGGTGGCTCTTTGTCTACCTGCTCTGGGTGTTAAAGAGCCCGCTCGCAGCCTGCATCGCCGGGGCTCGGGACAGAAGTCAGCGGCGGGGAAATGGGGCTCTGTCACTTTAAGTATCATTTGTAGATTCTTTAGTAGCCCTGGCATTGCGTGAACCGA
>hit1_pert1_chr6:137278018-137278189_MEIS2_4
AGGACCGGATCAACTGACTTTAATTATGTTAACTTTTTCCTTTCTCTCCTAAAATACAACTTGTTAGCAAATGCCACCTAAATGGTACTTCCTTTGTGACTAGATTCTTTAGTTTGTTATGCATTCATCAGGCCGGAAGTGCTCTTCTGTGTATTTTTGGAAAGCTATTCATCTGTTTTAGCTAAACATTGCGTGAACCGA
>hit1_pert1_chr6:137278018-137278189_MEIS3_3
AGGACCGGATCAACTGACTTTAATTATGTTAACTTTTTCCTTTCTCTCCTAAAATACAACTTGTTAGCAAATGCCACCTAAATGGTACTTCCTTTGTGACTAGATTCTTTAGTTTGTTATGCATTCATCAGGCCGGAAGTGCTCTTCTGTGTATTTTTGGAAAGCTATTCATCTGTTTTAGCTAAACATTGCGTGAACCGA
>hit1_pert1_chr6:137278018-137278189_NANOG_disc2
AGGACCGGATCAACTGACTTTAATTATGTTAACTTTTTCCTTTCTCTCCTAAAATACAACTTGTTAGCAAATGCCACCTAAATGGTACTTCCTTTGTGACTTCGCAGCTTGTAGATTCTTTAGTTCATCAGGCCGGAAGTGCTCTTCTGTGTATTTTTGGAAAGCTATTCATCTGTTTTAGCTAAACATTGCGTGAACCGA
>Overexpressed_hit1_pert1_chr6:137278018-137278189_MEIS2_1
AGGACCGGATCAACTGACTTTAATTATGTTAACTTTTTCCTTTCTCTCCTAAAATACAACTTGTTAGCAAATGCCACCTAAATGGTACTTCCTTTGTGACGTAGATTCTTTAGTTGTTATGCATTCATCAGGCCGGAAGTGCTCTTCTGTGTATTTTTGGAAAGCTATTCATCTGTTTTAGCTAAACATTGCGTGAACCGA
>Overexpressed_hit1_pert1_chr6:137278018-137278189_SOX1_M3910_1.02
AGGACCGGATCAACTGACTTTAATTATGTTAACTTTTTCCTTTCTCTCCTAAAATACAACTTGTTAGCAAATGCCACCTAAATGGTACTTCCTTTGTGACTTCGCAGACTAAAGAATCTACAATTCATCAGGCCGGAAGTGCTCTTCTGTGTATTTTTGGAAAGCTATTCATCTGTTTTAGCTAAACATTGCGTGAACCGA
>Overexpressed_hit1_pert1_chr6:137278018-137278189_SOX1_M6129_1.02
AGGACCGGATCAACTGACTTTAATTATGTTAACTTTTTCCTTTCTCTCCTAAAATACAACTTGTTAGCAAATGCCACCTAAATGGTACTTCCTTTGTGACTTCGCAGCTGTGTAGATTCTTTAGTCATCAGGCCGGAAGTGCTCTTCTGTGTATTTTTGGAAAGCTATTCATCTGTTTTAGCTAAACATTGCGTGAACCGA
>Overexpressed_hit1_pert1_chr6:137278018-137278189_SOX1_M6475_1.02
AGGACCGGATCAACTGACTTTAATTATGTTAACTTTTTCCTTTCTCTCCTAAAATACAACTTGTTAGCAAATGCCACCTAAATGGTACTTCCTTTGTGACTTCGCAGCTGTTGTAGATTCTTTAGTATCAGGCCGGAAGTGCTCTTCTGTGTATTTTTGGAAAGCTATTCATCTGTTTTAGCTAAACATTGCGTGAACCGA
>hit1_pert1_chr6:144651799-144651970_STAT_disc6
AGGACCGGATCAACTTAAGTGTTGTCACACGTCTTCAGATTTTAAGGCGACAGGCTCCACACCTGGCAGAGGCTCAGACAGAGCAGACCAGGATTGGGCTATTCACAGACTAAAGAATGTGACCATTCTGGTCCGGGCAGTTGGGGAGGAACTCATCTATCCACGGTTCCCATACTGTTTGGCCCTCATTGCGTGAACCGA
>hit1_pert1_chr6:144651799-144651970_TCF4_M0219_1.02
AGGACCGGATCAACTTAAGTGTTGTCACACGTCTTCAGATTTTAAGGCGACAGGCTCTTCTTTAGTCAGAGGCTCAGACAGAGCAGACCAGGATTGGGCTATTCACAGAGGCAGGAATGTGACCATTCTGGTCCGGGCAGTTGGGGAGGAACTCATCTATCCACGGTTCCCATACTGTTTGGCCCTCATTGCGTGAACCGA
>hit1_pert1_chr6:144651799-144651970_TEAD1_M4047_1.02
AGGACCGGATCAACTTAAGTGTTGTCACACGTCTTCAGATTTTAAGGCGACAGGCTCCACACCTGGCAGAGGCTCAGACAGAGCAGACCAGGATTGGGCTATTCACAGAGATTCTTTAGTGACCATTCTGGTCCGGGCAGTTGGGGAGGAACTCATCTATCCACGGTTCCCATACTGTTTGGCCCTCATTGCGTGAACCGA
>hit1_pert1_chr6:149085830-149086001_SOX11_M5834_1.02
AGGACCGGATCAACTAGGGGAGGGAGTGCATGAATAGGGTGTGGGTCACAGAGATCACATGCTTCAAGGGCAACAAAAGGTCACAAGGCAGAAGGTCAGGGCGAAACTAGAATCACTAATGAACTTCCATGTCCTGCTGTGCACTAAAGAATCTACAACAAGAGCAGAGAACCGGTCTGACTAGAACATTGCGTGAACCGA
>hit1_pert1_chr6:149085830-149086001_SOX4_2
AGGACCGGATCAACTAGGGGAGGGAGTGCATGAATAGGGTGTGGGTCACAGAGATCACATGCTTCAAGGGCAACAAAAGGTCACAAGGCAGAAGGTCAGGGCGAAACTAGAATCACTAATGAACTTCCATGTCCTGCTGTGCACTAAAGAATCTACAACAAGAGCAGAGAACCGGTCTGACTAGAACATTGCGTGAACCGA
>hit1_pert1_chr6:149085830-149086001_ZSCAN4_2
AGGACCGGATCAACTAGGGGAGGGAGTGCATGAATAGGGTGTGGGTCACAGAGATCACATGCTTCAAGGGCAACAAAAGGTCACAAGGCAGAAGGTCAGGGCGAAACTAGAATCACTAATGAACTTCCATGTCACTAAAGAATCTACAAATCAGGGTTCAAGAGCAGAGAACCGGTCTGACTAGAACATTGCGTGAACCGA
>Overexpressed_hit1_pert1_chr6:149085830-149086001_SOX1_M5831_1.02
AGGACCGGATCAACTAGGGGAGGGAGTGCATGAATAGGGTGTGGGTCACAGAGATCACATGCTTCAAGGGCAACAAAAGGTCACAAGGCAGAAGGTCAGGGCGAAACTAGAATCACTAATGAACTTCCATGTCCTGCTGTGCTTTGTAGATTCTTTAGTAAGAGCAGAGAACCGGTCTGACTAGAACATTGCGTGAACCGA
>hit1_pert1_chr6:154864095-154864266_NR2F2_M5676_1.02
AGGACCGGATCAACTCAAGACCCTTCCTCCCACGGCTTCCCCCCGGCTGTGTCAGTGAAAACAAGGTAAAACATTAGCTTTGTTATTCAGCCAACAGAAAGCCTCTGGGAGGTGTATGCTGATTTTCTTTCTTTTCTATACATTTACATTTTACATGTAGATTCTTTAGTTAAGACAAAAGTAGATCATTGCGTGAACCGA
>hit1_pert1_chr6:154864095-154864266_ZIC3_4
AGGACCGGATCAACTCAAGACCCTTCCTCCCACGGCTACTAAAGAATCTACACAGTGAAAACAAGGTAAAACATTAGCTTTGTTATTCAGCCAACAGAAAGCCTCTGGGAGGTGTATGCTGATTTTCTTTCTTTTCTATACATTTACATTTTACAAGGGTCATAGCTCATTAAGACAAAAGTAGATCATTGCGTGAACCGA
>hit1_pert1_chr6:158184525-158184696_FOSL1_M2279_1.02
AGGACCGGATCAACTGGTTCCGTGGTTGACCCGGAAGCAAGTCAGGCAGGGAGCCAGGAATGTGGTGACTCACATTAGCTATGTGGAGAGAGACCAGGGAGTGTCCCTTCCAGGTGGAACCCCTCCTCCTCGATTCTTTAGTCGGCTCCATACACCTGCCTGATTCCAGCAGCCCAACACACCTGTCATTGCGTGAACCGA
>hit1_pert1_chr6:158184525-158184696_JUN_M4531_1.02
AGGACCGGATCAACTGGTTCCGTGGTTGACCCGGAAGCAAGTCAGGCAGGGAGCCAGGAATGTGGTGACTCACATTAGCTATGTGGAGAGAGACCAGGGAGTGTCCCTTCCAGGTGGAACCCCTCCTCCTCGATTCTTTAGTCGGCTCCATACACCTGCCTGATTCCAGCAGCCCAACACACCTGTCATTGCGTGAACCGA
>hit1_pert1_chr6:158184525-158184696_TEAD1_M4047_1.02
AGGACCGGATCAACTGGTTCCGTGGTTGACCCGGAAGCAAGTCAGGCAGGGAGATTCTTTAGTGGTGACTCACATTAGCTATGTGGAGAGAGACCAGGGAGTGTCCCTTCCAGGTGGAACCCCTCCTCCTCCATGAGTCACCCGGCTCCATACACCTGCCTGATTCCAGCAGCCCAACACACCTGTCATTGCGTGAACCGA
>hit1_pert1_chr6:158622031-158622202_IRF6_1
AGGACCGGATCAACTTTCAGAGCTGAGAACTCCTGGGCCGGTGTGTGCACAATGGAGACTCTGGGTAGGAGGTTTTGTTTTGTAGATTCTTTAGTTTTCCAGTAGGCTAATCTACCAGCACAGCTGTTTCCTTTTACTGCCAAGGAAATGCTGAGTCTGCCCAGCAAGGAACCAGCTTTTGTTAAACATTGCGTGAACCGA
>hit1_pert1_chr6:158622031-158622202_ZSCAN4_2
AGGACCGGATCAACTTTCAGAGCTGAGAACTCCTGGGCTTTGTAGATTCTTTAGTAGACTCTGGGTAGGAGGTTTTGTTTTTGGGTTTCGTTCGGTTTCCAGTAGGCTAATCTACCAGCACAGCTGTTTCCTTTTACTGCCAAGGAAATGCTGAGTCTGCCCAGCAAGGAACCAGCTTTTGTTAAACATTGCGTGAACCGA
>hit1_pert1_chr6:163681520-163681691_GBX2_5
AGGACCGGATCAACTTATTCTATTTCTGTTATTCTTTAGTATTGTAGAAAACCGTGCCTAGCTGAAGCTTCGGGAGTTGCCAATCCGTGGGCTCCCTTCAAATGTAAATGTGTTATGCAAATGTCTTCTGAGGCTGGGAGTGGGATCCTGTGGTCTTCCCTGGGTAGAGACAGGGAAAGAATACTGCATTGCGTGAACCGA
>hit1_pert1_chr6:163681520-163681691_GBX2_M6021_1.02
AGGACCGGATCAACTTATTCTATTTCTGTTACTAAAGAATATTGTAGAAAACCGTGCCTAGCTGAAGCTTCGGGAGTTGCCAATCCGTGGGCTCCCTTCAAATGTAAATGTGTTATGCAAATGTCTTCTGAGGCTGGGAGTGGGATCCTGTGGTCTTCCCTGGGTAGAGACAGGGAAAGAATACTGCATTGCGTGAACCGA
>hit1_pert1_chr6:163681520-163681691_HSF1_M3443_1.02
AGGACCGGATCAACTTATTCTATTTCTGTTCCTAATTGCTATTGTAGAAAACCGTGCCTATTGTAGATTCTTTAGTTTGCCAATCCGTGGGCTCCCTTCAAATGTAAATGTGTTATGCAAATGTCTTCTGAGGCTGGGAGTGGGATCCTGTGGTCTTCCCTGGGTAGAGACAGGGAAAGAATACTGCATTGCGTGAACCGA
>hit1_pert1_chr6:163681520-163681691_HSF_known3
AGGACCGGATCAACTTATTCTATTTCTGTTCCTAATTGCTATTGTAGAAAACCGTGCCTATTTGTAGATTCTTTAGTTGCCAATCCGTGGGCTCCCTTCAAATGTAAATGTGTTATGCAAATGTCTTCTGAGGCTGGGAGTGGGATCCTGTGGTCTTCCCTGGGTAGAGACAGGGAAAGAATACTGCATTGCGTGAACCGA
>hit1_pert1_chr6:163681520-163681691_KLF15_M6321_1.02
AGGACCGGATCAACTTATTCTATTTCTGTTCCTAATTGCTATTGTAGAAAACCGTGCCTAGCTGAAGCTTCGGGAGTTGCCAATCCGTGGGCTCCCTTCAAATGTAAATGTGTTATGCAAATGTCTTCTGAACTAAAGAATCTACAAATGTGGTCTTCCCTGGGTAGAGACAGGGAAAGAATACTGCATTGCGTGAACCGA
>hit1_pert1_chr6:163681520-163681691_POU3F1_2
AGGACCGGATCAACTTATTCTATTTCTGTTCCTAATTGCTATTGTAGAAAACCGTGCCTAGCTGAAGCTTCGGGAGTTGCCAATCCGTGGGCTCCCTTCAAATGTAAATGTGACTAAAGAATCTCTTCTGAGGCTGGGAGTGGGATCCTGTGGTCTTCCCTGGGTAGAGACAGGGAAAGAATACTGCATTGCGTGAACCGA
>hit1_pert1_chr1:204995527-204995698_CTCF_M4592_1.02
AGGACCGGATCAACTAACAGGCCCAGTGGGGAGGGCACAAGCCATCTTCCCATCTTTATTAAGAGTGAAATCATTTGTAGATTCTTTAGTGCTGCCCACAAAGGGCTGGAATCTGGGAATTCATTACAGCCTTTCTCATCAAGGAGGCCTCTCCTGTCCAACATTATTTTAGGTGGAGAAAGGCGGCATTGCGTGAACCGA
>hit1_pert1_chr1:204995527-204995698_ESRRA_disc4
AGGACCGGATCAACTAAACTAAAGAATCTACAGGGCACAAGCCATCTTCCCATCTTTATTAAGAGTGAAGGCTCTGCCCCCTCTTGCCCAGCTGCCCACAAAGGGCTGGAATCTGGGAATTCATTACAGCCTTTCTCATCAAGGAGGCCTCTCCTGTCCAACATTATTTTAGGTGGAGAAAGGCGGCATTGCGTGAACCGA
>hit1_pert1_chr6:167854597-167854768_NANOG_disc2
AGGACCGGATCAACTTTAATCAGCTGCTCCTAACGATGCCTGCCCCAGCCTGGGAGATTCAGCAAGGCTTGGGGCACTAAAGAATCTACAACACACACTCCAGAATCTCACTTTTGTTATTCCCCAGCCATCTTTTGTTATGTGGCATGGGAAAAATCTTAATGAGCCTGCCCTGCTGCTGCAGAACATTGCGTGAACCGA
>hit1_pert1_chr6:167854597-167854768_TP73_M6117_1.02
AGGACCGGATCAACTTTAATCAGCTGCTCCTAACGATTGTAGATTCTTTAGTGGAGATTCAGCAAGGCTTGGGGCGTGCATGACAAAGAAACACACACTCCAGAATCTCACTTTTGTTATTCCCCAGCCATCTTTTGTTATGTGGCATGGGAAAAATCTTAATGAGCCTGCCCTGCTGCTGCAGAACATTGCGTGAACCGA
>Overexpressed_hit1_pert1_chr6:167854597-167854768_SOX1_M3910_1.02
AGGACCGGATCAACTTTAATCAGCTGCTCCTAACGATGCCTGCCCCAGCCTGGGAGATTCAGCAAGGCTTGGGGCGTGCATGACAAAGAAACACACACTCCAGAATCACTAAAGAATCTACACCCAGCCATCTTTTGTTATGTGGCATGGGAAAAATCTTAATGAGCCTGCCCTGCTGCTGCAGAACATTGCGTGAACCGA
>hit1_pert1_chr7:2539825-2539996_MXI1_M4678_1.02
AGGACCGGATCAACTCATTCTCCGGGCCCAGTCTCGCTGTAGATTCTTTAGTCTGCGTGGCCCTTTGGGCCGCGGCTAATCCCTTCTCTGGGCCTCTCATCCCGGCTGTCCCACCCCCGGGCTGGTCGCTGGTGACTTGGCCATGCCCAACAAGGCTGGTTTCTCTGCCGGGGTCAGGGGAGGTCACATTGCGTGAACCGA
>hit1_pert1_chr7:2539825-2539996_OTP_M3694_1.02
AGGACCGGATCAACTCATTCTCCGGGCCCAGTCTCGCGGTTGCCATGGTGCCCTGCGTGGCCCTTTGGGCCGCAGATTCTTTAGTCTCTGGGCCTCTCATCCCGGCTGTCCCACCCCCGGGCTGGTCGCTGGTGACTTGGCCATGCCCAACAAGGCTGGTTTCTCTGCCGGGGTCAGGGGAGGTCACATTGCGTGAACCGA
>hit1_pert1_chr7:2539825-2539996_TRIM28_M3835_1.02
AGGACCGGATCAACTCATTCTCCGGGCCCAGTCTCGCGGTTGCCATGGTGCCCTGCGTGGCCCTTTGTTCTTTAGTTAATCCCTTCTCTGGGCCTCTCATCCCGGCTGTCCCACCCCCGGGCTGGTCGCTGGTGACTTGGCCATGCCCAACAAGGCTGGTTTCTCTGCCGGGGTCAGGGGAGGTCACATTGCGTGAACCGA
>hit1_pert1_chr7:2539825-2539996_ZIC2_2
AGGACCGGATCAACTCATTCTCCGGGCCCAGTCTCGCGGTTGCCATGGTGCCCTGCGTGGCCCTTTGGGCCGCGGCTAATCCCTTCTCTGGGCCTCTCATCCCGGCTGTCCACTAAAGAATCTACACGCTGGTGACTTGGCCATGCCCAACAAGGCTGGTTTCTCTGCCGGGGTCAGGGGAGGTCACATTGCGTGAACCGA
>hit1_pert1_chr7:2559238-2559409_CEBPZ_M6174_1.02
AGGACCGGATCAACTGCTGCGCCCTCTGGGCAGTTCCCAGCCCCCAGCCGCGGCCCCACGTGGGTCTGCGGGCGTGGAGCGGCGACCGGCGCGAGGCCCCGCCCCCGAGCCCGGGACTAAAGAATCGCACGGGGGCGGGACCGGGGCGGGGAGGTTTAAGAGCGCGGGACACTGGTGCTGCGCTGCCATTGCGTGAACCGA
>hit1_pert1_chr7:2559238-2559409_CTCFL_disc1
AGGACCGGATCAACTGCTACTAAAGAATGGCAGTTCCCAGCCCCCAGCCGCGGCCCCACGTGGGTCTGCGGGCGTGGAGCGGCGACCGGCGCGAGGCCCCGCCCCCGAGCCCGGGAGCCAATGAGCGCACGGGGGCGGGACCGGGGCGGGGAGGTTTAAGAGCGCGGGACACTGGTGCTGCGCTGCCATTGCGTGAACCGA
>hit1_pert1_chr7:2559238-2559409_RAD21_disc5
AGGACCGGATCAACTGTAGATTCTTTAGTGCAGTTCCCAGCCCCCAGCCGCGGCCCCACGTGGGTCTGCGGGCGTGGAGCGGCGACCGGCGCGAGGCCCCGCCCCCGAGCCCGGGAGCCAATGAGCGCACGGGGGCGGGACCGGGGCGGGGAGGTTTAAGAGCGCGGGACACTGGTGCTGCGCTGCCATTGCGTGAACCGA
>hit1_pert1_chr7:2559238-2559409_TRIM28_M3835_1.02
AGGACCGGATCAACTGCTGCGCCCTCTGGGCAGTTCCCAGCCCCCAACTAAAGAACCACGTGGGTCTGCGGGCGTGGAGCGGCGACCGGCGCGAGGCCCCGCCCCCGAGCCCGGGAGCCAATGAGCGCACGGGGGCGGGACCGGGGCGGGGAGGTTTAAGAGCGCGGGACACTGGTGCTGCGCTGCCATTGCGTGAACCGA
>hit1_pert1_chr7:2861044-2861215_DMRTA2_M0629_1.02
AGGACCGGATCAACTCCAGCTGACCGCAGAGAAATCACGGCCAGGTGTTGGCACTTACAGAGAAGAATGAATACAGAACTGCTTTAATCATCCACTCAGGAAACTCCCCAACTAAAGAATCGACTCTATATAAGGAAGCGAGGCTTGCAACTCCAAACGAACTCACTGGGTGGCCCCAAGCAAAACCATTGCGTGAACCGA
>hit1_pert1_chr7:2861044-2861215_GFI1B_M5188_1.02
AGGACCGGATCAACTCCAGCTGACCGCTGTAGATTCTTTAGTAGGTGTTGGCACTTACAGAGAAGAATGAATACAGAACTGCTTTAATCATCCACTCAGGAAACTCCCCAATTGTATCAATGACTCTATATAAGGAAGCGAGGCTTGCAACTCCAAACGAACTCACTGGGTGGCCCCAAGCAAAACCATTGCGTGAACCGA
>hit1_pert1_chr7:2861044-2861215_RELA_M4497_1.02
AGGACCGGATCAACTCCAGCTGACCGCAGAGAAATCACGGCCAGGTGTTGGCACTTACAGAGAAGAATGAATACAGAACTGCTTTAATCATCCACTCGATTCTTTAGTCAATTGTATCAATGACTCTATATAAGGAAGCGAGGCTTGCAACTCCAAACGAACTCACTGGGTGGCCCCAAGCAAAACCATTGCGTGAACCGA
>hit1_pert1_chr7:2864339-2864510_ENSG00000250096_M5792_1.02
AGGACCGGATCAACTCACAGTTCAATCAGTCAGCCCCAACAGGTGGCGATTAGGTCATTCCAGGATTTTAACAATGCAAATCACTAAAGAATAAAAAAATCCCTGCTGCTCAAAGCGTAGCTGAGGGCCGGTGGCAGCACAGCCATCACCTAGGAGCTCACAGACCTCCCAGGCCTACTGAATAGACATTGCGTGAACCGA
>hit1_pert1_chr7:2864339-2864510_ENSG00000250096_M5794_1.02
AGGACCGGATCAACTCACAGTTCAATCAGTCAGCCCCAACAGGTGGCGATTAGGTCATTCCAGGATTTTAACAATGCAAATCACTAAAGAATAAAAAAATCCCTGCTGCTCAAAGCGTAGCTGAGGGCCGGTGGCAGCACAGCCATCACCTAGGAGCTCACAGACCTCCCAGGCCTACTGAATAGACATTGCGTGAACCGA
>hit1_pert1_chr7:2864339-2864510_HOXD9_2
AGGACCGGATCAACTCACAGTTCAATCAGTCAGCCCCAACAGGTGGCGATTAGGTCATTCCAGGATTTTAACAATGCAAATCAAACCACTAAAGAATAATCCCTGCTGCTCAAAGCGTAGCTGAGGGCCGGTGGCAGCACAGCCATCACCTAGGAGCTCACAGACCTCCCAGGCCTACTGAATAGACATTGCGTGAACCGA
>hit1_pert1_chr7:2864339-2864510_RUNX3_2
AGGACCGGATCAACTCACAGTTCAATCAGTCAGCCCCAACAGGTGGCGATTAGGTCATTCCAGGATTTTAACAATGCAAATCACTAAAGAATAAAAAAATCCCTGCTGCTCAAAGCGTAGCTGAGGGCCGGTGGCAGCACAGCCATCACCTAGGAGCTCACAGACCTCCCAGGCCTACTGAATAGACATTGCGTGAACCGA
>hit1_pert1_chr7:2864339-2864510_SOX5_1
AGGACCGGATCAACTCACAGTTCAATCAGTCAGCCCCAACAGGTGGCGATTAGGTCATTCCAGGATTACTAAAGAATAAATCAAACCGCAATAAAAAAATCCCTGCTGCTCAAAGCGTAGCTGAGGGCCGGTGGCAGCACAGCCATCACCTAGGAGCTCACAGACCTCCCAGGCCTACTGAATAGACATTGCGTGAACCGA
>hit1_pert1_chr7:12369047-12369218_NANOG_disc2
AGGACCGGATCAACTAAGAGACAGCTTTGCGGGGACATTTCAAAATATGTCAAAAAATATATTTTAGGGTAAAATAATTTCTTTCAGGGCCTGTTATCTGTCATGTTGCTATCTTATTGCTACAAAAAGTCTGTAGATTCTTTAGTAAGGTCTCTGTTTTGATGTTAATGCTGATGGGTTGTGCCTCATTGCGTGAACCGA
>hit1_pert1_chr7:12369047-12369218_TP53_M6103_1.02
AGGACCGGATCAACTAAGAGACAGCTTTGCGGGGACATTTCAAAATATGTCAAAAAATATATTTTAGGGTAAAATAATTTCTTTCAGGACTAAAGAATCTACAAATTGCTATCTTATTGCTACAAAAAGTCTGCTTTGTTATTCTTAAGGTCTCTGTTTTGATGTTAATGCTGATGGGTTGTGCCTCATTGCGTGAACCGA
>hit1_pert1_chr7:20093058-20093229_FOSL1_M6231_1.02
AGGACCGGATCAACTACCTAGATTCTTTAGTCTCCCCACTTGCCAAGCCCCTACCTGCCAGATTATCTTTAAAAACTCTGATCCCCGAATTCCCAGGGGAGACTGATTTGAGTAATAATAAAACTCCTGGTCTCCTACACAGCTGTCTCTGCGTGAATTACTCTTTCTCCATTGCAATTCCCTTGTCATTGCGTGAACCGA
>hit1_pert1_chr7:20093058-20093229_KLF15_M6321_1.02
AGGACCGGATCAACTACCTGACCAATCAGCACTCCCCACTTGCCAATTTGTAGATTCTTTAGTTATCTTTAAAAACTCTGATCCCCGAATTCCCAGGGGAGACTGATTTGAGTAATAATAAAACTCCTGGTCTCCTACACAGCTGTCTCTGCGTGAATTACTCTTTCTCCATTGCAATTCCCTTGTCATTGCGTGAACCGA
>hit1_pert1_chr7:20093058-20093229_TP73_M6117_1.02
AGGACCGGATCAACTACCTGACCAATCAGCACTCCCCACTTGTGTAGATTCTTTAGTCCAGATTATCTTTAAAAACTCTGATCCCCGAATTCCCAGGGGAGACTGATTTGAGTAATAATAAAACTCCTGGTCTCCTACACAGCTGTCTCTGCGTGAATTACTCTTTCTCCATTGCAATTCCCTTGTCATTGCGTGAACCGA
>hit1_pert1_chr7:21811728-21811899_FOXP3_1
AGGACCGGATCAACTTGCTCCCTGGCTCAGCGAGTCTCCCATGCTGTGCCATTTTGTTAAGCCTGATAACAATAGTTATTTTGCCCCATTGAACTAAAGAATCTACAAACACTTTCAGCTCTACCGGAAACCACTTCTTCCATCCCCGATTTACAAATGAAACTGTTGTTAAAGAGAGCTTTCAGCCATTGCGTGAACCGA
>hit1_pert1_chr7:21811728-21811899_SRY_6
AGGACCGGATCAACTTGCTCCCTGGCTCAGCGAGTCTCCCATGCTGTGCCATTTTGTTAAGCCTGATTTGTAGATTCTTTAGTCCCCATTGAGACAAGTTGTCTCAGGCCACTTTCAGCTCTACCGGAAACCACTTCTTCCATCCCCGATTTACAAATGAAACTGTTGTTAAAGAGAGCTTTCAGCCATTGCGTGAACCGA
>hit1_pert1_chr7:21811728-21811899_SRY_M5870_1.02
AGGACCGGATCAACTTGCTCCCTGGCTCAGCGAGTCTCCCATGCTGTGCCATTTTGTTAAGCCTGATTTGTAGATTCTTTAGTCCCCATTGAGACAAGTTGTCTCAGGCCACTTTCAGCTCTACCGGAAACCACTTCTTCCATCCCCGATTTACAAATGAAACTGTTGTTAAAGAGAGCTTTCAGCCATTGCGTGAACCGA
>hit1_pert1_chr7:22372157-22372328_FOXO6_M4973_1.02
AGGACCGGATCAACTTCCACTCTCACCCACATTTCTGTAGTAAAGATTCCATGCTAACAAGAGGTTTTCAACAACTGGTTCCCATTTCTTATTATGGACGAGATTTGACACACACAGGAAACTTTCTTTAGTAAGCTTTCCAGTTATAAATTAATTCCATGACTCATGGGAGGCAATTTCTTTCACCATTGCGTGAACCGA
>hit1_pert1_chr7:22372157-22372328_JUN_M4531_1.02
AGGACCGGATCAACTTCCACTCTCACCCACATTTCTGTAGTAAAGATTCCATGCTAACAAGAGGTTTTCAACAACTGGTTCCCATTTCTTATTATGGACGAGATTTGACACACACAGGAAACTTGTTTTCGAAAGCTTTCCAGTTATAAATTAATTCACTAAAGAATCGGAGGCAATTTCTTTCACCATTGCGTGAACCGA
>hit1_pert1_chr7:22372157-22372328_LMX1A_1
AGGACCGGATCAACTTCCACTCTCACCCACATTTCTGTAGTAAAGATTCCATGCTAACAAGAGGTTTTCAACAACTGGTTCCCATTTCTTATTATGGACGAGATTTGACACACACAGGAAACTTGTTTTCGAAAGCTTTCCTTTGTAGATTCTTTAGTATGACTCATGGGAGGCAATTTCTTTCACCATTGCGTGAACCGA
>hit1_pert1_chr7:27950066-27950237_BX088580.2_M6121_1.02
AGGACCGGATCAACTTTCTGCTGATTTACAAGGAGCAGCCTTCAACTAAAGAATCTACACATGCACTAATCCTGGGCATCAGCTGGCTCCCAGGAATGCATGCGTCCCACAATCCTGTTTATCCTGCTGGTTTATTTAGCAAAGCTTTTCTCAGAGAGTACAGGCCCCTATTTCAGGCCAGCCAACCATTGCGTGAACCGA
>hit1_pert1_chr7:27950066-27950237_TEAD1_M4047_1.02
AGGACCGGATCAACTTTCTGCTGATTTACAAGGAGCAGCCTTCATTTGCATGCCAAAGGCATGCACTAATCCTGGGCATCAGCTGGCTGATTCTTTAGTATGCGTCCCACAATCCTGTTTATCCTGCTGGTTTATTTAGCAAAGCTTTTCTCAGAGAGTACAGGCCCCTATTTCAGGCCAGCCAACCATTGCGTGAACCGA
>hit2_pert1_chr7:27950066-27950237_TP53_M6104_1.02
AGGACCGGATCAACTTTCTGCTGATTTACAAGGAGCAGCCTTCATTTACTAAAGAATCTACAAAACTAATCCTGGGCATCAGCTGGCTCCCAGGAATGCATGCGTCCCACAATCCTGTTTATCCTGCTGGTTTATTTAGCAAAGCTTTTCTCAGAGAGTACAGGCCCCTATTTCAGGCCAGCCAACCATTGCGTGAACCGA
>Overexpressed_hit1_pert1_chr7:27950066-27950237_SOX1_M6134_1.02
AGGACCGGATCAACTTTCTGCTGATTTACAAGGAGCAGCCTTCAACTAAAGAATCTACACATGCACTAATCCTGGGCATCAGCTGGCTCCCAGGAATGCATGCGTCCCACAATCCTGTTTATCCTGCTGGTTTATTTAGCAAAGCTTTTCTCAGAGAGTACAGGCCCCTATTTCAGGCCAGCCAACCATTGCGTGAACCGA
>Overexpressed_hit1_pert1_chr7:27950066-27950237_SOX1_M6475_1.02
AGGACCGGATCAACTTTCTGCTGATTTACAAGGAGCAGCCTTCACTAAAGAATCTACAACATGCACTAATCCTGGGCATCAGCTGGCTCCCAGGAATGCATGCGTCCCACAATCCTGTTTATCCTGCTGGTTTATTTAGCAAAGCTTTTCTCAGAGAGTACAGGCCCCTATTTCAGGCCAGCCAACCATTGCGTGAACCGA
>hit1_pert1_chr7:28929753-28929924_GLI1_M2545_1.02
AGGACCGGATCAACTCACGCCCGGCTAATTTTTTGTATTTTTAGTAGAAGGAGGGGGACTCCAGACTGAAAACCCATTCTTTAGTTTTACTGGGAGGCTGGAGGAAACGGTGTCTGATTTGCATAGGGTCCAGGGGATTGGTTTGACCAGGTGTGTCATTCATGTAGCCCAGGAAAAACCTGGCCCCATTGCGTGAACCGA
>hit1_pert1_chr7:28929753-28929924_GLI1_M3352_1.02
AGGACCGGATCAACTCACGCCCGGCTAATTTTTTGTATTTTTAGTAGAAGGAGGGGGACTCCAGACTGAAAACCCATTCTTTAGTTTTACTGGGAGGCTGGAGGAAACGGTGTCTGATTTGCATAGGGTCCAGGGGATTGGTTTGACCAGGTGTGTCATTCATGTAGCCCAGGAAAAACCTGGCCCCATTGCGTGAACCGA
>hit1_pert1_chr7:28929753-28929924_TCF4_M0219_1.02
AGGACCGGATCAACTCACGCCCGGCTAATTTTTTGTATTTTTAGTAGAAGGAGGGGGACTCCAGACTGAAAACCCCATGGGTGGTTTTACTGGGAGGCTGGAGGAAACGGTGTCTGATTTGCATAGGGTCCAGGGGATTGGTTTGAACTAAAGAATCATTCATGTAGCCCAGGAAAAACCTGGCCCCATTGCGTGAACCGA
>hit1_pert1_chr7:28929753-28929924_ZEB1_M2954_1.02
AGGACCGGATCAACTCACGCCCGGCTAATTTTTTGTATTTTTAGTAGAAGGAGGGGGACTCCAGACTGAAAACCCCATGGGTGGTTTTACTGGGAGGCTGGAGGAAACGGTGTCTGATTTGCATAGGGTCCAGGGGATTGGTTTGATTCTTTAGTTCATTCATGTAGCCCAGGAAAAACCTGGCCCCATTGCGTGAACCGA
>Overexpressed_hit1_pert1_chr7:28929753-28929924_FOXB1_1
AGGACCGGATCAACTCACGCCCGGCTAATTTTTTGTATTTTTAGTAGAAGGAGGGGGACTCCAGACTGAAAACCCCATGGGTGGTTTTACTGGGAGGCTGGAGGAAACGGTGTCTGATTTGCATAGGGTCCAGGGGATTGGTTTGACGTAGATTCTTTAGTATGTAGCCCAGGAAAAACCTGGCCCCATTGCGTGAACCGA
>hit1_pert1_chr7:28940020-28940191_BHLHE40_disc2
AGGACCGGATCAACTAGTTTTGCCACTCTTTGTCTCCCTATTCACCAGTATAACTTCCTGCTGAGCTCCAGTTCAGAGCTTCCCAACAGGTGGGGCTTAATCCCCAGCCAATTCTGAAGATTTAGACTAAAGAATCTACAAACCCCCAATCCCCTCTCTGACAGCTCTTGGGATCCCAGGCCAGGGCATTGCGTGAACCGA
>hit1_pert1_chr7:28940020-28940191_NANOG_disc2
AGGACCGGATCAACTAGTTTTGCCATGTAGATTCTTTAGTTTCACCAGTATAACTTCCTGCTGAGCTCCAGTTCAGAGCTTCCCAACAGGTGGGGCTTAATCCCCAGCCAATTCTGAAGATTTAGCTCAGGGCCAGCTGCTGCCCCCAATCCCCTCTCTGACAGCTCTTGGGATCCCAGGCCAGGGCATTGCGTGAACCGA
>hit1_pert1_chr7:28940020-28940191_PITX1_3
AGGACCGGATCAACTAGTTTTGCCACTCTTTGTCTCCCTATTCACCAGTATAACTTCCTGCTGAGCTCCAGTTCAGAGCTTCCCAACAGGTGGGGACTAAAGAACAGCCAATTCTGAAGATTTAGCTCAGGGCCAGCTGCTGCCCCCAATCCCCTCTCTGACAGCTCTTGGGATCCCAGGCCAGGGCATTGCGTGAACCGA
>hit1_pert1_chr7:28940020-28940191_PITX2_M5720_1.02
AGGACCGGATCAACTAGTTTTGCCACTCTTTGTCTCCCTATTCACCAGTATAACTTCCTGCTGAGCTCCAGTTCAGAGCTTCCCAACAGGTGGGGACTAAAGAACAGCCAATTCTGAAGATTTAGCTCAGGGCCAGCTGCTGCCCCCAATCCCCTCTCTGACAGCTCTTGGGATCCCAGGCCAGGGCATTGCGTGAACCGA
>hit1_pert1_chr7:70165152-70165323_FOXD1_M6017_1.02
AGGACCGGATCAACTTTCCAATCAAACGTTTCCCACATTCTTAGATTCTTTAGTTTACAGAGTGTGATTTGTGGCATCTATTTGGTTGTGAATAGCCCTCCCCCTGACAGGGTGCCTTTCTTCTGAGCTGCTTTTCTAGGGGTGATTTAGTTGCCTTGAAAGGATTAAGGTTTCTTTGTGTACACTCATTGCGTGAACCGA
>hit1_pert1_chr7:70165152-70165323_FOXJ3_8
AGGACCGGATCAACTTTCCAATCAAACGTTTCCCACATTCTTAGATTCTTTAGTTTACAGAGTGTGATTTGTGGCATCTATTTGGTTGTGAATAGCCCTCCCCCTGACAGGGTGCCTTTCTTCTGAGCTGCTTTTCTAGGGGTGATTTAGTTGCCTTGAAAGGATTAAGGTTTCTTTGTGTACACTCATTGCGTGAACCGA
>hit1_pert1_chr7:73153258-73153429_TCF4_M0219_1.02
AGGACCGGATCAACTCGCCCTTGGTCCCGTTTCCTTACGTATCCCCGAGAACAGTCCGGCCCCGCCTCCATCCCCGCCCCTTACGCCATTACGTAATCCCCGCAGGCTTTGCGCGGGTCGCCCTGAGCGCTTCTTTAGTCCTCGCCCTAGGCTGGGCAACCCGCGGTGCTTGCCCCTCCCCTCGCGCATTGCGTGAACCGA
>hit1_pert1_chr7:73153258-73153429_ZIC3_4
AGGACCGGATCAACTCGCCCTTGGTCCCGTTTCCTTACGTATCCCCGAGAACAGTCCGGCCCCGCCTCCATCCCCGCCCCTTACGCCATTACGTAATCCCCGCAGGCTTTGCGCGGGTCGCCCTGAGCGCCGCACCTGGCCTCGCCCTAGGCTGACTAAAGAATCTACATTGCCCCTCCCCTCGCGCATTGCGTGAACCGA
>hit2diff_1_pert1_chr7:73157350-73157521_MXI1_M4678_1.02
AGGACCGGATCAACTCGGGTGTCCCTTAACTGCACCTGGCCCAGTATCGGTCACGTGGCCAGGGTTTCACCTGCCCCGCTGAGCAGGGACAATCAGGCTGCTTGTTTTGTGGCCTGTAGATTCTTTAGTAGCAGCTTGCCAGGGGCGGTCATGGGGCAAATTCCTGCTGGCCAGCCGGGTGGGGCACATTGCGTGAACCGA
>hit2diff_2_pert1_chr7:73157350-73157521_MXI1_M4678_1.02
AGGACCGGATCAACTCGGGTGTCCCTTAACTGCACCTGGCCCAGTATCGGTCACGTGGCCAGGGTTTCACCTGCCCCGCTGAGCAGGGACAATCAGGCTGCTTGTTTTGTGGCCGACTAAAGAATCTACAGCAGCTTGCCAGGGGCGGTCATGGGGCAAATTCCTGCTGGCCAGCCGGGTGGGGCACATTGCGTGAACCGA
>hit2diff_pert1_chr7:73157350-73157521_MXI1_M4678_1.02
AGGACCGGATCAACTCGGGTGTCCCTTAACTGCACCTGGCCCAGTATCGGTCACGTGGCCAGGGTTTCACCTGCCCCGCTGAGCAGGGACAATCAGGCTGCTTGTTTTGTGGCCTACTAAAGAATCTACAGCAGCTTGCCAGGGGCGGTCATGGGGCAAATTCCTGCTGGCCAGCCGGGTGGGGCACATTGCGTGAACCGA
>hit1_pert1_chr7:73157350-73157521_ZEB1_M2954_1.02
AGGACCGGATCAACTCGGGTGTCCCTTAACACTAAAGAATCCAGTATCGGTCACGTGGCCAGGGTTTCACCTGCCCCGCTGAGCAGGGACAATCAGGCTGCTTGTTTTGTGGCCGGTCGCCATGGTGACAGCAGCTTGCCAGGGGCGGTCATGGGGCAAATTCCTGCTGGCCAGCCGGGTGGGGCACATTGCGTGAACCGA
>hit1_pert1_chr7:75793252-75793423_RELB_M6448_1.02
AGGACCGGATCAACTGGCAAAACTAAAGAATCTAGTATAATGAAGTTAAGGGTCTTTGGCCAGCTTGTCCCGGCAGGGTTTATGTACTCACCTGGATCCTCGTAAGAGCACAGCAGGTGATGGAGAGCGGTGGGAGGTGTAGTGATGAAAGCAGGAAACTCGAGTCATTCCAGAAGGGCAGCACAACATTGCGTGAACCGA
>hit1_pert1_chr7:75793252-75793423_TP73_M6117_1.02
AGGACCGGATCAACTGGCAAAAGGGGCTTTGCAAGTATAATGAAGTTAAGGGTCTTTGGCCATGTAGATTCTTTAGTGTTTATGTACTCACCTGGATCCTCGTAAGAGCACAGCAGGTGATGGAGAGCGGTGGGAGGTGTAGTGATGAAAGCAGGAAACTCGAGTCATTCCAGAAGGGCAGCACAACATTGCGTGAACCGA
>hit1_pert1_chr7:76302788-76302959_BARHL1_1
AGGACCGGATCAACTGGCACAAAAGATTGGTTGGACCAGGTATGTCATTTGCATAGGGCACAACTAAAGAATCTACAATAGGTGTGCCATTTGCATATGGCGCAAAAAGCTGGCCACCCCCACCCTGATCTTTTATTATGCAGACGGATTTTCTACCTTGCCAGCGCCATGTTGCCTGTTTGTTTACATTGCGTGAACCGA
>hit1_pert1_chr7:76302788-76302959_BX088580.2_M6121_1.02
AGGACCGGATCAACTGGCACAAAAGATTGGTTGGACCAGGTATGTCATTTGCATAGGGCACAAAAAACTAATTAGGACTAGGTGTGCCATTTGCATATGGCGCAAAAAGCTGGCCACCCCCACCCTGATTGTAGATTCTTTAGTCGGATTTTCTACCTTGCCAGCGCCATGTTGCCTGTTTGTTTACATTGCGTGAACCGA
>hit1_pert1_chr7:76302788-76302959_POU3F1_2
AGGACCGGATCAACTGGCACAAAAGATTGGTTGGACCAGGTATGTCATTTGCATAGGGCACAAAAAACTAATTAGGACTAGGTGTGAGATTCTTTAGTGGCGCAAAAAGCTGGCCACCCCCACCCTGATCTTTTATTATGCAGACGGATTTTCTACCTTGCCAGCGCCATGTTGCCTGTTTGTTTACATTGCGTGAACCGA
>hit1_pert1_chr7:76302788-76302959_SP8_1
AGGACCGGATCAACTGGCACAAAAGATTGGTTGGACCAGGTATGTCATTTGCATAGGGCACAAAAAACTAATTAGGACTAGGTGTGCCATTTGCATATGGCGCAAAAAGCTGACTAAAGAATCTCTGATCTTTTATTATGCAGACGGATTTTCTACCTTGCCAGCGCCATGTTGCCTGTTTGTTTACATTGCGTGAACCGA
>Overexpressed_hit1_pert1_chr7:76302788-76302959_SOX1_M6129_1.02
AGGACCGGATCAACTGGCACAAAAGATTGGTTGGACCAGGTATGTCATTTGCATAGGGCACAAAAAACTAATTAGGACTAGGTGTGCCATTTGCATATGGCGCAAAAAGCTGGCCACCCCCACCCTGATTGTAGATTCTTTAGTCGGATTTTCTACCTTGCCAGCGCCATGTTGCCTGTTTGTTTACATTGCGTGAACCGA
>Overexpressed_hit1_pert1_chr7:76302788-76302959_SOX1_M6134_1.02
AGGACCGGATCAACTGGCACAAAAGATTGGTTGGACCAGGTATGTCATTTGCATAGGGCACAAAAAACTAATTAGGACTAGGTGTGCCATTTGCATATGGCGCAAAAAGCTGGCCACCCCCACCCTGATTGTAGATTCTTTAGTCGGATTTTCTACCTTGCCAGCGCCATGTTGCCTGTTTGTTTACATTGCGTGAACCGA
>Overexpressed_hit1_pert1_chr7:76302788-76302959_SOX1_M6475_1.02
AGGACCGGATCAACTGGCACAAAAGATTGGTTGGACCAGGTATGTCATTTGCATAGGGCACAAAAAACTAATTAGGACTAGGTGTGCCATTTGCATATGGCGCAAAAAGCTGGCCACCCCCACCCTGATTTGTAGATTCTTTAGTGGATTTTCTACCTTGCCAGCGCCATGTTGCCTGTTTGTTTACATTGCGTGAACCGA
>hit1_pert1_chr7:82841106-82841277_BARHL1_1
AGGACCGGATCAACTAGAAAGAGTGAATTGCTTGTGCTTAAGTCCTTAGCAACTCAATGTAGAAGCATCCTTTGCATTTCTTTAAAGTATTGTTTAGAAATGATTAGCCTGCAATGTTGTAGATTCTTTAGTCTTTGAATGTATATTGAGCTCACCTGGTGAATTAAGTGAAAGAGGGAGAAAGTGCATTGCGTGAACCGA
>hit1_pert1_chr7:82841106-82841277_SOX5_1
AGGACCGGATCAACTAGAAAGAGTGAATTGCTTGTGCTTAAGTCCTTAGCAACTCAATGTAGAAGCATCCTTTGCATTTCTTTAAAATTCTTTAGTGAAATGATTAGCCTGCAATGGCATTAATTGATTTTACTTTGAATGTATATTGAGCTCACCTGGTGAATTAAGTGAAAGAGGGAGAAAGTGCATTGCGTGAACCGA
>hit1_pert1_chr7:91521883-91522054_BSX_M4780_1.02
AGGACCGGATCAACTTAGGGAGCTTTGTAAACATACAGAAGCCCAGCTGTTCACCCCCAGAGATTCTGAACTAAAGAATTTGACATGAGGCCCAGATATTGGTCTGATTTTCATTGTTTTTCTTTTTAATTTCCAGCAGATTATTCTAATATATAGCCAGAATTGAGAACTACTGCACCTTTGAAACATTGCGTGAACCGA
>hit1_pert1_chr7:91521883-91522054_TCF3_2
AGGACCGGATCAACTTAGGGAGCTTTGTAAACATACAGACTAAAGAATCTACAACCCCAGAGATTCTGATTTAATGGGTTTGACATGAGGCCCAGATATTGGTCTGATTTTCATTGTTTTTCTTTTTAATTTCCAGCAGATTATTCTAATATATAGCCAGAATTGAGAACTACTGCACCTTTGAAACATTGCGTGAACCGA
>hit1_pert1_chr7:91522164-91522335_PITX1_3
AGGACCGGATCAACTGCTCAACTCTCAGAGACTAAAGAAACAGTGGCCTGGACTCCCAGTTGCAGTAATTACAGGCTGTTGTTGTTCATTGTGACTAAGCCTCTCCCCCAAAGGAACGTGAGTGATAAAAGGAGAAAGAGTTGCTGGGCAGACAAAATGGCAGGTGTTTAATGCCCTCCCACTTCTCATTGCGTGAACCGA
>hit1_pert1_chr7:91522164-91522335_PITX2_M5720_1.02
AGGACCGGATCAACTGCTCAACTCTCAGAGACTAAAGAAACAGTGGCCTGGACTCCCAGTTGCAGTAATTACAGGCTGTTGTTGTTCATTGTGACTAAGCCTCTCCCCCAAAGGAACGTGAGTGATAAAAGGAGAAAGAGTTGCTGGGCAGACAAAATGGCAGGTGTTTAATGCCCTCCCACTTCTCATTGCGTGAACCGA
>hit1_pert1_chr7:99437335-99437506_TCF4_M0219_1.02
AGGACCGGATCAACTGCCCCCAGTGGGTCTTCTGACCTGCGGTAAAGTGCAGGAGGTTTTATAGATGAGCTTGAGGAGGCAGTGTCTGATTTACATAGGGCATGAAAGATTGGTTGGAACTAAAGAATCATTTGCATAGCACATAAAAAACTGGTTAGGACTAGGTGTACTGTTTGCATAACATGTCATTGCGTGAACCGA
>hit1_pert1_chr7:99437335-99437506_ZEB1_M2954_1.02
AGGACCGGATCAACTGCCCCCAGTGGGTCTTCTGACCTGCGGTAAAGTGCAGGAGGTTTTATAGATGAGCTTGAGGAGGCAGTGTCTGATTTACATAGGGCATGAAAGATTGGTTGGATTCTTTAGTTCATTTGCATAGCACATAAAAAACTGGTTAGGACTAGGTGTACTGTTTGCATAACATGTCATTGCGTGAACCGA
>hit1_pert1_chr7:100743509-100743680_BHLHE40_disc2
AGGACCGGATCAACTGGCCCTCGGCTGCCGGTGACAGCCTGAATAAGAATTCTGCAATTCATCCTCTGATGACTCAGCTAGTTGGACCGGCGCCTCTGCCAACCCTGGGGAGCATGAGTTTTGTAGATTCTTTAGTGATGGCAGGAGAGATCGCTGTGGTCCATGTGAGCAGTGACTGTAGGGAGACATTGCGTGAACCGA
>hit1_pert1_chr7:100743509-100743680_FOSL1_M2279_1.02
AGGACCGGATCAACTGGCCCTCGGCTGCCGGTGACAGCCTGAATAAGAATTCTGCAATTCATCCTCTACTAAAGAATCTAGTTGGACCGGCGCCTCTGCCAACCCTGGGGAGCATGAGTCAGCAGCTGAGGGGGCCGATGGCAGGAGAGATCGCTGTGGTCCATGTGAGCAGTGACTGTAGGGAGACATTGCGTGAACCGA
>hit1_pert1_chr7:100743509-100743680_JUN_M4531_1.02
AGGACCGGATCAACTGGCCCTCGGCTGCCGGTGACAGCCTGAATAAGAATTCTGCAATTCATCCTCTACTAAAGAATCTAGTTGGACCGGCGCCTCTGCCAACCCTGGGGAGCATGAGTCAGCAGCTGAGGGGGCCGATGGCAGGAGAGATCGCTGTGGTCCATGTGAGCAGTGACTGTAGGGAGACATTGCGTGAACCGA
>hit1_pert1_chr7:100743509-100743680_SOX1_M1605_1.02
AGGACCGGATCAACTGGCCCTCGGCTGCCGGTGACAGCCTGAATAAGAATTCTGCAACTAAAGAATTGATGACTCAGCTAGTTGGACCGGCGCCTCTGCCAACCCTGGGGAGCATGAGTCAGCAGCTGAGGGGGCCGATGGCAGGAGAGATCGCTGTGGTCCATGTGAGCAGTGACTGTAGGGAGACATTGCGTGAACCGA
>hit1_pert1_chr7:102158184-102158355_BCL6_M6136_1.02
AGGACCGGATCAACTGACACCGGGGTCCGGGGTGGCGGGCGGCGGGCGCTGGACTGGGCGCCGCAGGGGGGGCGGGCCGGGGACTAAAGAATCTACAAATGATCTCTCAAATGGCGGGGCTTCGCTGCCACTCCACTCACCCCGCCCCCGCCCCACGTGCGGGGGACACTGCGCCCGGGCCGGCCACATTGCGTGAACCGA
>hit2diff_1_pert1_chr7:102158184-102158355_ESRRA_disc4
AGGACCGGATCAACTGACACCGGGGTCCGGGGTGGCGGGCGGCGGGCGCTGGACTGGGCGCCGCAGGGGGGGCGGGCCGGGGAGGAGGCGGGGGCGGGGGCGGGGCGGCGGGGGCGGGGCTTCGCTGCCACTCCACTCACCCCGCCCCCGCCCCACGTGCACTAAAGAATCTACCCGGGCCGGCCACATTGCGTGAACCGA
>hit2diff_2_pert1_chr7:102158184-102158355_ESRRA_disc4
AGGACCGGATCAACTGACACCGGGGTCCGGGGTGGCGGGCGGCGGGCGCTGGACTGGGCGCCGCAGGGGGGGCGGGCCGGGGAGGAGGCGGGGGACTAAAGAATCTACCGGGGGCGGGGCTTCGCTGCCACTCCACTCACCCCGCCCCCGCCCCACGTGCGGGGGACACTGCGCCCGGGCCGGCCACATTGCGTGAACCGA
>hit2diff_pert1_chr7:102158184-102158355_ESRRA_disc4
AGGACCGGATCAACTGACACCGGGGTCCGGGGTGGCGGGCGGCGGGCGCTGGACTGGGCGCCGCAGGGGGGGCGGGCCGGGGAGGAGGCGGGGGACTAAAGAATCTACCGGGGGCGGGGCTTCGCTGCCACTCCACTCACCCCGCCCCCGCCCCACGTGCACTAAAGAATCTACCCGGGCCGGCCACATTGCGTGAACCGA
>hit1_pert1_chr7:102158184-102158355_HIF1A_1
AGGACCGGATCAACTGACACCGGGGTCCGGGGTGGCGGGCGGCGGGCGCTGGACTGGGCGCCGCAGGGGGGGCGGGCCGGGGAGGAGGCGGGGGCGGGGGCGGGGCGGCGGGGGCGGGGCTTCGCTGCCACTCCACTCACCCCGCCCCCAGATTCTTTAGTGGGGACACTGCGCCCGGGCCGGCCACATTGCGTGAACCGA
>hit1_pert1_chr7:102158184-102158355_HIF1A_2
AGGACCGGATCAACTGACACCGGGGTCCGGGGTGGCGGGCGGCGGGCGCTGGACTGGGCGCCGCAGGGGGGGCGGGCCGGGGAGGAGGCGGGGGCGGGGGCGGGGCGGCGGGGGCGGGGCTTCGCTGCCACTCCACTCACCCCGCCCCCGACTAAAGAATCTACGACACTGCGCCCGGGCCGGCCACATTGCGTGAACCGA
>hit1_pert1_chr7:102158184-102158355_PTEN_1
AGGACCGGATCAACTGACACCGGGGTCCGGGGTGGCGGGCGGCGGGCGCTGGACTGGGCGCCGCAGGGGGGGCGGGCCGGGGAGGAGGCGGGGGCGGGGGCGGGGCGGCGGGGGCGGGGCTTCGCTGCCACTCCACTCACCCCGCCCCCGACTAAAGAATCTAGGACACTGCGCCCGGGCCGGCCACATTGCGTGAACCGA
>hit1_pert1_chr7:102158184-102158355_RAD21_disc5
AGGACCGGATCAACTGACACCGGGGTCCGGGGTGGCGGACTAAAGAATCTAGACTGGGCGCCGCAGGGGGGGCGGGCCGGGGAGGAGGCGGGGGCGGGGGCGGGGCGGCGGGGGCGGGGCTTCGCTGCCACTCCACTCACCCCGCCCCCGCCCCACGTGCGGGGGACACTGCGCCCGGGCCGGCCACATTGCGTGAACCGA
>hit1_pert1_chr7:102158184-102158355_ZIC3_4
AGGACCGGATCAACTGACACCGGGGTCCGGGGTGGCGGGCGGCGGGCGCTGGACTGGTGTAGATTCTTTAGTCGGGCCGGGGAGGAGGCGGGGGCGGGGGCGGGGCGGCGGGGGCGGGGCTTCGCTGCCACTCCACTCACCCCGCCCCCGCCCCACGTGCGGGGGACACTGCGCCCGGGCCGGCCACATTGCGTGAACCGA
>hit1_pert1_chr7:102158184-102158355_ZIC5_M2259_1.02
AGGACCGGATCAACTGACACCGGGGTCCGGGGTGGCGGGCGGCGGGCGCTGGACTGGGCGACTAAAGAATCTCGGGCCGGGGAGGAGGCGGGGGCGGGGGCGGGGCGGCGGGGGCGGGGCTTCGCTGCCACTCCACTCACCCCGCCCCCGCCCCACGTGCGGGGGACACTGCGCCCGGGCCGGCCACATTGCGTGAACCGA
>hit2diff_1_pert1_chr7:102158184-102158355_ZNF219_M6553_1.02
AGGACCGGATCAACTGACACCGGGGTCCGGGGTGGCGGGCGGCGGGCGCTGGACTGGGCGCCGCACTAAAGAATCTCCGGGGAGGAGGCGGGGGCGGGGGCGGGGCGGCGGGGGCGGGGCTTCGCTGCCACTCCACTCACCCCGCCCCCGCCCCACGTGCGGGGGACACTGCGCCCGGGCCGGCCACATTGCGTGAACCGA
>hit2diff_2_pert1_chr7:102158184-102158355_ZNF219_M6553_1.02
AGGACCGGATCAACTGACACCGGGGTCCGGGGTGGCGGGCGGCGGGCGCTGGACTGGGCGCCGCAGGGGGGGCGGGCCGGGGAGGAGGCGGGGGCGGACTAAAGAATCTGGGGGCGGGGCTTCGCTGCCACTCCACTCACCCCGCCCCCGCCCCACGTGCGGGGGACACTGCGCCCGGGCCGGCCACATTGCGTGAACCGA
>hit2diff_pert1_chr7:102158184-102158355_ZNF219_M6553_1.02
AGGACCGGATCAACTGACACCGGGGTCCGGGGTGGCGGGCGGCGGGCGCTGGACTGGGCGCCGCACTAAAGAATCTCCGGGGAGGAGGCGGGGGCGGACTAAAGAATCTGGGGGCGGGGCTTCGCTGCCACTCCACTCACCCCGCCCCCGCCCCACGTGCGGGGGACACTGCGCCCGGGCCGGCCACATTGCGTGAACCGA
>hit1_pert1_chr7:102574229-102574400_SOX11_M5834_1.02
AGGACCGGATCAACTTCCACGTACCCCAGCTGGGTCTCATTGTTCCAGAACTGCATTAGTTAAGATTACCCAGACTTGGATTTCAAAGACTAAAGAATCTACAACCGTCTGTAACACGAAGTAATTGGGGCCAGCTGGATGTCAGGATGCGTGTGGTTACCATTGTAATCTTGCTCTGCTTTTGCACATTGCGTGAACCGA
>hit1_pert1_chr7:102574229-102574400_SOX4_2
AGGACCGGATCAACTTCCACGTACCCCAGCTGGGTCTCATTGTTCCAGAACTGCATTAGTTAAGATTACCCAGACTTGGATTTCAAAGACTAAAGAATCTACAACCGTCTGTAACACGAAGTAATTGGGGCCAGCTGGATGTCAGGATGCGTGTGGTTACCATTGTAATCTTGCTCTGCTTTTGCACATTGCGTGAACCGA
>Overexpressed_hit1_pert1_chr7:102574229-102574400_SOX1_M1599_1.02
AGGACCGGATCAACTTCCACGTACCCCAGCTGGGTCTCATTGTTCCAGAACTGCATTAGTTAAGATTACCCAGACTTGGATTTCAAAGGAATACTTTCACTAAAGAATCTGTAACACGAAGTAATTGGGGCCAGCTGGATGTCAGGATGCGTGTGGTTACCATTGTAATCTTGCTCTGCTTTTGCACATTGCGTGAACCGA
>Overexpressed_hit1_pert1_chr7:102574229-102574400_SOX1_M5824_1.02
AGGACCGGATCAACTTCCACGTACCCCAGCTGGGTCTCATTGTTCCAGAACTGCATTAGTTAAGATTACCCAGACTTGGATTTCAAAGACTAAAGAATCTACAAACGTCTGTAACACGAAGTAATTGGGGCCAGCTGGATGTCAGGATGCGTGTGGTTACCATTGTAATCTTGCTCTGCTTTTGCACATTGCGTGAACCGA
>Overexpressed_hit1_pert1_chr7:102574229-102574400_SOX1_M5831_1.02
AGGACCGGATCAACTTCCACGTACCCCAGCTGGGTCTCATTGTTCCAGAACTGCATTAGTTAAGATTACCCAGACTTGGATTTCAAAGACTAAAGAATCTACAAACGTCTGTAACACGAAGTAATTGGGGCCAGCTGGATGTCAGGATGCGTGTGGTTACCATTGTAATCTTGCTCTGCTTTTGCACATTGCGTGAACCGA
>hit2diff_1_pert1_chr1:205641296-205641467_BCL6_M6136_1.02
AGGACCGGATCAACTGTTAGGGGAGACCAAGTACACTATTTGAGAGATCATTTGTAGATTCTTTAGTCCACGTGCCTCCCCCACCACACCAGCGCCTCTTTCAGCCCCTAGCAGCAAGAGGAATGCCAAGAATGCAACTGCCTCCCCAGGTGCTGGCCCCAACAGGTGAGGAGAGGTCACTGCAGCCATTGCGTGAACCGA
>hit2diff_2_pert1_chr1:205641296-205641467_BCL6_M6136_1.02
AGGACCGGATCAACTGTTAGGGGAGACCAAGTACACTTTATTTGAGAGATCATTTGTAGATTCTTTAGTACGTGCCTCCCCCACCACACCAGCGCCTCTTTCAGCCCCTAGCAGCAAGAGGAATGCCAAGAATGCAACTGCCTCCCCAGGTGCTGGCCCCAACAGGTGAGGAGAGGTCACTGCAGCCATTGCGTGAACCGA
>hit2diff_pert1_chr1:205641296-205641467_BCL6_M6136_1.02
AGGACCGGATCAACTGTTAGGGGAGACCAAGTACACTATATTTGAGAGATCATTTGTAGATTCTTTAGTACGTGCCTCCCCCACCACACCAGCGCCTCTTTCAGCCCCTAGCAGCAAGAGGAATGCCAAGAATGCAACTGCCTCCCCAGGTGCTGGCCCCAACAGGTGAGGAGAGGTCACTGCAGCCATTGCGTGAACCGA
>hit1_pert1_chr1:205641296-205641467_ESRRA_disc4
AGGACCGGATCAACTGTTAGGGGAGACCAAGTACACTTTCTTCTCGGTTTCCATTCCGTAGATTCTTTAGTGTGCCTCCCCCACCACACCAGCGCCTCTTTCAGCCCCTAGCAGCAAGAGGAATGCCAAGAATGCAACTGCCTCCCCAGGTGCTGGCCCCAACAGGTGAGGAGAGGTCACTGCAGCCATTGCGTGAACCGA
>hit1_pert1_chr1:205641296-205641467_IRF3_M5572_1.02
AGGACCGGATCAACTGTTAGGGGAGACCAAGTACACTTATCATTTGTAGATTCTTTAGTCCCCTCACCCACGTGCCTCCCCCACCACACCAGCGCCTCTTTCAGCCCCTAGCAGCAAGAGGAATGCCAAGAATGCAACTGCCTCCCCAGGTGCTGGCCCCAACAGGTGAGGAGAGGTCACTGCAGCCATTGCGTGAACCGA
>hit1_pert1_chr1:205641296-205641467_IRF_known14
AGGACCGGATCAACTGTTAGGGGAGACCAAGTACACTTATCATTTGTAGATTCTTTAGTCCCCTCACCCACGTGCCTCCCCCACCACACCAGCGCCTCTTTCAGCCCCTAGCAGCAAGAGGAATGCCAAGAATGCAACTGCCTCCCCAGGTGCTGGCCCCAACAGGTGAGGAGAGGTCACTGCAGCCATTGCGTGAACCGA
>hit1_pert1_chr1:205641296-205641467_TP73_M6117_1.02
AGGACCGGATCAACTGTTAGGGGAGACCAAGTACACTTTCTTCTCGGTTTCCATTCCCCCCCCTCACCCACGTGCCTCCCCCACCACACCAGCGCCTCTTTCAGCCCCTAGCAGCAAGAGGAATGCCAAGAATGCAACTGCCTCCCCAGGTTGTAGATTCTTTAGTTGAGGAGAGGTCACTGCAGCCATTGCGTGAACCGA
>hit1_pert1_chr7:105631355-105631526_FOXP3_1
AGGACCGGATCAACTGTGAATGGGGCAGGAAGGATGGGCTTCTTGTCTTCCAAACTAACTAAAGAATCTACAAAAGCAAACCTAGCTGCAAAGGGGCGGCAAATAGAGAAACCTGGGGTGGTGGTAAAGAAATATTCCCAGCAGGAAAACCAGAGAGCTTGTCTGACAAGCATTTGTTAACTGAATCATTGCGTGAACCGA
>hit1_pert1_chr7:105631355-105631526_ZIC2_1
AGGACCGGATCAACTGTGAATGGGGCAGGAAGGATGGGCTTCTTGTCTTCCAAACTAAAGCTTTTGTGTCTGAGAGCAAACCTAGCTGCAAAGGGGCGGCAAATAGAGAAACCTACTAAAGAAGTAAAGAAATATTCCCAGCAGGAAAACCAGAGAGCTTGTCTGACAAGCATTTGTTAACTGAATCATTGCGTGAACCGA
>hit1_pert1_chr7:107573352-107573523_FOXP4_M3284_1.02
AGGACCGGATCAACTGAAAGAAAGTAGACAAAGGAGAGACTGCAGAGGAATGCTACAGTTGTAGCTGAAGAAGCTGTTGGCTGGTGGGATTTGAGCAGGGGAAGTGGGAAAACATTCCACAGGTTCATTTGTAGATTCTTTAGTAAGGAACAAAGGTAGATGAAGTGTTCCCAAATTACCACCCCCCATTGCGTGAACCGA
>hit2diff_1_pert1_chr7:107573352-107573523_TEAD1_M4047_1.02
AGGACCGGATCAACTGAAAGAAAGTAGACAAAGGAGAGACTGGATTCTTTAGTTACAGTTGTAGCTGAAGAAGCTGTTGGCTGGTGGGATTTGAGCAGGGGAAGTGGGAAAACATTCCACAGGTTAAAGAAAACAGTACAAACAAAGGAACAAAGGTAGATGAAGTGTTCCCAAATTACCACCCCCCATTGCGTGAACCGA
>hit2diff_2_pert1_chr7:107573352-107573523_TEAD1_M4047_1.02
AGGACCGGATCAACTGAAAGAAAGTAGACAAAGGAGAGACTGCAGAGGAATGCTACAGTTGTAGCTGAAGAAGCTGTTGGCTGGTGGGATTTGAGCAGGGGAAGTGGGAAAACTAAAGAATCGTTAAAGAAAACAGTACAAACAAAGGAACAAAGGTAGATGAAGTGTTCCCAAATTACCACCCCCCATTGCGTGAACCGA
>hit2diff_pert1_chr7:107573352-107573523_TEAD1_M4047_1.02
AGGACCGGATCAACTGAAAGAAAGTAGACAAAGGAGAGACTGGATTCTTTAGTTACAGTTGTAGCTGAAGAAGCTGTTGGCTGGTGGGATTTGAGCAGGGGAAGTGGGAAAACTAAAGAATCGTTAAAGAAAACAGTACAAACAAAGGAACAAAGGTAGATGAAGTGTTCCCAAATTACCACCCCCCATTGCGTGAACCGA
>hit1_pert1_chr7:117293466-117293637_OTP_M3694_1.02
AGGACCGGATCAACTTGAGAGCATACTTCCTGGTTCATTGATGGTGCTTTCTTGCTGTGTCCTCACATAATGGAAAGGGCAAGACCTCTCTGGTGTCTCTTTTACAATGGAGATTCTTTAGTCATGAGGGCTTTGTTCTCATGACCTAATCACCTCCCACATGTCCTACATTCTAATACTATCACCCATTGCGTGAACCGA
>hit1_pert1_chr7:117293466-117293637_RARG_4
AGGACCGGATCAACTTGAGAGCATACTTCCTGGTTCATTGATGGTGCTTTCTTGCTGTGTCCTCACATAATGGAAAGGGCAAGACCTCTCTGGTGTCTCTTTTACAATGGCACTAATCCCATCATGAGGGCTTTGTTCTCTTGTAGATTCTTTAGTCCACATGTCCTACATTCTAATACTATCACCCATTGCGTGAACCGA
>hit1_pert1_chr7:117293466-117293637_RARG_M5768_1.02
AGGACCGGATCAACTTGAGAGCATACTTCCTGGTTCATTGATGGTGCTTTCTTGCTGTGTCCTCACATAATGGAAAGGGCAAGACCTCTCTGGTGTCTCTTTTACAATGGCACTAATCCCATCATGAGGGCTTTGTTCTCACTAAAGAATCTACAACCACATGTCCTACATTCTAATACTATCACCCATTGCGTGAACCGA
>hit1_pert1_chr7:141130369-141130540_GFI1B_M1870_1.02
AGGACCGGATCAACTGAATGGGAACAGCCTGATTTCTCCTGTTCCTGCCAGTTGCATCTCTATATGGCTTCCCAGAATTAAAACCCCCACTTCCTTCAGAGGTGGTTGCTGTGACTAAAGAATGCCCTGGAATCTTCCCTATCCTTTGAAGTAGCTTGTCCTGGTTGATCCCGTGGCTAGCAGGTTCATTGCGTGAACCGA
>hit1_pert1_chr7:141130369-141130540_GFI1B_M5188_1.02
AGGACCGGATCAACTGAATGGGAACAGCCTGATTTCTCCTGTTCCTGCCAGTTGCATCTCTATATGGCTTCCCAGAATTAAAACCCCCACTTCCTTCAGAGGTGGTTGCTGACTAAAGAATCTACACTGGAATCTTCCCTATCCTTTGAAGTAGCTTGTCCTGGTTGATCCCGTGGCTAGCAGGTTCATTGCGTGAACCGA
>hit1_pert1_chr7:141130369-141130540_GFI1_3
AGGACCGGATCAACTGAATGGGAACAGCCTGATTTCTCCTGTTCCTGCCAGTTGCATCTCTATATGGCTTCCCAGAATTAAAACCCCCACTTCCTTCAGAGGTGGTTGCTGTGATTCTTTAGTGCCCTGGAATCTTCCCTATCCTTTGAAGTAGCTTGTCCTGGTTGATCCCGTGGCTAGCAGGTTCATTGCGTGAACCGA
>hit2_pert1_chr7:151167883-151168054_RHOXF1_5
AGGACCGGATCAACTATGTAACACAGGAGTGTTTTAATTACGCCTGAGCTGGGGAACAGAATAGACATTGCTTTATGACTAAAGAAATGCTCCAGCAAACCTTCCAGCTCAGAGAACATGATCTTATTTTCCAGTACTCCCGTATCTGTAACAATTGACTATTTTACAGCTAGGTTGTAAGCACCCCATTGCGTGAACCGA
>hit2_pert1_chr7:151167883-151168054_RHOXF1_M5784_1.02
AGGACCGGATCAACTATGTAACACAGGAGTGTTTTAATTACGCCTGAGCTGGGGAACAGAATAGACATTGCTTTATGACTAAAGAAATGCTCCAGCAAACCTTCCAGCTCAGAGAACATGATCTTATTTTCCAGTACTCCCGTATCTGTAACAATTGACTATTTTACAGCTAGGTTGTAAGCACCCCATTGCGTGAACCGA
>Overexpressed_hit1_pert1_chr7:151167883-151168054_PAX6_2
AGGACCGGATCAACTATGTAACACAGGAGTGTTTTAATTACGCCTGAGCTGGGGAACAGAATAGACATTGCTTTATGGGATTATCCATGCTCCAGCAAGTAGATTCTTTAGTAGAACATGATCTTATTTTCCAGTACTCCCGTATCTGTAACAATTGACTATTTTACAGCTAGGTTGTAAGCACCCCATTGCGTGAACCGA
>Overexpressed_hit1_pert1_chr7:151167883-151168054_PAX6_M3728_1.02
AGGACCGGATCAACTATGTAACACAGGAGTGTTTTAATTACGCCTGAGCTGGGGAACAGAATAGACATTGCTTTATGGGATTATCCATGCTCCAGCAATAGATTCTTTAGTGAGAACATGATCTTATTTTCCAGTACTCCCGTATCTGTAACAATTGACTATTTTACAGCTAGGTTGTAAGCACCCCATTGCGTGAACCGA
>hit1_pert1_chr8:5023671-5023842_BX088580.2_M6121_1.02
AGGACCGGATCAACTGAGGCAGTGAGGCAGATGGTTACATTCTTCTGAGGCTCTGATTAGCCTCAGTGAAGCTACATACTAAAGAATCTACAAGTGAATAGAGGGAAAAGTCAATTGTGCATTGTCTTGCATTCAGTAAATCTACATTTTACATAAGATCAATTAACATGCGAAAAGAGGGAGTAGCATTGCGTGAACCGA
>hit1_pert1_chr8:5023671-5023842_DMRT2_1
AGGACCGGATCAACTGAGGCAGTGAGGACTAAAGAATCTACAATCTGAGGCTCTGATTAGCCTCAGTGAAGCTACATTTTACATGTGAAAAGAGTGAATAGAGGGAAAAGTCAATTGTGCATTGTCTTGCATTCAGTAAATCTACATTTTACATAAGATCAATTAACATGCGAAAAGAGGGAGTAGCATTGCGTGAACCGA
>hit1_pert1_chr8:5023671-5023842_DMRT2_M3118_1.02
AGGACCGGATCAACTGAGGCAGTGAGGCACTAAAGAATCTACATCTGAGGCTCTGATTAGCCTCAGTGAAGCTACATTTTACATGTGAAAAGAGTGAATAGAGGGAAAAGTCAATTGTGCATTGTCTTGCATTCAGTAAATCTACATTTTACATAAGATCAATTAACATGCGAAAAGAGGGAGTAGCATTGCGTGAACCGA
>hit1_pert1_chr8:5023671-5023842_NANOG_disc2
AGGACCGGATCAACTGAGGCAGTGAGGCAGATGGTTACATTCTTCTGAGGCTCTGATTAGCCTCAGTGAAGCTACATTTTACATGTGAAAAGAGTGAATAGAGGGAAAAGTCAATTGTGTAGATTCTTTAGTTCAGTAAATCTACATTTTACATAAGATCAATTAACATGCGAAAAGAGGGAGTAGCATTGCGTGAACCGA
>Overexpressed_hit1_pert1_chr8:5023671-5023842_SOX1_M6129_1.02
AGGACCGGATCAACTGAGGCAGTGAGGCAGATGGTTACATTCTTCTGAGGCTCTGATTAGCCTCAGTGAAGCTACATTTTACATGTGAAAAGAGTGAATAGAGGGAAAAGTCAATTGTTGTAGATTCTTTAGTCAGTAAATCTACATTTTACATAAGATCAATTAACATGCGAAAAGAGGGAGTAGCATTGCGTGAACCGA
>Overexpressed_hit1_pert1_chr8:5023671-5023842_SOX1_M6134_1.02
AGGACCGGATCAACTGAGGCAGTGAGGCAGATGGTTACATTCTTCTGAGGCTCTGATTAGCCTCAGTGAAGCTACATACTAAAGAATCTACAAGTGAATAGAGGGAAAAGTCAATTGTGCATTGTCTTGCATTCAGTAAATCTACATTTTACATAAGATCAATTAACATGCGAAAAGAGGGAGTAGCATTGCGTGAACCGA
>hit1_pert1_chr8:10192311-10192482_BCL6_M6136_1.02
AGGACCGGATCAACTCAAAATGTGCCTTACTCCCTCTGGTGGGACCATTTAACTCCAGCGCGCCACCCCATTTGAGAGATCATTTGTAGATTCTTTAGTGCTGCCTCGGCCCACGTGATGGCTGTTCGGGCCCCGCCGAGCCATCTTCCCGTTGCTATGGCAGCCGGCGCGGCGAGCCCGCCCATTCATTGCGTGAACCGA
>hit2diff_1_pert1_chr8:10192311-10192482_BHLHE40_disc2
AGGACCGGATCAACTCAAAATGTGCCTTACTCCCTCTGGTGGGACCATTTAACTCCAGCGCGCCACCCCTCCCCACTAAAGAATCTACAAATCTGCCCCGCTGCCTCGGCCCACGTGATGGCTGTTCGGGCCCCGCCGAGCCATCTTCCCGTTGCTATGGCAGCCGGCGCGGCGAGCCCGCCCATTCATTGCGTGAACCGA
>hit2diff_2_pert1_chr8:10192311-10192482_BHLHE40_disc2
AGGACCGGATCAACTCAAAATGTGCCTTACTCCCTCTGGTGGGACCATTTAACTCCAGCGCGCCACCCCTCCCCCGCTCTGGTTTGTAGATTCTTTAGTGCTGCCTCGGCCCACGTGATGGCTGTTCGGGCCCCGCCGAGCCATCTTCCCGTTGCTATGGCAGCCGGCGCGGCGAGCCCGCCCATTCATTGCGTGAACCGA
>hit2diff_pert1_chr8:10192311-10192482_BHLHE40_disc2
AGGACCGGATCAACTCAAAATGTGCCTTACTCCCTCTGGTGGGACCATTTAACTCCAGCGCGCCACCCCTCCCCACTAAAGATTTGTAGATTCTTTAGTGCTGCCTCGGCCCACGTGATGGCTGTTCGGGCCCCGCCGAGCCATCTTCCCGTTGCTATGGCAGCCGGCGCGGCGAGCCCGCCCATTCATTGCGTGAACCGA
>hit1_pert1_chr8:10192311-10192482_ESRRA_disc4
AGGACCGGATCAACTCAAAATGTGCCTTACTCCCTCTGGTGGGACCATTTAACTCCAGCGCGCCACCCCTCCCCCGCTCTGGCCGCTGTAGATTCTTTAGTTGCCTCGGCCCACGTGATGGCTGTTCGGGCCCCGCCGAGCCATCTTCCCGTTGCTATGGCAGCCGGCGCGGCGAGCCCGCCCATTCATTGCGTGAACCGA
>hit1_pert1_chr8:10192311-10192482_KLF15_M6321_1.02
AGGACCGGATCAACTCAAAATGTGCCTTACTCCCTCTGGTGGGACCATTTAACTCCAGCGCGCCACCCCTTTTGTAGATTCTTTAGTCCCGTCTGCCCCGCTGCCTCGGCCCACGTGATGGCTGTTCGGGCCCCGCCGAGCCATCTTCCCGTTGCTATGGCAGCCGGCGCGGCGAGCCCGCCCATTCATTGCGTGAACCGA
>hit2diff_1_pert1_chr8:10192311-10192482_MXI1_M4678_1.02
AGGACCGGATCAACTCAAAATGTGCCTTACTCCCTCTGGTGGGACCATTTAACTCCAGCGCGCCACCCCTCCCCCGCTCTGGCCGCTCCCGTCTGCCCCGCTGCCTCGGCCCACGTGATGGCTGTTCGGGCCCCGCCGAGCCATCTTCCTGTAGATTCTTTAGTCGGCGCGGCGAGCCCGCCCATTCATTGCGTGAACCGA
>hit2diff_2_pert1_chr8:10192311-10192482_MXI1_M4678_1.02
AGGACCGGATCAACTCAAAATGTGCCTTACTCCCTCTGGTGGGACCATTTAACTCCAGCGCGCCACCCCTCCCCCGCTCTGGCCGCTCCCGTCTGCCCCGCTGCCTCGGCCCACGTGATGGCTGTTCGGGCCCCGCCGAGCCATCTTCCCACTAAAGAATCTACAGGCGCGGCGAGCCCGCCCATTCATTGCGTGAACCGA
>hit2diff_pert1_chr8:10192311-10192482_MXI1_M4678_1.02
AGGACCGGATCAACTCAAAATGTGCCTTACTCCCTCTGGTGGGACCATTTAACTCCAGCGCGCCACCCCTCCCCCGCTCTGGCCGCTCCCGTCTGCCCCGCTGCCTCGGCCCACGTGATGGCTGTTCGGGCCCCGCCGAGCCATCTTCCTACTAAAGAATCTACAGGCGCGGCGAGCCCGCCCATTCATTGCGTGAACCGA
>hit1_pert1_chr8:10192311-10192482_PTEN_1
AGGACCGGATCAACTCAAAATGTGCCTTACTCCCTCTGGTGGGACCATTTAACTCCAGCGCGCCACCCCTCCCCCGCTCTGGCCGCTCCCGTCTGCCCCGCTGCCTCGACTAAAGAATCTACTGTTCGGGCCCCGCCGAGCCATCTTCCCGTTGCTATGGCAGCCGGCGCGGCGAGCCCGCCCATTCATTGCGTGAACCGA
>hit1_pert1_chr8:32987009-32987180_ATF5_M2977_1.02
AGGACCGGATCAACTGGTCTGGCCGTACAATCTAAACCAATCCCGGTTGGCTAAACATTTGAACTTTTTTTAGATAAGGTGGTCACGATTCTTTAGTAGGGGAAAAGGGAAAGGGTGTCTGCAATGAGCCACAGAGCTAGTCTTCTTTCCAAATAAGGAAAGGAATGTGAGCTGGTACTGATAACACATTGCGTGAACCGA
>hit1_pert1_chr8:32987009-32987180_TEAD4_1
AGGACCGGATCAACTGGTCTGGCCGTACAATCTAAACCAATCCCGGTTGGCTAAACATTTGAACTTTTTTTAGATAAGGTGGTCACGTAAGGGAGAGAGGGGAAAAGGGAAAGGGTGTCTGCAATGAGCCACAGAGCTAGTCTTCTTTCCAAATAAGGAATTCTTTAGTAGCTGGTACTGATAACACATTGCGTGAACCGA
>Overexpressed_hit1_pert1_chr8:32987009-32987180_PAX6_M3728_1.02
AGGACCGGATCAACTGGTCTGGCCGTACAATCTAAACCAATCCCGGTTGGCTAAACATTTGAACTTTTTTTAGATAAGGTGGTCACGTAAGGGAGAGAGGGGAAAAGGGAAAGGGTGTCTGCAATGAGCCACAGAGCTAGTCTTCTTTCCAAATAAGGAAAGGAATGACTAAAGAATCTAATAACACATTGCGTGAACCGA
>hit1_pert1_chr8:38326145-38326316_BHLHE40_disc2
AGGACCGGATCAACTCGCTATGCGCCGGCGGGGCGCGAGGGCTCGCTCTCTCACTCCCACCCGCGCTGGTCCCTCCTCCACTAAAGAATCTACAAACTGCCTGCTGGGCCTTGTAGTTCCCCAGCCGCGGCCCCAAAGGACGGGGAGCGGGCCGAGCTGTCCGGCGCTCTGCCCTTCTCTTCCTACCATTGCGTGAACCGA
>hit1_pert1_chr8:38326145-38326316_CTCFL_disc1
AGGACCGGATCAACTCGCTATGCGCCGGCGGGGCGCGAGGGCTCGCTCTCTCACTCCCACCCGCGCTGGTCCCTCCTCCGCCTACTAAAGAATCAGCTGCCTGCTGGGCCTTGTAGTTCCCCAGCCGCGGCCCCAAAGGACGGGGAGCGGGCCGAGCTGTCCGGCGCTCTGCCCTTCTCTTCCTACCATTGCGTGAACCGA
>hit1_pert1_chr8:38326145-38326316_CTCF_M4592_1.02
AGGACCGGATCAACTCGCTATGCGCCGGCGGGGCGCGAGGGCTCGCTCTCTCACTCCCACCCGCGCTGGTCCCTCCTCCATCATTTGTAGATTCTTTAGTCTGCTGGGCCTTGTAGTTCCCCAGCCGCGGCCCCAAAGGACGGGGAGCGGGCCGAGCTGTCCGGCGCTCTGCCCTTCTCTTCCTACCATTGCGTGAACCGA
>hit1_pert1_chr8:38326145-38326316_RAD21_disc5
AGGACCGGATCAACTCGCTATGCGCCGGCGGGGCGCGAGGGCTCGCTCTCTCACTCCCACCCGCGCTGGTCCCTCCTCCGCTAGATTCTTTAGTAGCTGCCTGCTGGGCCTTGTAGTTCCCCAGCCGCGGCCCCAAAGGACGGGGAGCGGGCCGAGCTGTCCGGCGCTCTGCCCTTCTCTTCCTACCATTGCGTGAACCGA
>hit1_pert1_chr8:38326145-38326316_TRIM28_M3835_1.02
AGGACCGGATCAACTCGCTATGCGCCGGCGGGGCGCGAGGGCTCGCTCTCTCACTCCCACCCGCGCTGGTCCCTCCTCCGCCTCCGCCCCCTGCAGCTGCCTGCTGGGCCTTGTAGTTCCCCAACTAAAGAACCAAAGGACGGGGAGCGGGCCGAGCTGTCCGGCGCTCTGCCCTTCTCTTCCTACCATTGCGTGAACCGA
>hit1_pert1_chr8:62736150-62736321_NEUROG1_M5229_1.02
AGGACCGGATCAACTGCTGCTTCTTGACAAAGAAGACTAAGCTTCATTGTGATCTACGATTCTTTAGTCCTTCAAACTTTCAGGATCCCCTCCCTTCCCAGTCAAAGCTCTCTGCTTAACAAAAGACACCCTGCAATGTTGAGAATCTAATTTGCATTTTAATTTAGCCACTCACAGGGTTAGACTCATTGCGTGAACCGA
>hit1_pert1_chr8:62736150-62736321_POU3F1_2
AGGACCGGATCAACTGCTGCTTCTTGACAAAGAAGACTAAGCTTCATTGTGATCTACCCATATGTCCCCCTTCAAACTTTCAGGATCCCCTCCCTTCCCAGTCAAAGCTCTCTGCTTAACAAAAGACACCCTGCAATGTTGAGAATCAGATTCTTTAGTTAATTTAGCCACTCACAGGGTTAGACTCATTGCGTGAACCGA
>Overexpressed_hit1_pert1_chr8:62736150-62736321_SOX1_M6129_1.02
AGGACCGGATCAACTGCTGCTTCTTGACAAAGAAGACTAAGCTTCATTGTGATCTACCCATATGTCCCCCTTCAAACTTTCAGGATCCCCTCCCTTCCCAGTCAAAGCTCACTAAAGAATCTACAACACCCTGCAATGTTGAGAATCTAATTTGCATTTTAATTTAGCCACTCACAGGGTTAGACTCATTGCGTGAACCGA
>hit1_pert1_chr8:73921015-73921186_ESRRA_disc4
AGGACCGGATCAACTGTCCCGCCGGCGGAAGAGACTCTCCGCGGCCACGCCCCGAGCCCTCGAATGCGAGCCAATCGTTGCTCGGCGCCTGAAGGGGCAGTACCCAAGCGAGCCATTTAACATGGCGGAGGATGTTTCCTCAGCGGCCCCGAGCCCACTAAAGAATCTACATGGTAGGGATGCCGACATTGCGTGAACCGA
>hit1_pert1_chr8:73921015-73921186_SP8_1
AGGACCGGATCAACTGTCCCGCCGGCGGAAGAGACTCTCCGCGACTAAAGAATCTGCCCTCGAATGCGAGCCAATCGTTGCTCGGCGCCTGAAGGGGCAGTACCCAAGCGAGCCATTTAACATGGCGGAGGATGTTTCCTCAGCGGCCCCGAGCCCGCGGGGCTGTGCGGATGGTAGGGATGCCGACATTGCGTGAACCGA
>hit1_pert1_chr8:73921015-73921186_TRIM28_M3835_1.02
AGGACCGGATCAACTGTCCCGCCGGCGGAAGAGACTCACTAAAGAAACGCCCCGAGCCCTCGAATGCGAGCCAATCGTTGCTCGGCGCCTGAAGGGGCAGTACCCAAGCGAGCCATTTAACATGGCGGAGGATGTTTCCTCAGCGGCCCCGAGCCCGCGGGGCTGTGCGGATGGTAGGGATGCCGACATTGCGTGAACCGA
>hit1_pert1_chr8:73921015-73921186_YY2_2
AGGACCGGATCAACTGTCCCGCCGGCGGAAGAGACTCTCCGCGGCCACGCCCCGAGCCCTCGAATGCGAGCCAATCGTTGCTCGGCGCCTGAAGGGGCAGTACCCAAGCGAGCCATTTGATTCTTTAGTGGATGTTTCCTCAGCGGCCCCGAGCCCGCGGGGCTGTGCGGATGGTAGGGATGCCGACATTGCGTGAACCGA
>hit1_pert1_chr8:93107645-93107816_BCL6_M6136_1.02
AGGACCGGATCAACTAACACACATTGGAGCTTATCAGAAGTAAAAGCCTTGTCAGGATGGCACATTGTGTGTGAGTGAGTGTGACTAAAGAATCTACAAATGATCTCTCAAATCGTGCATCAGGGTGATTACAATATCAGCAGGGCCCAGATGGAGGCAGGAAAATAAACAGAGGGTGCGTGTGAGCATTGCGTGAACCGA
>hit1_pert1_chr8:93107645-93107816_E2F3_M2271_1.02
AGGACCGGATCAACTAACACACATTGGAGCTTATCAGAAGTAAAAGCCTTGTCAGGATGGCACATTGTGTGTGAGTGAGTGTGTACTAAAGAATCTACAAGGAGAGAAGCCAACGTGCATCAGGGTGATTACAATATCAGCAGGGCCCAGATGGAGGCAGGAAAATAAACAGAGGGTGCGTGTGAGCATTGCGTGAACCGA
>hit1_pert1_chr8:93107645-93107816_STAT_disc6
AGGACCGGATCAACTAACACACATTGGAGCTTATCAGAAGTAAAAGCCTTGTCAGGATGGCACATTGTGTGTGAGTGAGTGTGTGAGCGCAGGAGGGAGAGGAGAGAAGCCAACGTGCATCAGGGTGATTACAATATCAGCAGGGCCCAGATGGACTAAAGAAAATAAACAGAGGGTGCGTGTGAGCATTGCGTGAACCGA
>hit1_pert1_chr8:99023456-99023627_LCOR_M1504_1.02
AGGACCGGATCAACTCCCATCTAAACCTAATTACCTCCCAAAGACTCCACCTCTGAATACCCTCACATCAGGGTTAGGGATTCAGATGTAACTAAAGAATGAAACAGTCTGTAGCAGGGAGTAGGGGGAGGGGACCACCCTCACTCTCATGTATTCACATTACAGGCTTGATGCAACAGAAGGAAACATTGCGTGAACCGA
>hit1_pert1_chr8:99023456-99023627_LCOR_M1510_1.02
AGGACCGGATCAACTCCCATCTAAACCTAATTACCTCCCAAAGACTCCACCTCTGAATACCCTCACATCAGGGTTAGGGATTCAGATGTAACTAAAGAAGGAAACAGTCTGTAGCAGGGAGTAGGGGGAGGGGACCACCCTCACTCTCATGTATTCACATTACAGGCTTGATGCAACAGAAGGAAACATTGCGTGAACCGA
>hit1_pert1_chr8:99023456-99023627_ZIC2_1
AGGACCGGATCAACTCCCATCTAAACCTAATTACCTCCCAAAGACTCCACCTCTGAATACCCTCACATCAGGGTTAGGGATTCAGATGTAAATTTTGGGGGAAACAGTCTGTAGCAGGGAGTAGGGGGAGGGTTCTTTAGTCACTCTCATGTATTCACATTACAGGCTTGATGCAACAGAAGGAAACATTGCGTGAACCGA
>hit1_pert1_chr8:99023456-99023627_ZIC4_M4149_1.02
AGGACCGGATCAACTCCCATCTAAACCTAATTACCTCCCAAAGACTCCACCTCTGAATACCCTCACATCAGGGTTAGGGATTCAGATGTAAATTTTGGGGGAAACAGTCTGTAGCAGGGAGTAGGGGGAGGGTCTTTAGTTCACTCTCATGTATTCACATTACAGGCTTGATGCAACAGAAGGAAACATTGCGTGAACCGA
>hit1_pert1_chr8:103918611-103918782_FOSL1_M2279_1.02
AGGACCGGATCAACTAAGACACAACCTTCCCTTTTAAGGGCATAACCTGGAAGTTGGGCTCATATTTCAATGGCCAGAATGTGGTCCAATGGCCATACCCAGTTGCAAAAGAATCTGGGAAATGTAGTCTGACTGGAAACTAAAGAATCCAGCTAAAATTCAGGGAAGAAGGCGAGAATGGATAATCATTGCGTGAACCGA
>hit1_pert1_chr8:103918611-103918782_JUN_M4531_1.02
AGGACCGGATCAACTAAGACACAACCTTCCCTTTTAAGGGCATAACCTGGAAGTTGGGCTCATATTTCAATGGCCAGAATGTGGTCCAATGGCCATACCCAGTTGCAAAAGAATCTGGGAAATGTAGTCTGACTGGAAACTAAAGAATCCAGCTAAAATTCAGGGAAGAAGGCGAGAATGGATAATCATTGCGTGAACCGA
>hit1_pert1_chr8:103918611-103918782_SRF_known1
AGGACCGGATCAACTAAGACACAACATTTGTAGATTCTTTAGTAACCTGGAAGTTGGGCTCATATTTCAATGGCCAGAATGTGGTCCAATGGCCATACCCAGTTGCAAAAGAATCTGGGAAATGTAGTCTGACTGGAAGGTGACTCATACAGCTAAAATTCAGGGAAGAAGGCGAGAATGGATAATCATTGCGTGAACCGA
>hit1_pert1_chr8:103918611-103918782_SRF_known7
AGGACCGGATCAACTAAGACACAACCTTCAGATTCTTTAGTATAACCTGGAAGTTGGGCTCATATTTCAATGGCCAGAATGTGGTCCAATGGCCATACCCAGTTGCAAAAGAATCTGGGAAATGTAGTCTGACTGGAAGGTGACTCATACAGCTAAAATTCAGGGAAGAAGGCGAGAATGGATAATCATTGCGTGAACCGA
>hit2diff_1_pert1_chr8:110274714-110274885_FOSL1_M6231_1.02
AGGACCGGATCAACTACACTTGACAGAGACTTCTGGTTTTATGCTTGAAAACCAGATTCTTTAGTCTCACCTGCCCTGGTCAATCAGGGCTCAGCTGTGGTTATTCAGCTCAAACTATGGTTATTCAGAATTGGGTATTTGGCAAACATTCTTCCAAAGTAAATCAATCAATCATGGCTCAACTATCATTGCGTGAACCGA
>hit2diff_2_pert1_chr8:110274714-110274885_FOSL1_M6231_1.02
AGGACCGGATCAACTACACTTGACAGAGACTTCTGGTTTTATGCTTGAAAACCAACCAGTCAGAGCTCACCTGCCCTAGATTCTTTAGTCTCAGCTGTGGTTATTCAGCTCAAACTATGGTTATTCAGAATTGGGTATTTGGCAAACATTCTTCCAAAGTAAATCAATCAATCATGGCTCAACTATCATTGCGTGAACCGA
>hit2diff_pert1_chr8:110274714-110274885_FOSL1_M6231_1.02
AGGACCGGATCAACTACACTTGACAGAGACTTCTGGTTTTATGCTTGAAAACCAGATTCTTTAGTCTCACCTGCCCTAGATTCTTTAGTCTCAGCTGTGGTTATTCAGCTCAAACTATGGTTATTCAGAATTGGGTATTTGGCAAACATTCTTCCAAAGTAAATCAATCAATCATGGCTCAACTATCATTGCGTGAACCGA
>hit1_pert1_chr8:110274714-110274885_HOXC5_M6299_1.02
AGGACCGGATCAACTACACTTGACAGAGACTTCTGGTTTTATGCTTGAAAACCAACCAGTCAGAGCTCACCTGCCCTGGTCAATCAGGGCTCAGCTGTGGTTATTCAGCTCAAACTATGGTTATTCAGAATTGGGTATTTGGCAAACATTCTTCCAAAGTACTAAAGAATCTACAGGCTCAACTATCATTGCGTGAACCGA
>hit1_pert1_chr8:118370237-118370408_NKX2-2_2
AGGACCGGATCAACTGCAGCCTTTCACCCAGAAACAATGAACTGCAGGGAAGCTCAGTGATTAGAGCAAACAGATAGCAGTCAGAAAATTCTCTGAGTGGCTCTCCATGGCCTTCCAACTAAAGAATCTACAAACTGTGTCTCAATTATTGGCAAATTGGGGACAGTGGTAGCAACACTTGCTTACCATTGCGTGAACCGA
>hit1_pert1_chr8:118370237-118370408_NKX2-4_1
AGGACCGGATCAACTGCAGCCTTTCACCCAGAAACAATGAACTGCAGGGAAGCTCAGTGATTAGAGCAAACAGATAGCAGTCAGAAAATTCTCTGAGTGGCTCTCCATGGCCTTCCAACTAAAGAATCTACAATCTGTGTCTCAATTATTGGCAAATTGGGGACAGTGGTAGCAACACTTGCTTACCATTGCGTGAACCGA
>hit1_pert1_chr8:128822473-128822644_NKX3-1_6
AGGACCGGATCAACTCCTTTTCATGACTCTGGAAATTCCATACATACTTTCTGCATTAGGAAGACATTCTCTGCATGCTGATCTCGTTAAAAAGGAAAAGCCAAGGAGCATCCTGCACCTCCCTCCTGTAAGCGAGCTTTGCAAATGGTAAACTAGATCCTGAAAGGCAACTAAAGAAAAGCTTTTCATTGCGTGAACCGA
>hit1_pert1_chr8:128822473-128822644_NKX3-2_3
AGGACCGGATCAACTCCTTTTCATGACTCTGGAAATTCCATACATACTTTCTGCATTAGGAAGACATTCTCTGCATGCTGATCTCGTTAAAAAGGAAAAGCCAAGGAGCATCCTGCACCTCCCTCCTGTAAGCGAGCTTTGCAAATGGTAAACTAGATCCTGAAAGGCAACTAAAGAAAAGCTTTTCATTGCGTGAACCGA
>hit1_pert1_chr8:132986373-132986544_ESRRG_M6008_1.02
AGGACCGGATCAACTTGGACTCCCACCCCCAGATATTCTGACTTAATTACTTTGGTATGTAACCTATGCATCAGCATGTTAAAAGCTCCCCTAGGTAATTATAATATGCAGCAAAGCTTGGGAACCACTGGATTAGAGGAAACTATTCCACGCATTTGAAAAGCATGAAGAACTAAAGAATCTCAGCATTGCGTGAACCGA
>hit1_pert1_chr8:132986373-132986544_FOXP3_1
AGGACCGGATCAACTTGGACTCCCACCCCCAGATATTCTGACTTAATTACTTTGGTATGTAACTTTGTAGATTCTTTAGTAAAAGCTCCCCTAGGTAATTATAATATGCAGCAAAGCTTGGGAACCACTGGATTAGAGGAAACTATTCCACGCATTTGAAAAGCATGAAGAATGACCTTGAATCAGCATTGCGTGAACCGA
>hit1_pert1_chr8:132986373-132986544_HOXA5_3
AGGACCGGATCAACTTGGACTCCCACCCCCAGATATTTTGTAGATTCTTTAGTGGTATGTAACCTATGCATCAGCATGTTAAAAGCTCCCCTAGGTAATTATAATATGCAGCAAAGCTTGGGAACCACTGGATTAGAGGAAACTATTCCACGCATTTGAAAAGCATGAAGAATGACCTTGAATCAGCATTGCGTGAACCGA
>hit1_pert1_chr8:142444173-142444344_BCL6_M6136_1.02
AGGACCGGATCAACTAGCAGGTCAGAGGTGACCCCAGCGCAGGAGCAGCCCCTTTACTCCAGCCCAGGTGTTACTAAAGAATCTACAAATGATCTCTCAAATTGGGGCCAGCTCAGACCCCACCTCCTGTGACTCCAGGCCTGGGATGCTTCCCTCCACCACTAACCCACCACCCCCATTCCCCAGCATTGCGTGAACCGA
>hit1_pert1_chr8:142444173-142444344_GLI1_M2545_1.02
AGGACCGGATCAACTAGCAGGTCAGAGGTGACCCCAGCGCAGGAGCAGCCCCTTTACTCCAGCCCAGGTGTTGGGGGGGTGGGGGGTGGATTCTTTAGTGGGTGGGGCCAGCTCAGACCCCACCTCCTGTGACTCCAGGCCTGGGATGCTTCCCTCCACCACTAACCCACCACCCCCATTCCCCAGCATTGCGTGAACCGA
>hit1_pert1_chr8:142444173-142444344_GLI1_M3352_1.02
AGGACCGGATCAACTAGCAGGTCAGAGGTGACCCCAGCGCAGGAGCAGCCCCTTTACTCCAGCCCAGGTGTTGGGGGGGTGGGGGGTGGATTCTTTAGTGGGTGGGGCCAGCTCAGACCCCACCTCCTGTGACTCCAGGCCTGGGATGCTTCCCTCCACCACTAACCCACCACCCCCATTCCCCAGCATTGCGTGAACCGA
>hit2diff_1_pert1_chr8:142444173-142444344_KLF15_M6321_1.02
AGGACCGGATCAACTAGCAGGTCAGAGGTGACCCCAGCGCAGGAGCAGCCCCTTTACTCCAGCCCAGGTACTAAAGAATCTACAAATGGGGTGGGTGGTGGGTGGGGCCAGCTCAGACCCCACCTCCTGTGACTCCAGGCCTGGGATGCTTCCCTCCACCACTAACCCACCACCCCCATTCCCCAGCATTGCGTGAACCGA
>hit2diff_2_pert1_chr8:142444173-142444344_KLF15_M6321_1.02
AGGACCGGATCAACTAGCAGGTCAGAGGTGACCCCAGCGCAGGAGCAGCCCCTTTACTCCAGCCCAGGTGTTGGGGGACTAAAGAATCTACAAAGTGGTGGGTGGGGCCAGCTCAGACCCCACCTCCTGTGACTCCAGGCCTGGGATGCTTCCCTCCACCACTAACCCACCACCCCCATTCCCCAGCATTGCGTGAACCGA
>hit2diff_pert1_chr8:142444173-142444344_KLF15_M6321_1.02
AGGACCGGATCAACTAGCAGGTCAGAGGTGACCCCAGCGCAGGAGCAGCCCCTTTACTCCAGCCCAGGTACTAAAGAACTAAAGAATCTACAAAGTGGTGGGTGGGGCCAGCTCAGACCCCACCTCCTGTGACTCCAGGCCTGGGATGCTTCCCTCCACCACTAACCCACCACCCCCATTCCCCAGCATTGCGTGAACCGA
>hit1_pert1_chr8:142444173-142444344_NR2F2_M5676_1.02
AGGACCGGATCAACTAGTGTAGATTCTTTAGTCCCAGCGCAGGAGCAGCCCCTTTACTCCAGCCCAGGTGTTGGGGGGGTGGGGGGTGGGGTGGGTGGTGGGTGGGGCCAGCTCAGACCCCACCTCCTGTGACTCCAGGCCTGGGATGCTTCCCTCCACCACTAACCCACCACCCCCATTCCCCAGCATTGCGTGAACCGA
>hit2diff_1_pert1_chr8:142444173-142444344_SP8_1
AGGACCGGATCAACTAGCAGGTCAGAGGTGACCCCAGCGCAGGAGCAGCCCCTTTACTCCAGCCCAGGTGTAGATTCTTTAGTGGGTGGGGTGGGTGGTGGGTGGGGCCAGCTCAGACCCCACCTCCTGTGACTCCAGGCCTGGGATGCTTCCCTCCACCACTAACCCACCACCCCCATTCCCCAGCATTGCGTGAACCGA
>hit2diff_2_pert1_chr8:142444173-142444344_SP8_1
AGGACCGGATCAACTAGCAGGTCAGAGGTGACCCCAGCGCAGGAGCAGCCCCTTTACTCCAGCCCAGGTGTTGGGGGGGTGGGGGGTGGGGTGGGTAGATTCTTTAGTCAGCTCAGACCCCACCTCCTGTGACTCCAGGCCTGGGATGCTTCCCTCCACCACTAACCCACCACCCCCATTCCCCAGCATTGCGTGAACCGA
>hit2diff_pert1_chr8:142444173-142444344_SP8_1
AGGACCGGATCAACTAGCAGGTCAGAGGTGACCCCAGCGCAGGAGCAGCCCCTTTACTCCAGCCCAGGTGTAGATTCTTTAGTGGGTGGGGTGGGTAGATTCTTTAGTCAGCTCAGACCCCACCTCCTGTGACTCCAGGCCTGGGATGCTTCCCTCCACCACTAACCCACCACCCCCATTCCCCAGCATTGCGTGAACCGA
>hit1_pert1_chr8:142444173-142444344_ZIC2_1
AGGACCGGATCAACTAGCAGGTCAGAGGTGACCCCAGCGCAGGAGCAGCCCCTTTACTCCAGCCCAGGTGTTGGGGGGGTGGGGGGTGGGGTGGGTGGTGGGTGGGGCCAGCTCAGACCCCACCTCCTGTGACTCCAGGCCTGGGATGCTTCCCTCCACCACTAACCTTCTTTAGTCATTCCCCAGCATTGCGTGAACCGA
>hit1_pert1_chr8:142692020-142692191_NKX2-5_M3634_1.02
AGGACCGGATCAACTGGGCGGCGGGGAGAAACTTCCCCCGCACTCAATCCCATCTCTCTGCTTCCCTTTCTTTAGTGGCAGTGGCCGTGGCTCCCTGCAGCTCCGCAGTGCAGCTGGGCCTTTGTTTGCAGCTCTGGAGAAAGGGGAGACACAGGATAGTGGGGGTGGCCTAGCCCCAGCCCCGCCCATTGCGTGAACCGA
>hit2diff_1_pert1_chr8:142692020-142692191_SP8_1
AGGACCGGATCAACTGGGCGGCGGGGAGAAACTTCCCCCGCACTCAATCCCATCTCTCTGCTTCCCTTCAAGTGGGGGCAGTGGCCGTGGCTCCCTGCAGCTCCGCAGTGCAGCTGGGCCTTTGTTTGCAGCTCTGGAGAAAGGGGAGACACAGGATAGATTCTTTAGTCTAGCCCCAGCCCCGCCCATTGCGTGAACCGA
>hit2diff_2_pert1_chr8:142692020-142692191_SP8_1
AGGACCGGATCAACTGGGCGGCGGGGAGAAACTTCCCCCGCACTCAATCCCATCTCTCTGCTTCCCTTCAAGTGGGGGCAGATTCTTTAGTTCCCTGCAGCTCCGCAGTGCAGCTGGGCCTTTGTTTGCAGCTCTGGAGAAAGGGGAGACACAGGATAGTGGGGGTGGCCTAGCCCCAGCCCCGCCCATTGCGTGAACCGA
>hit2diff_pert1_chr8:142692020-142692191_SP8_1
AGGACCGGATCAACTGGGCGGCGGGGAGAAACTTCCCCCGCACTCAATCCCATCTCTCTGCTTCCCTTCAAGTGGGGGCAGATTCTTTAGTTCCCTGCAGCTCCGCAGTGCAGCTGGGCCTTTGTTTGCAGCTCTGGAGAAAGGGGAGACACAGGATAGATTCTTTAGTCTAGCCCCAGCCCCGCCCATTGCGTGAACCGA
>hit1_pert1_chr8:143386963-143387134_PITX2_M5720_1.02
AGGACCGGATCAACTAAGAGATGGCTTAGACGCCCGGGTCCCTCCGCGGCCTCCTCCTGAAAGGCTCACAAAGCGCTCCTTTATTCTCCCCACAAAGGCCCAATTTGGGTCTTGAGCTCCGAGGCTTTCTTTAGTGATTTGCTGGCAAGGTGCTGGGGCAAGCGCAGAGGGGACGGCCCTGTGATACATTGCGTGAACCGA
>hit1_pert1_chr8:143386963-143387134_TRIM28_M3835_1.02
AGGACCGGATCAACTAAGAGATGGCTTAGACGCCCGGGTCCCACTAAAGAATCCTCCTGAAAGGCTCACAAAGCGCTCCTTTATTCTCCCCACAAAGGCCCAATTTGGGTCTTGAGCTCCGAGGCTGGGATTAGGGATTTGCTGGCAAGGTGCTGGGGCAAGCGCAGAGGGGACGGCCCTGTGATACATTGCGTGAACCGA
>hit1_pert1_chr1:226297636-226297807_GLI2_2
AGGACCGGATCAACTAGAGGAGGGCGGGCCAGTTGCGTCGGGAGAGGAGGAGCCGCAGGCTGGGAGGCGCGCGCGTCACTCGCGGGCAGGGGCTGGCTGGCCGGGCGCGCGGCCGGGCGGGGGCTGCTCCGGGGAGCGCGGGGGCGGGGGCGTGCGCGTGGCCGGGCGTGCGCACTAAAGAATCTGCATTGCGTGAACCGA
>hit1_pert1_chr1:226297636-226297807_ZIC1_1
AGGACCGGATCAACTAGAGGAGGGCGGGCCAGTTGCGTCGGGAGAGGAGGAGCCGCAGGCTGGGAGGCGCGCGCGTCACTCGCGGGCAGGGGCTGGCTGGCCGGGCGCGCGGCCGGGCGGGGGCTGCTCCGGGGAGCGCGGGGGCGGGGGCGTGCGCGTGGCCGGGCGTGCGCGCTTCTTTAGTGGCATTGCGTGAACCGA
>hit1_pert1_chr1:226297636-226297807_ZIC4_M4149_1.02
AGGACCGGATCAACTAGAGGAGGGCGGGCCAGTTGCGTCGGGAGAGGAGGAGCCGCAGGCTGGGAGGCGCGCGCGTCACTCGCGGGCAGGGGCTGGCTGGCCGGGCGCGCGGCCGGGCGGGGGCTGCTCCGGGGAGCGCGGGGGCGGGGGCGTGCGCGTGGCCGGGCGTGCGCGCTCTTTAGTGGGCATTGCGTGAACCGA
>hit2diff_1_pert1_chr9:16768931-16769102_BCL6_M6136_1.02
AGGACCGGATCAACTAGACAGTGGCAGGAGAATAACTAAAGAATCTACAAATGATCTCTCAAATTAGGGGGCGGAACTTCCAGGTTTCTGACTTCCAGAGACCTGAAATGGGGAACAATGGAAGAGGATTAGGCAACATAAAAGAAAGCAACGGGTCTTCTGTAAGAATTACAAATAGGACCCTGGCATTGCGTGAACCGA
>hit2diff_2_pert1_chr9:16768931-16769102_BCL6_M6136_1.02
AGGACCGGATCAACTAGACAACTAAAGAATCTACAAATGATCTCTCAAATAGCTGAGAAGTAGGTAGGGGGCGGAACTTCCAGGTTTCTGACTTCCAGAGACCTGAAATGGGGAACAATGGAAGAGGATTAGGCAACATAAAAGAAAGCAACGGGTCTTCTGTAAGAATTACAAATAGGACCCTGGCATTGCGTGAACCGA
>hit2diff_pert1_chr9:16768931-16769102_BCL6_M6136_1.02
AGGACCGGATCAACTAGACAACTAAAGAATCTACAAATGATCTCTCAAATATGATCTCTCAAATTAGGGGGCGGAACTTCCAGGTTTCTGACTTCCAGAGACCTGAAATGGGGAACAATGGAAGAGGATTAGGCAACATAAAAGAAAGCAACGGGTCTTCTGTAAGAATTACAAATAGGACCCTGGCATTGCGTGAACCGA
>hit1_pert1_chr9:16768931-16769102_CTCFL_disc1
AGGACCGGATCAACTAGACAGTGGCAGGAGAATAGAAGAGGGGAAGAAGAAGCTGAGAAGTAGGATTCTTTAGTAACTTCCAGGTTTCTGACTTCCAGAGACCTGAAATGGGGAACAATGGAAGAGGATTAGGCAACATAAAAGAAAGCAACGGGTCTTCTGTAAGAATTACAAATAGGACCCTGGCATTGCGTGAACCGA
>hit1_pert1_chr9:16768931-16769102_NANOG_disc2
AGGACCGGATCAACTAGACAGTGGCAGGAGAATAGAAGAGGGGAAGAAGAAGCTGAGAAGTAGGTAGGGGGCGGAACTTCCAGGTTTCTGACTTCCAGAGACCTGAAACTAAAGAATCTACAAGAGGATTAGGCAACATAAAAGAAAGCAACGGGTCTTCTGTAAGAATTACAAATAGGACCCTGGCATTGCGTGAACCGA
>Overexpressed_hit1_pert1_chr9:16768931-16769102_SOX1_M1599_1.02
AGGACCGGATCAACTAGACAGTGGCAGGAGAATAGAAGAGGGGAAGAAGAAGCTGAGAAGTAGGTAGGGGGCGGAACTTCCAGGTTTCTGACTTCCAGAGACCTGAAATGTTCTTTAGTGGAAGAGGATTAGGCAACATAAAAGAAAGCAACGGGTCTTCTGTAAGAATTACAAATAGGACCCTGGCATTGCGTGAACCGA
>hit1_pert1_chr9:17397438-17397609_AIRE_M6140_1.02
AGGACCGGATCAACTCCTGACGTTGCCATGGCATTGGTAAACTGTCATGGCACTGGTGGGAGAATAGCAGCGAGGATGACCAGAGGTCACTCTGATCACTGTCTTACTAAAGAATCTACAAATTCACCGGCTTCTTTACTGCAGGCTGTTTCATCAGCAAGGTCTTTATGACCTGTATCTTGTGCCCATTGCGTGAACCGA
>hit1_pert1_chr9:17397438-17397609_ESR2_M3206_1.02
AGGACCGGATCAACTCCTGACGTTGCCATGGCATTGGTAAACTGTCATGGCACTGGTGGGAGAATAGCAGCGAGGATGACCAGAGGTCACTCTGATCACTGTCTTCTTGGTTTTGATGGGTTTTCACCGGCTTCTTTACTGCAGGCTGTTTCATCAGCACTAAAGAATCTACAAATATCTTGTGCCCATTGCGTGAACCGA
>hit1_pert1_chr9:17397438-17397609_MXI1_M4678_1.02
AGGACCGGATCAACTCCTGATGTAGATTCTTTAGTGGTAAACTGTCATGGCACTGGTGGGAGAATAGCAGCGAGGATGACCAGAGGTCACTCTGATCACTGTCTTCTTGGTTTTGATGGGTTTTCACCGGCTTCTTTACTGCAGGCTGTTTCATCAGCAAGGTCTTTATGACCTGTATCTTGTGCCCATTGCGTGAACCGA
>hit2_pert1_chr9:26746781-26746952_FOXO3_4
AGGACCGGATCAACTCACTAAGCCCTATGGCCTATGACTCAGCTCTTTGAACTAAAGAATCTACCATCCGCATTCTTCCGGTCTGTGAAAGGATCACCTATTTCAGGGAAAGGAAATGTAAATCAGTTTACTCAAATAAGAAGAAAACACATCAGGTTAAGAAAGGAAAGGAGTTAAGCATTTTCTCATTGCGTGAACCGA
>hit2_pert1_chr9:26746781-26746952_FOXO6_M5465_1.02
AGGACCGGATCAACTCACTAAGCCCTATGGCCTATGACTCAGCTCTTTGAACTAAAGAATCTACCATCCGCATTCTTCCGGTCTGTGAAAGGATCACCTATTTCAGGGAAAGGAAATGTAAATCAGTTTACTCAAATAAGAAGAAAACACATCAGGTTAAGAAAGGAAAGGAGTTAAGCATTTTCTCATTGCGTGAACCGA
>hit1_pert1_chr9:26746781-26746952_FOXP3_1
AGGACCGGATCAACTCACTAAGCCCTATGGCTTTGTAGATTCTTTAGTGAGTAAGCATGTTGACCATCCGCATTCTTCCGGTCTGTGAAAGGATCACCTATTTCAGGGAAAGGAAATGTAAATCAGTTTACTCAAATAAGAAGAAAACACATCAGGTTAAGAAAGGAAAGGAGTTAAGCATTTTCTCATTGCGTGAACCGA
>hit1_pert1_chr9:26746781-26746952_JUN_M4531_1.02
AGGACCGGATCAACTCACTAAGCCCTATGGCCACTAAAGAATCTCTTTGAGTAAGCATGTTGACCATCCGCATTCTTCCGGTCTGTGAAAGGATCACCTATTTCAGGGAAAGGAAATGTAAATCAGTTTACTCAAATAAGAAGAAAACACATCAGGTTAAGAAAGGAAAGGAGTTAAGCATTTTCTCATTGCGTGAACCGA
>hit1_pert1_chr9:32344650-32344821_IRF3_M5572_1.02
AGGACCGGATCAACTATCATTTGTAGATTCTTTAGTACAAAGGATCAGAGTCTTGCCCAAGGCTGGAACAACCTGGGGAGCCTGCATTCAAGCTCTGTATTCAGGAAATAGTCAGCATTCTGCATCCCAGTCCTGGAGGCCCCCTGCTCAGGAAGCTTCCTCCCACAGGCTGCCTCTCCACCTAAGCATTGCGTGAACCGA
>hit1_pert1_chr9:32344650-32344821_IRF4_M5573_1.02
AGGACCGGATCAACTTGTAGATTCTTTAGTTTTCTGACAAAGGATCAGAGTCTTGCCCAAGGCTGGAACAACCTGGGGAGCCTGCATTCAAGCTCTGTATTCAGGAAATAGTCAGCATTCTGCATCCCAGTCCTGGAGGCCCCCTGCTCAGGAAGCTTCCTCCCACAGGCTGCCTCTCCACCTAAGCATTGCGTGAACCGA
>hit1_pert1_chr9:32344650-32344821_IRF_known14
AGGACCGGATCAACTATCATTTGTAGATTCTTTAGTACAAAGGATCAGAGTCTTGCCCAAGGCTGGAACAACCTGGGGAGCCTGCATTCAAGCTCTGTATTCAGGAAATAGTCAGCATTCTGCATCCCAGTCCTGGAGGCCCCCTGCTCAGGAAGCTTCCTCCCACAGGCTGCCTCTCCACCTAAGCATTGCGTGAACCGA
>hit2diff_1_pert1_chr9:32344650-32344821_IRF_known20
AGGACCGGATCAACTAGTAGATTCTTTAGTTTTCTGACAAAGGATCAGAGTCTTGCCCAAGGCTGGAACAACCTGGGGAGCCTGCATTCAAGCTCTGTATTCAGGAAATAGTCAGCATTCTGCATCCCAGTCCTGGAGGCCCCCTGCTCAGGAAGCTTCCTCCCACAGGCTGCCTCTCCACCTAAGCATTGCGTGAACCGA
>hit2diff_2_pert1_chr9:32344650-32344821_IRF_known20
AGGACCGGATCAACTAGCTTTCGTAGATTCTTTAGTACAAAGGATCAGAGTCTTGCCCAAGGCTGGAACAACCTGGGGAGCCTGCATTCAAGCTCTGTATTCAGGAAATAGTCAGCATTCTGCATCCCAGTCCTGGAGGCCCCCTGCTCAGGAAGCTTCCTCCCACAGGCTGCCTCTCCACCTAAGCATTGCGTGAACCGA
>hit2diff_pert1_chr9:32344650-32344821_IRF_known20
AGGACCGGATCAACTAGTAGATGTAGATTCTTTAGTACAAAGGATCAGAGTCTTGCCCAAGGCTGGAACAACCTGGGGAGCCTGCATTCAAGCTCTGTATTCAGGAAATAGTCAGCATTCTGCATCCCAGTCCTGGAGGCCCCCTGCTCAGGAAGCTTCCTCCCACAGGCTGCCTCTCCACCTAAGCATTGCGTGAACCGA
>hit1_pert1_chr1:228110601-228110772_LHX5_1
AGGACCGGATCAACTACCGAAGAGTCACATTTAATGATGCTTTGCAGAGAAACCCGGACACTAAAGAATCTACAAACGCTGACCCAGGCTCTGTGGAGCTAATGGAGCACCTTCATGTTCCGACTTCTCATTAATCTCTTACAAAGCGGCGAAGAGGGGAAGGGGGGTCATACACAAAGGAAAAGACATTGCGTGAACCGA
>hit2diff_1_pert1_chr1:228110601-228110772_LMX1A_1
AGGACCGGATCAACTACCGAAGAGTCACATTTAATGATGCTTTGCAGAGAAACCCGGATTTGTAGATTCTTTAGTTCGCTGACCCAGGCTCTGTGGAGCTAATGGAGCACCTTCATGTTCCGACTTCTCATTAATCTCTTACAAAGCGGCGAAGAGGGGAAGGGGGGTCATACACAAAGGAAAAGACATTGCGTGAACCGA
>hit2diff_2_pert1_chr1:228110601-228110772_LMX1A_1
AGGACCGGATCAACTACCGAAGAGTCACATTTAATGATGCTTTGCAGAGAAACCCGGACACTAAAGAATCTACAAACGCTGACCCAGGCTCTGTGGAGCTAATGGAGCACCTTCATGTTCCGACTTCTCATTAATCTCTTACAAAGCGGCGAAGAGGGGAAGGGGGGTCATACACAAAGGAAAAGACATTGCGTGAACCGA
>hit2diff_pert1_chr1:228110601-228110772_LMX1A_1
AGGACCGGATCAACTACCGAAGAGTCACATTTAATGATGCTTTGCAGAGAAACCCGGATACTAAAGAATCTACAAACGCTGACCCAGGCTCTGTGGAGCTAATGGAGCACCTTCATGTTCCGACTTCTCATTAATCTCTTACAAAGCGGCGAAGAGGGGAAGGGGGGTCATACACAAAGGAAAAGACATTGCGTGAACCGA
>hit1_pert1_chr9:38227186-38227357_KLF15_M6321_1.02
AGGACCGGATCAACTTGACTAAAGAATCTACAAATGTTCCGCCGCAGCTGCAGCTACAGCCAGGAGGTGAGGGTGAGGAAGCTGGAGGGAGGCATGACTTTTGGAGTGGGCGGGCTCACCGGGAGGATGACCAACTAGATGGTCCAGATTGCCTGGAAATGGAAAGTCCCTCATCCCAGGAATGCCCATTGCGTGAACCGA
>hit1_pert1_chr9:38227186-38227357_NFATC1_M1522_1.02
AGGACCGGATCAACTTGGGTGTGGGGGAGGGGGCTGTTCCGCCGCAGCTGCAGCTACAGCCAGGAGGTGAGGGTGAGGAAGCTGGAGGGAGGCATGACTTTTGGAGTGGGCGGGCTCACCGGGAGGATGACCAACTAGATGGTCCAGATTGCCTGGAATTCTTTAGTCCCTCATCCCAGGAATGCCCATTGCGTGAACCGA
>hit1_pert1_chr9:38227186-38227357_RELA_M4497_1.02
AGGACCGGATCAACTTGGGTGTGGGGGAGGGGGCTGTTCCGCCGCAGCTGCAGCTACAGCCAGGAGGTGAGGGTGAGGAAGCTGGAGGGAGGCATGACTTTTGGAGTGGGCGGGCTCACCGGGAGGATGACCAACTAGATGGTCCAGATTGCCTGGAAAGATTCTTTAGTTCATCCCAGGAATGCCCATTGCGTGAACCGA
>hit1_pert1_chr9:38227186-38227357_RELB_M6448_1.02
AGGACCGGATCAACTTGGGTGTGGGGGAGGGGGCTGTTCCGCCGCAGCTGCAGCTACAGCCAGGAGGTGAGGGTGAGGAAGCTGGAGGGAGGCATGACTTTTGGAGTGGGCGGGCTCACCGGGAGGATGACCAACTAGATGGTCCAGATTGCCTGGAAAAGATTCTTTAGTCATCCCAGGAATGCCCATTGCGTGAACCGA
>hit1_pert1_chr9:38227186-38227357_TEAD1_M4047_1.02
AGGACCGGATCAACTTGGGTGTGGGGGAGGGGGCTGTTCCGCCGCAGCTGCAGCTACAGCCAGGAGGTGAGGGTGAGGAAGCTGGAGGGAGGCATGACTTTTGGAGTGGGCGGGCTCACCGGGAGGATGACCAACTAGATGGTCCAGATTGCCTGGAAATGGAAAGTCCCTCATGATTCTTTAGTCCATTGCGTGAACCGA
>hit1_pert1_chr9:71487183-71487354_CTCF_M4592_1.02
AGGACCGGATCAACTTGACCTTCACTGGACTTGCTGTTTTGTTCTCTGCACTCGTGCTCCCCTGACAAATATCCGACTAAAGAATCTACAAATGATCTCATTAATTTGCATTTCCTTCACTAGAGCTTCATTCATGTCAAGCTGGTATTTGTTATTCATTGGAACAGCTTAAATATGCAGAGGTAACATTGCGTGAACCGA
>hit1_pert1_chr9:71487183-71487354_POU3F1_2
AGGACCGGATCAACTTGACCTTCACTGGACTTGCTGTTTTGTTCTCTGCACTCGTGCTCCCCTGACAAATATCCGGGCCCAGCAGGGGCCAGCGATCTCATAGATTCTTTAGTCCTTCACTAGAGCTTCATTCATGTCAAGCTGGTATTTGTTATTCATTGGAACAGCTTAAATATGCAGAGGTAACATTGCGTGAACCGA
>hit1_pert1_chr9:73735655-73735826_HOXA5_3
AGGACCGGATCAACTTCTCTGGTTCCATTTAAAGGGAAAGTGGGTCGAAGGGCTTCCCCAGGGAGAGAGAAAGAAAAGCCCAGGAGCCAAACACAAGGGAGTAAGAGATTTCACTCCCACTACTATTCCCACCCTCCCAAAGACTAAAGAATCTACAATTTTAGGAATGGTTAAAAGGGGTGGGGGCATTGCGTGAACCGA
>hit2diff_1_pert1_chr9:73735655-73735826_LHX3_3
AGGACCGGATCAACTTCTCTGGTTCCATTTAAAGGGAAAGTGGGTCGAAGGGCTTCCCCAGGGAGAGAGAAAGAAAAGCCCAGGAGCCAAACACAAGGGAGTAAGAGATTTCACTCCCACTACTATTCCCACCCTCCCAATTTGTAGATTCTTTAGTGTTTTAGGAATGGTTAAAAGGGGTGGGGGCATTGCGTGAACCGA
>hit2diff_2_pert1_chr9:73735655-73735826_LHX3_3
AGGACCGGATCAACTTCTCTGGTTCCATTTAAAGGGAAAGTGGGTCGAAGGGCTTCCCCAGGGAGAGAGAAAGAAAAGCCCAGGAGCCAAACACAAGGGAGTAAGAGATTTCACTCCCACTACTATTCCCACCCTCCCAAAACTAAAGAATCTACAAATTTTAGGAATGGTTAAAAGGGGTGGGGGCATTGCGTGAACCGA
>hit2diff_pert1_chr9:73735655-73735826_LHX3_3
AGGACCGGATCAACTTCTCTGGTTCCATTTAAAGGGAAAGTGGGTCGAAGGGCTTCCCCAGGGAGAGAGAAAGAAAAGCCCAGGAGCCAAACACAAGGGAGTAAGAGATTTCACTCCCACTACTATTCCCACCCTCCCAATACTAAAGAATCTACAAATTTTAGGAATGGTTAAAAGGGGTGGGGGCATTGCGTGAACCGA
>hit2diff_1_pert1_chr9:73735655-73735826_LHX5_1
AGGACCGGATCAACTTCTCTGGTTCCATTTAAAGGGAAAGTGGGTCGAAGGGCTTCCCCAGGGAGAGAGAAAGAAAAGCCCAGGAGCCAAACACAAGGGAGTAAGAGATTTCACTCCCACTACTATTCCCACCCTCCCAATTTGTAGATTCTTTAGTGTTTTAGGAATGGTTAAAAGGGGTGGGGGCATTGCGTGAACCGA
>hit2diff_2_pert1_chr9:73735655-73735826_LHX5_1
AGGACCGGATCAACTTCTCTGGTTCCATTTAAAGGGAAAGTGGGTCGAAGGGCTTCCCCAGGGAGAGAGAAAGAAAAGCCCAGGAGCCAAACACAAGGGAGTAAGAGATTTCACTCCCACTACTATTCCCACCCTCCCAAAACTAAAGAATCTACAAATTTTAGGAATGGTTAAAAGGGGTGGGGGCATTGCGTGAACCGA
>hit2diff_pert1_chr9:73735655-73735826_LHX5_1
AGGACCGGATCAACTTCTCTGGTTCCATTTAAAGGGAAAGTGGGTCGAAGGGCTTCCCCAGGGAGAGAGAAAGAAAAGCCCAGGAGCCAAACACAAGGGAGTAAGAGATTTCACTCCCACTACTATTCCCACCCTCCCAATACTAAAGAATCTACAAATTTTAGGAATGGTTAAAAGGGGTGGGGGCATTGCGTGAACCGA
>hit1_pert1_chr9:73735655-73735826_LMX1A_1
AGGACCGGATCAACTTCTCTGGTTCCATTTAAAGGGAAAGTGGGTCGAAGGGCTTCCCCAGGGAGAGAGAAAGAAAAGCCCAGGAGCCAAACACAAGGGAGTAAGAGATTTCACTCCCACTACTATTCCCACCCTCCCAATTTGTAGATTCTTTAGTGTTTTAGGAATGGTTAAAAGGGGTGGGGGCATTGCGTGAACCGA
>Overexpressed_hit2diff_1_pert1_chr9:73735655-73735826_POU3F1_1
AGGACCGGATCAACTTCTCTGGTTCCATTTAAAGGGAAAGTGGGTCGAAGGGCTTCCCCAGGGAGAGAGAAAGAAAAGCCCAGGAGCCAAACACAAGGGAGTAAGAGATTTCACTCCCACTACTATTCCCACCCTCCCAAAGTTTGTAGATTCTTTAGTTTTAGGAATGGTTAAAAGGGGTGGGGGCATTGCGTGAACCGA
>Overexpressed_hit2diff_2_pert1_chr9:73735655-73735826_POU3F1_1
AGGACCGGATCAACTTCTCTGGTTCCATTTAAAGGGAAAGTGGGTCGAAGGGCTTCCCCAGGGAGAGAGAAAGAAAAGCCCAGGAGCCAAACACAAGGGAGTAAGAGATTTCACTCCCACTACTATTCCCACCCTCCCAAAGAACTAAAGAATCTACAAATTAGGAATGGTTAAAAGGGGTGGGGGCATTGCGTGAACCGA
>Overexpressed_hit2diff_pert1_chr9:73735655-73735826_POU3F1_1
AGGACCGGATCAACTTCTCTGGTTCCATTTAAAGGGAAAGTGGGTCGAAGGGCTTCCCCAGGGAGAGAGAAAGAAAAGCCCAGGAGCCAAACACAAGGGAGTAAGAGATTTCACTCCCACTACTATTCCCACCCTCCCAAAGTACTAAAGAATCTACAAATTAGGAATGGTTAAAAGGGGTGGGGGCATTGCGTGAACCGA
>hit1_pert1_chr9:92292936-92293107_HIF1A_2
AGGACCGGATCAACTGCCAACAGCTGTGCATTGCGTGTATCACTAACAGCTGCTTTTTCCTGGGGTGAAATTAAAAGATTAGGGGATATACTAAAGAATCTACCTCAGGAGCCCAAACAATGCTTGATTTAGGGTGAAACTTGTCTGGGGAGACTGACAAAGGAGGAGGCTCCGAGTTGGCCAGGGCATTGCGTGAACCGA
>hit1_pert1_chr9:92292936-92293107_MYC_known13
AGGACCGGATCAACTGCCAACAGCTGTGCATTGCGTGTATCACTAACAGCTGCTTTTTCCTGGGGTGAAATTAAAAGATTAGGGGATATAGATTCTTTAGTGCCTCAGGAGCCCAAACAATGCTTGATTTAGGGTGAAACTTGTCTGGGGAGACTGACAAAGGAGGAGGCTCCGAGTTGGCCAGGGCATTGCGTGAACCGA
>hit1_pert1_chr1:229163660-229163831_ALX1_5
AGGACCGGATCAACTAGGAAGGCTTTGCTCAGCTCTACGTTCCCACAGACCCACTTTTCCTGCCCTTTGCCCCACATCCCACCTGCCACTTGTGATTAAATAACAGTTTAACATCACCAAAGCTCCCTTTCACTCAAGAAACTAAAGAATCTAGCTTGAGCTGGTGGGAGCTTAAAGCAGATTAAGCATTGCGTGAACCGA
>hit1_pert1_chr1:229163660-229163831_DMBX1_M5286_1.02
AGGACCGGATCAACTAGGAAGGCTTTGCTCAGCTCTACGTTCCCACAGACCCACTTTTCCTGCCCTTTGCCCCACATCCCACCTGCCACTTGTGATTAAATAACAGTTTAACATCACCAAAGCTCCCTTTCACTCAAGAAACTAAAGAATCTAGCTTGAGCTGGTGGGAGCTTAAAGCAGATTAAGCATTGCGTGAACCGA
>hit1_pert1_chr1:229163660-229163831_DMBX1_M5983_1.02
AGGACCGGATCAACTAGGAAGGCTTTGCTCAGCTCTACGTTCCCACAGACCCACTTTTCCTGCCCTTTGCCCCACATCCCACCTGCCACTTGTGATTAAATAACAGTTTAACATCACCAAAGCTCCCTTTCACTCAAGAAACTAAAGAATCTAGCTTGAGCTGGTGGGAGCTTAAAGCAGATTAAGCATTGCGTGAACCGA
>hit1_pert1_chr1:229163660-229163831_NR2F2_M5676_1.02
AGGACCGGATCAACTAGGAAGGCTTTGCTCAGCTCTACGTTCCCACAGACCCACTTTTCACTAAAGAATCTACACATCCCACCTGCCACTTGTGATTAAATAACAGTTTAACATCACCAAAGCTCCCTTTCACTCAAGAACTAACTCAATTAGGCTTGAGCTGGTGGGAGCTTAAAGCAGATTAAGCATTGCGTGAACCGA
>hit1_pert1_chr1:229163660-229163831_PHOX2B_3
AGGACCGGATCAACTAGGAAGGCTTTGCTCAGCTCTACGTTCCCACAGACCCACTTTTCCTGCCCTTTGCCCCACATCCCACCTGCCACTTGTGATTAAATAACAGTTTAACATCACCAAAGCTCCCTTTCACTCAAGAACACTAAAGAATCGGCTTGAGCTGGTGGGAGCTTAAAGCAGATTAAGCATTGCGTGAACCGA
>hit1_pert1_chr1:229163660-229163831_PRRX1_4
AGGACCGGATCAACTAGGAAGGCTTTGCTCAGCTCTACGTTCCCACAGACCCACTTTTCCTGCCCTTTGCCCCACATCCCACCTGCCACTTGTGATTAAATAACAGTTTAACATCACCAAAGCTCCCTTTCACTCAAGAACACTAAAGAATCGGCTTGAGCTGGTGGGAGCTTAAAGCAGATTAAGCATTGCGTGAACCGA
>hit1_pert1_chr9:94649069-94649240_PRDM16_M3228_1.02
AGGACCGGATCAACTACAGATACTAAAGAATCTACACGTTACCTGCTGGGGCATCTTTCTTCTCACCACAGGTCACGAACCCACTACTTACCATTTAAGAGCCCGCAGGAGAGGATTCCTAGGGATATATAAATACAGACCCAGAAGGGACTCCCCTGACAGTCAGACTGCCTGCCGTGTCTTTTACATTGCGTGAACCGA
>hit1_pert1_chr9:94649069-94649240_RUNX1_5
AGGACCGGATCAACTACAGAACTAAAGAATCTACAACGTTACCTGCTGGGGCATCTTTCTTCTCACCACAGGTCACGAACCCACTACTTACCATTTAAGAGCCCGCAGGAGAGGATTCCTAGGGATATATAAATACAGACCCAGAAGGGACTCCCCTGACAGTCAGACTGCCTGCCGTGTCTTTTACATTGCGTGAACCGA
>hit1_pert1_chr9:94649069-94649240_TCF7L2_M5596_1.02
AGGACCGGATCAACTTGTAGATTCTTTAGTAGATAACGTTACCTGCTGGGGCATCTTTCTTCTCACCACAGGTCACGAACCCACTACTTACCATTTAAGAGCCCGCAGGAGAGGATTCCTAGGGATATATAAATACAGACCCAGAAGGGACTCCCCTGACAGTCAGACTGCCTGCCGTGTCTTTTACATTGCGTGAACCGA
>hit1_pert1_chr9:94649069-94649240_TCF7L2_known7
AGGACCGGATCAACTACTAAAGAATCTACAAGATAACGTTACCTGCTGGGGCATCTTTCTTCTCACCACAGGTCACGAACCCACTACTTACCATTTAAGAGCCCGCAGGAGAGGATTCCTAGGGATATATAAATACAGACCCAGAAGGGACTCCCCTGACAGTCAGACTGCCTGCCGTGTCTTTTACATTGCGTGAACCGA
>hit1_pert1_chr1:230736475-230736646_IRX2_2
AGGACCGGATCAACTAGAGTTGAAGTCAGCAGAAAGAAATGCTTGAGTTAAGATAAGGAGTGTGGTATAGGCCAAGGTTAGATTCTTTAGTATGAAGCTTCCAGGTAGCAGGCTTCAGAGAGAATAGATTGTAAATGTCTCCTTTTGGATCTTAAAAGGTGTCAGATTCTCAGTTAAATCTCTTTTCATTGCGTGAACCGA
>hit1_pert1_chr1:230736475-230736646_IRX3_M5581_1.02
AGGACCGGATCAACTAGAGTTGAAGTCAGCAGAAAGAAATGCTTGAGTTAAGATAAGGAGTGTGGTATAGGCCAAGGTTACTAAAGAATCTATGAAGCTTCCAGGTAGCAGGCTTCAGAGAGAATAGATTGTAAATGTCTCCTTTTGGATCTTAAAAGGTGTCAGATTCTCAGTTAAATCTCTTTTCATTGCGTGAACCGA
>Overexpressed_hit1_pert1_chr1:230736475-230736646_IRX3_M5582_1.02
AGGACCGGATCAACTAGAGTTGAAGTCAGCAGAAAGAAATGCTTGAGTTAAGATAAGGAGTGTGGTATAGGCCAAGGTTACTAAAGAATCTATGAAGCTTCCAGGTAGCAGGCTTCAGAGAGAATAGATTGTAAATGTCTCCTTTTGGATCTTAAAAGGTGTCAGATTCTCAGTTAAATCTCTTTTCATTGCGTGAACCGA
>hit1_pert1_chr9:109219009-109219180_POU4F1_M5742_1.02
AGGACCGGATCAACTAAAGTGAGTAGAGGAATAGTAACTTCTGGCTTTGTCTAGCTCAATGAATCTGCATTTTTAAATCAGAGGAATTGTAGATTCTTTAGTTTCTCTTAGGTGAGCAGAGGGTCGACTTAGAGTTCTGTCCTTTGTCCCATACCTTTGAAGGTAAGCTAACAATTTACATCGTCACATTGCGTGAACCGA
>hit1_pert1_chr9:109219009-109219180_POU4F2_2
AGGACCGGATCAACTAAAGTGAGTAGAGGAATAGTAACTTCTGGCTTTGTCTAGCTCAATGAATCTGCATTTTTAAATCAGAGGAATTGTAGATTCTTTAGTTTCTCTTAGGTGAGCAGAGGGTCGACTTAGAGTTCTGTCCTTTGTCCCATACCTTTGAAGGTAAGCTAACAATTTACATCGTCACATTGCGTGAACCGA
>hit1_pert1_chr9:109219009-109219180_SRY_6
AGGACCGGATCAACTAAAGTGAGTAGAGGAATAGTAACTTCTGGCTTTGTCTAGCTCAATGAATCTGCATTTTTAAATCAGAGGAAGTAATCAGATATGCATTTCTCTTAGGTGAGCAGAGGGTCGACTTAGAGTTCTGTCCTTTGTCCCATACCTTTGAAGGTAAGCTACTAAAGAATCTACAAACATTGCGTGAACCGA
>hit1_pert1_chr9:109219009-109219180_SRY_M5870_1.02
AGGACCGGATCAACTAAAGTGAGTAGAGGAATAGTAACTTCTGGCTTTGTCTAGCTCAATGAATCTGCATTTTTAAATCAGAGGAAGTAATCAGATATGCATTTCTCTTAGGTGAGCAGAGGGTCGACTTAGAGTTCTGTCCTTTGTCCCATACCTTTGAAGGTAAGCTACTAAAGAATCTACAAACATTGCGTGAACCGA
>hit1_pert1_chr9:109893549-109893720_NKX2-2_2
AGGACCGGATCAACTATCTGCAGCCAGATGGGGAAGCAACAATAGCCCCAGGAGAAGTGGGGGAGGACCTGCCTCTTCACATCTTAATGAAGGTGTGAACTTTGAAGCTTTATTACTAAAGAATCTACAAATACCCCTGGCTAAGCTCCTTTCAGCTGCTCACTGTCACCCTGGATAATGAGGCCGCATTGCGTGAACCGA
>hit1_pert1_chr9:109893549-109893720_SCXA_M4850_1.02
AGGACCGGATCAACTATCTGCAGATCATTTGTAGATTCTTTAGTGCCCCAGGAGAAGTGGGGGAGGACCTGCCTCTTCACATCTTAATGAAGGTGTGAACTTTGAAGCTTTATTATGAACACTTGAAAGCTTACCCCTGGCTAAGCTCCTTTCAGCTGCTCACTGTCACCCTGGATAATGAGGCCGCATTGCGTGAACCGA
>hit1_pert1_chr9:109893549-109893720_TCF4_M4849_1.02
AGGACCGGATCAACTATCTGCAGATCATTTGTAGATTCTTTAGTGCCCCAGGAGAAGTGGGGGAGGACCTGCCTCTTCACATCTTAATGAAGGTGTGAACTTTGAAGCTTTATTATGAACACTTGAAAGCTTACCCCTGGCTAAGCTCCTTTCAGCTGCTCACTGTCACCCTGGATAATGAGGCCGCATTGCGTGAACCGA
>hit1_pert1_chr9:110436860-110437031_BCL6_M6136_1.02
AGGACCGGATCAACTATCCAGGCCTGTCCAACTACTCAGCAACTTCAGATGGGTGTCCCTTCGTGGCCTTGACTTATTTGAGAGATCATTTGTAGATTCTTTAGTCATTTTCTCTTTCATGCATAGGTAGTTGTTCTGAGGGCAATGGTCAGATGTTCAGTAAGCCCAGGAGGATCAGGGACACTTCATTGCGTGAACCGA
>hit1_pert1_chr9:110436860-110437031_NR2F2_M5676_1.02
AGGACCGGATCAACTATCCAGGCCTGTCCAACTACTCAGCAACTTCAGATGGGTGTCCCTTCGTGGCCTTGACTTTCACAGTCACTGGCCCTCCCTTTCTCTTACCATTTTCTCTTTCATGCATAGGTAGTTGTTCTTGTAGATTCTTTAGTATGTTCAGTAAGCCCAGGAGGATCAGGGACACTTCATTGCGTGAACCGA
>hit1_pert1_chr9:123638639-123638810_CEBPZ_M6174_1.02
AGGACCGGATCAACTTGACACTTCCTCTCCCGCTGCGCCTCTAGGAGCCGGCCGGGTCGCCGCACCCGCCTCCACCCTGGCCGGGCGGGGGCCCCCGGGTGGCGCCCCCCCAGCCCCCGCCTCCGTCCTCCCGGAGCGGGCCCCCGCGGGCGATTCTTTAGTGATTCAAACCCATTTGCAAAGAAACATTGCGTGAACCGA
>hit1_pert1_chr9:123638639-123638810_ESRRA_disc4
AGGACCGGATCAACTTGACACTTCCTCTCCCGCTGCGCCTCTAGGAGCCGGCCGGGTCGCCGCACCCGCCTCCACCCTGGCCGGGCGGGGGCCCCCGGGTGGCGCGTAGATTCTTTAGTCCTCCGTCCTCCCGGAGCGGGCCCCCGCGGGCTGTGATTGGCTGATTCAAACCCATTTGCAAAGAAACATTGCGTGAACCGA
>hit1_pert1_chr9:123638639-123638810_FOSL1_M6231_1.02
AGGACCGGATCAACTTGACACTTCCTCTCCCGCTGCGCCTCTAGGAGCCGGCCGGGTCGCCGCACCCGCCTCCACCCTGGCCGGGCGGGGGCCCCCGGGTGGCGCCCCCCCAGCCCCCGCCTCCGTCCTCCCGGAGCGGGCCCCCGCGGGACTAAAGAATCTGATTCAAACCCATTTGCAAAGAAACATTGCGTGAACCGA
>hit1_pert1_chr9:123638639-123638810_GFI1B_M1870_1.02
AGGACCGGATCAACTTGACACTTCCTCTCCCGCTGCGCCTCTAGGAGCCGGCCGGGTCGCCGCACCCGCCTCCACCCTGGCCGGGCGGGGGCCCCCGGGTGGCGCCCCCCCAGCCCCCGCCTCCGTCCTCCCGGAGCGGGCCCCCGCGGGACTAAAGAATCTGATTCAAACCCATTTGCAAAGAAACATTGCGTGAACCGA
>hit1_pert1_chr9:123638639-123638810_GFI1B_M5188_1.02
AGGACCGGATCAACTTGACACTTCCTCTCCCGCTGCGCCTCTAGGAGCCGGCCGGGTCGCCGCACCCGCCTCCACCCTGGCCGGGCGGGGGCCCCCGGGTGGCGCCCCCCCAGCCCCCGCCTCCGTCCTCCCGGAGCGGGCCCCCGCGACTAAAGAATCTACAATTCAAACCCATTTGCAAAGAAACATTGCGTGAACCGA
>hit1_pert1_chr9:123638639-123638810_GFI1_3
AGGACCGGATCAACTTGACACTTCCTCTCCCGCTGCGCCTCTAGGAGCCGGCCGGGTCGCCGCACCCGCCTCCACCCTGGCCGGGCGGGGGCCCCCGGGTGGCGCCCCCCCAGCCCCCGCCTCCGTCCTCCCGGAGCGGGCCCCCGCGGGATTCTTTAGTCTGATTCAAACCCATTTGCAAAGAAACATTGCGTGAACCGA
>hit2diff_1_pert1_chr9:123638639-123638810_ZIC2_2
AGGACCGGATCAACTTGACACTTCCTCTCCCGCTGCGCCTCTAGGAGCCGGCCGGGTCGCCGCACCCGCCTCCACCCTGGCCGGGCGGTGTAGATTCTTTAGTGCCCCCCCAGCCCCCGCCTCCGTCCTCCCGGAGCGGGCCCCCGCGGGCTGTGATTGGCTGATTCAAACCCATTTGCAAAGAAACATTGCGTGAACCGA
>hit2diff_2_pert1_chr9:123638639-123638810_ZIC2_2
AGGACCGGATCAACTTGACACTTCCTCTCCCGCTGCGCCTCTAGGAGCCGGCCGGGTCGCCGCACCCGCCTCCACCCTGGCCGGGCGGGACTAAAGAATCTACACCCCCCCAGCCCCCGCCTCCGTCCTCCCGGAGCGGGCCCCCGCGGGCTGTGATTGGCTGATTCAAACCCATTTGCAAAGAAACATTGCGTGAACCGA
>hit2diff_pert1_chr9:123638639-123638810_ZIC2_2
AGGACCGGATCAACTTGACACTTCCTCTCCCGCTGCGCCTCTAGGAGCCGGCCGGGTCGCCGCACCCGCCTCCACCCTGGCCGGGCGGTACTAAAGAATCTACACCCCCCCAGCCCCCGCCTCCGTCCTCCCGGAGCGGGCCCCCGCGGGCTGTGATTGGCTGATTCAAACCCATTTGCAAAGAAACATTGCGTGAACCGA
>hit1_pert1_chr1:233249267-233249438_ETV5_M5433_1.02
AGGACCGGATCAACTGGAAGCTCTCAAATGAATTCAGTCAATATGTGCTGAGTAATTATTACGAGCCTGCCTCTTGTAAGATGTTGTGTAAGGTAGGAAAGAAAGAAATACAGCAGTGGTCTCACCACTGAGGATTCTTTAGTCTTCCTGGGAACACAGACGCACTAGAGGTGTGTGTTCTTTGTTCATTGCGTGAACCGA
>hit1_pert1_chr1:233249267-233249438_FLI1_3
AGGACCGGATCAACTGGAAGCTCTCAAATGAATTCAGTCAATATGTGCTGAGTAATTATTACGAGCCTGCCTCTTGTAAGATGTTGTGTAAGGTAGGAAAGAAAGAAATACAGCAGTGGTCTCACCACTGAGGATTCTTTAGTCTTCCTGGGAACACAGACGCACTAGAGGTGTGTGTTCTTTGTTCATTGCGTGAACCGA
>hit1_pert1_chr9:126122582-126122753_GATA_known9
AGGACCGGATCAACTCCCTCCCTGCCAGGTCGGCCCAGGCAGCCTGAGGTCAGGAGGGATTTGTACTAAAGAATACAGGCCCCTCGTTGCCCTGGCAACAGGCCCCGCCCCTCCAGCCTGGCCCGGGAAGGGGGGACAGCCCCTCCTCCGCCCTGCTGCCCTCCACACCCCGCCCCTCCTTGCCTCCATTGCGTGAACCGA
>hit2diff_1_pert1_chr9:126122582-126122753_MXI1_M4678_1.02
AGGACCGGATCAACTCCCTCCCTGCCAGGTCGGCCCAGGCAGCCTGAGGTCAGGAGGGATTTGTAAAGATAAGCACAGGCCCCTTGTAGATTCTTTAGTAGGCCCCGCCCCTCCAGCCTGGCCCGGGAAGGGGGGACAGCCCCTCCTCCGCCCTGCTGCCCTCCACACCCCGCCCCTCCTTGCCTCCATTGCGTGAACCGA
>hit2diff_2_pert1_chr9:126122582-126122753_MXI1_M4678_1.02
AGGACCGGATCAACTCCCTCCCTGCCAGGTCGGCCCAGGCAGCCTGAGGTCAGGAGGGATTTGTAAAGATAAGCACAGGCCCCTCACTAAAGAATCTACAGGCCCCGCCCCTCCAGCCTGGCCCGGGAAGGGGGGACAGCCCCTCCTCCGCCCTGCTGCCCTCCACACCCCGCCCCTCCTTGCCTCCATTGCGTGAACCGA
>hit2diff_pert1_chr9:126122582-126122753_MXI1_M4678_1.02
AGGACCGGATCAACTCCCTCCCTGCCAGGTCGGCCCAGGCAGCCTGAGGTCAGGAGGGATTTGTAAAGATAAGCACAGGCCCCTTACTAAAGAATCTACAGGCCCCGCCCCTCCAGCCTGGCCCGGGAAGGGGGGACAGCCCCTCCTCCGCCCTGCTGCCCTCCACACCCCGCCCCTCCTTGCCTCCATTGCGTGAACCGA
>hit1_pert1_chr9:126122582-126122753_RELB_M6448_1.02
AGGACCGGATCAACTCCCTCCCTGCCAGGTCGGCCCAGGCAGCCTGAGGTCAGGAGGGATTTGTAAAGATAAGCACAGGCCCCTCGTTGCCCTGGCAACAGGCCCCGCCCCTCCAGCCTGGCCCGGGAAGGGAGATTCTTTAGTCCTCCGCCCTGCTGCCCTCCACACCCCGCCCCTCCTTGCCTCCATTGCGTGAACCGA
>hit1_pert1_chr9:126122582-126122753_RUNX1_5
AGGACCGGATCAACTCCCTCCCTGCCAGGTCGGCCCAGGCAGCCTGAGGTCAGGAGACTAAAGAATCTACAAGCACAGGCCCCTCGTTGCCCTGGCAACAGGCCCCGCCCCTCCAGCCTGGCCCGGGAAGGGGGGACAGCCCCTCCTCCGCCCTGCTGCCCTCCACACCCCGCCCCTCCTTGCCTCCATTGCGTGAACCGA
>hit1_pert1_chr9:126122582-126122753_SP8_1
AGGACCGGATCAACTCCCTCCCTGCCAGGTCGGCCCAGGCAGCCTGAGGTCAGGAGGGATTTGTAAAGATAAGCACAGGCCCCTCGTTGCCCTGGCAACAGACTAAAGAATCTCAGCCTGGCCCGGGAAGGGGGGACAGCCCCTCCTCCGCCCTGCTGCCCTCCACACCCCGCCCCTCCTTGCCTCCATTGCGTGAACCGA
>hit1_pert1_chr9:134683072-134683243_POU3F1_2
AGGACCGGATCAACTAGGATTTGACACACCTGCAGTGCACATTGATTGCCTGATTAAGGGAAGATTGATTGGTCCCTGCTGAGATTCTTTAGTAGTTAGCGGTGACCCCTCTGCTTGGCCTCCAGCCTGCGCTGACCTGAATGGCTCCAACAGCTCAACAGGAAATGGGAACTCGGCGAGAGGAGGCATTGCGTGAACCGA
>hit1_pert1_chr9:134683072-134683243_SOX9_M5848_1.02
AGGACCGGATCAACTAGGATTTGACACACCTTGTAGATTCTTTAGTTGCCTGATTAAGGGAAGATTGATTGGTCCCTGCTGTCATTAGCATATAGTTAGCGGTGACCCCTCTGCTTGGCCTCCAGCCTGCGCTGACCTGAATGGCTCCAACAGCTCAACAGGAAATGGGAACTCGGCGAGAGGAGGCATTGCGTGAACCGA
>hit1_pert1_chr9:134683072-134683243_TP73_M6117_1.02
AGGACCGGATCAACTAGGATTTGACACACCTGCAGTGCACATTGATTGCCTGATTAAGGGAAGATTGATTGGTCCCTGCTGTCATTAGCATATAGTTAGCGGTGACCCCTCTGCTTGGCCTCCATGTAGATTCTTTAGTAATGGCTCCAACAGCTCAACAGGAAATGGGAACTCGGCGAGAGGAGGCATTGCGTGAACCGA
>hit1_pert1_chr9:138232060-138232231_FOXP4_M3284_1.02
AGGACCGGATCAACTACTCAAAGCAAACCGGAGTTGCTGCTGGATGCTTTCAGGGGCTGAATTTTAGCATTCTATTAAAATTTCAATGGATGTCGTGTGAGTTGGGGAATTTCCTATCTGCAGAAACCTTTGCCTTCATTCTAGTTAAGCATTTGTAGATTCTTTAGTCTGTTCCCTGTGGCTCTGCATTGCGTGAACCGA
>hit1_pert1_chr9:138232060-138232231_HBP1_1
AGGACCGGATCAACTACTCAAAGCAAACCGGAGTTGCTGCTGGATGCTTTCAGGGGCTGAATTTTAGCATTCTATTAAACTAAAGAATCTACAAGTGTGAGTTGGGGAATTTCCTATCTGCAGAAACCTTTGCCTTCATTCTAGTTAAGAAAATAAAAAACAAAAAGCCTGTTCCCTGTGGCTCTGCATTGCGTGAACCGA
>hit1_pert1_chr9:138232060-138232231_RELA_M4497_1.02
AGGACCGGATCAACTACTCAAAGCAAACCGGAGTTGCTGCTGGATGCTTTCAGGGGCTGAATTTTAGCATTCTATTAAAATTTCAATGGATGTCGTGTGAGTTGACTAAAGAATCATCTGCAGAAACCTTTGCCTTCATTCTAGTTAAGAAAATAAAAAACAAAAAGCCTGTTCCCTGTGGCTCTGCATTGCGTGAACCGA
>hit1_pert1_chr9:138232060-138232231_RELB_M6448_1.02
AGGACCGGATCAACTACTCAAAGCAAACCGGAGTTGCTGCTGGATGCTTTCAGGGGCTGAATTTTAGCATTCTATTAAAATTTCAATGGATGTCGTGTGAGTTACTAAAGAATCTATCTGCAGAAACCTTTGCCTTCATTCTAGTTAAGAAAATAAAAAACAAAAAGCCTGTTCCCTGTGGCTCTGCATTGCGTGAACCGA
>hit1_pert1_chr9:139695643-139695814_BCL6_M6136_1.02
AGGACCGGATCAACTTTTCCTGCTGTGGTCCCAGCCCAGGTGGCTCTCAGCACCGTCCTCTGCTTGTCCCTCTTGCCTTGGCCCCTGGTCCTATTGGCTCACCTGGAAGCCCTGCCCCTCTATATTTGAGAGATCATTTGTAGATTCTTTAGTTGTCCATGCCCCTCCTTCGCCTGGGTGCTTTCTCATTGCGTGAACCGA
>hit1_pert1_chr9:139695643-139695814_KLF15_M6321_1.02
AGGACCGGATCAACTTTTCCTGCTGTGGTCCCAGCCCAGGTGGCTCTCAGCACCGTCCTCTGCTTGTCCCTCTTGCCTTGGCCCCTGGTCCTATTGGCTCACCTGGAAGCCCTGCCCCTCTATGCTTCCTGGGCTTTGTAGATTCTTTAGTCCTGTCCATGCCCCTCCTTCGCCTGGGTGCTTTCTCATTGCGTGAACCGA
>hit1_pert1_chr9:140573807-140573978_GLI2_1
AGGACCGGATCAACTCGATTGATCTTCAGGTTCAAGCAGCCTTGCACCTGGGATAGTAGATTCTTTAGTCTCAGTGTGGCACCCTCTTGACATGCGGTTGCATTCATTTGCTGATGTTTTGTTAGGGGTTACTGATGTGGAGTTCCCTTTGTTTTCTGTGTAATGCTGTTCTCACAGAAGGCGCTGCATTGCGTGAACCGA
>hit1_pert1_chr9:140573807-140573978_ZEB1_M2954_1.02
AGGACCGGATCAACTCGATTGATCTTCAGGTTCAAGCAGCCTACTAAAGAATCTACATCTCGGGTGGTCCTCAGTGTGGCACCCTCTTGACATGCGGTTGCATTCATTTGCTGATGTTTTGTTAGGGGTTACTGATGTGGAGTTCCCTTTGTTTTCTGTGTAATGCTGTTCTCACAGAAGGCGCTGCATTGCGTGAACCGA
>hit1_pert1_chr9:140573807-140573978_ZIC1_1
AGGACCGGATCAACTCGATTGATCTTCAGGTTCAAGCAGCCTTGCACCTGGGATACATCTACTAAAGAACTCAGTGTGGCACCCTCTTGACATGCGGTTGCATTCATTTGCTGATGTTTTGTTAGGGGTTACTGATGTGGAGTTCCCTTTGTTTTCTGTGTAATGCTGTTCTCACAGAAGGCGCTGCATTGCGTGAACCGA
>hit1_pert1_chr9:140573807-140573978_ZIC4_M4149_1.02
AGGACCGGATCAACTCGATTGATCTTCAGGTTCAAGCAGCCTTGCACCTGGGATACATCTCACTAAAGACTCAGTGTGGCACCCTCTTGACATGCGGTTGCATTCATTTGCTGATGTTTTGTTAGGGGTTACTGATGTGGAGTTCCCTTTGTTTTCTGTGTAATGCTGTTCTCACAGAAGGCGCTGCATTGCGTGAACCGA
>hit1_pert1_chrX:37336134-37336305_LHX3_3
AGGACCGGATCAACTCCTTTTGTGGAGGAGATTTGCATCTGTAGAGAAAAATCACTAAAGAATCTACAAACAGCCAGGCTTTCTCTGAGGCCCTTCCCCTTGTATAGATAGGGAAGATTAATTCAACCACAGGTTGCCATCTGTTGTTTCTGAGGGGTGCTACCTGTGAGGATTCATTTGCGTAACCATTGCGTGAACCGA
>hit1_pert1_chrX:37336134-37336305_LHX5_1
AGGACCGGATCAACTCCTTTTGTGGAGGAGATTTGCATCTGTAGAGAAAAATCACTAAAGAATCTACAAACAGCCAGGCTTTCTCTGAGGCCCTTCCCCTTGTATAGATAGGGAAGATTAATTCAACCACAGGTTGCCATCTGTTGTTTCTGAGGGGTGCTACCTGTGAGGATTCATTTGCGTAACCATTGCGTGAACCGA
>hit1_pert1_chrX:50337911-50338082_ESRRG_M6008_1.02
AGGACCGGATCAACTCCCAGGACACCCTGCTGGCCAAGATTCTCCCATTGTTTTCAAATACAATGAAGAGGAAATGGAAGCTAGTGACAAGTATTTGTAACAGCAGCAAAAGTTCCTTGGCAAATTCTTTGGTTGAATGAGACATCCCTGCTGCTACAGACTAAAGAATCGGACCCTGAGGAACTCCATTGCGTGAACCGA
>hit1_pert1_chrX:50337911-50338082_ZIC3_4
AGGACCGGATCAACTCCCAGACTAAAGAATCTACAAAGATTCTCCCATTGTTTTCAAATACAATGAAGAGGAAATGGAAGCTAGTGACAAGTATTTGTAACAGCAGCAAAAGTTCCTTGGCAAATTCTTTGGTTGAATGAGACATCCCTGCTGCTACAGTTGACCTTCAAGGACCCTGAGGAACTCCATTGCGTGAACCGA
>hit1_pert1_chrX:50337911-50338082_ZIC5_M2259_1.02
AGGACCGGATCAACTCCCAGAGATTCTTTAGTGCCAAGATTCTCCCATTGTTTTCAAATACAATGAAGAGGAAATGGAAGCTAGTGACAAGTATTTGTAACAGCAGCAAAAGTTCCTTGGCAAATTCTTTGGTTGAATGAGACATCCCTGCTGCTACAGTTGACCTTCAAGGACCCTGAGGAACTCCATTGCGTGAACCGA
>hit2diff_1_pert1_chrX:71272534-71272705_BCL6_M6136_1.02
AGGACCGGATCAACTACTTAGGCTGACCACCCTGGTGGTTTTTAAATGAGTCATCTTCCTGTGTTTGGGAAGGGAAGACCCCCTCCAGGTTGCAAATGAAAAGGGTAGGTGGGGGCCTATTTGAGAGATCATTTGTAGATTCTTTAGTCTTCACCCTCTGCTCCCCCCAGCCCCTCTGTAGACATTCATTGCGTGAACCGA
>hit2diff_2_pert1_chrX:71272534-71272705_BCL6_M6136_1.02
AGGACCGGATCAACTACTTAGGCTGACCACCCTGGTGGTTTTTAAATGAGTCATCTTCCTGTGTTTGGGAAGGGAAGACCCCCTCCAGGTTGCAAATGAAAAGGGTAGGTGGGGGCCTCTCCTGAGCATTTGAGAGATCATTTGTAGATTCTTTAGTCTGCTCCCCCCAGCCCCTCTGTAGACATTCATTGCGTGAACCGA
>hit2diff_pert1_chrX:71272534-71272705_BCL6_M6136_1.02
AGGACCGGATCAACTACTTAGGCTGACCACCCTGGTGGTTTTTAAATGAGTCATCTTCCTGTGTTTGGGAAGGGAAGACCCCCTCCAGGTTGCAAATGAAAAGGGTAGGTGGGGGCCTATTTGAGAGATTTGAGAGATCATTTGTAGATTCTTTAGTCTGCTCCCCCCAGCCCCTCTGTAGACATTCATTGCGTGAACCGA
>hit1_pert1_chrX:71272534-71272705_ESRRA_disc4
AGGACCGGATCAACTACTTAGGCTGACCACCCTGGTGGTTTTTAAATGAGTCATCTTCCTGTGTTTGGGAAGGGAAGACCCCCTCCAGGTTGCAAATGAAAAGGGTAGGTGGGGGCCTCTCCTGAGCCATCCCTCTCTCCACCCCTTTCTTCACCCTCTGCTGTAGATTCTTTAGTTGTAGACATTCATTGCGTGAACCGA
>hit1_pert1_chrX:71272534-71272705_JUN_M4531_1.02
AGGACCGGATCAACTACTTAGGCTGACCACCCTGGTGGTTTTTAGATTCTTTAGTTTCCTGTGTTTGGGAAGGGAAGACCCCCTCCAGGTTGCAAATGAAAAGGGTAGGTGGGGGCCTCTCCTGAGCCATCCCTCTCTCCACCCCTTTCTTCACCCTCTGCTCCCCCCAGCCCCTCTGTAGACATTCATTGCGTGAACCGA
>hit1_pert1_chrX:71272534-71272705_ZIC2_1
AGGACCGGATCAACTACTTAGGCTTTCTTTAGTGGTGGTTTTTAAATGAGTCATCTTCCTGTGTTTGGGAAGGGAAGACCCCCTCCAGGTTGCAAATGAAAAGGGTAGGTGGGGGCCTCTCCTGAGCCATCCCTCTCTCCACCCCTTTCTTCACCCTCTGCTCCCCCCAGCCCCTCTGTAGACATTCATTGCGTGAACCGA
>hit1_pert1_chrX:71272534-71272705_ZIC4_M4149_1.02
AGGACCGGATCAACTACTTAGGCTTCTTTAGTTGGTGGTTTTTAAATGAGTCATCTTCCTGTGTTTGGGAAGGGAAGACCCCCTCCAGGTTGCAAATGAAAAGGGTAGGTGGGGGCCTCTCCTGAGCCATCCCTCTCTCCACCCCTTTCTTCACCCTCTGCTCCCCCCAGCCCCTCTGTAGACATTCATTGCGTGAACCGA
>hit1_pert1_chrX:130611511-130611682_TCF4_M0219_1.02
AGGACCGGATCAACTAAGAAGAGGCTCCACATGAATCAGCAAGCAGGGTCAGTGTGAGTCCCATCACTAAAGAACCTTGTGAATTTGTAAGAGGAAATACAGAGCCTTGCAGGTGGCATTTCCCCTGGCAATTAGTTTTCAAAAGGTCCCCTGCAAATTCTCAGCAGGAATGATGAGCCTATTTCCCATTGCGTGAACCGA
>hit1_pert1_chrX:130611511-130611682_ZEB1_M2954_1.02
AGGACCGGATCAACTAAGAAGAGGCTCCACATGAATCAGCAAGCAGGGTCAGTGTGAGTCCCAGATTCTTTAGTCCTTGTGAATTTGTAAGAGGAAATACAGAGCCTTGCAGGTGGCATTTCCCCTGGCAATTAGTTTTCAAAAGGTCCCCTGCAAATTCTCAGCAGGAATGATGAGCCTATTTCCCATTGCGTGAACCGA
>hit2diff_1_pert1_chr1:233431341-233431512_ESRRA_disc4
AGGACCGGATCAACTGTAGATTCTTTAGTGCCGCCTCCTTCCACCCCACGTTTGAAGCTGGAGCTGCTCTTCCGCCCGGACCCGCGAACCGCGGCGCCGGAGCCGGCTGCTGCGGCCGGGCAGGTGAGCGCCATGTCCGAGGGAGGAAGGATTTTCCCATCGTGCTCAGAGGCGGCTGCTCAGAGGCATTGCGTGAACCGA
>hit2diff_2_pert1_chr1:233431341-233431512_ESRRA_disc4
AGGACCGGATCAACTCCGCCGTCGCCCCCGCCGCCTCCTTCCACCCCACGTTTGAAGCTGGAGCTGCTCTTGTAGATTCTTTAGTGAACCGCGGCGCCGGAGCCGGCTGCTGCGGCCGGGCAGGTGAGCGCCATGTCCGAGGGAGGAAGGATTTTCCCATCGTGCTCAGAGGCGGCTGCTCAGAGGCATTGCGTGAACCGA
>hit2diff_pert1_chr1:233431341-233431512_ESRRA_disc4
AGGACCGGATCAACTGTAGATTCTTTAGTGCCGCCTCCTTCCACCCCACGTTTGAAGCTGGAGCTGCTCTTGTAGATTCTTTAGTGAACCGCGGCGCCGGAGCCGGCTGCTGCGGCCGGGCAGGTGAGCGCCATGTCCGAGGGAGGAAGGATTTTCCCATCGTGCTCAGAGGCGGCTGCTCAGAGGCATTGCGTGAACCGA
>hit1_pert1_chr1:233431341-233431512_STAT_disc6
AGGACCGGATCAACTCCGCCGTCGCCCCCGCCGCCTCCTTCCACCCCACGTTTGAAGCTGGAGCTGCTCTTCCGCCCGGACCCGCGAACCGCGGCGCCGGAGCCGGCTGCTGCGGCCGGGCAGGTGAGCGCCATGTCCGACTAAAGAAGGATTTTCCCATCGTGCTCAGAGGCGGCTGCTCAGAGGCATTGCGTGAACCGA
>hit1_pert1_chrX:150070993-150071164_KLF15_M6321_1.02
AGGACCGGATCAACTCAGCCTTGGAGCTTAATCCCTCTAACCAAACCTGTTGGAGGGCCCTGGCTGGGTACAAAGGGACAGCACACCCTCCCTTCTTTGTAGATTCTTTAGTGTGCGGGGCAATTAAGAGACAAAGACTCACTTGCATCTCAATGGGCATGCAAACAGCCCTGGCTGGCTGGGGGGCATTGCGTGAACCGA
>hit1_pert1_chrX:150070993-150071164_OTX2_1
AGGACCGGATCAACTCAGCCTTTTTGTAGATTCTTTAGTACCAAACCTGTTGGAGGGCCCTGGCTGGGTACAAAGGGACAGCACACCCTCCCTTCCCACCTCACTCCCCACTGTGCGGGGCAATTAAGAGACAAAGACTCACTTGCATCTCAATGGGCATGCAAACAGCCCTGGCTGGCTGGGGGGCATTGCGTGAACCGA
>hit1_pert1_chrX:150070993-150071164_PITX1_3
AGGACCGGATCAACTCAGCCTTGGAGACTAAAGAATCTAACCAAACCTGTTGGAGGGCCCTGGCTGGGTACAAAGGGACAGCACACCCTCCCTTCCCACCTCACTCCCCACTGTGCGGGGCAATTAAGAGACAAAGACTCACTTGCATCTCAATGGGCATGCAAACAGCCCTGGCTGGCTGGGGGGCATTGCGTGAACCGA
>hit1_pert1_chrX:150070993-150071164_PITX2_M5720_1.02
AGGACCGGATCAACTCAGCCTTGGAGACTAAAGAATCTAACCAAACCTGTTGGAGGGCCCTGGCTGGGTACAAAGGGACAGCACACCCTCCCTTCCCACCTCACTCCCCACTGTGCGGGGCAATTAAGAGACAAAGACTCACTTGCATCTCAATGGGCATGCAAACAGCCCTGGCTGGCTGGGGGGCATTGCGTGAACCGA
>hit1_pert1_chrX:150070993-150071164_ZIC3_4
AGGACCGGATCAACTCAGCCTTGGAGCTTAATCCCTCTAACCAAACCTGTTGGAGGGCCCTGGCTGGGTACAAAGGGACAGCACACCCTCCCTTCCCACCTACTAAAGAATCTACAGGGGCAATTAAGAGACAAAGACTCACTTGCATCTCAATGGGCATGCAAACAGCCCTGGCTGGCTGGGGGGCATTGCGTGAACCGA
>Overexpressed_hit1_pert1_chrX:150070993-150071164_SOX1_M6129_1.02
AGGACCGGATCAACTCAGCCTTGGAGCTTAATCCCTCTAACCAAACCTGTTGGAGGGCCCTGGCTGGGTACAAAGGGACAGCACACCCTCCCTTCCCACCTCACTCCCCACTGTGCGGGGCAATTAAGAGACAAAGACTCAACTAAAGAATCTACAGCATGCAAACAGCCCTGGCTGGCTGGGGGGCATTGCGTGAACCGA
>Overexpressed_hit1_pert1_chrX:150070993-150071164_SOX1_M6134_1.02
AGGACCGGATCAACTCAGCCTTGGAGCTTAATCCCTCTAACCAAACCTGTTGGAGGGCCCTGGCTGGGTACAAAGGGACAGCACACCCTCCCTTCCCACCTCACTCCCCACTGTGCGGGGCAATTAAGAGACAAAGACTCAACTAAAGAATCTACAGCATGCAAACAGCCCTGGCTGGCTGGGGGGCATTGCGTGAACCGA
>Overexpressed_hit1_pert1_chrX:150070993-150071164_SOX1_M6475_1.02
AGGACCGGATCAACTCAGCCTTGGAGCTTAATCCCTCTAACCAAACCTGTTGGAGGGCCCTGGCTGGGTACAAAGGGACAGCACACCCTCCCTTCCCACCTCACTCCCCACTGTGCGGGGCAATTAAGAGACAAAGACTCACTAAAGAATCTACAAGCATGCAAACAGCCCTGGCTGGCTGGGGGGCATTGCGTGAACCGA
>hit1_pert1_chr1:9774467-9774638_FOXD1_M6017_1.02
AGGACCGGATCAACTTTTGGGGTTAACCAGGTGGCAGGTGGATTTAGCCAGGAAAAGGGTGGTTTGCTCACCCCTGGTCTATGTTAATTGATATGTTTATTAGGGGTAGATTCTTTAGTTTTTTAATGGAAATGGGCTTGACCCACACCTGCTGCTCTGTATCTTGGGGTTTTCCCCTCACTTAATCATTGCGTGAACCGA
>hit1_pert1_chr1:9774467-9774638_FOXJ3_8
AGGACCGGATCAACTTTTGGGGTTAACCAGGTGGCAGGTGGATTTAGCCAGGAAAAGGGTGGTTTGCTCACCCCTGGTCTATGTTAATTGATATGTTTATTAGGGGTAGATTCTTTAGTTTTTTAATGGAAATGGGCTTGACCCACACCTGCTGCTCTGTATCTTGGGGTTTTCCCCTCACTTAATCATTGCGTGAACCGA
>hit1_pert1_chr1:9774467-9774638_FOXP4_M3284_1.02
AGGACCGGATCAACTTTTGGGGTTAACCAGGTGGCAGGTGGATTTAGCCAGGAAAAGGGTGGTTTGCTCACCCCTGGTCTATGTTAATTGATATGTTTATTAGGGGACTAAAGAATCTACAAATGATGGAAATGGGCTTGACCCACACCTGCTGCTCTGTATCTTGGGGTTTTCCCCTCACTTAATCATTGCGTGAACCGA
>hit1_pert1_chr1:9774467-9774638_RELA_M4497_1.02
AGGACCGGATCAACTTTTGGGGTTAACCAGGTGGCAGGTGGATTTAGCCAGGAAAAGGGTGGTTTGCTCACCCCTGGTCTATGTTAATTGATATGTTTATTAGGGGTTTTTTTGTTTGTTTTTTAATGGAAATGGGCTTGACCCACACCTGCTGCTCTGTATCTTACTAAAGAATCCTCACTTAATCATTGCGTGAACCGA
>hit1_pert1_chr1:27933863-27934034_BCL6_M6136_1.02
AGGACCGGATCAACTGCTCTGTTAGCCCTCCTCCTGGGCCAGCCCCTTTCCCCTCCCCCGTGCAAGTCCTCCCACATTCCTCTAGGCCACAGGAAACCCCAGCTGCAGCCCAGACTTCAAACAGCTCCTCCCTCACTAAAGAATCTACAAATGATCTCTCAAATAGGCCAGAGGGCAAAGGTCAGCCATTGCGTGAACCGA
>hit1_pert1_chr1:27933863-27934034_KLF15_M6321_1.02
AGGACCGGATCAACTGCTCTGTTAGCCCTCCTCCTGGGCCAGCCCCTTTCCCCTCCCCCGTGCAAGTCCTCCCACATTCCTCTAGGCCACAGGAAACCCCAGCTGCAGCCCAGACTTCAAACAGCTCCTCCCTCTGGGACTAAAGAATCTACAAAAGAGGCCAGAGGCCAGAGGGCAAAGGTCAGCCATTGCGTGAACCGA
>hit2diff_1_pert1_chr1:27933863-27934034_NR2F2_M5676_1.02
AGGACCGGATCAACTGCTCTGTTAGCCCTCCTCCTGGGCCAGCCCCTTTCCCCTCCCCCGTGCAAGTCCTCCCACATTCCTCTAGGCCACAGGAAACCCCAGCTGCAGCCCAGACTTCAAACAGCTCCTCCCTCTGGGGCAGGGGGTGTGGGAGGAGAGGCCATGTAGATTCTTTAGTAGGTCAGCCATTGCGTGAACCGA
>hit2diff_2_pert1_chr1:27933863-27934034_NR2F2_M5676_1.02
AGGACCGGATCAACTGCTCTGTTAGCCCTCCTCCTGGGCCAGCCCCTTTCCCCTCCCCCGTGCAAGTCCTCCCACATTCCTCTAGGCCACAGGAAACCCCAGCTGCAGCCCAGACTTCAAACAGCTCCTCCCTCTGGGGCAGGGGGTGTGGGAGGAGAGGCCAGAGGCCATGTAGATTCTTTAGTCCATTGCGTGAACCGA
>hit2diff_pert1_chr1:27933863-27934034_NR2F2_M5676_1.02
AGGACCGGATCAACTGCTCTGTTAGCCCTCCTCCTGGGCCAGCCCCTTTCCCCTCCCCCGTGCAAGTCCTCCCACATTCCTCTAGGCCACAGGAAACCCCAGCTGCAGCCCAGACTTCAAACAGCTCCTCCCTCTGGGGCAGGGGGTGTGGGAGGAGAGGCCATGTAGATTGTAGATTCTTTAGTCCATTGCGTGAACCGA
>hit1_pert1_chr1:27933863-27934034_SCXA_M4850_1.02
AGGACCGGATCAACTGCTCTGTTAGCCCTCCTCCTGGGCCAGCCCCTTTCCCCTCCCCCGTGCAAGTCCTCCCACATTCCTCTAGGCCACAGGAAACCATCATTTGTAGATTCTTTAGTAACAGCTCCTCCCTCTGGGGCAGGGGGTGTGGGAGGAGAGGCCAGAGGCCAGAGGGCAAAGGTCAGCCATTGCGTGAACCGA
>hit1_pert1_chr1:27933863-27934034_SP8_1
AGGACCGGATCAACTGCTCTGTTAGCCCTCCTCCTGGGCCAGCCCCTTTCCCCTCCCCCGTGCAAGTCCTCCCACATTCCTCTAGGCCACAGGAAACCCCAGCTGCAGCCCAGACTTCAAACAGCTCCTCCCTCTGGGGCAGATTCTTTAGTAGGAGAGGCCAGAGGCCAGAGGGCAAAGGTCAGCCATTGCGTGAACCGA
>hit1_pert1_chr1:27933863-27934034_TCF4_M4849_1.02
AGGACCGGATCAACTGCTCTGTTAGCCCTCCTCCTGGGCCAGCCCCTTTCCCCTCCCCCGTGCAAGTCCTCCCACATTCCTCTAGGCCACAGGAAACCATCATTTGTAGATTCTTTAGTAACAGCTCCTCCCTCTGGGGCAGGGGGTGTGGGAGGAGAGGCCAGAGGCCAGAGGGCAAAGGTCAGCCATTGCGTGAACCGA
>hit1_pert1_chr1:27933863-27934034_TEAD4_1
AGGACCGGATCAACTGCTCTGTTAGCCCTCCTCCTGGGCCAGCCCCTTTCCCCTCCCCCGTGCAAGTCCTCCACTAAAGAATTAGGCCACAGGAAACCCCAGCTGCAGCCCAGACTTCAAACAGCTCCTCCCTCTGGGGCAGGGGGTGTGGGAGGAGAGGCCAGAGGCCAGAGGGCAAAGGTCAGCCATTGCGTGAACCGA
>hit2_pert1_chr1:64984555-64984726_LHX2_3
AGGACCGGATCAACTCCTTTGTCTTTCTGTCAGGCTATTTACAACCTATTGTGTTCTAGAACCCCATAGATAAGGGCTTAGTGACTCCTTAGCTTGTGCCTTCCAACCTTAGTGGTTCTATCAATATCTTTGTGTCCCTCACAATACCTTGAATTTCCCTTCCACTAAAGAATCTACATTTGAGGTCATTGCGTGAACCGA
>hit2_pert1_chr1:64984555-64984726_LHX9_M5598_1.02
AGGACCGGATCAACTCCTTTGTCTTTCTGTCAGGCTATTTACAACCTATTGTGTTCTAGAACCCCATAGATAAGGGCTTAGTGACTCCTTAGCTTGTGCCTTCCAACCTTAGTGGTTCTATCAATATCTTTGTGTCCCTCACAATACCTTGAATTTCCCTTCCACTAAAGAATCTACATTTGAGGTCATTGCGTGAACCGA
>hit1_pert1_chr1:64984555-64984726_POU3F1_2
AGGACCGGATCAACTCCTTTGTCTTTCTGTCAGGCTATTTACAACCTATTGTGTTCTAGAACCCCATAGATAAGGGCTTAGTGACTCCTTAGCTTGTGCCTTCCAACCTTAGTGGTTCTATCAATATCTTTGTGTCCCTCACAATACCTTGAATTTCCCTTCCTCAACTAAAGAATCTTTTGAGGTCATTGCGTGAACCGA
>hit1_pert1_chr1:95057997-95058168_SP8_1
AGGACCGGATCAACTCTGAAATAATCAACTTCATGAAAAGAGTGGGCAAGAGCCCCAGATTGTAGCTCCCATCCACTAAAGAATCTGCCCCACATCTCATAGCTCTTCTTTCATCTCGGCAACAATTACCATCTGAGAAAGGGCTCCAATTTACCTCCTTTAGAATAAAACCGCCTTCAAGAAAAACATTGCGTGAACCGA
>hit1_pert1_chr1:95057997-95058168_ZNF219_M6553_1.02
AGGACCGGATCAACTCTGAAATAATCAACTTCATGAAAAGAGTGGGCAAGAGCCCCAGATTGTAGCTCCCAAGATTCTTTAGTCCAGCCCCACATCTCATAGCTCTTCTTTCATCTCGGCAACAATTACCATCTGAGAAAGGGCTCCAATTTACCTCCTTTAGAATAAAACCGCCTTCAAGAAAAACATTGCGTGAACCGA
>hit1_pert1_chr1:101200852-101201023_FOXB1_4
AGGACCGGATCAACTCCATCCTACTCTATTCTGGTGGACAGAGAAAGAGAGGAGCAGTATCCTCATTGGAGAAACTTCAGGGGCCCCTTAATCTCCTAAGCCCTCTTGTGAATGCACAGTAGGTAGGATCTGCTGATCTTATTGGACTAAAGAAAATACATCAGCCTTGGCTGATCAGTATCACACCATTGCGTGAACCGA
>hit1_pert1_chr1:101200852-101201023_FOXD1_M0757_1.02
AGGACCGGATCAACTCCATCCTACTCTATTCTGGTGGACAGAGAAAGAGAGGAGCAGTATCCTCATTGGAGAAACTTCAGGGGCCCCTTAATCTCCTAAGCCCTCTTGTGAATGCACAGTAGGTAGGATCTGCTGATCTTATTGACTAAAGAATAATACATCAGCCTTGGCTGATCAGTATCACACCATTGCGTGAACCGA
>hit1_pert1_chr1:101200852-101201023_KIAA0415_M0752_1.02
AGGACCGGATCAACTCCATCCTACTCTATTCTGGTGGACAGAGAAAGAGAGGAGCAGTATCCTCATTGGAGAAACTTCAGGGGCCCCTTAATCTCCTAAGCCCTCTTGTGAATGCACAGTAGGTAGGATCTGCTGATCTTATTGACTAAAGAATAATACATCAGCCTTGGCTGATCAGTATCACACCATTGCGTGAACCGA
>hit1_pert1_chr1:239977716-239977887_CTCFL_disc1
AGGACCGGATCAACTCCTGGGGCTGGAGATGAATGTAACATGCATTTCAGAGATGTCCAGAACTAAAGAATCCTCCCAGCCCTCACCACGGGAGGAAATGCACCTGTTTTCTTTCCTCTGTGGTAACTGTCATGCGTACCTGCCTGCACCTTTATCATTCAAGATGCCAATGAGATTGCCTTTAATCATTGCGTGAACCGA
>hit1_pert1_chr1:239977716-239977887_SOX1_M1605_1.02
AGGACCGGATCAACTCCTGGGGCTATTCTTTAGTGTAACATGCATTTCAGAGATGTCCAGAGCTCCCTCTGCCTCCCAGCCCTCACCACGGGAGGAAATGCACCTGTTTTCTTTCCTCTGTGGTAACTGTCATGCGTACCTGCCTGCACCTTTATCATTCAAGATGCCAATGAGATTGCCTTTAATCATTGCGTGAACCGA
>hit1_pert1_chr1:204972715-204972886_BCL6_M6136_1.02
AGGACCGGATCAACTCACTAAAGAATCTACAAATGATCTCTCAAATGAGAAAAGGATCAGTACCTTGCCCCCAGGGGATATCCTAATCAGATGCAGGTCATTAGATACACAGCATAGCGGAGGGGAAAAAACACACAGTGATTTACATGAACTTCTGAATGTTGACTTAAATATTCATTACTCCTCCATTGCGTGAACCGA
>hit1_pert1_chr1:204972715-204972886_GFI1B_M1870_1.02
AGGACCGGATCAACTCTAAGGGTAAGGGTGGGGAAAGAGATTAAGAGAGAAAAGGATCAGTACCTTGCCCCCAGGGGATATCCTAATCAGATGCAGGTCATTAGATACACAGCATAGCGGAGGGGAAAAAACACAACTAAAGAATCATGAACTTCTGAATGTTGACTTAAATATTCATTACTCCTCCATTGCGTGAACCGA
>hit1_pert1_chr1:204972715-204972886_GFI1_3
AGGACCGGATCAACTCTAAGGGTAAGGGTGGGGAAAGAGATTAAGAGAGAAAAGGATCAGTACCTTGCCCCCAGGGGATATCCTAATCAGATGCAGGTCATTAGATACACAGCATAGCGGAGGGGAAAAAACACAATTCTTTAGTCATGAACTTCTGAATGTTGACTTAAATATTCATTACTCCTCCATTGCGTGAACCGA
>hit1_pert1_chr10:17430252-17430423_REST_M4657_1.02
AGGACCGGATCAACTCTGGATTCCATTAACTTTAAGTGTAGATTCTTTAGTAGATCAGCCTGCTAGGGACACTCAATGGATGTGTCTCTTCCTCTAAGCAAATATCGTTAGTCTATTTACCCAGAGGCTCAGTGGAGAAACAGTTAAACCGGTTTACCTACCTTGGTTTCTTTATCCCCAGATCAACATTGCGTGAACCGA
>hit1_pert1_chr10:17430252-17430423_ZNF784_M5980_1.02
AGGACCGGATCAACTCTGGATTCCATTAACTTTAAGCAGGACCTCAGCCAGAGATCAGCCTGCTAGGGACACTCAATGGATGTGTCTCTTCCTCTAAGCAAATATCGTTAGTCTATTTACCCAGAGGCTCAGTGGAGAAACAGTTAAACCGGTATTCTTTAGTTGGTTTCTTTATCCCCAGATCAACATTGCGTGAACCGA
>hit1_pert1_chr10:47006149-47006320_ENSG00000250096_M5792_1.02
AGGACCGGATCAACTTGGTCCTGCACCCGCTGCCCTGGGTGCTCTGTCATCCCCATCCCCCATTTCTCTTTAATCTGTTCTTCTATTCTTTAGTCATGTTCTCTTTGTTCTGGGTTATTCAGAACCTGTCTGCCTCCCCACTGTCCATTGTACTTGTTCCTGCCTCCTCCTGCTTTGTGCCAAGGACATTGCGTGAACCGA
>hit1_pert1_chr10:47006149-47006320_ENSG00000250096_M5794_1.02
AGGACCGGATCAACTTGGTCCTGCACCCGCTGCCCTGGGTGCTCTGTCATCCCCATCCCCCATTTCTCTTTAATCTGTTCTTCTATTCTTTAGTCATGTTCTCTTTGTTCTGGGTTATTCAGAACCTGTCTGCCTCCCCACTGTCCATTGTACTTGTTCCTGCCTCCTCCTGCTTTGTGCCAAGGACATTGCGTGAACCGA
>hit1_pert1_chr10:47006149-47006320_REST_M4657_1.02
AGGACCGGATCAACTTGGTCCTGCACCCGACTAAAGAATCTACATGTCATCCCCATCCCCCATTTCTCTTTAATCTGTTCTTCTTTTGTGGTTTCATGTTCTCTTTGTTCTGGGTTATTCAGAACCTGTCTGCCTCCCCACTGTCCATTGTACTTGTTCCTGCCTCCTCCTGCTTTGTGCCAAGGACATTGCGTGAACCGA
>hit1_pert1_chr10:47006149-47006320_RUNX3_2
AGGACCGGATCAACTTGGTCCTGCACCCGCTGCCCTGGGTGCTCTGTCATCCCCATCCCCCATTTCTCTTTAATCTGTTCTTCTATTCTTTAGTCATGTTCTCTTTGTTCTGGGTTATTCAGAACCTGTCTGCCTCCCCACTGTCCATTGTACTTGTTCCTGCCTCCTCCTGCTTTGTGCCAAGGACATTGCGTGAACCGA
>hit1_pert1_chr10:47006149-47006320_SIN3A_disc3
AGGACCGGATCAACTTGGTCCTGCACCCGCTGCCCTGGGTGCTCTGTCATCCCCATCCCCCATTTCTCTTTAATCTGTTCTTCTTTTGTGGTTTCATGTTCTCTTTGTTCTGGGTTATTCAGAACCTGTCTGCCTCCCCAGATTCTTTAGTACTTGTTCCTGCCTCCTCCTGCTTTGTGCCAAGGACATTGCGTGAACCGA
>hit1_pert1_chr10:47006149-47006320_STAT_disc6
AGGACCGGATCAACTTGGTCCTGCACCCGCTGCCCTGGGTGCTCTGTCATCCCCATCCCCCATTTCTCTTTAATCTGTTCTTCTTTTGTGGTTTCATGTTCTCTTTGTTCTGGGTTATTCAGAACCTGTCTGCCTCCCCACTGTCCATTGTACTTGTTCTTTAGTCCTCCTGCTTTGTGCCAAGGACATTGCGTGAACCGA
>hit1_pert1_chr10:47006149-47006320_ZIC5_M2259_1.02
AGGACCGGATCAACTTGGTCCTGCACCCGCTGCCCTGGGTGCTCTGTCATCCCCATCCCCCATTTCTCTTTAATCTGTTCTTCTTTTGTGGTTTCATGTTCTCTTTGTTCTGGGTTATTCAGAACCTGTCTAGATTCTTTAGTTCCATTGTACTTGTTCCTGCCTCCTCCTGCTTTGTGCCAAGGACATTGCGTGAACCGA
>hit1_pert1_chr10:49482891-49483062_ARID3B_M0100_1.02
AGGACCGGATCAACTGTGAGAGAGCCAGGAAGAGCTCAAGTGGATTAGGTGCCACTGAAGGCAATGGGATTGCTGCTCAGCAGGGCTTTTACGCTGATGTCTCTTTATCTCCTGGCCTTCTTTAGTGAAAGAGCTCTGCAAGGAACTGGGGGCAGCCCCAGAGCAGAGGCTTAGTGTCATCAACTCCATTGCGTGAACCGA
>hit1_pert1_chr10:49482891-49483062_NKX2-4_1
AGGACCGGATCAACTGTGAGAGAGCCAGGAATTGTAGATTCTTTAGTGGTGCCACTGAAGGCAATGGGATTGCTGCTCAGCAGGGCTTTTACGCTGATGTCTCTTTATCTCCTGGCCCAATCAAAAGAAAGAGCTCTGCAAGGAACTGGGGGCAGCCCCAGAGCAGAGGCTTAGTGTCATCAACTCCATTGCGTGAACCGA
>hit1_pert1_chr10:54212380-54212551_FOXD1_M0757_1.02
AGGACCGGATCAACTACAATTCTTTGATCTCAGCGAGGTGCTAATTTGTAAGATTTTTGAGCTGTTTGGGCCTTAGGAAGCAGGGATCAGTACTAAAGAATTGGCATTTATCTGGCAGCCTATTACTGACACATTACTATCTCAGTACTTATTCATTTACACTGGTGTTTGAAGACAGGACTATGTCATTGCGTGAACCGA
>hit1_pert1_chr10:54212380-54212551_KIAA0415_M0752_1.02
AGGACCGGATCAACTACAATTCTTTGATCTCAGCGAGGTGCTAATTTGTAAGATTTTTGAGCTGTTTGGGCCTTAGGAAGCAGGGATCAGTACTAAAGAATTGGCATTTATCTGGCAGCCTATTACTGACACATTACTATCTCAGTACTTATTCATTTACACTGGTGTTTGAAGACAGGACTATGTCATTGCGTGAACCGA
>hit1_pert1_chr10:54212380-54212551_TCF7L2_M5596_1.02
AGGACCGGATCAACTACACTAAAGAATCTACAGCGAGGTGCTAATTTGTAAGATTTTTGAGCTGTTTGGGCCTTAGGAAGCAGGGATCAGTACGTAAACAATGGCATTTATCTGGCAGCCTATTACTGACACATTACTATCTCAGTACTTATTCATTTACACTGGTGTTTGAAGACAGGACTATGTCATTGCGTGAACCGA
>hit1_pert1_chr10:54212380-54212551_TCF7L2_known7
AGGACCGGATCAACTACTGTAGATTCTTTAGTGCGAGGTGCTAATTTGTAAGATTTTTGAGCTGTTTGGGCCTTAGGAAGCAGGGATCAGTACGTAAACAATGGCATTTATCTGGCAGCCTATTACTGACACATTACTATCTCAGTACTTATTCATTTACACTGGTGTTTGAAGACAGGACTATGTCATTGCGTGAACCGA
>Overexpressed_hit1_pert1_chr10:54212380-54212551_SOX1_M5824_1.02
AGGACCGGATCAACTACAATTCTTTGATCTCAGCGAGGTGCTAATTTGTAAGATTTTTGAGCTGTTTGGGCCTTAGGAAGCAGGGATCAGTACGTTTTGTAGATTCTTTAGTTGGCAGCCTATTACTGACACATTACTATCTCAGTACTTATTCATTTACACTGGTGTTTGAAGACAGGACTATGTCATTGCGTGAACCGA
>Overexpressed_hit1_pert1_chr10:54212380-54212551_SOX1_M5831_1.02
AGGACCGGATCAACTACAATTCTTTGATCTCAGCGAGGTGCTAATTTGTAAGATTTTTGAGCTGTTTGGGCCTTAGGAAGCAGGGATCAGTACGTACTAAAGAATCTACAAATGGCAGCCTATTACTGACACATTACTATCTCAGTACTTATTCATTTACACTGGTGTTTGAAGACAGGACTATGTCATTGCGTGAACCGA
>hit1_pert1_chr10:73368864-73369035_BHLHE40_disc2
AGGACCGGATCAACTAGGGGCGATGCTGCAGGTGGGGCAGGGGGCGTGAAGGGGGGTAGCCTTCCAGCCTGGAGGAAGAAAGAGGTAGGGGGATAAGCCTAAGCTCCCCCTGCCCCACATGGCTCGAAGAGAGAGAACTGCCCCGCCCCAACATCAGACCTTCTACCCCTTTGTAGATTCTTTAGTCATTGCGTGAACCGA
>hit2diff_1_pert1_chr10:73368864-73369035_CTCFL_disc1
AGGACCGGATCAACTAGGGGCGATGCTGCAGGTGGGGATTCTTTAGTGAAGGGGGGTAGCCTTCCAGCCTGGAGGAAGAAAGAGGTAGGGGGATAAGCCTAAGCTCCCCCTGCCCCACATGGCTCGAAGAGAGAGAACTGCCCCGCCCCAACATCAGACCTTCTACCCCCTGCTGCAGCCCCTCCCCATTGCGTGAACCGA
>hit2diff_2_pert1_chr10:73368864-73369035_CTCFL_disc1
AGGACCGGATCAACTAGGGGCGATGCTGCAGGTGGGGCAGGGGGCGTGAAGGGGGGTAGCCTTCCAGCCTGGAGGAAGAAAGAGGTAGGGGGATAAGCCTAAACTAAAGAATCCCCACATGGCTCGAAGAGAGAGAACTGCCCCGCCCCAACATCAGACCTTCTACCCCCTGCTGCAGCCCCTCCCCATTGCGTGAACCGA
>hit2diff_pert1_chr10:73368864-73369035_CTCFL_disc1
AGGACCGGATCAACTAGGGGCGATGCTGCAGGTGGGGATTCTTTAGTGAAGGGGGGTAGCCTTCCAGCCTGGAGGAAGAAAGAGGTAGGGGGATAAGCCTAAACTAAAGAATCCCCACATGGCTCGAAGAGAGAGAACTGCCCCGCCCCAACATCAGACCTTCTACCCCCTGCTGCAGCCCCTCCCCATTGCGTGAACCGA
>hit1_pert1_chr10:73368864-73369035_PTEN_1
AGGACCGGATCAACTAGGGGCGATTAGATTCTTTAGTCAGGGGGCGTGAAGGGGGGTAGCCTTCCAGCCTGGAGGAAGAAAGAGGTAGGGGGATAAGCCTAAGCTCCCCCTGCCCCACATGGCTCGAAGAGAGAGAACTGCCCCGCCCCAACATCAGACCTTCTACCCCCTGCTGCAGCCCCTCCCCATTGCGTGAACCGA
>hit1_pert1_chr10:73368864-73369035_ZIC5_M2259_1.02
AGGACCGGATCAACTAGGGGCGATGCTGCAGGTGGGGCAGGGGGCGTGAAGGGGGGTAGCCTTCCAGCCTGGAGGAAGAAAGAGGTAGGGGGATAAGCCTAAGCTCCCCCTGCCCCACATGGCTCGAAGAGAGAGAACTGCCCCGCCCCAACATCAGACCTTCAGATTCTTTAGTCAGCCCCTCCCCATTGCGTGAACCGA
>hit1_pert1_chr10:78874276-78874447_FOXB1_4
AGGACCGGATCAACTTCACATAAACTCTTGAAACTGCCATGCCAGCTAAACCTATTTACTATAGCTATTCTTTAGTCTATTTACTCAACTTGAAAGCCCTTCCCATCTAGTCAAATTTCCCCATTCTTCAAAGCCCAGTTCAATCCCTACTGCTTCCTTAAAGTCGTTCCATCCATCTGCAAGACACATTGCGTGAACCGA
>hit1_pert1_chr10:78874276-78874447_FOXD1_M0757_1.02
AGGACCGGATCAACTTCACATAAACTCTTGAAACTGCCATGCCAGCTAAACCTATTTACTATAGCTAATTCTTTAGTTATTTACTCAACTTGAAAGCCCTTCCCATCTAGTCAAATTTCCCCATTCTTCAAAGCCCAGTTCAATCCCTACTGCTTCCTTAAAGTCGTTCCATCCATCTGCAAGACACATTGCGTGAACCGA
>hit1_pert1_chr10:78874276-78874447_KIAA0415_M0752_1.02
AGGACCGGATCAACTTCACATAAACTCTTGAAACTGCCATGCCAGCTAAACCTATTTACTATAGCTAATTCTTTAGTTATTTACTCAACTTGAAAGCCCTTCCCATCTAGTCAAATTTCCCCATTCTTCAAAGCCCAGTTCAATCCCTACTGCTTCCTTAAAGTCGTTCCATCCATCTGCAAGACACATTGCGTGAACCGA
>hit1_pert1_chr10:78874276-78874447_SOX5_1
AGGACCGGATCAACTTCACATAAACTCTTGAAACTGCCATGCCAGCTAAACCTATTTACTATAGATTCTTTAGTCACTATTTACTCAACTTGAAAGCCCTTCCCATCTAGTCAAATTTCCCCATTCTTCAAAGCCCAGTTCAATCCCTACTGCTTCCTTAAAGTCGTTCCATCCATCTGCAAGACACATTGCGTGAACCGA
>hit1_pert1_chr10:78874276-78874447_SRY_6
AGGACCGGATCAACTTCACATAAACTCTTGAAACTGCCATGCCAGCTAAACCTATTACTAAAGAATCTACAATACACTATTTACTCAACTTGAAAGCCCTTCCCATCTAGTCAAATTTCCCCATTCTTCAAAGCCCAGTTCAATCCCTACTGCTTCCTTAAAGTCGTTCCATCCATCTGCAAGACACATTGCGTGAACCGA
>hit1_pert1_chr10:78874276-78874447_SRY_M5870_1.02
AGGACCGGATCAACTTCACATAAACTCTTGAAACTGCCATGCCAGCTAAACCTATTACTAAAGAATCTACAATACACTATTTACTCAACTTGAAAGCCCTTCCCATCTAGTCAAATTTCCCCATTCTTCAAAGCCCAGTTCAATCCCTACTGCTTCCTTAAAGTCGTTCCATCCATCTGCAAGACACATTGCGTGAACCGA
>hit1_pert1_chr10:99097104-99097275_CDC5L_1
AGGACCGGATCAACTCCAGCGAGTCCCCCCTGGGGAGACTAAAGAATCTTAATGTTGAAGATCCCCCCCATGCAGCCCACTAGGTGAAACGTACCCTGAGGGTATTACTTCTGTGCACTTGCCAGGTTTCTTAAATTCTGCCTCAGGTCTACCCTGACCTGGGATTGTGTAGGGCTTTACTGAAGTCATTGCGTGAACCGA
>hit2_pert1_chr10:99097104-99097275_ZIC2_2
AGGACCGGATCAACTCCAGCGAGACTAAAGAATCTACAATTTAACATAATAATGTTGAAGATCCCCCCCATGCAGCCCACTAGGTGAAACGTACCCTGAGGGTATTACTTCTGTGCACTTGCCAGGTTTCTTAAATTCTGCCTCAGGTCTACCCTGACCTGGGATTGTGTAGGGCTTTACTGAAGTCATTGCGTGAACCGA
>Overexpressed_hit1_pert1_chr10:99097104-99097275_PAX6_2
AGGACCGGATCAACTCCAGCGAGTCCCCCCTGGGGAGCATTTAACATAATAATGTTGAAGATCCCCCCCATGCAGCCCACTAGGTGAAACGTACCCTGAGGGTATTACTTCTGTGCACTTGCCAGGTTTCTTAAATTCTGCCTCAGGTCTACCACTAAAGAATCTACTGTAGGGCTTTACTGAAGTCATTGCGTGAACCGA
>hit1_pert1_chr10:102576599-102576770_NKX2-5_M1052_1.02
AGGACCGGATCAACTAGGAAATCCTGCAGGGCTCGGAGAACAGCCTAATGCTGCAGAGGCATTCTTTAGTGTTTTCCTTGGGATTAGGGTTTCACTTACACAGAGCGCCTGAAAAACACTGCGCTTTTGGAAGGATTAGAGCTGACAATTCAGTGCTCTCAGAGAACAAAATAAAGCCAGAGAGGACATTGCGTGAACCGA
>hit1_pert1_chr10:102576599-102576770_NKX3-1_6
AGGACCGGATCAACTAGGAAATCCTGCAGGGCTCGGAGAACAGCCTAATGCTGCAGAGGCTTCTTTAGTCGTTTTCCTTGGGATTAGGGTTTCACTTACACAGAGCGCCTGAAAAACACTGCGCTTTTGGAAGGATTAGAGCTGACAATTCAGTGCTCTCAGAGAACAAAATAAAGCCAGAGAGGACATTGCGTGAACCGA
>hit1_pert1_chr10:102576599-102576770_NKX3-2_3
AGGACCGGATCAACTAGGAAATCCTGCAGGGCTCGGAGAACAGCCTAATGCTGCAGAGGCTTCTTTAGTCGTTTTCCTTGGGATTAGGGTTTCACTTACACAGAGCGCCTGAAAAACACTGCGCTTTTGGAAGGATTAGAGCTGACAATTCAGTGCTCTCAGAGAACAAAATAAAGCCAGAGAGGACATTGCGTGAACCGA
>hit1_pert1_chr10:102576599-102576770_OTP_M3694_1.02
AGGACCGGATCAACTAGGAAATCCTGCAGGGCTCGGAGAACAGCCTAATGCTGCAGAGGCTTAAGTGGCCGTTTTCCTTGGGATTAGGGTTTCACTTACACAGAGCGCCTGAAAAACACTGCGCTTTTGACTAAAGAATCTCTGACAATTCAGTGCTCTCAGAGAACAAAATAAAGCCAGAGAGGACATTGCGTGAACCGA
>hit1_pert1_chr10:102576599-102576770_PITX2_M5720_1.02
AGGACCGGATCAACTAGGAAATCCTGCAGGGCTCGGAGAACAGCCTAATGCTGCAGAGGCTTAAGTGGCCGTTTTCCTTTTCTTTAGTGTTTCACTTACACAGAGCGCCTGAAAAACACTGCGCTTTTGGAAGGATTAGAGCTGACAATTCAGTGCTCTCAGAGAACAAAATAAAGCCAGAGAGGACATTGCGTGAACCGA
>hit1_pert1_chr10:105564784-105564955_GBX2_5
AGGACCGGATCAACTGCCCCTGGAGAGAGGGCTGCATTCGCCTGCAGGACATTAGACATCAGCCTTTCTCCGGAACCAACCAAGCGGAGCCCAGGGGAAGGGCTTAACTGAGGCTTAACACACATCCTCCATCCCACTACTAAAGAATCTTCCCTTCACCTCCCAGAGAGAATCAATCACAGGCTCCATTGCGTGAACCGA
>hit1_pert1_chr10:105564784-105564955_GBX2_M6021_1.02
AGGACCGGATCAACTGCCCCTGGAGAGAGGGCTGCATTCGCCTGCAGGACATTAGACATCAGCCTTTCTCCGGAACCAACCAAGCGGAGCCCAGGGGAAGGGCTTAACTGAGGCTTAACACACATCCTCCATCCCACTATTCTTTAGTCTTCCCTTCACCTCCCAGAGAGAATCAATCACAGGCTCCATTGCGTGAACCGA
>hit1_pert1_chr10:125242721-125242892_HNF4_disc3
AGGACCGGATCAACTAAGATTTGGGGCAGCAACAAAGGCTCCTTTGATTTCTGTTAATTAACTATTCTTTAGTCTGGGGGTCTGGAGTGGCTTGTGTTTGACACACAAAGAATCCGGGGCAAGGATGATACCCACAACAGGGTGTCTGCACTGGAAAGGGCTCCGTGTATTTACCTGTAGGGCAATCATTGCGTGAACCGA
>hit1_pert1_chr10:125242721-125242892_LHX5_1
AGGACCGGATCAACTAAGATTTGGGGCAGCAACAAAGGCTCCTTTGATTACTAAAGAATCTACAAATTGGACTCTGGGGGTCTGGAGTGGCTTGTGTTTGACACACAAAGAATCCGGGGCAAGGATGATACCCACAACAGGGTGTCTGCACTGGAAAGGGCTCCGTGTATTTACCTGTAGGGCAATCATTGCGTGAACCGA
>hit1_pert1_chr10:125242721-125242892_ZIC3_4
AGGACCGGATCAACTAAGATTTGGGGCAGCAACAAAGGCTCCTTTGATTTCTGTTAATTAACTACTTTGGACTCTGGGGGTCTGGAGTGGCTTGTGTTTGACACACAAAGAATCCGGGGCAAGGATGATACTGTAGATTCTTTAGTTGCACTGGAAAGGGCTCCGTGTATTTACCTGTAGGGCAATCATTGCGTGAACCGA
>hit1_pert1_chr11:6325010-6325181_BX088580.2_M6121_1.02
AGGACCGGATCAACTACAGTGACTTGGCTGTACAGGTGCCCACTAAAGAATCTACATGTTCGTGAGAGGCATGACTCTTAAGCCGACATGAGTCTCTGTGACTTTAAATCCTCCTTGTTCCTTTCAGACAAACTGCTGACAAGCCTGGTCAGCATGCACTGACCTGAATGCCCTTTTCTACATCATCATTGCGTGAACCGA
>hit1_pert1_chr11:6325010-6325181_TP73_M6117_1.02
AGGACCGGATCAACTACAGTGACTTGGCTGTACAGGTGCCCTTTGCATAACAATGATGTTCGTGAGAGGCATGACTCTTAAGCCGACATGAGTCTCTGTGACTTTAAATCCTCCTTGTTCCTTTCAGACAAACTGCTGACAAGCCTGGTCATGTAGATTCTTTAGTAATGCCCTTTTCTACATCATCATTGCGTGAACCGA
>hit1_pert1_chr11:6325010-6325181_ZEB1_M2954_1.02
AGGACCGGATCAACTACAGTGACTTGGCTGATTCTTTAGTCTTTGCATAACAATGATGTTCGTGAGAGGCATGACTCTTAAGCCGACATGAGTCTCTGTGACTTTAAATCCTCCTTGTTCCTTTCAGACAAACTGCTGACAAGCCTGGTCAGCATGCACTGACCTGAATGCCCTTTTCTACATCATCATTGCGTGAACCGA
>Overexpressed_hit1_pert1_chr11:6325010-6325181_SOX1_M3910_1.02
AGGACCGGATCAACTACAGTGACTTGGCTGTACAGGTGCCCTTTTGTAGATTCTTTAGTTCGTGAGAGGCATGACTCTTAAGCCGACATGAGTCTCTGTGACTTTAAATCCTCCTTGTTCCTTTCAGACAAACTGCTGACAAGCCTGGTCAGCATGCACTGACCTGAATGCCCTTTTCTACATCATCATTGCGTGAACCGA
>Overexpressed_hit1_pert1_chr11:6325010-6325181_SOX1_M6129_1.02
AGGACCGGATCAACTACAGTGACTTGGCTGTACAGGTGCCCACTAAAGAATCTACATGTTCGTGAGAGGCATGACTCTTAAGCCGACATGAGTCTCTGTGACTTTAAATCCTCCTTGTTCCTTTCAGACAAACTGCTGACAAGCCTGGTCAGCATGCACTGACCTGAATGCCCTTTTCTACATCATCATTGCGTGAACCGA
>Overexpressed_hit1_pert1_chr11:6325010-6325181_SOX1_M6134_1.02
AGGACCGGATCAACTACAGTGACTTGGCTGTACAGGTGCCCACTAAAGAATCTACATGTTCGTGAGAGGCATGACTCTTAAGCCGACATGAGTCTCTGTGACTTTAAATCCTCCTTGTTCCTTTCAGACAAACTGCTGACAAGCCTGGTCAGCATGCACTGACCTGAATGCCCTTTTCTACATCATCATTGCGTGAACCGA
>Overexpressed_hit1_pert1_chr11:6325010-6325181_SOX1_M6475_1.02
AGGACCGGATCAACTACAGTGACTTGGCTGTACAGGTGCCACTAAAGAATCTACAATGTTCGTGAGAGGCATGACTCTTAAGCCGACATGAGTCTCTGTGACTTTAAATCCTCCTTGTTCCTTTCAGACAAACTGCTGACAAGCCTGGTCAGCATGCACTGACCTGAATGCCCTTTTCTACATCATCATTGCGTGAACCGA
>hit1_pert1_chr11:13119680-13119851_FOSL1_M2279_1.02
AGGACCGGATCAACTCCTTCAGCTTTGGCATCCCGTCCCTTGAATCACAGTCATTGTCTGGCTCTAATGCAAACACTGGCTCCATTGTGATTCTGCAGGGGCACAGCCCCACATGCACTGCTTTCTACCCGCCTGGGGCTTCTTGAGCTTATCCCATTGAGCACTAAAGAATCCAGTCAGCCAGAACATTGCGTGAACCGA
>hit1_pert1_chr11:13119680-13119851_SOX7_4
AGGACCGGATCAACTCCTTCAGCTTTGGCATCCCGTCCACTAAAGAATCTACAAAGTCTGGCTCTAATGCAAACACTGGCTCCATTGTGATTCTGCAGGGGCACAGCCCCACATGCACTGCTTTCTACCCGCCTGGGGCTTCTTGAGCTTATCCCATTGAGCTGTGACTCAGGCAGTCAGCCAGAACATTGCGTGAACCGA
>hit1_pert1_chr11:13119680-13119851_SOX7_M5837_1.02
AGGACCGGATCAACTCCTTCAGCTTTGGCATCCCGTCCACTAAAGAATCTACAAAGTCTGGCTCTAATGCAAACACTGGCTCCATTGTGATTCTGCAGGGGCACAGCCCCACATGCACTGCTTTCTACCCGCCTGGGGCTTCTTGAGCTTATCCCATTGAGCTGTGACTCAGGCAGTCAGCCAGAACATTGCGTGAACCGA
>Overexpressed_hit1_pert1_chr11:13119680-13119851_PAX6_M3728_1.02
AGGACCGGATCAACTCCTTCAGCTTTGGCATCCCGTCCCTTGAATCACAGTCATTGTCTGGCTCTAATGCAAACACTGGCTCCATTGTGATTCTGCAGGGGCACAGCCCCACATGCACTGCTTTCTACCCGCCTGGGGCTTCTTGAGCTTATCCCATACTAAAGAATCTAAGGCAGTCAGCCAGAACATTGCGTGAACCGA
>Overexpressed_hit1_pert1_chr11:13119680-13119851_SOX1_3
AGGACCGGATCAACTCCTTCAGCTTTGGCATCCCGTCCCACTAAAGAATCTACATGTCTGGCTCTAATGCAAACACTGGCTCCATTGTGATTCTGCAGGGGCACAGCCCCACATGCACTGCTTTCTACCCGCCTGGGGCTTCTTGAGCTTATCCCATTGAGCTGTGACTCAGGCAGTCAGCCAGAACATTGCGTGAACCGA
>Overexpressed_hit1_pert1_chr11:13119680-13119851_SOX1_M3910_1.02
AGGACCGGATCAACTCCTTCAGCTTTGGCATCCCGTCCCTTGAATCACAGTCATTGTCTGGCTCTAATGCAAACACTGACTAAAGAATCTACATGCAGGGGCACAGCCCCACATGCACTGCTTTCTACCCGCCTGGGGCTTCTTGAGCTTATCCCATTGAGCTGTGACTCAGGCAGTCAGCCAGAACATTGCGTGAACCGA
>Overexpressed_hit1_pert1_chr11:13119680-13119851_SOX1_M5816_1.02
AGGACCGGATCAACTCCTTCAGCTTTGGCATCCCGTCCCACTAAAGAATCTACATGTCTGGCTCTAATGCAAACACTGGCTCCATTGTGATTCTGCAGGGGCACAGCCCCACATGCACTGCTTTCTACCCGCCTGGGGCTTCTTGAGCTTATCCCATTGAGCTGTGACTCAGGCAGTCAGCCAGAACATTGCGTGAACCGA
>Overexpressed_hit1_pert1_chr11:13119680-13119851_SOX1_M5833_1.02
AGGACCGGATCAACTCCTTCAGCTTTGGCATCCCGTCCCACTAAAGAATCTACATGTCTGGCTCTAATGCAAACACTGGCTCCATTGTGATTCTGCAGGGGCACAGCCCCACATGCACTGCTTTCTACCCGCCTGGGGCTTCTTGAGCTTATCCCATTGAGCTGTGACTCAGGCAGTCAGCCAGAACATTGCGTGAACCGA
>Overexpressed_hit1_pert1_chr11:13119680-13119851_SOX1_M6088_1.02
AGGACCGGATCAACTCCTTCAGCTTTGGCATCCCGTCCCACTAAAGAATCTACATGTCTGGCTCTAATGCAAACACTGGCTCCATTGTGATTCTGCAGGGGCACAGCCCCACATGCACTGCTTTCTACCCGCCTGGGGCTTCTTGAGCTTATCCCATTGAGCTGTGACTCAGGCAGTCAGCCAGAACATTGCGTGAACCGA
>hit1_pert1_chr11:13123770-13123941_NKX2-5_M1052_1.02
AGGACCGGATCAACTTGTCTAAAAGTGTCCATTTGCATCTCTGTGGCCTTCTTGCCTGGGTGACACTAAAGAATTTAGGCATTTGCCCAGTGTGAGATCAGAGTCCCTCATTTACATTTCCCCACAATAGTGAATGGCTTACAGGCTGTTCAAATACAGTTTCTAAACAGTGAATAATTCAGCCAGCATTGCGTGAACCGA
>hit1_pert1_chr11:13123770-13123941_NKX2-5_M3634_1.02
AGGACCGGATCAACTTGTCTAAAAGTGTCCATTTGCATCTCTGTGGCCTTCTTGCCTGGGTGACAACTAAAGAATTAGGCATTTGCCCAGTGTGAGATCAGAGTCCCTCATTTACATTTCCCCACAATAGTGAATGGCTTACAGGCTGTTCAAATACAGTTTCTAAACAGTGAATAATTCAGCCAGCATTGCGTGAACCGA
>hit1_pert1_chr1:244978972-244979143_MXI1_M4678_1.02
AGGACCGGATCAACTACAACTAAAGAATCTACATCAGGAAGTTACCCTCTGTGGTCTAAAAAGGGGAAGCATGAATAATCCACCCCTCGTTTAGCATATCATCAAGAAATAACAATGACAATGGGCAACCCGCAGCCCTCGCGGCTGCTCTCTCTCTGGAGTAGCCATTCTTTTATTCCTTTACTTCATTGCGTGAACCGA
>hit1_pert1_chr1:244978972-244979143_TRIM28_M3835_1.02
AGGACCGGATCAACTACAAATGCCACGGCAACATCAGGAAGTTACCCTCTGTGGTCTAAAAAGGGGAAGCATGAATAATCCACCCCTCGTTTAGCATATCATCAAGAAATAACAATGACAATGGGCAAACTAAAGAACTCGCGGCTGCTCTCTCTCTGGAGTAGCCATTCTTTTATTCCTTTACTTCATTGCGTGAACCGA
>Overexpressed_hit1_pert1_chr1:244978972-244979143_SOX1_M6475_1.02
AGGACCGGATCAACTACAAATGCCACGGCAACATCAGGAAGTTACCCTCTGTGGTCTAAAAAGGGGAAGCATGAATAATCCACCCCTCGTTTAGCATATCATCAAGAAACTAAAGAATCTACAAGCAACCCGCAGCCCTCGCGGCTGCTCTCTCTCTGGAGTAGCCATTCTTTTATTCCTTTACTTCATTGCGTGAACCGA
>hit1_pert1_chr11:35565151-35565322_DMRT1_M0630_1.02
AGGACCGGATCAACTCTTCTTTGTGGAGGCCTGGGGAGTTTCTTCAGACCCCCAGTAAGACATGTTTAATCCTAAACGGCTCCTGTTAAGAGTTCCTTCGTTATCTTGTCATGCTTCAAAGCCCAGGAAAAGCCTAGGCAAAACTCCTGGTGGGCTTATTCTTTAGTCCAGCCTTTGTATAGGGGCCATTGCGTGAACCGA
>hit1_pert1_chr11:35565151-35565322_DMRTC2_M0634_1.02
AGGACCGGATCAACTCTTCTTTGTGGAGGCCTGGGGAGTTTCTTCAGACCCCCAGTAAGACATGTTTAATCCTAAACGGCTCCTGTTAAGAGTTCCTTCGTTATCTTGTCATGCTTCAAAGCCCAGGAAAAGCCTAGGCAAAACTCCTGGTGGGCTTATTCTTTAGTCCAGCCTTTGTATAGGGGCCATTGCGTGAACCGA
>hit1_pert1_chr10:2243989-2244160_IRX2_2
AGGACCGGATCAACTATTTTCTGATGGGCAGTTGGTTGAAAGAGTGAAGCCCTGCTTAGAGAGTTAAAGTCAGCATAAAGAAATGCTTGAGTTAAGACAAGGGGGTGGGGGTGGTGGAAGCCCAGGCTAGATTCTTTAGTATGAAGCCTCCAGGTAACAGGCTTCAGAGAGAATAGAAGGTAAACACATTGCGTGAACCGA
>hit1_pert1_chr10:2243989-2244160_IRX3_M5581_1.02
AGGACCGGATCAACTATTTTCTGATGGGCAGTTGGTTGAAAGAGTGAAGCCCTGCTTAGAGAGTTAAAGTCAGCATAAAGAAATGCTTGAGTTAAGACAAGGGGGTGGGGGTGGTGGAAGCCCAGGCTACTAAAGAATCTATGAAGCCTCCAGGTAACAGGCTTCAGAGAGAATAGAAGGTAAACACATTGCGTGAACCGA
>hit1_pert1_chr10:2243989-2244160_SP8_1
AGGACCGGATCAACTATTTTCTGATGGGCAGTTGGTTGAAAGAGTGAAGCCCTGCTTAGAGAGTTAAAGTCAGCATAAAGAAATGCTTGAGTTAAGACAAGGGAGATTCTTTAGTGGAAGCCCAGGCTCTTGTCATGTAGATGAAGCCTCCAGGTAACAGGCTTCAGAGAGAATAGAAGGTAAACACATTGCGTGAACCGA
>hit1_pert1_chr10:2243989-2244160_ZIC2_1
AGGACCGGATCAACTATTTTCTGATGGGCAGTTGGTTGAAAGAGTGAAGCCCTGCTTAGAGAGTTAAAGTCAGCATAAAGAAATGCTTGAGTTAAGACAAGGGGGTGACTAAAGAAGAAGCCCAGGCTCTTGTCATGTAGATGAAGCCTCCAGGTAACAGGCTTCAGAGAGAATAGAAGGTAAACACATTGCGTGAACCGA
>Overexpressed_hit1_pert1_chr10:2243989-2244160_IRX3_M5582_1.02
AGGACCGGATCAACTATTTTCTGATGGGCAGTTGGTTGAAAGAGTGAAGCCCTGCTTAGAGAGTTAAAGTCAGCATAAAGAAATGCTTGAGTTAAGACAAGGGGGTGGGGGTGGTGGAAGCCCAGGCTACTAAAGAATCTATGAAGCCTCCAGGTAACAGGCTTCAGAGAGAATAGAAGGTAAACACATTGCGTGAACCGA
>hit1_pert1_chr11:130016427-130016598_MEIS2_4
AGGACCGGATCAACTCAGCCTTGACCTCTGGGGAATGTGGCCCTGCCCACCTTGCGGCCAGCCTCAGGTGCTGGTGCACTAAAGAATCTAGGTCCTCCTACCTGCCTGTCTGCTTTCAGTTGCAAATCAGAGCTCAGCAGCTGAGGTTTGAGCCAGGACATCAGATGCCCTGATCTCTGGTTTCTGCATTGCGTGAACCGA
>hit1_pert1_chr11:130016427-130016598_MEIS3_3
AGGACCGGATCAACTCAGCCTTGACCTCTGGGGAATGTGGCCCTGCCCACCTTGCGGCCAGCCTCAGGTGCTGGTGCACTAAAGAATCTAGGTCCTCCTACCTGCCTGTCTGCTTTCAGTTGCAAATCAGAGCTCAGCAGCTGAGGTTTGAGCCAGGACATCAGATGCCCTGATCTCTGGTTTCTGCATTGCGTGAACCGA
>Overexpressed_hit1_pert1_chr11:130016427-130016598_SOX1_M6134_1.02
AGGACCGGATCAACTCAGCCTTGACCTCTGGGGAATGTGGCCCTGCCCACCTTGCGGCCAGCCTCAGGTGCTGGTGCTGACAGGTGCGAAGGTCCTCCTACCTGCCTGTCTTGTAGATTCTTTAGTTCAGAGCTCAGCAGCTGAGGTTTGAGCCAGGACATCAGATGCCCTGATCTCTGGTTTCTGCATTGCGTGAACCGA
>hit1_pert1_chr12:59434711-59434882_FOXD1_M6017_1.02
AGGACCGGATCAACTACTGGCTTAGCACAGAACAAAATGGGAAGTGATTGTGTTTTCTTGAAGAGCTGTTTCTGAATGTGATGGCTTCCTTTGAAGCCCAGTCAAAGGGATGTTTTTATTTTAGATTCTTTAGTCTGAAATCCCACCAGTTTCCCTCACCTCCTACAAGACCTCACACCACAGCCTCATTGCGTGAACCGA
>hit1_pert1_chr12:59434711-59434882_FOXJ3_8
AGGACCGGATCAACTACTGGCTTAGCACAGAACAAAATGGGAAGTGATTGTGTTTTCTTGAAGAGCTGTTTCTGAATGTGATGGCTTCCTTTGAAGCCCAGTCAAAGGGATGTTTTTATTTTAGATTCTTTAGTCTGAAATCCCACCAGTTTCCCTCACCTCCTACAAGACCTCACACCACAGCCTCATTGCGTGAACCGA
>hit1_pert1_chr12:67197744-67197915_SRY_6
AGGACCGGATCAACTTTTTGCATTTAAGATTAAGGCTCCATTGTAGATTCTTTAGTAGCCCCAGCATGCGAGAAGGAACCGGAGGATGGAGAGAAGCGCTTACTTCGAAAATGCTCTGAAGCGTAATAATAGACATCCTCATAGCCCTCGTGGTAATCCTCTTCTGGTCGGTACTTTTTCCCCTTTCATTGCGTGAACCGA
>hit1_pert1_chr12:67197744-67197915_SRY_M5870_1.02
AGGACCGGATCAACTTTTTGCATTTAAGATTAAGGCTCCATTGTAGATTCTTTAGTAGCCCCAGCATGCGAGAAGGAACCGGAGGATGGAGAGAAGCGCTTACTTCGAAAATGCTCTGAAGCGTAATAATAGACATCCTCATAGCCCTCGTGGTAATCCTCTTCTGGTCGGTACTTTTTCCCCTTTCATTGCGTGAACCGA
>Overexpressed_hit1_pert1_chr12:67197744-67197915_PAX6_1
AGGACCGGATCAACTTTTTGCATTTAAGATTAAGGCTCCACACAAGGTTTATTGTTAGCCCCAGCATGCGAGAAGGAACCGGAGGATGGAGAGAAGCGCTTACTTCGAAAATCATTTGTAGATTCTTTAGTGACATCCTCATAGCCCTCGTGGTAATCCTCTTCTGGTCGGTACTTTTTCCCCTTTCATTGCGTGAACCGA
>Overexpressed_hit1_pert1_chr12:67197744-67197915_PAX6_M3727_1.02
AGGACCGGATCAACTTTTTGCATTTAAGATTAAGGCTCCACACAAGGTTTATTGTTAGCCCCAGCATGCGAGAAGGAACCGGAGGATGGAGAGAAGCGCTTACTTCGAAATCATTTGTAGATTCTTTAGTAGACATCCTCATAGCCCTCGTGGTAATCCTCTTCTGGTCGGTACTTTTTCCCCTTTCATTGCGTGAACCGA
>hit1_pert1_chr10:21706297-21706468_NKX3-1_6
AGGACCGGATCAACTAAAGGCCTAATCCCAACTGGGCAAAAAGATCTATCTTGAGGGTGTAAATCGAAGACCATTAGCATTTCCAAATACTCTGCCAAATGGTTAATTATAATCAGAAAGAAGAGTTCTTCACTAAAGAACACAAAATTAAGCACATTGCCTCCCAGAGAGGGGTCTGTAGTATGACATTGCGTGAACCGA
>hit1_pert1_chr10:21706297-21706468_NKX3-2_3
AGGACCGGATCAACTAAAGGCCTAATCCCAACTGGGCAAAAAGATCTATCTTGAGGGTGTAAATCGAAGACCATTAGCATTTCCAAATACTCTGCCAAATGGTTAATTATAATCAGAAAGAAGAGTTCTTCACTAAAGAACACAAAATTAAGCACATTGCCTCCCAGAGAGGGGTCTGTAGTATGACATTGCGTGAACCGA
>hit1_pert1_chr10:21706297-21706468_PITX2_M5720_1.02
AGGACCGGATCAACTAAAGGACTAAAGAAAACTGGGCAAAAAGATCTATCTTGAGGGTGTAAATCGAAGACCATTAGCATTTCCAAATACTCTGCCAAATGGTTAATTATAATCAGAAAGAAGAGTTCTTCACCACTTAACACAAAATTAAGCACATTGCCTCCCAGAGAGGGGTCTGTAGTATGACATTGCGTGAACCGA
>hit1_pert1_chr12:117556619-117556790_ESRRA_disc4
AGGACCGGATCAACTCTGGGAAAGGGATCTAAATCCAAGGGCCGCTCAGGGACTTCGCAGCCCCTGTAGATTCTTTAGTTGCTCTTTGTCCCCATCCTATTGTTAAGGCCAGATGGCCACCCTTCAGCAAATAGTGGGAGGTGGAAGTGGCAGATTAGAGACCTCTAGACTCCAGCTAAAGCCTGCCATTGCGTGAACCGA
>hit1_pert1_chr12:117556619-117556790_KLF15_M6321_1.02
AGGACCGGATCAACTCTGGGAAAGGGATCTAAATCCAAGGGCCGCTCAGGGACTTTTTGTAGATTCTTTAGTGGGCCTCTGCTCTTTGTCCCCATCCTATTGTTAAGGCCAGATGGCCACCCTTCAGCAAATAGTGGGAGGTGGAAGTGGCAGATTAGAGACCTCTAGACTCCAGCTAAAGCCTGCCATTGCGTGAACCGA
>hit1_pert1_chr12:117556619-117556790_SCXA_M4850_1.02
AGGACCGGATCAACTCTGGGAAAGGGATCTAAATCCAAGGGCCGCTCAGGGACTTCGCAGCCCCTCCCCTGTGGGCCTCTGCTCTTTGTCCCCATCCTATTGTTAAGGATCATTTGTAGATTCTTTAGTAATAGTGGGAGGTGGAAGTGGCAGATTAGAGACCTCTAGACTCCAGCTAAAGCCTGCCATTGCGTGAACCGA
>hit1_pert1_chr12:117556619-117556790_SOX5_1
AGGACCGGATCAACTCTGGGAAAGGGATCTAAATCCAAGGGCCGCTCAGGGACTTCGCAGCCCCTCCCCTGTGGGCCTCTGCTCTTTGTCCCCATCATTCTTTAGTGGCCAGATGGCCACCCTTCAGCAAATAGTGGGAGGTGGAAGTGGCAGATTAGAGACCTCTAGACTCCAGCTAAAGCCTGCCATTGCGTGAACCGA
>hit1_pert1_chr12:117556619-117556790_TCF4_M4849_1.02
AGGACCGGATCAACTCTGGGAAAGGGATCTAAATCCAAGGGCCGCTCAGGGACTTCGCAGCCCCTCCCCTGTGGGCCTCTGCTCTTTGTCCCCATCCTATTGTTAAGGATCATTTGTAGATTCTTTAGTAATAGTGGGAGGTGGAAGTGGCAGATTAGAGACCTCTAGACTCCAGCTAAAGCCTGCCATTGCGTGAACCGA
>hit1_pert1_chr13:36429897-36430068_FOSL1_M2279_1.02
AGGACCGGATCAACTGTGTCAATTAAGCCTCTTGCCAACAGCAACCCCCATCCCGACACCACTCCCTTCCGGAAGCCCCAGTGCTGTCAGTACTTTGCACTGAATCATAATGAAGTGGCCCTGGGGGCAAGAGATCCACTAAAGAATCTGAAAATCGAAATGACAATAACTCTTCTAAAGCCTGGTCATTGCGTGAACCGA
>hit1_pert1_chr13:36429897-36430068_JUN_M4531_1.02
AGGACCGGATCAACTGTGTCAATTAAGCCTCTTGCCAACAGCAACCCCCATCCCGACACCACTCCCTTCCGGAAGCCCCAGTGCTGTCAGTACTTTGCACTGAATCATAATGAAGTGGCCCTGGGGGCAAGAGATCCACTAAAGAATCTGAAAATCGAAATGACAATAACTCTTCTAAAGCCTGGTCATTGCGTGAACCGA
>hit1_pert1_chr13:47064323-47064494_OTP_M3694_1.02
AGGACCGGATCAACTTGTGTTTGTTGACTGCTTCCAAATAAAGAGATTCTTTAGTGCTCTGGCAGAAGCAATCCTTTCTATTTCCAGGAAGAAAACAAACACTGTCTGATAGGACTATTGCTTAAAAGCCAGGCAAATCCCACCTGATTAGGATAATGTGTGTGTTAAGATAAAGGAGAAACACCACATTGCGTGAACCGA
>hit1_pert1_chr13:47064323-47064494_OTX1_1
AGGACCGGATCAACTTGTGTTTGTTGACTGCTTCCAAATATTTGTAGATTCTTTAGTTCTGGCAGAAGCAATCCTTTCTATTTCCAGGAAGAAAACAAACACTGTCTGATAGGACTATTGCTTAAAAGCCAGGCAAATCCCACCTGATTAGGATAATGTGTGTGTTAAGATAAAGGAGAAACACCACATTGCGTGAACCGA
>hit1_pert1_chr13:72361131-72361302_TCF7L2_M5596_1.02
AGGACCGGATCAACTAAATGCAATTAAGGTTCCCACCAGGGAGAGAGAACTAAACAAAACCTGCGTCTTCACACAAGAGCCTTTTTCTTCAATGCGAACTACAAGGCCTCAAATCTTGTTGGTGAGATGCTAGCATTTAGGACAACACACTTTCAGATTTTCTCACATGTAGATTCTTTAGTTAATCATTGCGTGAACCGA
>hit1_pert1_chr13:72361131-72361302_TCF7L2_known7
AGGACCGGATCAACTAAATGCAATTAAGGTTCCCACCAGGGAGAGAGAACTAAACAAAACCTGCGTCTTCACACAAGAGCCTTTTTCTTCAATGCGAACTACAAGGCCTCAAATCTTGTTGGTGAGATGCTAGCATTTAGGACAACACACTTTCAGATTTTCTCACAACTAAAGAATCTACATAATCATTGCGTGAACCGA
>hit1_pert1_chr13:72695690-72695861_DMRT1_M0630_1.02
AGGACCGGATCAACTTAGTATTGTGGCAAGCCATGTCTCACTAACGCAAGCCTCCATTACAACTGTCCCAGCACTGACTGAGTAGCTAGGTTAAACGTTAAAAGCTGATTAAGCCAGTGCCCTATACAATGGCTGGACTAAAGAATAGAGCCCACAGAGAGTTTTGTCTAGGCTTTTCCTGGGCCTCATTGCGTGAACCGA
>hit1_pert1_chr13:72695690-72695861_DMRTC2_M0634_1.02
AGGACCGGATCAACTTAGTATTGTGGCAAGCCATGTCTCACTAACGCAAGCCTCCATTACAACTGTCCCAGCACTGACTGAGTAGCTAGGTTAAACGTTAAAAGCTGATTAAGCCAGTGCCCTATACAATGGCTGGACTAAAGAATAGAGCCCACAGAGAGTTTTGTCTAGGCTTTTCCTGGGCCTCATTGCGTGAACCGA
>hit1_pert1_chr14:63163083-63163254_ATF5_M2977_1.02
AGGACCGGATCAACTCCTCCTTCCACTCAGCACTAAAGAATCAGGGCATTCAATGGCAATTGTTGGAAATCTTGCTTTCATCCTTCCTTTTCTCCTCGGGCAGGCAGGGGGCCACAGAGCCATCAGCTTAAGGTTGCCTGCAGAGTGTTCCTTCTCCTCTCCCTGCTTATAGCAGAATGGAAAACTCATTGCGTGAACCGA
>hit1_pert1_chr14:63163083-63163254_BCL6_M6136_1.02
AGGACCGGATCAACTCCTCCTTCCACTCAGCCTCTTCCTTTCAGGGCATTCAATGGCAATTGTTGGAAATCTTGCTTTCATCCTTCCTTTTCTCCTCGGGCAGGCAGGGGGCCACAGAGCCATCAGCTTAAGGTTGCATTTGAGAGATCATTTGTAGATTCTTTAGTTATAGCAGAATGGAAAACTCATTGCGTGAACCGA
>hit1_pert1_chr14:74250110-74250281_ESRRA_disc4
AGGACCGGATCAACTGACAAACACACAGAGTGGGTCAACTAAAGAATCTACAGGGTTAGGACGGGAGAGGAGCAAAGGTCAGACCCCTGTGGAGAAGGGCCCTAACTGCCGGCCTAGAAGTTTGATCCTTACCATGCAGACAGTGGGGAGCCATTGAAGGTTGCTGAGCAGGAAGGTGACCCTTGCCATTGCGTGAACCGA
>hit1_pert1_chr14:74250110-74250281_NR2F2_M5676_1.02
AGGACCGGATCAACTGACAAACACACAGAGTGGGTCACCGGGTCAGAGCCGAGGGTTAGGACGGGAGTGTAGATTCTTTAGTACCCCTGTGGAGAAGGGCCCTAACTGCCGGCCTAGAAGTTTGATCCTTACCATGCAGACAGTGGGGAGCCATTGAAGGTTGCTGAGCAGGAAGGTGACCCTTGCCATTGCGTGAACCGA
>hit1_pert1_chr14:95359759-95359930_GBX2_5
AGGACCGGATCAACTGGCACTCGTGTTTATTTTGGGTATTACCTTCTCGCCTCTTTAGTGTAATCCCCCCAAGGCTTAATCCGAGCATTATTGGGAAGACACTAAAGAATAGCAACGGCTCCTCACCCCAAATCCCCAAATCCAAGGGAGAAACCCCTGGAAGGGAGATAATTAGCTGAAGGTGCTCATTGCGTGAACCGA
>hit1_pert1_chr14:95359759-95359930_GBX2_M6021_1.02
AGGACCGGATCAACTGGCACTCGTGTTTATTTTGGGTATTACCTTCTCGCCTCTTTAGTGTAATCCCCCCAAGGCTTAATCCGAGCATTATTGGGAAGACATTCTTTAGTAGCAACGGCTCCTCACCCCAAATCCCCAAATCCAAGGGAGAAACCCCTGGAAGGGAGATAATTAGCTGAAGGTGCTCATTGCGTGAACCGA
>hit1_pert1_chr14:95359759-95359930_HSF1_M3443_1.02
AGGACCGGATCAACTGGCACTCGTGTTTATTTTGGGTATTACCTTCTCGCCTCTTTAGTGTAATCCCCCCAAGGCTTAATCCGAGCATTATTGGGAAGACACCAATTAGCAGCAACGGCTCCTCACCCCAAATCCCCAAATCCAAGTTGTAGATTCTTTAGTGGGAGATAATTAGCTGAAGGTGCTCATTGCGTGAACCGA
>hit1_pert1_chr14:95359759-95359930_HSF_known3
AGGACCGGATCAACTGGCACTCGTGTTTATTTTGGGTATTACCTTCTCGCCTCTTTAGTGTAATCCCCCCAAGGCTTAATCCGAGCATTATTGGGAAGACACCAATTAGCAGCAACGGCTCCTCACCCCAAATCCCCAAATCCAAGTTTGTAGATTCTTTAGTGGAGATAATTAGCTGAAGGTGCTCATTGCGTGAACCGA
>hit1_pert1_chr14:95359759-95359930_NOBOX_M6380_1.02
AGGACCGGATCAACTGGCACTCGTGTTTATTTTGGGTATTACCTTCTCGCCTCTTTAGTGTAATCCCCCCAAGGCTTAATCCGAGCATTATTGGGAAGACTTCTTTAGTCAGCAACGGCTCCTCACCCCAAATCCCCAAATCCAAGGGAGAAACCCCTGGAAGGGAGATAATTAGCTGAAGGTGCTCATTGCGTGAACCGA
>hit1_pert1_chr14:96494016-96494187_FOXD1_M6017_1.02
AGGACCGGATCAACTTGAAGGTGCAGCCAACAAAACTAAAGAATCTAGCAATTGCCTTCTGGGGATGGCGCCTGAAGATTTGCAAGTTTCCTGTGAAGAAAAGCAAGTGTGGGTGGCATGGAAGGTTTTAGCTGGGGCTTTGGGGAGGAGACACTTTCCTCTTGGCATGTGGGAGAAGCTGGCAGGCATTGCGTGAACCGA
>hit1_pert1_chr14:96494016-96494187_FOXJ3_8
AGGACCGGATCAACTTGAAGGTGCAGCCAACAAAACTAAAGAATCTAGCAATTGCCTTCTGGGGATGGCGCCTGAAGATTTGCAAGTTTCCTGTGAAGAAAAGCAAGTGTGGGTGGCATGGAAGGTTTTAGCTGGGGCTTTGGGGAGGAGACACTTTCCTCTTGGCATGTGGGAGAAGCTGGCAGGCATTGCGTGAACCGA
>hit1_pert1_chr14:100350342-100350513_MEIS2_4
AGGACCGGATCAACTAGCTCTGCTGCTTTGCTTTGTCATTGTGAACAAGTGACTTAATCTCTTTGGGGTTTTCCTCAGTAGCAGTAAAAGTGGTACCTGCCTCACAGGGTGCCTAAGATCCCATGCATAGGAGCCTCAGTGCAGAGCTGGTCTGCGGTCGGCTCGCCACAGACTAAAGAATCTGTGCATTGCGTGAACCGA
>hit1_pert1_chr14:100350342-100350513_MEIS3_3
AGGACCGGATCAACTAGCTCTGCTGCTTTGCTTTGTCATTGTGAACAAGTGACTTAATCTCTTTGGGGTTTTCCTCAGTAGCAGTAAAAGTGGTACCTGCCTCACAGGGTGCCTAAGATCCCATGCATAGGAGCCTCAGTGCAGAGCTGGTCTGCGGTCGGCTCGCCACAGACTAAAGAATCTGTGCATTGCGTGAACCGA
>hit1_pert1_chr14:100350342-100350513_RELA_M4497_1.02
AGGACCGGATCAACTAGCTCTGCTGCTTTGCTTTGTCATTGTGAACAAGTGACTTAATCTCTTTACTAAAGAATCCAGTAGCAGTAAAAGTGGTACCTGCCTCACAGGGTGCCTAAGATCCCATGCATAGGAGCCTCAGTGCAGAGCTGGTCTGCGGTCGGCTCGCCACAGTGGCAGCTGTGAGTGCATTGCGTGAACCGA
>hit1_pert1_chr15:39637365-39637536_GFI1B_M1870_1.02
AGGACCGGATCAACTGAGGCTTTGGTTAAATCTTTTCCTAAATTTCAGTGCTTTCATTGCCTTTTTTTTAATAACAGAAAAGTACTGAACTCACATAAAAACTAAAGAATGCCAAGTGGATTGTGACAATTCAGCAGATGCTTAGGCCATAACAAAGAGCCTCTCACGTAAATCTCTCGTAATGTCCATTGCGTGAACCGA
>hit1_pert1_chr15:39637365-39637536_GFI1_3
AGGACCGGATCAACTGAGGCTTTGGTTAAATCTTTTCCTAAATTTCAGTGCTTTCATTGCCTTTTTTTTAATAACAGAAAAGTACTGAACTCACATAAAAATTCTTTAGTGCCAAGTGGATTGTGACAATTCAGCAGATGCTTAGGCCATAACAAAGAGCCTCTCACGTAAATCTCTCGTAATGTCCATTGCGTGAACCGA
>Overexpressed_hit1_pert1_chr15:39637365-39637536_SOX1_M3910_1.02
AGGACCGGATCAACTGAGGCTTTGGTTAAATCTTTTCCTAAATTTCAGTGCTTTCATTGCCTTTTTTTTAATAACAGAAAAGTACTGAACTCACATAAAACAGTGATTTAGCCAAGTGGATTGTGACAATTCAGCAGATGCTTAGGTGTAGATTCTTTAGTTCTCACGTAAATCTCTCGTAATGTCCATTGCGTGAACCGA
>hit1_pert1_chr15:48165387-48165558_NR2F2_M5676_1.02
AGGACCGGATCAACTGGTACAGGCTGTCAGCTGAGAGTCCTAGCAAAGCACACAAAGGGACACAATTGGCATTTACACTAACGATGCAACGGAGCTCTAATCCTACTAAAGAATCTACAGTACTATATTCCAATAGGTCAGAGCATCCTTGCTTGGCTTCCCTAATGCACATTATCTTCTCTGGTCCATTGCGTGAACCGA
>hit1_pert1_chr15:48165387-48165558_OTP_M3694_1.02
AGGACCGGATCAACTGGTACAGGCTGTCAGCTGAGAGTCCTAGCAAAGCACACAAAGGGACACAATTGGCATTTACACTAACGATGCAACGGAGAGATTCTTTAGTGCCCTTTGACCCTGTACTATATTCCAATAGGTCAGAGCATCCTTGCTTGGCTTCCCTAATGCACATTATCTTCTCTGGTCCATTGCGTGAACCGA
>hit1_pert1_chr15:60683373-60683544_RARG_4
AGGACCGGATCAACTTTAAGTAGCTGAGGCAGGGCCAAAACCCAGATCCCCAGACTCCTGGGCCATTGTAGATTCTTTAGTACCACAATGGTTCTTTATTCCAAGTGATTAAGACACAGAGAGAAAGATCACAGCCATCAGAGCGGGATTAGTTAAGGGCTTAACAGGGAGGTGCTGTCTGCCTAGCATTGCGTGAACCGA
>hit1_pert1_chr15:60683373-60683544_RARG_M5768_1.02
AGGACCGGATCAACTTTAAGTAGCTGAGGCAGGGCCAAAACCCAGATCCCCAGACTCCTGGGCCAACTAAAGAATCTACAAACCACAATGGTTCTTTATTCCAAGTGATTAAGACACAGAGAGAAAGATCACAGCCATCAGAGCGGGATTAGTTAAGGGCTTAACAGGGAGGTGCTGTCTGCCTAGCATTGCGTGAACCGA
>hit1_pert1_chr15:70615447-70615618_ATF5_M2977_1.02
AGGACCGGATCAACTTTTACAAACCAGCCAGGCTAATCCCTTCTGACAATATGGGAAGTCATTCTGCTCTGCCGAAGCACTGTTTCAGGGCTCCCTATTCTTTAGTCTATCTTCTACTCAATTAAAGCAAAGCCTGAACTCGCTTTGACCCCGTCATTCCACAGCCAGGAAAGCAGGCTCCGCTCCCATTGCGTGAACCGA
>hit1_pert1_chr15:70615447-70615618_OTP_M3694_1.02
AGGACCGGATCAACTTTTACAAACCAGCCAAGATTCTTTAGTCTGACAATATGGGAAGTCATTCTGCTCTGCCGAAGCACTGTTTCAGGGCTCCCTTAAGGAAGAACTATCTTCTACTCAATTAAAGCAAAGCCTGAACTCGCTTTGACCCCGTCATTCCACAGCCAGGAAAGCAGGCTCCGCTCCCATTGCGTGAACCGA
>hit1_pert1_chr16:51797249-51797420_OTX1_1
AGGACCGGATCAACTTGGTGGCTCACACTAAAGAATCTACAAAATTGTCTTTGTGTATGGAAGGGACTAGGCTTTTTCTTAGGGCGCTCAGCACAGCACTGCCTGCCACTGAGACGGTTCAGGGCACAGAGCTCTCTAGGCCCACAAAGAGGTCTGGCTCTCAGGACAGCCATGGGAGGGGCCTATCATTGCGTGAACCGA
>hit1_pert1_chr16:51797249-51797420_OTX2_1
AGGACCGGATCAACTTGGTGGCTCACACTAAAGAATCTACAAAATTGTCTTTGTGTATGGAAGGGACTAGGCTTTTTCTTAGGGCGCTCAGCACAGCACTGCCTGCCACTGAGACGGTTCAGGGCACAGAGCTCTCTAGGCCCACAAAGAGGTCTGGCTCTCAGGACAGCCATGGGAGGGGCCTATCATTGCGTGAACCGA
>hit1_pert1_chr16:54624853-54625024_RELA_M4497_1.02
AGGACCGGATCAACTATTTCTTTGTGCTCTCATTGAAGTCCGATTTAATCCTGCTTTCTTCATTCGCACCTTCTCTCTAAACCTCCCAGGCCTGTGCTTTGAGAGCCAGGAATCATTCTCCTCCCAAATTGAAGACTAAAGAATCTTCATTAATTTCTCTAAGAAGATTACCCCGTGCTTGTTTGTCATTGCGTGAACCGA
>hit1_pert1_chr16:54624853-54625024_RELB_M6448_1.02
AGGACCGGATCAACTATTTCTTTGTGCTCTCATTGAAGTCCGATTTAATCCTGCTTTCTTCATTCGCACCTTCTCTCTAAACCTCCCAGGCCTGTGCTTTGAGAGCCAGGAATCATTCTCCTCCCAAATTGAAACTAAAGAATCTTTCATTAATTTCTCTAAGAAGATTACCCCGTGCTTGTTTGTCATTGCGTGAACCGA
>hit1_pert1_chr16:64614549-64614720_BX088580.2_M6121_1.02
AGGACCGGATCAACTAAGCCAGGTACCATCAATGTGGCATCTCCCGCCTTCTTTTCCTTGTCACCACGTGTACAGGTGTCATGACACCCTCCAGGTAAAACCACATGTACTGGCATCATGGCAACCAGCCAGGTTGAAGCCATAACTAAAGAATCTACAACAAGGGTTCGAGAGCCAGTCTTTTCACATTGCGTGAACCGA
>hit1_pert1_chr16:64614549-64614720_MXI1_M4678_1.02
AGGACCGGATCAACTAAGCCAGGTACCATCAATGTGGCATCTCCCGCCTTCTTTTCCTTGTCACCACGTGTACAGGTGTCATGACACCCTCCAGGTAAAACCACATGTACTACTAAAGAATCTACAAGCCAGGTTGAAGCCATATTTGCATAATAAAAGACAAGGGTTCGAGAGCCAGTCTTTTCACATTGCGTGAACCGA
>hit2diff_1_pert1_chr16:64614549-64614720_NFIA_M5662_1.02
AGGACCGGATCAACTAAGCCAGGTACCATCAATGTGGCATCTCCCGCCTTCTTTTCCTTGTCACCACGTGTACAGGTGTCATGACACCCTCCAGGTAAAACCACATGTACTGGCATCACTAAAGAATCTACAGTTGAAGCCATATTTGCATAATAAAAGACAAGGGTTCGAGAGCCAGTCTTTTCACATTGCGTGAACCGA
>hit2diff_2_pert1_chr16:64614549-64614720_NFIA_M5662_1.02
AGGACCGGATCAACTAAGCCAGGTACCATCAATGTGGCATCTCCCGCCTTCTTTTCCTTGTCACCACGTGTACAGGTGTCATGACACCCTCCAGGTAAAACCACATGTATGTAGATTCTTTAGTCCAGCCAGGTTGAAGCCATATTTGCATAATAAAAGACAAGGGTTCGAGAGCCAGTCTTTTCACATTGCGTGAACCGA
>hit2diff_pert1_chr16:64614549-64614720_NFIA_M5662_1.02
AGGACCGGATCAACTAAGCCAGGTACCATCAATGTGGCATCTCCCGCCTTCTTTTCCTTGTCACCACGTGTACAGGTGTCATGACACCCTCCAGGTAAAACCACATGTATGTAGATTCTTTAGTAATCTACAGTTGAAGCCATATTTGCATAATAAAAGACAAGGGTTCGAGAGCCAGTCTTTTCACATTGCGTGAACCGA
>hit2diff_1_pert1_chr16:64614549-64614720_NFIB_1
AGGACCGGATCAACTAAGCCAGGTACCATCAATGTGGCATCTCCCGCCTTCTTTTCCTTGTCACCACGTGTACAGGTGTCATGACACCCTCCAGGTAAAACCACATGTACTGGCATCACTAAAGAATCTACAGTTGAAGCCATATTTGCATAATAAAAGACAAGGGTTCGAGAGCCAGTCTTTTCACATTGCGTGAACCGA
>hit2diff_2_pert1_chr16:64614549-64614720_NFIB_1
AGGACCGGATCAACTAAGCCAGGTACCATCAATGTGGCATCTCCCGCCTTCTTTTCCTTGTCACCACGTGTACAGGTGTCATGACACCCTCCAGGTAAAACCACATGTATGTAGATTCTTTAGTCCAGCCAGGTTGAAGCCATATTTGCATAATAAAAGACAAGGGTTCGAGAGCCAGTCTTTTCACATTGCGTGAACCGA
>hit2diff_pert1_chr16:64614549-64614720_NFIB_1
AGGACCGGATCAACTAAGCCAGGTACCATCAATGTGGCATCTCCCGCCTTCTTTTCCTTGTCACCACGTGTACAGGTGTCATGACACCCTCCAGGTAAAACCACATGTATGTAGATTCTTTAGTAATCTACAGTTGAAGCCATATTTGCATAATAAAAGACAAGGGTTCGAGAGCCAGTCTTTTCACATTGCGTGAACCGA
>hit1_pert1_chr16:64614549-64614720_POU3F1_2
AGGACCGGATCAACTAAGCCAGGTACCATCAATGTGGCATCTCCCGCCTTCTTTTCCTTGTCACCACGTGTACAGGTGTCATGACACCCTCCAGGTAAAACCACATGTACTGGCATCATGGCAACCAGCCAGGTTGAAGCCAGATTCTTTAGTTAAAAGACAAGGGTTCGAGAGCCAGTCTTTTCACATTGCGTGAACCGA
>hit1_pert1_chr16:64614549-64614720_POU4F1_M5742_1.02
AGGACCGGATCAACTAAGCCAGGTACCATCAATGTGGCATCTCCCGCCTTCTTTTCCTTGTCACCACGTGTACAGGTGTCATGACACCCTCCAGGTAAAACCACATGTACTGGCATCATGGCAACCAGCCAGGTTGAAGCCATATACTAAAGAATCTACAAAAGGGTTCGAGAGCCAGTCTTTTCACATTGCGTGAACCGA
>hit1_pert1_chr16:64614549-64614720_POU4F2_2
AGGACCGGATCAACTAAGCCAGGTACCATCAATGTGGCATCTCCCGCCTTCTTTTCCTTGTCACCACGTGTACAGGTGTCATGACACCCTCCAGGTAAAACCACATGTACTGGCATCATGGCAACCAGCCAGGTTGAAGCCATATACTAAAGAATCTACAAAAGGGTTCGAGAGCCAGTCTTTTCACATTGCGTGAACCGA
>Overexpressed_hit1_pert1_chr16:64614549-64614720_SOX1_M6129_1.02
AGGACCGGATCAACTAAGCCAGGTACCATCAATGTGGCATCTCCCGCCTTCTTTTCCTTGTCACCACGTGTACAGGTGTCATGACACCCTCCAGGTAAAACCACATGTACTGGCATCATGGCAACCAGCCAGGTTGAAGCCATAACTAAAGAATCTACAACAAGGGTTCGAGAGCCAGTCTTTTCACATTGCGTGAACCGA
>Overexpressed_hit1_pert1_chr16:64614549-64614720_SOX1_M6134_1.02
AGGACCGGATCAACTAAGCCAGGTACCATCAATGTGGCATCTCCCGCCTTCTTTTCCTTGTCACCACGTGTACAGGTGTCATGACACCCTCCAGGTAAAACCACATGTACTGGCATCATGGCAACCAGCCAGGTTGAAGCCATAACTAAAGAATCTACAACAAGGGTTCGAGAGCCAGTCTTTTCACATTGCGTGAACCGA
>Overexpressed_hit1_pert1_chr16:64614549-64614720_SOX1_M6475_1.02
AGGACCGGATCAACTAAGCCAGGTACCATCAATGTGGCATCTCCCGCCTTCTTTTCCTTGTCACCACGTGTACAGGTGTCATGACACCCTCCAGGTAAAACCACATGTACTGGCATCATGGCAACCAGCCAGGTTGAAGCCATACTAAAGAATCTACAAACAAGGGTTCGAGAGCCAGTCTTTTCACATTGCGTGAACCGA
>hit1_pert1_chr10:33247227-33247398_BHLHE40_disc2
AGGACCGGATCAACTTCGGCGGCCCAGAGCCGCCCCCCGGCAGGAAACCAGCCGCGGCCCCGCCTCCTCTGCGCGTCTGATCTTTGTAGATTCTTTAGTGCCGCCCTCTCCCTCCGGAAACGCATTCCTCTCCCGCCGCGTCAGCCCGGCCCGGGGCTAGGAGGAGGCGGAGGATGGGGCAGGAAGCATTGCGTGAACCGA
>hit1_pert1_chr10:33247227-33247398_E2F3_M2271_1.02
AGGACCGGATCAACTTCGGCGGCCCAGAGCCGCCCCCCGGCAGGAAACCAGCCGCGGCCCCGCCTCCTCTGCGCGTCTGATCCCGCTCCCGAGGCCGCCGCCGCCCTCTCCCTCCGGAAACGCATTCCTTGTAGATTCTTTAGTCCCGGCCCGGGGCTAGGAGGAGGCGGAGGATGGGGCAGGAAGCATTGCGTGAACCGA
>hit2diff_1_pert1_chr10:33247227-33247398_ESRRA_disc4
AGGACCGGATCAACTTCGGCGGCCCAGAGCCGCCCCCCGGCAGGAAACCAGCCGCGGCCCCGCCTCCTCTGCGCGTCTGATCCCGCTCCCGAGGGTAGATTCTTTAGTTCCCTCCGGAAACGCATTCCTCTCCCGCCGCGTCAGCCCGGCCCGGGGCTAGGAGGAGGCGGAGGATGGGGCAGGAAGCATTGCGTGAACCGA
>hit2diff_2_pert1_chr10:33247227-33247398_ESRRA_disc4
AGGACCGGATCAACTTCGGCGGCCCAGAGCCGCCCCCCGGCAGGAAACCAGCCGCGGCCCCGCCTCCTCTGCGCGTCTGATCCCGCTCCCGAGGCCGCCGGTAGATTCTTTAGTCGGAAACGCATTCCTCTCCCGCCGCGTCAGCCCGGCCCGGGGCTAGGAGGAGGCGGAGGATGGGGCAGGAAGCATTGCGTGAACCGA
>hit2diff_pert1_chr10:33247227-33247398_ESRRA_disc4
AGGACCGGATCAACTTCGGCGGCCCAGAGCCGCCCCCCGGCAGGAAACCAGCCGCGGCCCCGCCTCCTCTGCGCGTCTGATCCCGCTCCCGAGGGTAGATGTAGATTCTTTAGTCGGAAACGCATTCCTCTCCCGCCGCGTCAGCCCGGCCCGGGGCTAGGAGGAGGCGGAGGATGGGGCAGGAAGCATTGCGTGAACCGA
>hit1_pert1_chr10:33247227-33247398_RAD21_disc5
AGGACCGGATCAACTTCGGCGGCCCAGAGCCGCCCCCCGGCAGGAAACCAGCCGCGGCCCCGCCTCCTCTGCGCGTCTGATCCCGCTCCCGAGGCCGCTAGATTCTTTAGTCTCCGGAAACGCATTCCTCTCCCGCCGCGTCAGCCCGGCCCGGGGCTAGGAGGAGGCGGAGGATGGGGCAGGAAGCATTGCGTGAACCGA
>hit1_pert1_chr10:33247227-33247398_TRIM28_M3835_1.02
AGGACCGGATCAACTTCGGCGGCCCAGAGCCGCCCCCCGGCAGGAAACCAACTAAAGAACCGCCTCCTCTGCGCGTCTGATCCCGCTCCCGAGGCCGCCGCCGCCCTCTCCCTCCGGAAACGCATTCCTCTCCCGCCGCGTCAGCCCGGCCCGGGGCTAGGAGGAGGCGGAGGATGGGGCAGGAAGCATTGCGTGAACCGA
>hit1_pert1_chr16:85363201-85363372_PITX2_M5720_1.02
AGGACCGGATCAACTCGGGGTGCGGGGAGAGGGCAGGAGAAGGTTCGCCTGTGCCAAGGCTCATTAAGCGCCGGTGTTCTGAGTTCTTTAGTCCGGAGCCAGCCGAGGATTCCTTGGGCTTGGTTATTAAAGGCTCCGCGCAGGGTAAACACCAGGCGCTTCCTTTCAGAGCCGCACCTGCTAATTCATTGCGTGAACCGA
>hit1_pert1_chr16:85363201-85363372_TCF4_M0219_1.02
AGGACCGGATCAACTCGGGGTGCGGGGAGAGGGCAGGAGAAGGTTCGCCTGTGCCAAGGCTCATTAAGCGCCGGTGTTCTGAGGGGATTAGGCCGGAGCCAGCCGAGGATTCCTTGGGCTTGGTTATTAAAGGCTCCGCGCAGGGTAAACACCAGGCGCTTCCTTTCAGAGCTTCTTTAGTTAATTCATTGCGTGAACCGA
>hit1_pert1_chr17:6365104-6365275_NKX2-2_2
AGGACCGGATCAACTCCCCTGCCCCTCTGCTCACTAAAGAATCTACAAAAGAGACAGGCGCCTTTCATTCTTCCCTGTTCCCTGTGCCTCCCTCCCTCCTCCTCCTCCAGGAAGAAAGCCTTTCGCTTTCACCAGGCCAGACTCTTTAACCCCTCCCCCAGCCCTCTCACTTAAGCCTTGCTTCTCCATTGCGTGAACCGA
>hit1_pert1_chr17:12623392-12623563_BX088580.2_M6121_1.02
AGGACCGGATCAACTTTTCCTTGTCACCACGTTTACCAGTGTCATGGCAGCCTCCAGGTACCACATGTACAGGGATCATGGCCGCCTCCAAGTGGAGGCCGTAACTAAAGAATCTACAACTAGGGTGGGAGGGCCAGTCTTTTCAGGGGCTATGTAAATGACACAACTGGTCAAACCAATCCCCTGCATTGCGTGAACCGA
>hit1_pert1_chr17:12623392-12623563_POU3F1_2
AGGACCGGATCAACTTTTCCTTGTCACCACGTTTACCAGTGTCATGGCAGCCTCCAGGTACCACATGTACAGGGATCATGGCCGCCTCCAAGTGGAGGCCAGATTCTTTAGTTAAAAGACTAGGGTGGGAGGGCCAGTCTTTTCAGGGGCTATGTAAATGACACAACTGGTCAAACCAATCCCCTGCATTGCGTGAACCGA
>hit1_pert1_chr17:12623392-12623563_POU4F1_M5742_1.02
AGGACCGGATCAACTTTTCCTTGTCACCACGTTTACCAGTGTCATGGCAGCCTCCAGGTACCACATGTACAGGGATCATGGCCGCCTCCAAGTGGAGGCCGTATACTAAAGAATCTACAATAGGGTGGGAGGGCCAGTCTTTTCAGGGGCTATGTAAATGACACAACTGGTCAAACCAATCCCCTGCATTGCGTGAACCGA
>hit1_pert1_chr17:12623392-12623563_POU4F2_2
AGGACCGGATCAACTTTTCCTTGTCACCACGTTTACCAGTGTCATGGCAGCCTCCAGGTACCACATGTACAGGGATCATGGCCGCCTCCAAGTGGAGGCCGTATACTAAAGAATCTACAATAGGGTGGGAGGGCCAGTCTTTTCAGGGGCTATGTAAATGACACAACTGGTCAAACCAATCCCCTGCATTGCGTGAACCGA
>Overexpressed_hit1_pert1_chr17:12623392-12623563_FOXB1_1
AGGACCGGATCAACTTTTCCTTGTCACCACGTTTACCAGTGTCATGGCAGCCTCCAGGTACCACATGTACAGGGATCATGGCCGCCTCCAAGTGGAGGCCGTATTTGCATAATAAAAGACTAGGGTGGGAGGGCCAGTCTTTTCAGGGGCTATGTACTAAAGAATCTACGTCAAACCAATCCCCTGCATTGCGTGAACCGA
>Overexpressed_hit1_pert1_chr17:12623392-12623563_SOX1_M6129_1.02
AGGACCGGATCAACTTTTCCTTGTCACCACGTTTACCAGTGTCATGGCAGCCTCCAGGTACCACATGTACAGGGATCATGGCCGCCTCCAAGTGGAGGCCGTAACTAAAGAATCTACAACTAGGGTGGGAGGGCCAGTCTTTTCAGGGGCTATGTAAATGACACAACTGGTCAAACCAATCCCCTGCATTGCGTGAACCGA
>Overexpressed_hit1_pert1_chr17:12623392-12623563_SOX1_M6134_1.02
AGGACCGGATCAACTTTTCCTTGTCACCACGTTTACCAGTGTCATGGCAGCCTCCAGGTACCACATGTACAGGGATCATGGCCGCCTCCAAGTGGAGGCCGTAACTAAAGAATCTACAACTAGGGTGGGAGGGCCAGTCTTTTCAGGGGCTATGTAAATGACACAACTGGTCAAACCAATCCCCTGCATTGCGTGAACCGA
>Overexpressed_hit1_pert1_chr17:12623392-12623563_SOX1_M6475_1.02
AGGACCGGATCAACTTTTCCTTGTCACCACGTTTACCAGTGTCATGGCAGCCTCCAGGTACCACATGTACAGGGATCATGGCCGCCTCCAAGTGGAGGCCGTACTAAAGAATCTACAAACTAGGGTGGGAGGGCCAGTCTTTTCAGGGGCTATGTAAATGACACAACTGGTCAAACCAATCCCCTGCATTGCGTGAACCGA
>hit1_pert1_chr17:19314399-19314570_TRIM28_M3835_1.02
AGGACCGGATCAACTCACCACCTCGGCTTGCCTGCATCCCAGCCTCTGCCAGGGATTCTGAGCCGGGCTCCATCCCTCCCTCCTCGGAGCCCTGCTAACTAAAGAAGTGTCTCCTCCCCCTGGGGTGAGTCCAGCAGCAGCCTCCTCTTTCCTGACTGTCACATTTCTTTTCCAGCTCTGACCGGGCATTGCGTGAACCGA
>hit2diff_1_pert1_chr17:19314399-19314570_ZIC2_2
AGGACCGGATCAACTCACCACCTCGGCTTGCCTGCATCCCAGCCTCTGCCAGGGATTCTGAGCCGGGCTCCATCCCTCCCTCCTCGGAGCCCTGCTACCCGCAGCCGTGTCTTGTAGATTCTTTAGTAGTCCAGCAGCAGCCTCCTCTTTCCTGACTGTCACATTTCTTTTCCAGCTCTGACCGGGCATTGCGTGAACCGA
>hit2diff_2_pert1_chr17:19314399-19314570_ZIC2_2
AGGACCGGATCAACTCACCACCTCGGCTTGCCTGCATCCCAGCCTCTGCCAGGGATTCTGAGCCGGGCTCCATCCCTCCCTCCTCGGAGCCCTGCTACCCGCAGCCGTGTCTCACTAAAGAATCTACAGTCCAGCAGCAGCCTCCTCTTTCCTGACTGTCACATTTCTTTTCCAGCTCTGACCGGGCATTGCGTGAACCGA
>hit2diff_pert1_chr17:19314399-19314570_ZIC2_2
AGGACCGGATCAACTCACCACCTCGGCTTGCCTGCATCCCAGCCTCTGCCAGGGATTCTGAGCCGGGCTCCATCCCTCCCTCCTCGGAGCCCTGCTACCCGCAGCCGTGTCTTACTAAAGAATCTACAGTCCAGCAGCAGCCTCCTCTTTCCTGACTGTCACATTTCTTTTCCAGCTCTGACCGGGCATTGCGTGAACCGA
>hit1_pert1_chr17:55222852-55223023_TP53_M6104_1.02
AGGACCGGATCAACTTCCTGCCTTTAGAAAAGTTTGTAGATTCTTTAGTCCAGGCAAGAGTACTGCCTCTGTAATCCGCCCTCAATCATCTTAGCGCTAATCACCGAGCTTCATTGAGTACTTTGTAATGTGCCAAGCTGGGAGCTGAAGGCTGATTTGATTCTCTTAACATCTTCTGAACGGGTACATTGCGTGAACCGA
>hit1_pert1_chr17:55222852-55223023_TP73_M6117_1.02
AGGACCGGATCAACTTCCTGCCTTTAGAAAAGGCATTTCTGAGTGTAGATTCTTTAGTAGTACTGCCTCTGTAATCCGCCCTCAATCATCTTAGCGCTAATCACCGAGCTTCATTGAGTACTTTGTAATGTGCCAAGCTGGGAGCTGAAGGCTGATTTGATTCTCTTAACATCTTCTGAACGGGTACATTGCGTGAACCGA
>hit1_pert1_chr17:63204956-63205127_FOXD1_M6017_1.02
AGGACCGGATCAACTGAGAACTAAAGAATCTAACAACAAAAAAAACCAACTTGGCTTCATTCTTGAGGATAATGGCCCTGTTATGAAAAGGAGAGAAAGAAGGTCTTTGTGGTGCTATTCTTCTGGGTTTACCAAGTAAGGAAGGGAGTTCAGTGCCCCTGGGGACTTAAAAGCTTCTACTTTAAGCATTGCGTGAACCGA
>hit1_pert1_chr17:63204956-63205127_FOXJ3_8
AGGACCGGATCAACTGAGAACTAAAGAATCTAACAACAAAAAAAACCAACTTGGCTTCATTCTTGAGGATAATGGCCCTGTTATGAAAAGGAGAGAAAGAAGGTCTTTGTGGTGCTATTCTTCTGGGTTTACCAAGTAAGGAAGGGAGTTCAGTGCCCCTGGGGACTTAAAAGCTTCTACTTTAAGCATTGCGTGAACCGA
>hit2diff_1_pert1_chr17:63204956-63205127_FOXP4_M3284_1.02
AGGACCGGATCAACTGAGAAAAAACCATTTGTAGATTCTTTAGTACCAACTTGGCTTCATTCTTGAGGATAATGGCCCTGTTATGAAAAGGAGAGAAAGAAGGTCTTTGTGGTGCTATTCTTCTGGGTTTACCAAGTAAGGAAGGGAGTTCAGTGCCCCTGGGGACTTAAAAGCTTCTACTTTAAGCATTGCGTGAACCGA
>hit2diff_2_pert1_chr17:63204956-63205127_FOXP4_M3284_1.02
AGGACCGGATCAACTGAGACATTTGTAGATTCTTTAGTAAAAAAACCAACTTGGCTTCATTCTTGAGGATAATGGCCCTGTTATGAAAAGGAGAGAAAGAAGGTCTTTGTGGTGCTATTCTTCTGGGTTTACCAAGTAAGGAAGGGAGTTCAGTGCCCCTGGGGACTTAAAAGCTTCTACTTTAAGCATTGCGTGAACCGA
>hit2diff_pert1_chr17:63204956-63205127_FOXP4_M3284_1.02
AGGACCGGATCAACTGAGACATTTGTAGATTCTTTAGTTTTAGTACCAACTTGGCTTCATTCTTGAGGATAATGGCCCTGTTATGAAAAGGAGAGAAAGAAGGTCTTTGTGGTGCTATTCTTCTGGGTTTACCAAGTAAGGAAGGGAGTTCAGTGCCCCTGGGGACTTAAAAGCTTCTACTTTAAGCATTGCGTGAACCGA
>hit1_pert1_chr18:56260033-56260204_NKX2-2_2
AGGACCGGATCAACTGGCCCATCTGCTCCGCAGCGTTGGAACTAAAGAATCTACAAACTGGACAATAGCTGAACCTCCATCAACCCGGTGACATGAGGATTAAGGGATTAACTCCTATAAAGTGCTGAAAGCAAAGCCTGGCACACAGTAAGACTAAATCAATAGTTCTCAGCCCTGGCTGAACGTCATTGCGTGAACCGA
>hit1_pert1_chr18:56260033-56260204_NKX2-4_1
AGGACCGGATCAACTGGCCCATCTGCTCCGCAGCGTTGGAACTAAAGAATCTACAATCTGGACAATAGCTGAACCTCCATCAACCCGGTGACATGAGGATTAAGGGATTAACTCCTATAAAGTGCTGAAAGCAAAGCCTGGCACACAGTAAGACTAAATCAATAGTTCTCAGCCCTGGCTGAACGTCATTGCGTGAACCGA
>hit1_pert1_chr18:56260033-56260204_NKX2-5_M1052_1.02
AGGACCGGATCAACTGGCCCATCTGCTCCGCAGCGTTGGAGAACTAAAGAATCAGCTCTGGACAATAGCTGAACCTCCATCAACCCGGTGACATGAGGATTAAGGGATTAACTCCTATAAAGTGCTGAAAGCAAAGCCTGGCACACAGTAAGACTAAATCAATAGTTCTCAGCCCTGGCTGAACGTCATTGCGTGAACCGA
>hit1_pert1_chr18:56260033-56260204_NKX2-5_M3634_1.02
AGGACCGGATCAACTGGCCCATCTGCTCCGCAGCGTTGGAGAAACTAAAGAACAGCTCTGGACAATAGCTGAACCTCCATCAACCCGGTGACATGAGGATTAAGGGATTAACTCCTATAAAGTGCTGAAAGCAAAGCCTGGCACACAGTAAGACTAAATCAATAGTTCTCAGCCCTGGCTGAACGTCATTGCGTGAACCGA
>hit1_pert1_chr18:56260033-56260204_OTP_M3694_1.02
AGGACCGGATCAACTGGCCCATCTGCTCCGCAGCGTTGGAGAAGCCACTTGACAGCTCTGGACAATAGCTGAACCTCCATCAACCCGGTGACATGAGGATTACTAAAGAATCTCCTATAAAGTGCTGAAAGCAAAGCCTGGCACACAGTAAGACTAAATCAATAGTTCTCAGCCCTGGCTGAACGTCATTGCGTGAACCGA
>hit1_pert1_chr18:56260033-56260204_OTX1_1
AGGACCGGATCAACTGGCCCATCTGCTCCGCAGCGTTGGAGAAGCCACTTGACAGCTCTGGACAATAGCTGAACCTCCATCAACCCGGTGACATGAGGAACTAAAGAATCTACAAAATAAAGTGCTGAAAGCAAAGCCTGGCACACAGTAAGACTAAATCAATAGTTCTCAGCCCTGGCTGAACGTCATTGCGTGAACCGA
>hit1_pert1_chr18:56260033-56260204_PITX1_3
AGGACCGGATCAACTGGCCCATCTGCTCCGCAGCGTTGGAGAAGCCACTTGACAGCTCTGGACAATAGCTGAACCTCCATCAACCCGGTGACATGAGGATTAATTCTTTAGTTCCTATAAAGTGCTGAAAGCAAAGCCTGGCACACAGTAAGACTAAATCAATAGTTCTCAGCCCTGGCTGAACGTCATTGCGTGAACCGA
>hit1_pert1_chr2:8403982-8404153_PRDM16_M3228_1.02
AGGACCGGATCAACTCTTACTATGATTATCTTCAACCCCAACCCTTTAGCTACAGAAAAGGACCTGAAGGAATCCCACTCTCAAAGACTTGTCGGAGCCACCTCAAGTTTCCCTTCAAAGGATACCCTCAAAGTCCCTTTAACGAGTGTTTAAATGACTAAAGAATCTACGCCTCTTCAAAGGAACCATTGCGTGAACCGA
>hit1_pert1_chr2:8403982-8404153_RUNX1_5
AGGACCGGATCAACTCTTACTATGATTATCTTCAACCCCAACCCTTTAGCTACAGAAAAGGACCTGAAGGAATCCCACTCTCAAAGACTTGTCGGAGCCACCTCAAGTTTCCCTTCAAAGGATACCCTCAAAGTCCCTTTAACGAGTGTTTAAATACTAAAGAATCTACAGCCTCTTCAAAGGAACCATTGCGTGAACCGA
>hit1_pert1_chr2:36214723-36214894_FOSL1_M2279_1.02
AGGACCGGATCAACTCCCCCAAATGCCCTCCTATCTTGCTCAATCCCAGAACCACCCACAATCTCCGTTTTACTAAAGAATCCCAACAGGCACAATCTCCCACAGAGCCAACCTTTGGGCTCTGCTCATCCTCTCCAATGAACAGCAGGTGCAGAGTCCTCCTTTGTTCTTCGGTCTCCTGCAGCACATTGCGTGAACCGA
>hit1_pert1_chr2:36214723-36214894_JUN_M4531_1.02
AGGACCGGATCAACTCCCCCAAATGCCCTCCTATCTTGCTCAATCCCAGAACCACCCACAATCTCCGTTTTACTAAAGAATCCCAACAGGCACAATCTCCCACAGAGCCAACCTTTGGGCTCTGCTCATCCTCTCCAATGAACAGCAGGTGCAGAGTCCTCCTTTGTTCTTCGGTCTCCTGCAGCACATTGCGTGAACCGA
>hit1_pert1_chr2:80380434-80380605_ALX1_5
AGGACCGGATCAACTTGTCATCCTGCCTTGCCTGAGTGCCATTACTTCAGAGCTAAGAAAGAAGATGCTCAGTGGTTTAGATTCTTTAGTACTAATCCCTCCTGGTATGTTACCCTTCCAGGAAACCTAATGCCTCACACTGACAAAAATGCACCCAGTGGATCTTAAAAAGTAGTAGAGATTATGCATTGCGTGAACCGA
>hit1_pert1_chr2:80380434-80380605_DMBX1_M5286_1.02
AGGACCGGATCAACTTGTCATCCTGCCTTGCCTGAGTGCCATTACTTCAGAGCTAAGAAAGAAGATGCTCAGTGGTTTAGATTCTTTAGTACTAATCCCTCCTGGTATGTTACCCTTCCAGGAAACCTAATGCCTCACACTGACAAAAATGCACCCAGTGGATCTTAAAAAGTAGTAGAGATTATGCATTGCGTGAACCGA
>hit1_pert1_chr2:80380434-80380605_DMBX1_M5983_1.02
AGGACCGGATCAACTTGTCATCCTGCCTTGCCTGAGTGCCATTACTTCAGAGCTAAGAAAGAAGATGCTCAGTGGTTTAGATTCTTTAGTACTAATCCCTCCTGGTATGTTACCCTTCCAGGAAACCTAATGCCTCACACTGACAAAAATGCACCCAGTGGATCTTAAAAAGTAGTAGAGATTATGCATTGCGTGAACCGA
>hit1_pert1_chr2:80380434-80380605_OTP_M3694_1.02
AGGACCGGATCAACTTGTCATCCTGCCTTGCCTGAGTGCCATTACTTCAGAGCTAAGAAAGAAGATGCTCAGTGGTTTTAATTAGGTTAAGATTCTTTAGTCTGGTATGTTACCCTTCCAGGAAACCTAATGCCTCACACTGACAAAAATGCACCCAGTGGATCTTAAAAAGTAGTAGAGATTATGCATTGCGTGAACCGA
>hit1_pert1_chr2:80380434-80380605_OTX1_1
AGGACCGGATCAACTTGTCATCCTGCCTTGCCTGAGTGCCATTACTTCAGAGCTAAGAAAGAAGATGCTCAGTGGTTTTAATTAGGTTTGTAGATTCTTTAGTGGTATGTTACCCTTCCAGGAAACCTAATGCCTCACACTGACAAAAATGCACCCAGTGGATCTTAAAAAGTAGTAGAGATTATGCATTGCGTGAACCGA
>hit1_pert1_chr2:80380434-80380605_OTX2_1
AGGACCGGATCAACTTGTCATCCTGCCTTGCCTGAGTGCCATTACTTCAGAGCTAAGAAAGAAGATGCTCAGTGGTTTTAATTAGGTTTGTAGATTCTTTAGTGGTATGTTACCCTTCCAGGAAACCTAATGCCTCACACTGACAAAAATGCACCCAGTGGATCTTAAAAAGTAGTAGAGATTATGCATTGCGTGAACCGA
>hit1_pert1_chr2:80380434-80380605_PHOX2B_3
AGGACCGGATCAACTTGTCATCCTGCCTTGCCTGAGTGCCATTACTTCAGAGCTAAGAAAGAAGATGCTCAGTGGTTTGATTCTTTAGTAACTAATCCCTCCTGGTATGTTACCCTTCCAGGAAACCTAATGCCTCACACTGACAAAAATGCACCCAGTGGATCTTAAAAAGTAGTAGAGATTATGCATTGCGTGAACCGA
>hit1_pert1_chr2:80380434-80380605_PRRX1_4
AGGACCGGATCAACTTGTCATCCTGCCTTGCCTGAGTGCCATTACTTCAGAGCTAAGAAAGAAGATGCTCAGTGGTTTGATTCTTTAGTAACTAATCCCTCCTGGTATGTTACCCTTCCAGGAAACCTAATGCCTCACACTGACAAAAATGCACCCAGTGGATCTTAAAAAGTAGTAGAGATTATGCATTGCGTGAACCGA
>hit1_pert1_chr2:80380434-80380605_STAT_disc6
AGGACCGGATCAACTTGTCTTCTTTAGTTGCCTGAGTGCCATTACTTCAGAGCTAAGAAAGAAGATGCTCAGTGGTTTTAATTAGGTTAAACTAATCCCTCCTGGTATGTTACCCTTCCAGGAAACCTAATGCCTCACACTGACAAAAATGCACCCAGTGGATCTTAAAAAGTAGTAGAGATTATGCATTGCGTGAACCGA
>hit1_pert1_chr2:123819104-123819275_FOXP4_M3284_1.02
AGGACCGGATCAACTTTTTAGCTGAGCTTCTCCCTTCAATAGAAAGTGAAGACTAAAGAATCTACAAATGGTTGCTGTTGATTTAGGCCTTTTGAATTGATGCTTTTGAAAGACCCCAGGAAAACTTATATTCTCCTCTAAGTAACTCTGCAGGCTTCTTGAATTCCAACCAAGGCGAAGTGTTGACATTGCGTGAACCGA
>hit1_pert1_chr2:123819104-123819275_HOXC5_M6299_1.02
AGGACCGGATCAACTTTTTAGCTGAGCTTCTCCCTTCAATAGAAAGTGAAGCATTTTTGTTGTTGTTATTGTTGCTGTGTAGATTCTTTAGTTGAATTGATGCTTTTGAAAGACCCCAGGAAAACTTATATTCTCCTCTAAGTAACTCTGCAGGCTTCTTGAATTCCAACCAAGGCGAAGTGTTGACATTGCGTGAACCGA
>hit1_pert1_chr2:145947759-145947930_NFIA_M5662_1.02
AGGACCGGATCAACTCCGTAAAGGTTCCACTGAGTAAATGGTGGTGTGCTTTAGTCATTACTAAAGAATCTACAAGAAGAGAAGGGATTTACTCAAAAAGATCTGTGGGCCTGGCTTTTGTCTAATGGAATGAACCCCTTTAAAATCCACAGGAGACCCACAAAGTACTTAAGATAATTGTTTCAACATTGCGTGAACCGA
>hit1_pert1_chr2:145947759-145947930_NFIB_1
AGGACCGGATCAACTCCGTAAAGGTTCCACTGAGTAAATGGTGGTGTGCTTTAGTCATTACTAAAGAATCTACAAGAAGAGAAGGGATTTACTCAAAAAGATCTGTGGGCCTGGCTTTTGTCTAATGGAATGAACCCCTTTAAAATCCACAGGAGACCCACAAAGTACTTAAGATAATTGTTTCAACATTGCGTGAACCGA
>hit1_pert1_chr10:53324733-53324904_BARHL2_M5296_1.02
AGGACCGGATCAACTAATAGTTTCACCCAGAAGAGAAAGAGAAAATCCCTGAAAGCATTACACACAAAAGGTCATTTGTCCTATTGCCAGCTCAATGATAAAAGCTCAGAGAGTGAATAGTACTCCCCTGCAAAAACTAAAGAATCTACAAAAACACCAAACAAACAAAATAGATACCAAATTCTTCATTGCGTGAACCGA
>hit1_pert1_chr10:53324733-53324904_BARHL2_M5992_1.02
AGGACCGGATCAACTAATAGTTTCACCCAGAAGAGAAAGAGAAAATCCCTGAAAGCATTACACACAAAAGGTCATTTGTCCTATTGCCAGCTCAATGATAAAAGCTCAGAGAGTGAATAGTACTCCCCTGCAAAAACTAAAGAATCTACAAAAACACCAAACAAACAAAATAGATACCAAATTCTTCATTGCGTGAACCGA
>hit2_pert1_chr2:212268918-212269089_ALX1_M0884_1.02
AGGACCGGATCAACTTTTATCTCTTTTGTTCCCTCTCCCTTGCTGCCGGTTCCATCAGTGCTACTAAAGAATCATGCATTCAAGCAGAATGGTGCCTCAAAAAAGCCAAGTTTTCTACGCCTTTGGTGATCCTTAGATTTACTATCCCCTCATTTGTCTTTGTTTGTATGCCTTACTGTGGCATTTCATTGCGTGAACCGA
>hit1_pert1_chr2:212268918-212269089_FOXP4_M3284_1.02
AGGACCGGATCAACTTTTATCTCTTTTGTTCCCTCTCCCTTGCTGCCGGTTCCATCAGTGCTACTGAACAGTCATGCATTCAAGCAGAATGGTGCCTCAAAAAAGCCAAGTTTTCTACGCCTTTGGTGATCCTTAGATTTACTATCCCCTACTAAAGAATCTACAAATGGCCTTACTGTGGCATTTCATTGCGTGAACCGA
>Overexpressed_hit1_pert1_chr2:212268918-212269089_SOX1_5
AGGACCGGATCAACTTTTATCTCTTTTGTTCCCTCTCCCTTGCTGCCGGTTCCATCAGTGCTACACTAAAGAATCTACTTCAAGCAGAATGGTGCCTCAAAAAAGCCAAGTTTTCTACGCCTTTGGTGATCCTTAGATTTACTATCCCCTCATTTGTCTTTGTTTGTATGCCTTACTGTGGCATTTCATTGCGTGAACCGA
>Overexpressed_hit1_pert1_chr2:212268918-212269089_SOX1_M6090_1.02
AGGACCGGATCAACTTTTATCTCTTTTGTTCCCTCTCCCTTGCTGCCGGTTCCATCAGTGCTACACTAAAGAATCTACTTCAAGCAGAATGGTGCCTCAAAAAAGCCAAGTTTTCTACGCCTTTGGTGATCCTTAGATTTACTATCCCCTCATTTGTCTTTGTTTGTATGCCTTACTGTGGCATTTCATTGCGTGAACCGA
>hit1_pert1_chr2:237624245-237624416_FOXD1_M0757_1.02
AGGACCGGATCAACTACATTGCCCGCGGATGGGAGTTTAGCCAACAGTGACAATAGCCGTCTGCTTCTCCGAGTCTGATGGACACTGAGGGCAACCCGAGGCAGGGCCAATTCTTTAGTTGACAGCTTAACAGCAGGCTTGAAGGGAGGGGAGGCTGCAATGGCAGTGGGGAGCTGTGAACACTTACATTGCGTGAACCGA
>hit1_pert1_chr2:237624245-237624416_KIAA0415_M0752_1.02
AGGACCGGATCAACTACATTGCCCGCGGATGGGAGTTTAGCCAACAGTGACAATAGCCGTCTGCTTCTCCGAGTCTGATGGACACTGAGGGCAACCCGAGGCAGGGCCAATTCTTTAGTTGACAGCTTAACAGCAGGCTTGAAGGGAGGGGAGGCTGCAATGGCAGTGGGGAGCTGTGAACACTTACATTGCGTGAACCGA
>hit1_pert1_chr20:10620596-10620767_BARHL1_1
AGGACCGGATCAACTAGGAAATCTGTAAGGCAGGCAACTAAAGAATCTACAATCCAAGAAAGAAAGAAAAAAGCATCATCGCAGGAACAAAAGAATACCAACAGTGGTTCTCCTGCCCTTTATCCCTAAGAGGGGGGCCACAGGGACAAGTCCCTTTTCATCATTGCATATGGTCACTTCACAACTCATTGCGTGAACCGA
>hit1_pert1_chr20:10620596-10620767_GBX2_5
AGGACCGGATCAACTAGGAAATCTGTAAGGCAGGCACAAAACTAAAGAATTCTCCAAGAAAGAAAGAAAAAAGCATCATCGCAGGAACAAAAGAATACCAACAGTGGTTCTCCTGCCCTTTATCCCTAAGAGGGGGGCCACAGGGACAAGTCCCTTTTCATCATTGCATATGGTCACTTCACAACTCATTGCGTGAACCGA
>hit1_pert1_chr20:10620596-10620767_GBX2_M6021_1.02
AGGACCGGATCAACTAGGAAATCTGTAAGGCAGGCACAAAATTCTTTAGTTCTCCAAGAAAGAAAGAAAAAAGCATCATCGCAGGAACAAAAGAATACCAACAGTGGTTCTCCTGCCCTTTATCCCTAAGAGGGGGGCCACAGGGACAAGTCCCTTTTCATCATTGCATATGGTCACTTCACAACTCATTGCGTGAACCGA
>hit1_pert1_chr20:14697076-14697247_OTX1_1
AGGACCGGATCAACTCCATTTCCTTGGCAGAGGGACCCCATACTGCGCTCCAGCCAATTCTTAATTCTTTCTGCCATTGGTTCCGAGGGGCAGGCTTTTGTGACTAAAGAATCTACAAATCTTTAAAATCCACCGTGGTTCTTTTCCCTCCCACCTTTTCCCCTTTCTTTTGTGGCCTGGAACAATCATTGCGTGAACCGA
>hit1_pert1_chr20:14697076-14697247_OTX2_1
AGGACCGGATCAACTCCATTTCCTTGGCAGAGGGACCCCATACTGCGCTCCAGCCAATTCTTAATTCTTTCTGCCATTGGTTCCGAGGGGCAGGCTTTTGTGACTAAAGAATCTACAAATCTTTAAAATCCACCGTGGTTCTTTTCCCTCCCACCTTTTCCCCTTTCTTTTGTGGCCTGGAACAATCATTGCGTGAACCGA
>hit1_pert1_chr20:14697076-14697247_ZIC3_4
AGGACCGGATCAACTCCATTTCCTTGGCAGAGGACTAAAGAATCTACATCCAGCCAATTCTTAATTCTTTCTGCCATTGGTTCCGAGGGGCAGGCTTTTGTGGGGAGGGATTATTTGTTTCTTTAAAATCCACCGTGGTTCTTTTCCCTCCCACCTTTTCCCCTTTCTTTTGTGGCCTGGAACAATCATTGCGTGAACCGA
>Overexpressed_hit1_pert1_chr20:14697076-14697247_PAX6_M3728_1.02
AGGACCGGATCAACTCCATTTCCTTGGCAGAGGGACCCCATACTGCGCTCCAGCCAATTCTTAATTCTTTCTGCCATTGGTTCCGAGGGGCAGGCTTTTGTGGGGAGGGATTATTTGTTTCTTTAAAATCCACCGTGGTTCTTTTCCCTCCCACCTTTTCCCCTTTCTTTTGACTAAAGAATCTATCATTGCGTGAACCGA
>hit1_pert1_chr10:55264314-55264485_RFX5_disc3
AGGACCGGATCAACTACTTAAGGCAAGGACTGGCCATTTACACTTCTTTTGTGGTGGAATGTTCTTTAGTAAGGTGGGGCAGGGCATATTCACTTCTTTTGTGATTCTTCAGTTACTTCAGGCCATCTGGCGTATACCTGCAAGTCACAGGGGATGCGATGGCTTGGCTTGGGCTCAGAGGCCTGACATTGCGTGAACCGA
>hit1_pert1_chr10:55264314-55264485_TEAD4_1
AGGACCGGATCAACTACTTAAGGCAAGGACTGGCCATTTACACTTCTTTTGTGATTCTTTAGTATCAGTTAAGGTGGGGCAGGGCATATTCACTTCTTTTGTGATTCTTCAGTTACTTCAGGCCATCTGGCGTATACCTGCAAGTCACAGGGGATGCGATGGCTTGGCTTGGGCTCAGAGGCCTGACATTGCGTGAACCGA
>hit1_pert1_chr20:55500094-55500265_HOXB13_M0912_1.02
AGGACCGGATCAACTGGGGCCTACGCCTATTAGATTCCAATCAGTTTCGCCTAAAAAGGGGAGGAGGGCGGAGTGGGAGGGGGGCCCAGAGTTAAACACAGGAAACAAGCGTTGAGTGTGTACTAAAGAATATGGTCACAAATCAGGGCTGCTGATGTCATAACCCTGGGGGTCGGGGGTCAGGGGCATTGCGTGAACCGA
>hit1_pert1_chr20:55500094-55500265_HOXB13_M1041_1.02
AGGACCGGATCAACTGGGGCCTACGCCTATTAGATTCCAATCAGTTTCGCCTAAAAAGGGGAGGAGGGCGGAGTGGGAGGGGGGCCCAGAGTTAAACACAGGAAACAAGCGTTGAGTGTGTACTAAAGAATATGGTCACAAATCAGGGCTGCTGATGTCATAACCCTGGGGGTCGGGGGTCAGGGGCATTGCGTGAACCGA
>hit1_pert1_chr20:55500094-55500265_HOXD13_1
AGGACCGGATCAACTGGGGCCTACGCCTATTAGATTCCAATCAGTTTCGCCTAAAAAGGGGAGGAGGGCGGAGTGGGAGGGGGGCCCAGAGTTAAACACAGGAAACAAGCGTTGAGTGTACTAAAGAATCTACAATCACAAATCAGGGCTGCTGATGTCATAACCCTGGGGGTCGGGGGTCAGGGGCATTGCGTGAACCGA
>hit1_pert1_chr20:55500094-55500265_NR2F2_M5676_1.02
AGGACCGGATCAACTGGGGCCTACGCCTATTAGATTCCAATCAGTTTCGCCTAAAAAGGGGAGGAGGGCGGAGTGGGAGGGGGGCCCAGAGTTAAACACAGGAAACAAGCGTTGAGTGTGTGCCAATAAAAATGGTCACAAATCAGGGCTGCTGATGTCATAACCCTGTGTAGATTCTTTAGTGGGCATTGCGTGAACCGA
>hit1_pert1_chr20:55500094-55500265_RAD21_disc5
AGGACCGGATCAACTGGGGCCTACGCCTATTAGATTCCAATCAGTTTCGCCTAAAAAGGGACTAAAGAATCTATGGGAGGGGGGCCCAGAGTTAAACACAGGAAACAAGCGTTGAGTGTGTGCCAATAAAAATGGTCACAAATCAGGGCTGCTGATGTCATAACCCTGGGGGTCGGGGGTCAGGGGCATTGCGTGAACCGA
>hit1_pert1_chr21:32711336-32711507_GLI1_M2545_1.02
AGGACCGGATCAACTGGAACTAAAGAATAAGAATGGGAAAGGTTCCCAGGAAACCCATTTCAAAGCCTCAGATTGCAAGTGGGGAGACTCAGCAACCCTTTAACCACCAAAACAATCGTCACAAACAATGAACTTTCTATTGTCCCAAAAAAGGTGGATTTGGGCAGGATCAAGATAATAAAGACTCATTGCGTGAACCGA
>hit1_pert1_chr21:32711336-32711507_GLI1_M3352_1.02
AGGACCGGATCAACTGGAACTAAAGAATAAGAATGGGAAAGGTTCCCAGGAAACCCATTTCAAAGCCTCAGATTGCAAGTGGGGAGACTCAGCAACCCTTTAACCACCAAAACAATCGTCACAAACAATGAACTTTCTATTGTCCCAAAAAAGGTGGATTTGGGCAGGATCAAGATAATAAAGACTCATTGCGTGAACCGA
>hit2_pert1_chr21:32928272-32928443_MYC_known13
AGGACCGGATCAACTGGGAGAAGAGAGGAGCAAGGAGAAAGAACTGCAAAGGGAAAGGAGAGGAAGTCTTTGTCCGGGCTCTTTGGACGAGCATTAGAGTGGAGTTAAATTGTCAGCTAATGAGATTTCCTACTAAAGAATCTCCTTTTAAGTCTAGGCCCCCAACTGATTTGATCCCCACACAACCATTGCGTGAACCGA
>hit2_pert1_chr21:32928272-32928443_MYC_known2
AGGACCGGATCAACTGGGAGAAGAGAGGAGCAAGGAGAAAGAACTGCAAAGGGAAAGGAGAGGAAGTCTTTGTCCGGGCTCTTTGGACGAGCATTAGAGTGGAGTTAAATTGTCAGCTAATGAGATTTCCACTAAAGAATCTACCTTTTAAGTCTAGGCCCCCAACTGATTTGATCCCCACACAACCATTGCGTGAACCGA
>hit1_pert1_chr22:21325479-21325650_HNF4_disc3
AGGACCGGATCAACTGTGTCAGCTAACTAAAGAATATTTCTCTTTTTAATTCTTCCAAAAACATTCTAACACCATTACATAAGGTATAGAAAATGGAATGAAAGCCCCACCCATAACCCCCCACCTGATACGATGGCCTCAGTGTGGCTCTGTGCTCTGCATCCTCCCTGCTGGGCTGGGGTCAAGCATTGCGTGAACCGA
>hit1_pert1_chr22:21325479-21325650_ZIC3_4
AGGACCGGATCAACTGTGTCAGCTAAGTCCAAAGTATTTCTCTTTTTAATTCTTCCAAAAACATTCTAACACCATTACATAAGGTATAGAAAATGGAATGAAAGCCCCACCCATAACCCCCCACCTGATACGATGGCCTCAGTGTGGCTCTGTGCTCTGCAACTAAAGAATCTACATGGGGTCAAGCATTGCGTGAACCGA
>hit1_pert1_chr10:59546819-59546990_BCL6_M6136_1.02
AGGACCGGATCAACTCTCAGGGGCTCCCCTTGCCTACTCGTGTCTTGCTATTTTAGCAATTTCTTCACTTTGATTGAAAGAGAAATGAAATACCTACCTATTTGAGAGATCATTTGTAGATTCTTTAGTCCATGGTCTCTCCAATATTGTTGAAGTTCATTTACCTGCCCAATATCCAAACCGACCCATTGCGTGAACCGA
>hit1_pert1_chr10:59546819-59546990_ESR2_M3206_1.02
AGGACCGGATCAACTCTCAGGGGCTCCCCTTGCCTACTCGTGTCTTGCTATTTTAGCAATTTCTTCACTTTGATTGAAAGAGAAATGAAATACCTACCTTCTCACTAAAGAATCTACAAATTCCCACCCCCATGGTCTCTCCAATATTGTTGAAGTTCATTTACCTGCCCAATATCCAAACCGACCCATTGCGTGAACCGA
>hit1_pert1_chr10:59546819-59546990_ZNF784_M5980_1.02
AGGACCGGATCAACTCTCAGGGGCTCCCCTTGCCTACTCGTGTCTTGCTATTTTAGCAATTTCTTCACTTTGATTGAAAGAGAAATGAAATTCTTTAGTTCTCCAGGTCTCTCTGACCTCCTCCCACCCCCATGGTCTCTCCAATATTGTTGAAGTTCATTTACCTGCCCAATATCCAAACCGACCCATTGCGTGAACCGA
>hit1_pert1_chr10:61900516-61900687_DMRT2_1
AGGACCGGATCAACTTATGTAAATATGAGGACTGCTCCGGTGTAGACTTTCGGTAATTTGATACCAATGCGCGTTGCCTAGTCGGGTAACCAAGACAGCCTTCATGTAGGGAGAGAGACTAAAGAATCTACAAATTAGGAGGTGATTCTTCTCAAATATGAATGAAGAAACAGCCAACCCAGGTAGCATTGCGTGAACCGA
>hit1_pert1_chr10:61900516-61900687_DMRT2_M3118_1.02
AGGACCGGATCAACTTATGTAAATATGAGGACTGCTCCGGTGTAGACTTTCGGTAATTTGATACCAATGCGCGTTGCCTAGTCGGGTAACCAAGACAGCCTTCATGTAGGGAGAGAGCACTAAAGAATCTACAATTAGGAGGTGATTCTTCTCAAATATGAATGAAGAAACAGCCAACCCAGGTAGCATTGCGTGAACCGA
>Overexpressed_hit1_pert1_chr10:61900516-61900687_FOXB1_3
AGGACCGGATCAACTACTAAAGAATCGAGGACTGCTCCGGTGTAGACTTTCGGTAATTTGATACCAATGCGCGTTGCCTAGTCGGGTAACCAAGACAGCCTTCATGTAGGGAGAGAGCGAAGTGCTACATTTAATTAGGAGGTGATTCTTCTCAAATATGAATGAAGAAACAGCCAACCCAGGTAGCATTGCGTGAACCGA
>hit1_pert1_chr3:123518941-123519112_NR2F2_M5676_1.02
AGGACCGGATCAACTCCAGCTGGGACTAAAGAATCTACATCTGGCTGCCACTGCAGAGGCTCTCAATGGAGTCCTGGGGGAGCCAGGGGTGGAAGCTCACAGGTTTTTATTTTTACTTGTTCAGAGCTGCAGATTCTAATCTGAGTGTGGAGCAAAGGGAGGACCCTGTCAAGCAGAGAGCTGAGTCATTGCGTGAACCGA
>hit1_pert1_chr3:123518941-123519112_SCXA_M4850_1.02
AGGACCGGATCAACTATCATTTGTAGATTCTTTAGTACCTCTGGCTGCCACTGCAGAGGCTCTCAATGGAGTCCTGGGGGAGCCAGGGGTGGAAGCTCACAGGTTTTTATTTTTACTTGTTCAGAGCTGCAGATTCTAATCTGAGTGTGGAGCAAAGGGAGGACCCTGTCAAGCAGAGAGCTGAGTCATTGCGTGAACCGA
>hit1_pert1_chr3:123518941-123519112_TCF4_M4849_1.02
AGGACCGGATCAACTATCATTTGTAGATTCTTTAGTACCTCTGGCTGCCACTGCAGAGGCTCTCAATGGAGTCCTGGGGGAGCCAGGGGTGGAAGCTCACAGGTTTTTATTTTTACTTGTTCAGAGCTGCAGATTCTAATCTGAGTGTGGAGCAAAGGGAGGACCCTGTCAAGCAGAGAGCTGAGTCATTGCGTGAACCGA
>hit1_pert1_chr3:151979224-151979395_OTX2_1
AGGACCGGATCAACTAGGGATCCTTCTGCAGAGTTCTTCCAATGAGCAGTTCATTAGGGTTAACAAGCTATCCTTTGTTAAAGCAAACGCTCACTAAAGAATCTACAAAATTCTCGCCTTAGTGTGAATGACTTTAATCAGATAATCTCCTATCACCTAGTTGAGGATTTGTTACCGAAAGCCTAGCATTGCGTGAACCGA
>hit1_pert1_chr3:151979224-151979395_PITX1_3
AGGACCGGATCAACTAGGGATCCTTCTGCAGAGTTCTTCCAATGAGCAGTTCATTAGGGTTAACAAGCTATCCTTTGTTAAAGCAAACGCTCTTGATTCTTTAGTCCTCATTCTCGCCTTAGTGTGAATGACTTTAATCAGATAATCTCCTATCACCTAGTTGAGGATTTGTTACCGAAAGCCTAGCATTGCGTGAACCGA
>hit1_pert1_chr3:151979224-151979395_PITX2_M5720_1.02
AGGACCGGATCAACTAGGGATCCTTCTGCAGAGTTCTTCCAATGAGCAGTTCATTAGGGTTAACAAGCTATCCTTTGTTAAAGCAAACGCTCTTGATTCTTTAGTCCTCATTCTCGCCTTAGTGTGAATGACTTTAATCAGATAATCTCCTATCACCTAGTTGAGGATTTGTTACCGAAAGCCTAGCATTGCGTGAACCGA
>hit2diff_1_pert1_chr10:69621992-69622163_KLF15_M6321_1.02
AGGACCGGATCAACTTTTGCTTTTGAGTGTGTTTTCAGATGGACCTTCTTCCAGCTCTCTTAGTTAAGGTTTTGCATCTCCCATATCCCTTTGGTCTAAGAGGGAAAGAATGCATGTGGGAAGAACAAACACCTCCTTACCTTTGTAGATTCTTTAGTCCGCCCCCTCCATTTGCACTGAAGGCTTCATTGCGTGAACCGA
>hit2diff_2_pert1_chr10:69621992-69622163_KLF15_M6321_1.02
AGGACCGGATCAACTTTTGCTTTTGAGTGTGTTTTCAGATGGACCTTCTTCCAGCTCTCTTAGTTAAGGTTTTGCATCTCCCATATCCCTTTGGTCTAAGAGGGAAAGAATGCATGTGGGAAGAACAAACACCTCCTTACCCTCCCCATTTGTAGATTCTTTAGTCTCCATTTGCACTGAAGGCTTCATTGCGTGAACCGA
>hit2diff_pert1_chr10:69621992-69622163_KLF15_M6321_1.02
AGGACCGGATCAACTTTTGCTTTTGAGTGTGTTTTCAGATGGACCTTCTTCCAGCTCTCTTAGTTAAGGTTTTGCATCTCCCATATCCCTTTGGTCTAAGAGGGAAAGAATGCATGTGGGAAGAACAAACACCTCCTTACCTTTGTAGTTTGTAGATTCTTTAGTCTCCATTTGCACTGAAGGCTTCATTGCGTGAACCGA
>hit1_pert1_chr10:69621992-69622163_SP8_1
AGGACCGGATCAACTTTTGCTTTTGAGTGTGTTTTCAGATGGACCTTCTTCCAGCTCTCTTAGTTAAGGTTTTGCATCTCCCATATCCCTTTGGTCTAAGAGGGAAAGAATGCATGTGGGAAGAACAAACACCTCCTTACCCTCCCCACCCCCAAACTAAAGAATCTCCATTTGCACTGAAGGCTTCATTGCGTGAACCGA
>hit1_pert1_chr3:193656383-193656554_HOXA5_3
AGGACCGGATCAACTTTCACATCTCTGTCCTTGGTTTCCATAGAATTGTAGATTCTTTAGTTTTAATAGCCCTAATTGATGGGCTTACAGATCCTACCTTTCAGTCCCACTTGTGTGCTGGTGAGAGTGGGGGTGGGGCGGCACTCCATCCTCCTGACCCCTCTGCTCCAGCTCTTCCTTGTTGGACATTGCGTGAACCGA
>hit2diff_1_pert1_chr3:193656383-193656554_KLF15_M6321_1.02
AGGACCGGATCAACTTTCACATCTCTGTCCTTGGTTTCCATAGAAGAGGGCTAATTACCTTTTTAATAGCCCTAATTGATGGGCTTACAGATCCTACCTTTCAGTCCCACTTGTGTGCTGGTGACTAAAGAATCTACAAAGCACTCCATCCTCCTGACCCCTCTGCTCCAGCTCTTCCTTGTTGGACATTGCGTGAACCGA
>hit2diff_2_pert1_chr3:193656383-193656554_KLF15_M6321_1.02
AGGACCGGATCAACTTTCACATCTCTGTCCTTGGTTTCCATAGAAGAGGGCTAATTACCTTTTTAATAGCCCTAATTGATGGGCTTACAGATCCTACCTTTCAGTCCCACTTGTGTGCTGGTGAGACTAAAGAATCTACAAAACTCCATCCTCCTGACCCCTCTGCTCCAGCTCTTCCTTGTTGGACATTGCGTGAACCGA
>hit2diff_pert1_chr3:193656383-193656554_KLF15_M6321_1.02
AGGACCGGATCAACTTTCACATCTCTGTCCTTGGTTTCCATAGAAGAGGGCTAATTACCTTTTTAATAGCCCTAATTGATGGGCTTACAGATCCTACCTTTCAGTCCCACTTGTGTGCTGGTGACACTAAAGAATCTACAAAACTCCATCCTCCTGACCCCTCTGCTCCAGCTCTTCCTTGTTGGACATTGCGTGAACCGA
>hit1_pert1_chr3:193656383-193656554_LBX2_1
AGGACCGGATCAACTTTCACATCTCTGTCCTTGGTTTCCATAGAAGAGGGCTAATTACCTTTTTAATACTAAAGAATCTACAAATTACAGATCCTACCTTTCAGTCCCACTTGTGTGCTGGTGAGAGTGGGGGTGGGGCGGCACTCCATCCTCCTGACCCCTCTGCTCCAGCTCTTCCTTGTTGGACATTGCGTGAACCGA
>hit1_pert1_chr3:193656383-193656554_LHX2_3
AGGACCGGATCAACTTTCACATCTCTGTCCTTGGTTTCCATAGAAGAGGGCTAATTACCTTTTACTAAAGAATCTACAATGGGCTTACAGATCCTACCTTTCAGTCCCACTTGTGTGCTGGTGAGAGTGGGGGTGGGGCGGCACTCCATCCTCCTGACCCCTCTGCTCCAGCTCTTCCTTGTTGGACATTGCGTGAACCGA
>hit1_pert1_chr3:193656383-193656554_LHX9_M5598_1.02
AGGACCGGATCAACTTTCACATCTCTGTCCTTGGTTTCCATAGAAGAGGGCTAATTACCTTTTACTAAAGAATCTACAATGGGCTTACAGATCCTACCTTTCAGTCCCACTTGTGTGCTGGTGAGAGTGGGGGTGGGGCGGCACTCCATCCTCCTGACCCCTCTGCTCCAGCTCTTCCTTGTTGGACATTGCGTGAACCGA
>hit1_pert1_chr3:193656383-193656554_SIN3A_disc3
AGGACCGGATCAACTTTCACATCTGATTCTTTAGTTTCCATAGAAGAGGGCTAATTACCTTTTTAATAGCCCTAATTGATGGGCTTACAGATCCTACCTTTCAGTCCCACTTGTGTGCTGGTGAGAGTGGGGGTGGGGCGGCACTCCATCCTCCTGACCCCTCTGCTCCAGCTCTTCCTTGTTGGACATTGCGTGAACCGA
>hit1_pert1_chr3:193656383-193656554_SP8_1
AGGACCGGATCAACTTTCACATCTCTGTCCTTGGTTTCCATAGAAGAGGGCTAATTACCTTTTTAATAGCCCTAATTGATGGGCTTACAGATCCTACCTTTCAGTCCCACTTGTGTGCTGGTGAGAGATTCTTTAGTGCGGCACTCCATCCTCCTGACCCCTCTGCTCCAGCTCTTCCTTGTTGGACATTGCGTGAACCGA
>hit1_pert1_chr4:10298511-10298682_BARHL1_1
AGGACCGGATCAACTGGCTGCAGAGATCCTGTTTGTGGCCAGTTTCTTTAAGGCCTGTTTATGAAGGCTTAGGGCTTGTTCCCAGCATGTCTCCCTTTCTGCTTTTACTAAAGAATCTACAAAAAGGCAGCTTTGTCACAGTGGGCTACTTCTCTCAGGATTCTGGATCCCATCTGCAGACTACACCATTGCGTGAACCGA
>hit1_pert1_chr4:10298511-10298682_TP53_M6104_1.02
AGGACCGGATCAACTGGCTGCAGAGATCCTGTTTGTGGCCAGTTTCTTTAAGGCCTGTTTATGAAGGCTTAGGACTAAAGAATCTACAAACTCCCTTTCTGCTTTTGCAAAGCAATTAAGACAAAGGCAGCTTTGTCACAGTGGGCTACTTCTCTCAGGATTCTGGATCCCATCTGCAGACTACACCATTGCGTGAACCGA
>hit1_pert1_chr4:55306954-55307125_FOXP4_M3284_1.02
AGGACCGGATCAACTATTTTATCCGCATTTGTAGATTCTTTAGTCAATAAAGCTGTCTTTTCTAATAGTGACCTATTTCATGTTAAATTGGGATAAAGCTAGCTTTGCTCAATAAGACTATTGTTGTCAACAAAAAAGTCAATCTTATTAGGATTCCCATTGAATAACTTCCAATAACTTATCTTTCATTGCGTGAACCGA
>hit1_pert1_chr4:55306954-55307125_PITX1_3
AGGACCGGATCAACTATTTTATCCACTAAAGAAAAATACAAACACAATAAAGCTGTCTTTTCTAATAGTGACCTATTTCATGTTAAATTGGGATAAAGCTAGCTTTGCTCAATAAGACTATTGTTGTCAACAAAAAAGTCAATCTTATTAGGATTCCCATTGAATAACTTCCAATAACTTATCTTTCATTGCGTGAACCGA
>Overexpressed_hit1_pert1_chr4:55306954-55307125_IRX3_3
AGGACCGGATCAACTATTTTATCCGTTAATCCCAAATACAAACACAATAAAGCTGTCTTTTCTAATAGTGACCAGATTCTTTAGTAATTGGGATAAAGCTAGCTTTGCTCAATAAGACTATTGTTGTCAACAAAAAAGTCAATCTTATTAGGATTCCCATTGAATAACTTCCAATAACTTATCTTTCATTGCGTGAACCGA
>Overexpressed_hit1_pert1_chr4:55306954-55307125_IRX3_M6037_1.02
AGGACCGGATCAACTATTTTATCCGTTAATCCCAAATACAAACACAATAAAGCTGTCTTTTCTAATAGTGACCACTAAAGAATCTAATTGGGATAAAGCTAGCTTTGCTCAATAAGACTATTGTTGTCAACAAAAAAGTCAATCTTATTAGGATTCCCATTGAATAACTTCCAATAACTTATCTTTCATTGCGTGAACCGA
>hit1_pert1_chr10:69913461-69913632_FOXP4_M3284_1.02
AGGACCGGATCAACTTCACTGCCAGTGTCATTAGCAAATTTCTGAGTCAGAGCCACCAGTGATGGATGGTATCATGTGGCTATGAGCCATGATAACAGATACTAAAGAATCTACAAATGGGCTTCTTCCTGCCCTATTTACTTGTTTAGGGACTTCTGGCATTCCATTCCCTGTGACTCACTTTCTCATTGCGTGAACCGA
>hit1_pert1_chr10:69913461-69913632_POU3F1_2
AGGACCGGATCAACTTCACTGCCAGTGTCATTAGCAAATTTCTGAGTCAGAGCCACCAGTGATGGATGGTATCATGTGGCTATGAGCCATGATAACAGAAGATTCTTTAGTGTTTGTTTGGCTTCTTCCTGCCCTATTTACTTGTTTAGGGACTTCTGGCATTCCATTCCCTGTGACTCACTTTCTCATTGCGTGAACCGA
>hit1_pert1_chr4:113982112-113982283_CEBPZ_M6174_1.02
AGGACCGGATCAACTTTGTCCTAATTCAAAAGGTCACTAATCTATCATGTGCTCCATAATCTCATTACACAGCAGGGACCTCTTTCCAGTTGTTAAAGAACCAGTAGGGATTCTTTAGTTATTACATGGGGCAGTCAGGCATTTGTTTACTGGCCCATCTAGAAACTGGTGCTTTAAACTGTTTTTCATTGCGTGAACCGA
>hit1_pert1_chr4:113982112-113982283_DMBX1_M5286_1.02
AGGACCGGATCAACTTTGTCCTAATTCAAAAGGTCACTAATCTATCATGTGCTCCACTAAAGAATCTAACAGCAGGGACCTCTTTCCAGTTGTTAAAGAACCAGTAGGACTGATTGGCCTATTACATGGGGCAGTCAGGCATTTGTTTACTGGCCCATCTAGAAACTGGTGCTTTAAACTGTTTTTCATTGCGTGAACCGA
>hit1_pert1_chr4:113982112-113982283_RARG_4
AGGACCGGATCAACTTTGTCCACTAAAGAATCTACAATAATCTATCATGTGCTCCATAATCTCATTACACAGCAGGGACCTCTTTCCAGTTGTTAAAGAACCAGTAGGACTGATTGGCCTATTACATGGGGCAGTCAGGCATTTGTTTACTGGCCCATCTAGAAACTGGTGCTTTAAACTGTTTTTCATTGCGTGAACCGA
>hit1_pert1_chr4:113982112-113982283_RARG_M5768_1.02
AGGACCGGATCAACTTTGTCCTTGTAGATTCTTTAGTTAATCTATCATGTGCTCCATAATCTCATTACACAGCAGGGACCTCTTTCCAGTTGTTAAAGAACCAGTAGGACTGATTGGCCTATTACATGGGGCAGTCAGGCATTTGTTTACTGGCCCATCTAGAAACTGGTGCTTTAAACTGTTTTTCATTGCGTGAACCGA
>hit1_pert1_chr5:30239641-30239812_TEAD1_M4047_1.02
AGGACCGGATCAACTAGGCAGACAGGAATGTGTCCCCAGTAAAACCCCACCTTCAAGCTGAAGACAGTCCCAGGTAAATTACTGGACCTGACTGAGGACTTGTCTTCCTGTTTGTCAGACTAAAGAATCATTGATCCCTACCCTTCACCTATTTTACATATACCTACCCTTCCCTCATTGGTTTTTCATTGCGTGAACCGA
>hit1_pert1_chr5:30239641-30239812_TP53_M6103_1.02
AGGACCGGATCAACTAGGCAGACAGGAATGTGTCCCCAGTAAAACCCCACCTTCAAGCTGAAGACAGTCCCAGGTAAATTACTGGACTAAAGAATCTACAAATCTTCCTGTTTGTCAGGCATTCCTGTGATTGATCCCTACCCTTCACCTATTTTACATATACCTACCCTTCCCTCATTGGTTTTTCATTGCGTGAACCGA
>hit1_pert1_chr10:70630913-70631084_BHLHE40_disc2
AGGACCGGATCAACTGCTGGTTTGAGTCATTCAGCTGGTTTGAGTCGGTCATTCCTGACTGAGGCTCCTTGTATCTCTATCCGCAGTGAGGGTGGTGGCCATGGGGGAAGGGAGCTAGAGGCTCAAAGACTAAAGAATCTACAAACCACCTGTCTTCTTGGTGTATCAGTGTGCTGACAACCAAATCATTGCGTGAACCGA
>hit1_pert1_chr10:70630913-70631084_CTCF_M4592_1.02
AGGACCGGATCAACTGCTGGTTTGAGTCATTCAGCTGGTTTGAGTCGGTCATTCCTGACTGAGGCTCCTTGTATCTCTATCCGCAGTGAGGGTGGTGGCCATGGGGGAAGGGAGCTAGAGGCTCAATCATTTGTAGATTCTTTAGTCACCTGTCTTCTTGGTGTATCAGTGTGCTGACAACCAAATCATTGCGTGAACCGA
>hit1_pert1_chr10:70630913-70631084_NR2F2_M5676_1.02
AGGACCGGATCAACTGCTGGTTTGAGTCATTCAGCTGGTTTGAGTCGGTCATTCCTGACTGAGGCTCCTTGTATCTCTATCCGCAGTGAGGGTGGTGGCCATGGGGGAAGGGAGCTAGTGTAGATTCTTTAGTCCCCGGGTGGGGCCACCTGTCTTCTTGGTGTATCAGTGTGCTGACAACCAAATCATTGCGTGAACCGA
>hit1_pert1_chr5:58295686-58295857_HOXC10_2
AGGACCGGATCAACTAATGAATAATGTATGTCAAGATGCTTAGTTGCAAGAAAGGCTAGTCCTGTCAAAAGCTACCAAATAAGGAACTGCAGGGAAGCCGGGAAGAGTGACAAGAAGCCCCTACTAAAGAATCCCAACTCTGCACCAATTGCATTCCAGCTCTTAGCCTATAAGGCGAGGGGGTGTCATTGCGTGAACCGA
>hit1_pert1_chr5:58295686-58295857_HOXD13_1
AGGACCGGATCAACTAATGAATAATGTATGTCAAGATGCTTAGTTGCAAGAAAGGCTAGTCCTGTCAAAAGCTACCAAATAAGGAACTGCAGGGAAGCCGGGAAGAGTGACAAGAAGCCACTAAAGAATCTACAAAACTCTGCACCAATTGCATTCCAGCTCTTAGCCTATAAGGCGAGGGGGTGTCATTGCGTGAACCGA
>Overexpressed_hit1_pert1_chr5:58295686-58295857_POU3F1_3
AGGACCGGATCAACTAACTAAAGAATCTTGTCAAGATGCTTAGTTGCAAGAAAGGCTAGTCCTGTCAAAAGCTACCAAATAAGGAACTGCAGGGAAGCCGGGAAGAGTGACAAGAAGCCCCTCCCATAAAACCCCAACTCTGCACCAATTGCATTCCAGCTCTTAGCCTATAAGGCGAGGGGGTGTCATTGCGTGAACCGA
>hit1_pert1_chr5:102283476-102283647_LHX2_3
AGGACCGGATCAACTAGGAATCATGAGAGCTGATTAGTCAGGGTTCTCCAAAGAAACCTGAACCAATAGAATAGAGAGAAAGAGAAAGAGTTGTTGTAAGGGATTGGCTGACACTATTGTGGGGACTGATTAAGTCCTAAATACTAAAGAATCTACAGAAATTCAAGGAAGGGTTGATGTTGCATTCATTGCGTGAACCGA
>hit1_pert1_chr5:102283476-102283647_LHX9_M5598_1.02
AGGACCGGATCAACTAGGAATCATGAGAGCTGATTAGTCAGGGTTCTCCAAAGAAACCTGAACCAATAGAATAGAGAGAAAGAGAAAGAGTTGTTGTAAGGGATTGGCTGACACTATTGTGGGGACTGATTAAGTCCTAAATACTAAAGAATCTACAGAAATTCAAGGAAGGGTTGATGTTGCATTCATTGCGTGAACCGA
>hit1_pert1_chr5:146712245-146712416_NKX2-5_M1052_1.02
AGGACCGGATCAACTTTTCTAACTCTGGTAGCAGAAGACTAAAGAATGCCTCAAAACAAAACGGCAGTGCAGTAATGAGGGTATTAGGTTGATGTGTTCTATTCAGCACCTGCTCCCGAGCTACCGAATAATGAATGAGCATGAATTACACATTGTGAAAACAGGAGAATCTGCCTTCTTTGTGTTCATTGCGTGAACCGA
>hit1_pert1_chr5:146712245-146712416_POU4F1_M5741_1.02
AGGACCGGATCAACTTTTCTAACTCTGGTAGCAGAAGGACCACTTGAGCCTCAAAACAAAACGGCAGTGCAGTAATGAGGGTATTAGGTTGATGTGTTCTATTCAGCACCTGCTCCCGAGCTAACTAAAGAATCTACAACATGAATTACACATTGTGAAAACAGGAGAATCTGCCTTCTTTGTGTTCATTGCGTGAACCGA
>hit1_pert1_chr6:89186203-89186374_OTP_M3694_1.02
AGGACCGGATCAACTAATTGGCATAAAAGTCCCTTTTGCAAAGACAGCCCTCCTGGAGACAATGCTAAAGCTTAATCCCAAATCTTTTCTGTATTCCCTTGCAGGAGGCAAAGGCAGGTGGCAATTTCACTGAGCTCTGAAAGCCAGATTCTTTAGTTCTGGAAAACATTTGAGTTTGCCTCACTTCATTGCGTGAACCGA
>hit1_pert1_chr6:89186203-89186374_OTX1_1
AGGACCGGATCAACTAATTGGCATAAAAGTCCCTTTTGCAAAGACAGCCCTCCTGGAGACAATGCTAAAGCTTAATCCCAAATCTTTTCTGTATTCCCTTGCAGGAGGCAAAGGCAGGTGGCAATTTCACTGAGCTCTGAAATTTGTAGATTCTTTAGTTGGAAAACATTTGAGTTTGCCTCACTTCATTGCGTGAACCGA
>hit1_pert1_chr6:89186203-89186374_OTX2_1
AGGACCGGATCAACTAATTGGCATAAAAGTCCCTTTTGCAAAGACAGCCCTCCTGGAGACAATGCTAAAGCTTAATCCCAAATCTTTTCTGTATTCCCTTGCAGGAGGCAAAGGCAGGTGGCAATTTCACTGAGCTCTGAAATTTGTAGATTCTTTAGTTGGAAAACATTTGAGTTTGCCTCACTTCATTGCGTGAACCGA
>hit1_pert1_chr6:89186203-89186374_PITX1_3
AGGACCGGATCAACTAATTGGCATAAAAGTCCCTTTTGCAAAGACAGCCCTCCTGGAGACAATGCTAAAGACTAAAGAAAAATCTTTTCTGTATTCCCTTGCAGGAGGCAAAGGCAGGTGGCAATTTCACTGAGCTCTGAAAGCCATTTAATCCCCTTCTGGAAAACATTTGAGTTTGCCTCACTTCATTGCGTGAACCGA
>hit1_pert1_chr6:89186203-89186374_PITX2_M5720_1.02
AGGACCGGATCAACTAATTGGCATAAAAGTCCCTTTTGCAAAGACAGCCCTCCTGGAGACAATGCTAAAGACTAAAGAAAAATCTTTTCTGTATTCCCTTGCAGGAGGCAAAGGCAGGTGGCAATTTCACTGAGCTCTGAAAGCCATTTAATCCCCTTCTGGAAAACATTTGAGTTTGCCTCACTTCATTGCGTGAACCGA
>hit1_pert1_chr6:112028145-112028316_NANOG_disc2
AGGACCGGATCAACTAAACAAAACAGATCCTCTTAGACTAAAGAATCTACAATTAAAGAATAGAACAATCCAACTGGGGATTTGGCTAGGGTGTGGAGTCTAATCCCTCTTGCACTACTTAAACAAATCCATGGTGAAATTAAATAGCAGAGCCAAAGGTTGGGCTTGGTGACTGACTTTTCTCAACATTGCGTGAACCGA
>hit1_pert1_chr6:112028145-112028316_OTP_M3694_1.02
AGGACCGGATCAACTAAACAAAACAGATCCTCTTAGAGGAAATACAAAGGAATTAAAGAATAGAACAATCCAACTGGGGATTTGGCTAGGGTGTGGAAGATTCTTTAGTTTGCACTACTTAAACAAATCCATGGTGAAATTAAATAGCAGAGCCAAAGGTTGGGCTTGGTGACTGACTTTTCTCAACATTGCGTGAACCGA
>hit1_pert1_chr6:134348505-134348676_NANOG_disc2
AGGACCGGATCAACTGCCTGAACCTCCAATGTTTCCCATTATTTGAGCCAATTTGTTTGCCTCCTTGATCCTTTTCAACAAGTTTCAAAACCAACTTTGTGATAGAGAGGGAGAGACTTAGAACTAAAGAATCTACAAGGAGAGGAATAAAAGAGAAAGAGAGAGAGAGGAATGGGGTAGGAGGTGCATTGCGTGAACCGA
>hit1_pert1_chr7:29596495-29596666_OTP_M3694_1.02
AGGACCGGATCAACTTAGACTGAACGGTTATGTCCACCCAAAGTTCCTACGTTGAAACTTAATCCCCAATGCAATGGTATTTAGAGGCGAGGCCTTTGGGACTAAAGAATCTCATGAAAGCTGAGCCTTCATGAATGGGATTAGTATCCTCATAAAGGAGAACCTAAAGAGCTCCCTCACCCTTTTCATTGCGTGAACCGA
>hit2diff_1_pert1_chr7:29596495-29596666_OTX1_1
AGGACCGGATCAACTTAGACTGAACGGTTATGTCCACCCAAAGTTCCTACGTTTTTGTAGATTCTTTAGTGCAATGGTATTTAGAGGCGAGGCCTTTGGGAGGGGATTAGATCATGAAAGCTGAGCCTTCATGAATGGGATTAGTATCCTCATAAAGGAGAACCTAAAGAGCTCCCTCACCCTTTTCATTGCGTGAACCGA
>hit2diff_2_pert1_chr7:29596495-29596666_OTX1_1
AGGACCGGATCAACTTAGACTGAACGGTTATGTCCACCCAAAGTTCCTACGTTGAAACTTAATCCCCAATGCAATGGTATTTAGAGGCGAGGCCTTTGACTAAAGAATCTACAAAGAAAGCTGAGCCTTCATGAATGGGATTAGTATCCTCATAAAGGAGAACCTAAAGAGCTCCCTCACCCTTTTCATTGCGTGAACCGA
>hit2diff_pert1_chr7:29596495-29596666_OTX1_1
AGGACCGGATCAACTTAGACTGAACGGTTATGTCCACCCAAAGTTCCTACGTTTTTGTAGATTCTTTAGTGCAATGGTATTTAGAGGCGAGGCCTTTGACTAAAGAATCTACAAAGAAAGCTGAGCCTTCATGAATGGGATTAGTATCCTCATAAAGGAGAACCTAAAGAGCTCCCTCACCCTTTTCATTGCGTGAACCGA
>hit1_pert1_chr7:29596495-29596666_OTX2_1
AGGACCGGATCAACTTAGACTGAACGGTTATGTCCACCCAAAGTTCCTACGTTTTTGTAGATTCTTTAGTGCAATGGTATTTAGAGGCGAGGCCTTTGGGAGGGGATTAGATCATGAAAGCTGAGCCTTCATGAATGGGATTAGTATCCTCATAAAGGAGAACCTAAAGAGCTCCCTCACCCTTTTCATTGCGTGAACCGA
>hit1_pert1_chr7:29596495-29596666_PITX1_3
AGGACCGGATCAACTTAGACTGAACGGTTATGTCCACCCAAAGTTCCTACGTTGAAAACTAAAGAACAATGCAATGGTATTTAGAGGCGAGGCCTTTGGGAGGGGATTAGATCATGAAAGCTGAGCCTTCATGAATGGGATTAGTATCCTCATAAAGGAGAACCTAAAGAGCTCCCTCACCCTTTTCATTGCGTGAACCGA
>hit1_pert1_chr7:29596495-29596666_PITX2_M5720_1.02
AGGACCGGATCAACTTAGACTGAACGGTTATGTCCACCCAAAGTTCCTACGTTGAAAACTAAAGAACAATGCAATGGTATTTAGAGGCGAGGCCTTTGGGAGGGGATTAGATCATGAAAGCTGAGCCTTCATGAATGGGATTAGTATCCTCATAAAGGAGAACCTAAAGAGCTCCCTCACCCTTTTCATTGCGTGAACCGA
>hit1_pert1_chr7:31750002-31750173_BARHL2_M5296_1.02
AGGACCGGATCAACTTAAAAGCAGTTGGCTGAGATCACACAGCCAATTTCTAATGCCTAATTATCACTTGAAAAGGCAGAGGCTGGTGTGGAAGGATTGGGGAAGAACCATAAAGGACTCAAGCAGTGTTTCCTTTACTAAAGAATCTACAAAATTTTCCCTGTGCTGTCCAGGTTGTTTTCTTAACATTGCGTGAACCGA
>hit1_pert1_chr7:31750002-31750173_BARHL2_M5992_1.02
AGGACCGGATCAACTTAAAAGCAGTTGGCTGAGATCACACAGCCAATTTCTAATGCCTAATTATCACTTGAAAAGGCAGAGGCTGGTGTGGAAGGATTGGGGAAGAACCATAAAGGACTCAAGCAGTGTTTCCTTTACTAAAGAATCTACAAAATTTTCCCTGTGCTGTCCAGGTTGTTTTCTTAACATTGCGTGAACCGA
>hit1_pert1_chr7:31807456-31807627_PITX1_3
AGGACCGGATCAACTAGCTAGCTCTCTGGGGTCTCTTTCATAAGGTCACTAAAGAAATTTGTGAGGGCTCCATCCTCATGACCTGATTACCTCCCAAAGGCTCCACCTCCAAACATCATCACATTGTGTGGGGGTTCAGTCAGGATGGTGGGAAAAATTGTAAAATAAACCTTCTTGAAAGGCCAGCATTGCGTGAACCGA
>hit1_pert1_chr7:31807456-31807627_RARG_4
AGGACCGGATCAACTAGCTAGCTCTCTGGGGTCTCTTTCATAAGGTCGTTAATCCCATTTGTGAGGGCTCCATCCTCTTGTAGATTCTTTAGTCCAAAGGCTCCACCTCCAAACATCATCACATTGTGTGGGGGTTCAGTCAGGATGGTGGGAAAAATTGTAAAATAAACCTTCTTGAAAGGCCAGCATTGCGTGAACCGA
>hit1_pert1_chr7:31807456-31807627_RARG_M5768_1.02
AGGACCGGATCAACTAGCTAGCTCTCTGGGGTCTCTTTCATAAGGTCGTTAATCCCATTTGTGAGGGCTCCATCCTCACTAAAGAATCTACAACCAAAGGCTCCACCTCCAAACATCATCACATTGTGTGGGGGTTCAGTCAGGATGGTGGGAAAAATTGTAAAATAAACCTTCTTGAAAGGCCAGCATTGCGTGAACCGA
>hit1_pert1_chr10:77161521-77161692_BSX_M4780_1.02
AGGACCGGATCAACTTGGCGAGGAAACTCACTTCAAAAGCAGCTGCACCAAGGGGGAGATTAAAGCCTTTGCCGCCTTCCAATCAAATGGGAGCCCGAGGTGATTGGAGGGTCAAGGGGATGTGACGCGTCCCGCGCCGCCGCCGCCGCCGCTGCCAGGACTCTCAGTGCCGGTACTAAAGAACAGCATTGCGTGAACCGA
>hit1_pert1_chr10:77161521-77161692_HOXC10_2
AGGACCGGATCAACTTGGCGAGGAAACTCACTTCAAAAGCAGCTGCACCAAGGGGGAGATTAAAGCCTTTGCCGCCTTCCAATCAAATGGGAGCCCGAGGTGATTGGAGGGTCAAGGGGATGTGACGCGTCCCGCGCCGCCGCCGCCGCCGCTGCCAGGACTCTCAGTGCCGGATTCTTTAGTCAGCATTGCGTGAACCGA
>hit1_pert1_chr7:116017866-116018037_NANOG_disc2
AGGACCGGATCAACTACTTCCATTTAACTAAAGAATCTACACCTTAATCCCCCATAATAAGGGGGATTAAGGTTATCCCTGTATGTAAGTCCTCAGTAAACCCTACGTCTCATTCGCTGCTTCTAGGTCTTTTATTTGACCTCTCAGACATGGTGCCATTCCTACTGGAGTCAACAGGGGTTCAGCCATTGCGTGAACCGA
>hit2diff_1_pert1_chr7:116017866-116018037_PITX1_3
AGGACCGGATCAACTACTTCCATTTAATCCAAAACAAAGGACACTAAAGAACCATAATAAGGGGGATTAAGGTTATCCCTGTATGTAAGTCCTCAGTAAACCCTACGTCTCATTCGCTGCTTCTAGGTCTTTTATTTGACCTCTCAGACATGGTGCCATTCCTACTGGAGTCAACAGGGGTTCAGCCATTGCGTGAACCGA
>hit2diff_2_pert1_chr7:116017866-116018037_PITX1_3
AGGACCGGATCAACTACTTCCATTTAATCCAAAACAAAGGACCTTAATCCCCCATAATAAGGTTCTTTAGTGTTATCCCTGTATGTAAGTCCTCAGTAAACCCTACGTCTCATTCGCTGCTTCTAGGTCTTTTATTTGACCTCTCAGACATGGTGCCATTCCTACTGGAGTCAACAGGGGTTCAGCCATTGCGTGAACCGA
>hit2diff_pert1_chr7:116017866-116018037_PITX1_3
AGGACCGGATCAACTACTTCCATTTAATCCAAAACAAAGGACACTAAAGAACCATAATAAGGTTCTTTAGTGTTATCCCTGTATGTAAGTCCTCAGTAAACCCTACGTCTCATTCGCTGCTTCTAGGTCTTTTATTTGACCTCTCAGACATGGTGCCATTCCTACTGGAGTCAACAGGGGTTCAGCCATTGCGTGAACCGA
>hit2diff_1_pert1_chr7:116017866-116018037_PITX2_M5720_1.02
AGGACCGGATCAACTACTTCCATTTAATCCAAAACAAAGGACACTAAAGAACCATAATAAGGGGGATTAAGGTTATCCCTGTATGTAAGTCCTCAGTAAACCCTACGTCTCATTCGCTGCTTCTAGGTCTTTTATTTGACCTCTCAGACATGGTGCCATTCCTACTGGAGTCAACAGGGGTTCAGCCATTGCGTGAACCGA
>hit2diff_2_pert1_chr7:116017866-116018037_PITX2_M5720_1.02
AGGACCGGATCAACTACTTCCATTTAATCCAAAACAAAGGACCTTAATCCCCCATAATAAGGTTCTTTAGTGTTATCCCTGTATGTAAGTCCTCAGTAAACCCTACGTCTCATTCGCTGCTTCTAGGTCTTTTATTTGACCTCTCAGACATGGTGCCATTCCTACTGGAGTCAACAGGGGTTCAGCCATTGCGTGAACCGA
>hit2diff_pert1_chr7:116017866-116018037_PITX2_M5720_1.02
AGGACCGGATCAACTACTTCCATTTAATCCAAAACAAAGGACACTAAAGAACCATAATAAGGTTCTTTAGTGTTATCCCTGTATGTAAGTCCTCAGTAAACCCTACGTCTCATTCGCTGCTTCTAGGTCTTTTATTTGACCTCTCAGACATGGTGCCATTCCTACTGGAGTCAACAGGGGTTCAGCCATTGCGTGAACCGA
>Overexpressed_hit1_pert1_chr7:116017866-116018037_SOX1_M3910_1.02
AGGACCGGATCAACTACTTCCATTTAATTGTAGATTCTTTAGTTTAATCCCCCATAATAAGGGGGATTAAGGTTATCCCTGTATGTAAGTCCTCAGTAAACCCTACGTCTCATTCGCTGCTTCTAGGTCTTTTATTTGACCTCTCAGACATGGTGCCATTCCTACTGGAGTCAACAGGGGTTCAGCCATTGCGTGAACCGA
>Overexpressed_hit1_pert1_chr7:116017866-116018037_SOX1_M6129_1.02
AGGACCGGATCAACTACTTCCATTTACTAAAGAATCTACAACCTTAATCCCCCATAATAAGGGGGATTAAGGTTATCCCTGTATGTAAGTCCTCAGTAAACCCTACGTCTCATTCGCTGCTTCTAGGTCTTTTATTTGACCTCTCAGACATGGTGCCATTCCTACTGGAGTCAACAGGGGTTCAGCCATTGCGTGAACCGA
>hit1_pert1_chr8:13214950-13215121_HSF1_M3443_1.02
AGGACCGGATCAACTCCTGAGCCCCAGCACGTTGTGAGATGCTTTATATAGAAGAGCACTGATGACCCAAACAGATTAAAGGTCAGTGAAGTTAAGCCTGGGGTAATTGTTCTCTGAAACTAAAGAATCTACAACTGGGTTTCTGCTGTTTTACTGCATGTGACCCTTTGTTTATGGTTTAGCAAGCATTGCGTGAACCGA
>hit1_pert1_chr8:13214950-13215121_HSF_known3
AGGACCGGATCAACTCCTGAGCCCCAGCACGTTGTGAGATGCTTTATATAGAAGAGCACTGATGACCCAAACAGATTAAAGGTCAGTGAAGTTAAGCCTGGGGTAATTGTTCTCTGAACTAAAGAATCTACAAACTGGGTTTCTGCTGTTTTACTGCATGTGACCCTTTGTTTATGGTTTAGCAAGCATTGCGTGAACCGA
>hit1_pert1_chr8:13214950-13215121_NR2F2_M5676_1.02
AGGACCGGATCAACTCCTGAGCCCCAGCACGTTGTGAGATGCTTTATATAGAAGAGCACTGATGACCCAAATGTAGATTCTTTAGTTGAAGTTAAGCCTGGGGTAATTGTTCTCTGAACTCTGGCACATTCTTACTGGGTTTCTGCTGTTTTACTGCATGTGACCCTTTGTTTATGGTTTAGCAAGCATTGCGTGAACCGA
>hit1_pert1_chr8:41168775-41168946_PITX1_3
AGGACCGGATCAACTCACAGAGAAGAGAGAGCAAGATCGGGATGGCCAAGGACTAAAGAAAAGACAATTGGTGAGGCCGGCCTGTGGAGCTGAGGAAGACATTCCTCACAGAGAATAAGACCGCAGGAGACCCGGCAACTGTGTCTCAATTCAAGGGGCATTTAGAGAAAAATGCTGTTTGGTAGGCATTGCGTGAACCGA
>hit1_pert1_chr8:41168775-41168946_TEAD1_M4047_1.02
AGGACCGGATCAACTCACAGAGAAGAGAGAGCAAGATCGGGATGGCCAAGGGTTAATCCCAAGACAATTGGTGAGGCCGGCCTGTGGAGCTGAGGAAGACTAAAGAATCAGAGAATAAGACCGCAGGAGACCCGGCAACTGTGTCTCAATTCAAGGGGCATTTAGAGAAAAATGCTGTTTGGTAGGCATTGCGTGAACCGA
>hit1_pert1_chr8:65936284-65936455_PTEN_1
AGGACCGGATCAACTCTTTCTCTTCTGTACTAAAGAATCTACACGTGATCTGTCTGTTCGTGATTCTTTTTTACTTAGGTTTTCTCTCCTTTGTATATCGGATTTTCAACTAGCTAATCTGATAATCTCATGTATTGTAATGAAGAAAGGCCAGAGCTACAAAGGCTCCCCCGCCATTATCACCCTCATTGCGTGAACCGA
>hit1_pert1_chr8:65936284-65936455_YY2_2
AGGACCGGATCAACTCTTTCTCTTCTGTACCCAAGTGAACTCACGTGATCTGTCTGTTCGTGATTCTTTTTTACTTAGGTTTTCTCTCCTTTGTATATCGGATTTTCAACTAGCTAATCTGATAATCTCATGTATTGTAATGAAGAAAGGCCAGAGCTACAAAGGCTCCACTAAAGAATCCACCCTCATTGCGTGAACCGA
>hit1_pert1_chr8:89100767-89100938_BARHL1_1
AGGACCGGATCAACTCACCCCTGAAAGATTCCTAAGTGACTTTGTTTTGGAGTTCAGGAACAGCTGTTGCCATAACAGGGGAGACTAATCCTCATTACCATTTGTAGATTCTTTAGTGCTAATATGCTCTTGAAAGCATTCCTTTCGCTGTCCCTGTGTGGCTGTGGTTTATTTACTTAAATAAAGCATTGCGTGAACCGA
>hit1_pert1_chr8:89100767-89100938_GBX2_5
AGGACCGGATCAACTCACCCCTGAAAGATTCCTAAGTGACTTTGTTTTGGAGTTCAGGAACAGCTGTTGCCATAACAGGGGAGACTAATCCTCATTACCATTAATTCTTTAGTTTATGCTAATATGCTCTTGAAAGCATTCCTTTCGCTGTCCCTGTGTGGCTGTGGTTTATTTACTTAAATAAAGCATTGCGTGAACCGA
>hit1_pert1_chr8:89100767-89100938_GBX2_M6021_1.02
AGGACCGGATCAACTCACCCCTGAAAGATTCCTAAGTGACTTTGTTTTGGAGTTCAGGAACAGCTGTTGCCATAACAGGGGAGACTAATCCTCATTACCATTAACTAAAGAATTTATGCTAATATGCTCTTGAAAGCATTCCTTTCGCTGTCCCTGTGTGGCTGTGGTTTATTTACTTAAATAAAGCATTGCGTGAACCGA
>hit1_pert1_chr8:89100767-89100938_POU3F1_2
AGGACCGGATCAACTCACCCCTGAAAGATTCCTAAGTGACTTTGTTTTGGAGTTCAGGAACAGCTGTTGCCATAACAGGGGAGACTAATCCTCATTACCATTACCTAATTGCTACTAAAGAATCTGCTCTTGAAAGCATTCCTTTCGCTGTCCCTGTGTGGCTGTGGTTTATTTACTTAAATAAAGCATTGCGTGAACCGA
>Overexpressed_hit1_pert1_chr8:89100767-89100938_FOXB1_3
AGGACCGGATCAACTCACCCCTGAAAGATTCCTAAGTGACTTTGTTTTGGAGTTCAGGAACAGCTGTTGCCATAACAGGGGAGACTAATCCTCATTACCATTACCTAATTGCTTTATGCTAATATGCTCTTGAAAGCATTCCTTTCGCTGTCCCTGTGTGGCTGTGGTGATTCTTTAGTAATAAAGCATTGCGTGAACCGA
>hit1_pert1_chr8:109092235-109092406_DDIT3_M6187_1.02
AGGACCGGATCAACTATTGTTTGGTATGCACAACAATTGGTGTAGGATCAATCAGTGGACATGAGATCAATTAAAACCAGCTTAAGTTTGTGAAGAGGGACAATTCACACAACTTGAGTTAGATCTCTATTCATTTCAATACTCTCATAGATTCTTTAGTAAGCTTCCCTGCAAAGTAGAAAAGCTCATTGCGTGAACCGA
>hit1_pert1_chr9:20252894-20253065_ATF5_M2977_1.02
AGGACCGGATCAACTTGAGCTCCTGACATCGCCCCTTTCATTGTTGCCTCAGGCTTCTCTGACCTTCCAATGGGATCATTAGTTAATCTCATCAACTAATTTGCTAAAGAAAGACTCCAGGACTAAAGAATCTAGGGAAGAATAGCAATGGCCTGTTAGAAACAAGGCACCCACTTTTGTTGCCTACATTGCGTGAACCGA
>hit1_pert1_chr9:20252894-20253065_ESR2_M3206_1.02
AGGACCGGATCAACTTGAGCTCCTGACATCGCCCCTTTCATTGTTGCCTACTAAAGAATCTACAAATCAATGGGATCATTAGTTAATCTCATCAACTAATTTGCTAAAGAAAGACTCCAGGCTCTTCCTTTCTAGGGAAGAATAGCAATGGCCTGTTAGAAACAAGGCACCCACTTTTGTTGCCTACATTGCGTGAACCGA
>hit2_pert1_chr9:73886662-73886833_ALX1_M0884_1.02
AGGACCGGATCAACTATCCTCAGCAGCCCTGGACACAAAGTTCCAAGCACATGGAGCTGAGCCATTTTCCACCTGATGAACAGTAACAGAAGCTGTCTTCTTGAATCAAAAGACATGAAAGAAAGGGGCAAACTAAAGAATGATGAGAAGAGAAAAAAAGATAAAGATCTATTCACTCTCTATCCCCATTGCGTGAACCGA
>hit1_pert1_chr9:73886662-73886833_NFATC1_M1523_1.02
AGGACCGGATCAACTATCCTCAGCAGCCCTGGACACAAAGTTCCAAGCACATGGAGCTGAGCCACTAAAGAATTGATGAACAGTAACAGAAGCTGTCTTCTTGAATCAAAAGACATGAAAGAAAGGGGCAAACTGTAGAGTGATGAGAAGAGAAAAAAAGATAAAGATCTATTCACTCTCTATCCCCATTGCGTGAACCGA
>hit1_pert1_chr9:75895165-75895336_PITX1_3
AGGACCGGATCAACTAAATAAAATGCCTAATTGGGAAAATCCTAAACAAGTGTGTCCTGGGGAGCTTGAATTTATTTGTCACCCGCTCAAACAACTGTGTTGTTTATATAAGTCTTTAAAACCCTGATACTTTTCCGCTACTATGTACTAAAGAATGGTTCTTTATGCTCAGGAGGGCAATTTAGACATTGCGTGAACCGA
>hit1_pert1_chr9:75895165-75895336_PITX2_M5720_1.02
AGGACCGGATCAACTAAATAAAATGCCTAATTGGGAAAATCCTAAACAAGTGTGTCCTGGGGAGCTTGAATTTATTTGTCACCCGCTCAAACAACTGTGTTGTTTATATAAGTCTTTAAAACCCTGATACTTTTCCGCTACTATGTACTAAAGAATGGTTCTTTATGCTCAGGAGGGCAATTTAGACATTGCGTGAACCGA
>hit1_pert1_chr9:100168887-100169058_FOSL1_M2279_1.02
AGGACCGGATCAACTTTAAGCTTTCATTATCCCCTGTTTTCCAGTGTGCTGTGGCTGTGTGGCCTCTAAAGCTTTAGTGATCAGTCCCTTCTGGGGATTAGGCCCTTTCAGATTCTTTAGTTTGGAGGGCTTTGTGGGCAGATTAGGGGGTTTTGCTTGATCAGCACATCCTTAGCTTTACCGGGGCATTGCGTGAACCGA
>hit1_pert1_chr9:100168887-100169058_PITX2_M5720_1.02
AGGACCGGATCAACTTTAAGCTTTCATTATCCCCTGTTTTCCAGTGTGCTGTGGCTGTGTGGCCTCTAAAGCTTTAGTGATCAGTCCCTTCTGTTCTTTAGTCCCTTTCAGCTGACTCACCTTGGAGGGCTTTGTGGGCAGATTAGGGGGTTTTGCTTGATCAGCACATCCTTAGCTTTACCGGGGCATTGCGTGAACCGA
>hit1_pert1_chr9:108414176-108414347_CTCFL_disc1
AGGACCGGATCAACTCTCCCCAGCCCTCTGTTTCCTCCCCAGGAGCTCGCAGGTGCAGTCTCTCATTCTTTAGTTGAGAGCCATGAATAGTAAGGGTTTTAGCTCAAGCACACAGAGGCGTTTAGCTGCCCAAATCTAATCCCCCAATAATCGGCTTATGTAAATTCCTACTTCAACCCCTTCCCCCATTGCGTGAACCGA
>hit1_pert1_chr9:108414176-108414347_OTP_M3694_1.02
AGGACCGGATCAACTCTCCCCAGCCCTCTGTTTCCTCCCCAGGAGCTCGCAGGTGCAGTCTCTCCAGGGGGCAGTGAGAGCCATGAATAGTAAGGGTTTTAGCTCAAGCACACAGAGGCGTTTAGCTGCCCAAAGATTCTTTAGTAATAATCGGCTTATGTAAATTCCTACTTCAACCCCTTCCCCCATTGCGTGAACCGA
>hit1_pert1_chr9:108414176-108414347_POU3F1_2
AGGACCGGATCAACTCTCCCCAGCCCTCTGTTTCCTCCCCAGGAGCTCGCAGGTGCAGTCTCTCCAGGGGGCAGTGAGAGCCATGAATAGTAAGGGTTTTAGCTCAAGCACACAGAGGCGTTTAGCTGCCCAAATCTAATCCCCCAATAATCGGCACTAAAGAATCTCTACTTCAACCCCTTCCCCCATTGCGTGAACCGA
>hit1_pert1_chr9:108414176-108414347_RAD21_disc5
AGGACCGGATCAACTCTCCCCAGCCCTCTGTTTCCTCCCCAGGAGCTCGCAGGTGCAGTCTCTACTAAAGAATCTAAGAGCCATGAATAGTAAGGGTTTTAGCTCAAGCACACAGAGGCGTTTAGCTGCCCAAATCTAATCCCCCAATAATCGGCTTATGTAAATTCCTACTTCAACCCCTTCCCCCATTGCGTGAACCGA
>Overexpressed_hit1_pert1_chr9:108414176-108414347_OTX2_2
AGGACCGGATCAACTCTCCCCAGCCCTCTGTTTCCTCCCCAGGAGCTCGCAGGTGCAGTCTCTCCAGGGGGCAGTGAGAGCCATGAATAGTAAGGGTTTTAGCTCAAGCACACAGAGGCGTTTAGCTGCCCAAATCTAATCCCCCTGTAGATTCTTTAGTTAAATTCCTACTTCAACCCCTTCCCCCATTGCGTGAACCGA
>hit2diff_1_pert1_chr9:108420772-108420943_FOXP4_M3284_1.02
AGGACCGGATCAACTGACTACATTTCAGAAGCTAGTGTTCTCTGTTTTACTAAAGAATCTACAAATGTTTTTCCTGTCTGTTTCTAGTACAATAGGATAGAGCCCTCTTAGAAAAGAACACCATCGTTAGTTTATCCTGCCTAATCTTTTTTCCTCCCAGCTTGAAAAAGACCCCCCCATGGGACTCATTGCGTGAACCGA
>hit2diff_2_pert1_chr9:108420772-108420943_FOXP4_M3284_1.02
AGGACCGGATCAACTGACTACATTTCAGAAGCTAGTGTTCTCTGTTTTTTGTACTAAAGAATCTACAAATGTCCTGTCTGTTTCTAGTACAATAGGATAGAGCCCTCTTAGAAAAGAACACCATCGTTAGTTTATCCTGCCTAATCTTTTTTCCTCCCAGCTTGAAAAAGACCCCCCCATGGGACTCATTGCGTGAACCGA
>hit2diff_pert1_chr9:108420772-108420943_FOXP4_M3284_1.02
AGGACCGGATCAACTGACTACATTTCAGAAGCTAGTGTTCTCTGTTTTACTAACTAAAGAATCTACAAATGTCCTGTCTGTTTCTAGTACAATAGGATAGAGCCCTCTTAGAAAAGAACACCATCGTTAGTTTATCCTGCCTAATCTTTTTTCCTCCCAGCTTGAAAAAGACCCCCCCATGGGACTCATTGCGTGAACCGA
>hit1_pert1_chr9:108420772-108420943_STAT_disc6
AGGACCGGATCAACTGACTACATTTCAGAAGCTAGTGTTCTCTGTTTTTTGTTTTGTTTGTTTGTTTTTTTTCCTGTCTGTTTCTAGTACAATAGGATAGAGCCCTCTTAGAAAAGAACACCATCGTTAGTTTTTCTTTAGTAATCTTTTTTCCTCCCAGCTTGAAAAAGACCCCCCCATGGGACTCATTGCGTGAACCGA
>hit1_pert1_chr9:113861794-113861965_DDIT3_M6187_1.02
AGGACCGGATCAACTGCAGAGCCTGGTAAATCAGCCCACTATTGTCTGGAGCACTTAAGGTAGATTCTTTAGTGCAGGCTTCCGATTTTCCTTCTTAATTAGCCTCCTCCATTCCCTTAGGCATTTGTTTCCTTAGCAGGATCCTACCCCATAAACTTTCCTTTGCCCCAGCTCACAGGTGTTAAGCATTGCGTGAACCGA
>hit1_pert1_chr9:113861794-113861965_TCF3_2
AGGACCGGATCAACTGCAGAGCCTGGTAAATCAGCCCACTATTGTCTGGAGCACTTAAGGAAATGAAATCCCCGCAGGCTTCCGATTTTCCTTCTTAATTAGCCTCCTCCATTCCCTTAGGCATTTGTTTCCTTAGCAGGATCCTACCCCATAAACTTTCCTTTGCCCCAACTAAAGAATCTACAACATTGCGTGAACCGA
>hit1_pert1_chr10:77909539-77909710_OTX1_1
AGGACCGGATCAACTGCAAATGTCCCTGGAGGGGGTGGGGAGAGCCTTTAAGCTCATTATCACCTAAATCTTCACTAAAGAATCTACAAACAGATCCTTCCCCATCAGACACCTGGTTGGAAACAGAGCCTGTGGGAATGGGCACCTGGTTGATGAGGGGAAGCCCTGGGAGGGAGAAGAAAGGTTCATTGCGTGAACCGA
>hit1_pert1_chr10:77909539-77909710_OTX2_1
AGGACCGGATCAACTGCAAATGTCCCTGGAGGGGGTGGGGAGAGCCTTTAAGCTCATTATCACCTAAATCTTCACTAAAGAATCTACAAACAGATCCTTCCCCATCAGACACCTGGTTGGAAACAGAGCCTGTGGGAATGGGCACCTGGTTGATGAGGGGAAGCCCTGGGAGGGAGAAGAAAGGTTCATTGCGTGAACCGA
>hit1_pert1_chr10:77909539-77909710_TCF4_M0219_1.02
AGGACCGGATCAACTGCAAATGTCCCTGGAGGGGGTGGGGAGAGCCTTTAAGCTCATTATCACCTAAATCTTCCACAGGGATTAATTGATCAGATCCTTCCCCATCAGACACCTGGTTGGAAACAGAGCCTGTGGGAATGTTCTTTAGTTTGATGAGGGGAAGCCCTGGGAGGGAGAAGAAAGGTTCATTGCGTGAACCGA
>hit1_pert1_chr1:38648859-38649030_BHLHE40_disc2
AGGACCGGATCAACTCCAGCTTGCACCAGGACAGGGCCCTCCTTGAAGCCTGGGGAGCTGACATTTCCAAGAAAGGGGTGGTGGGGGAGGTGGGATTTGTAGATTCTTTAGTACCCCCTGCCGTCCTCAGCTTGGAGCCAGGGCCGGAAGGACCACTTCTAATAGTGACTCAGCCTTTGTCTTTGGCATTGCGTGAACCGA
>hit1_pert1_chr1:38648859-38649030_ESRRA_disc4
AGGACCGGATCAACTCCAGCTTGCACCAGGACAGGGCCCTCCTTGAAGCCTGGGGAGCTGACATTTCCAAGAAAGGGGTGGTGGGGGAGGTGGGACCGCAGCTGGGGTAGATTCTTTAGTCCGTCCTCAGCTTGGAGCCAGGGCCGGAAGGACCACTTCTAATAGTGACTCAGCCTTTGTCTTTGGCATTGCGTGAACCGA
>hit1_pert1_chr1:38648859-38649030_FOSL1_M2279_1.02
AGGACCGGATCAACTCCAGCTTGCACCAGGACAGGGCCCTCCTTGAAGCCTGGGGAGCTGACATTTCCAAGAAAGGGGTGGTGGGGGAGGTGGGACCGCAGCTGGGCCCCCGACCCCCTGCCGTCCTCAGCTTGGAGCCAGGGCCGGAAGGACCACTTCTAATACTAAAGAATCCTTTGTCTTTGGCATTGCGTGAACCGA
>hit1_pert1_chr1:38648859-38649030_KLF15_M6321_1.02
AGGACCGGATCAACTCCAGCTTGCACCAGGACAGGGCCCTCCTTGAAGCCTGGGGAGCTGACATTTCCAAGAAAGGGGTGACTAAAGAATCTACAAAGCAGCTGGGCCCCCGACCCCCTGCCGTCCTCAGCTTGGAGCCAGGGCCGGAAGGACCACTTCTAATAGTGACTCAGCCTTTGTCTTTGGCATTGCGTGAACCGA
>hit1_pert1_chr1:38648859-38649030_ZIC2_1
AGGACCGGATCAACTCCAGCTTGCACCAGGACAGGGCCCTCCTTGAAGCCTGGGGAGCTGACATTTCCAAGAAAACTAAAGAAGGGGAGGTGGGACCGCAGCTGGGCCCCCGACCCCCTGCCGTCCTCAGCTTGGAGCCAGGGCCGGAAGGACCACTTCTAATAGTGACTCAGCCTTTGTCTTTGGCATTGCGTGAACCGA
>hit1_pert1_chr1:38648859-38649030_ZIC3_4
AGGACCGGATCAACTCCAGCTTGCACCAGGACAGGGCCCTCCTTGAAGCCTGGGGAGCTGACATTTCCAAGAAAGGGGTGGTGGGGGAGGTGGGACCGCAGCTGGGCCCCCACTAAAGAATCTACATCAGCTTGGAGCCAGGGCCGGAAGGACCACTTCTAATAGTGACTCAGCCTTTGTCTTTGGCATTGCGTGAACCGA
>hit1_pert1_chr1:38648859-38649030_ZIC5_M2259_1.02
AGGACCGGATCAACTCCAGCTTGCACCAGGACAGGGCCCTCCTTGAAGCCTGGGGAGCTGACATTTCCAAGAAAGGGGTGGTGGGGGAGGTGGGACCGCAGCTGGGCCCCCAGATTCTTTAGTTCCTCAGCTTGGAGCCAGGGCCGGAAGGACCACTTCTAATAGTGACTCAGCCTTTGTCTTTGGCATTGCGTGAACCGA
>hit1_pert1_chr1:38736205-38736376_BCL6_M6136_1.02
AGGACCGGATCAACTCCCTGAGAAACAACTCCCAGCGTAGACAATGACTAAAGAATCTACAAATGATCTCTCAAATTGGTCTGTCAGCACCTGGGGCTGCTGTGGAGCGCAGACCCACCTGAGCTCTGCAGGTAGGCAATCCTGGCTGGGATTCTGCAGACAGGCCTGGAGCAGAGCCCCCCCCAACATTGCGTGAACCGA
>hit1_pert1_chr1:38736205-38736376_NANOG_disc2
AGGACCGGATCAACTCCCTGAGAAACAACTCCCAGCGTAGACAATACTAAAGAATCTACACAGGAAGGAAAGGAAGTGGTCTGTCAGCACCTGGGGCTGCTGTGGAGCGCAGACCCACCTGAGCTCTGCAGGTAGGCAATCCTGGCTGGGATTCTGCAGACAGGCCTGGAGCAGAGCCCCCCCCAACATTGCGTGAACCGA
>hit1_pert1_chr1:38736205-38736376_REST_M4657_1.02
AGGACCGGATCAACTCCCTGAGAAACAACTCCCAGCGTAGACAATGGGCAAAACAAAGGGCAGGAAGGAAAGGAAGTGGTCTGTTGTAGATTCTTTAGTCTGTGGAGCGCAGACCCACCTGAGCTCTGCAGGTAGGCAATCCTGGCTGGGATTCTGCAGACAGGCCTGGAGCAGAGCCCCCCCCAACATTGCGTGAACCGA
>Overexpressed_hit1_pert1_chr1:38736205-38736376_SOX1_M3910_1.02
AGGACCGGATCAACTCCCTGAGAAACAACTCCCAGCGTAGACAATGGTGTAGATTCTTTAGTGGAAGGAAAGGAAGTGGTCTGTCAGCACCTGGGGCTGCTGTGGAGCGCAGACCCACCTGAGCTCTGCAGGTAGGCAATCCTGGCTGGGATTCTGCAGACAGGCCTGGAGCAGAGCCCCCCCCAACATTGCGTGAACCGA
>Overexpressed_hit1_pert1_chr1:38736205-38736376_SOX1_M6129_1.02
AGGACCGGATCAACTCCCTGAGAAACAACTCCCAGCGTAGACAAACTAAAGAATCTACAGCAGGAAGGAAAGGAAGTGGTCTGTCAGCACCTGGGGCTGCTGTGGAGCGCAGACCCACCTGAGCTCTGCAGGTAGGCAATCCTGGCTGGGATTCTGCAGACAGGCCTGGAGCAGAGCCCCCCCCAACATTGCGTGAACCGA
>Overexpressed_hit1_pert1_chr1:38736205-38736376_SOX1_M6475_1.02
AGGACCGGATCAACTCCCTGAGAAACAACTCCCAGCGTAGACAACTAAAGAATCTACAAGCAGGAAGGAAAGGAAGTGGTCTGTCAGCACCTGGGGCTGCTGTGGAGCGCAGACCCACCTGAGCTCTGCAGGTAGGCAATCCTGGCTGGGATTCTGCAGACAGGCCTGGAGCAGAGCCCCCCCCAACATTGCGTGAACCGA
>hit1_pert1_chr1:38758019-38758190_ESRRA_disc4
AGGACCGGATCAACTCCGGGCTTCCAGGGCGGGATCATGCATATTCATGGCGGCTCAGGCCTGCCCACTGCACCACCCCCAGGCTGTAGATTCTTTAGTTGCCCAGCCTGGGGAGCCCTGGGCAGAACGCTTGATCCGGAGCCGGACTGGGTTTTCCCACTGCTTCCCCGTCGCTGGGAACAGGCCCATTGCGTGAACCGA
>hit1_pert1_chr1:38758019-38758190_ZIC2_1
AGGACCGGATCAACTCCGGGCTTCCAGGGCGGGATCATGCATATTCATGGCGGCTCAGGCCTGCCCACTGTTCTTTAGTCAGGCTCCCCACCGGCCCGCTGCCCAGCCTGGGGAGCCCTGGGCAGAACGCTTGATCCGGAGCCGGACTGGGTTTTCCCACTGCTTCCCCGTCGCTGGGAACAGGCCCATTGCGTGAACCGA
>hit1_pert1_chr1:38869457-38869628_CTCF_M4592_1.02
AGGACCGGATCAACTTGAGAAACTTATCCAGGTGATGCTAGGGCAAGCCTGTATCCTCCCTAACTACCACAGCTGATGCTCTCTTATCATTTGTAGATTCTTTAGTGAGGCCAACCAACACAAAACTAGCACAATAAACAAAAATACAACCAAGGACGCTCACAGTGTCCACTTCACACCCCTGCTCATTGCGTGAACCGA
>hit1_pert1_chr1:38869457-38869628_FOXD1_M6017_1.02
AGGACCGGATCAACTTGAGAAACTTATCCAGGTGATGCTAGGGCAAGCCTGTATCCTCCCTAACTACCACAGCTGATGCTCTCTTAAAAGCGCCACCTCCTGGCTGGAGGCCAACCAACACAAAACTAGCACAACTAAAGAATCTACAACCAAGGACGCTCACAGTGTCCACTTCACACCCCTGCTCATTGCGTGAACCGA
>hit1_pert1_chr1:38869457-38869628_FOXJ3_8
AGGACCGGATCAACTTGAGAAACTTATCCAGGTGATGCTAGGGCAAGCCTGTATCCTCCCTAACTACCACAGCTGATGCTCTCTTAAAAGCGCCACCTCCTGGCTGGAGGCCAACCAACACAAAACTAGCACAACTAAAGAATCTACAACCAAGGACGCTCACAGTGTCCACTTCACACCCCTGCTCATTGCGTGAACCGA
>hit1_pert1_chr1:38869457-38869628_FOXP4_M3284_1.02
AGGACCGGATCAACTTGAGAAACTTATCCAGGTGATGCTAGGGCAAGCCTGTATCCTCCCTAACTACCACAGCTGATGCTCTCTTAAAAGCGCCACCTCCTGGCTGGAGGCCAACCAACACAAAACTAGCACACATTTGTAGATTCTTTAGTAGGACGCTCACAGTGTCCACTTCACACCCCTGCTCATTGCGTGAACCGA
>hit1_pert1_chr1:38869457-38869628_NFIA_M5662_1.02
AGGACCGGATCAACTTGAGAAACTTATCCAGGTGATGCTAGGGCAAGCCTGTATCCTCCCTAACTACCACAGCTGATGCTCTCTTAAAAGCGCCACCTCTGTAGATTCTTTAGTCCAACACAAAACTAGCACAATAAACAAAAATACAACCAAGGACGCTCACAGTGTCCACTTCACACCCCTGCTCATTGCGTGAACCGA
>hit1_pert1_chr1:38869457-38869628_NFIB_1
AGGACCGGATCAACTTGAGAAACTTATCCAGGTGATGCTAGGGCAAGCCTGTATCCTCCCTAACTACCACAGCTGATGCTCTCTTAAAAGCGCCACCTCTGTAGATTCTTTAGTCCAACACAAAACTAGCACAATAAACAAAAATACAACCAAGGACGCTCACAGTGTCCACTTCACACCCCTGCTCATTGCGTGAACCGA
>hit1_pert1_chr1:38884182-38884353_FOXD1_M6017_1.02
AGGACCGGATCAACTTGAAAACCAAACTAAAGAATCTAACTTCCACAGCTAAATAACAAATTCAAAACCCATTGGACTAGACTATGCATAGCTAAAAGCCCTTTTATCTCCAAGGATCTCTGATGCTGCAGGGCTGGGAGGGAAGTGGAGCGGAACTTTGTCTTATTATCTTTGGCCAACAGAGTGCATTGCGTGAACCGA
>hit1_pert1_chr1:38884182-38884353_FOXJ3_8
AGGACCGGATCAACTTGAAAACCAAACTAAAGAATCTAACTTCCACAGCTAAATAACAAATTCAAAACCCATTGGACTAGACTATGCATAGCTAAAAGCCCTTTTATCTCCAAGGATCTCTGATGCTGCAGGGCTGGGAGGGAAGTGGAGCGGAACTTTGTCTTATTATCTTTGGCCAACAGAGTGCATTGCGTGAACCGA
>hit1_pert1_chr1:38884182-38884353_FOXP4_M3284_1.02
AGGACCGGATCAACTTGAACATTTGTAGATTCTTTAGTACTTCCACAGCTAAATAACAAATTCAAAACCCATTGGACTAGACTATGCATAGCTAAAAGCCCTTTTATCTCCAAGGATCTCTGATGCTGCAGGGCTGGGAGGGAAGTGGAGCGGAACTTTGTCTTATTATCTTTGGCCAACAGAGTGCATTGCGTGAACCGA
>hit1_pert1_chr1:38910332-38910503_FOXD1_M0757_1.02
AGGACCGGATCAACTGGGACTTATCTGCCTCTGCTCTGAGATCACAAGCTTCTAAAGGGTGAGAACTCTCTTACATTTAATTACTCTGCTCCGTAGTTAGCAGAATGCCTACTACATACCAAATGTGCAATAGGTAATTGTTCATCACTAAAGAATTTGAGTGAATAAATGGGATGAAAAGCTTTGCATTGCGTGAACCGA
>hit1_pert1_chr1:38910332-38910503_GATA2_M0784_1.02
AGGACCGGATCAACTGGGATTCTTTAGTCTCTGCTCTGAGATCACAAGCTTCTAAAGGGTGAGAACTCTCTTACATTTAATTACTCTGCTCCGTAGTTAGCAGAATGCCTACTACATACCAAATGTGCAATAGGTAATTGTTCATCAGGTAAACAATTGAGTGAATAAATGGGATGAAAAGCTTTGCATTGCGTGAACCGA
>hit1_pert1_chr1:38910332-38910503_KIAA0415_M0752_1.02
AGGACCGGATCAACTGGGACTTATCTGCCTCTGCTCTGAGATCACAAGCTTCTAAAGGGTGAGAACTCTCTTACATTTAATTACTCTGCTCCGTAGTTAGCAGAATGCCTACTACATACCAAATGTGCAATAGGTAATTGTTCATCACTAAAGAATTTGAGTGAATAAATGGGATGAAAAGCTTTGCATTGCGTGAACCGA
>hit1_pert1_chr13:112861550-112861721_HSF1_M3443_1.02
AGGACCGGATCAACTACTCGCCAGCATGGCTGGCTTTTCAGACTGGCCAGATTTAACTCGGGACCGTTGTATAGAGGATCAGGTTTGAGCCTGCCTTCCAAAGAAATTGTAGATTCTTTAGTACAAAGCCTCCCAGATCCAGCTTACAGGCTGATGGCTGTGAAGGAAGAATTTGAAGGGCAATTACATTGCGTGAACCGA
>hit1_pert1_chr13:112861550-112861721_HSF_known3
AGGACCGGATCAACTACTCGCCAGCATGGCTGGCTTTTCAGACTGGCCAGATTTAACTCGGGACCGTTGTATAGAGGATCAGGTTTGAGCCTGCCTTCCAAAGAAATTTGTAGATTCTTTAGTCAAAGCCTCCCAGATCCAGCTTACAGGCTGATGGCTGTGAAGGAAGAATTTGAAGGGCAATTACATTGCGTGAACCGA
>hit1_pert1_chr13:112861550-112861721_TP73_M6117_1.02
AGGACCGGATCAACTACTCGCCAGCATGGCTGGCTTTTCAGACTGGCCAGATTTAACTCGGGACCGTTGTATAGAGGATACTAAAGAATCTACACTTCCAAAGAAAGCAGAAGTCTCCAGAAACAAAGCCTCCCAGATCCAGCTTACAGGCTGATGGCTGTGAAGGAAGAATTTGAAGGGCAATTACATTGCGTGAACCGA
>hit1_pert1_chr14:57313784-57313955_TCF4_M0219_1.02
AGGACCGGATCAACTATCAGCCTTTAGAAGTTCAGTGTAGAAGGTGGAGTGTTCCCTTGGCAAGGTGAGCAGACACTCACTTAAATACAAAACACCAGGGAGTCTCCACTGCCAGATAGAATCCTGGTACTAAAGAATTGTCAATAATAGAGAGACACAATGAGACAACCCTCATCCACCCGCCCCCATTGCGTGAACCGA
>hit1_pert1_chr14:57313784-57313955_ZEB1_M2954_1.02
AGGACCGGATCAACTATCAGCCTTTAGAAGTTCAGTGTAGAAGGTGGAGTGTTCCCTTGGCAAGGTGAGCAGACACTCACTTAAATACAAAACACCAGGGAGTCTCCACTGCCAGATAGAATCCTGGATTCTTTAGTTTGTCAATAATAGAGAGACACAATGAGACAACCCTCATCCACCCGCCCCCATTGCGTGAACCGA
>hit1_pert1_chr10:82224535-82224706_E2F3_M2271_1.02
AGGACCGGATCAACTAGGCGGGACCTGGGGCCTCACAGTGGAGCTATTCAGGGGCTCTGCCCTGGTTTCCTGCTGCTTCCCATTGTAGATTTTTTTGGGGGAAGGGTGGGAGGGAACTAGAGAAGGAGGAACTAAAGAATCTACATGGTCAGTGCAACTATTGTTGCTGGTAGCAGGAGCCCTTTACATTGCGTGAACCGA
>hit1_pert1_chr1:12676021-12676192_BX088580.2_M6121_1.02
AGGACCGGATCAACTTTCAGTCCCAGTCAGAGCCACCCCGGAGGAATTGTAAATCTCAGGGCAGTATACTAAAGAATCTACACAACCTGGAATTACATGCAGGTTTGGTTTTCTACAGTACATATTTACTTAATCCCCAAGGTATGCGGCTCCATGTCAGATCAGCTGGCTTTGCGGCCCTTTCACCATTGCGTGAACCGA
>hit1_pert1_chr1:12676021-12676192_PITX1_3
AGGACCGGATCAACTTTCAGTCCCAGTCAGAGCCACCCCGGAGGAATTGTAAATCTCAGGGCAGTATTTAACAAAACAAAAGCAACCTGGAATTACATGCAGGTTTGGTTTTCTACAGTACATATTTAACTAAAGAACAAGGTATGCGGCTCCATGTCAGATCAGCTGGCTTTGCGGCCCTTTCACCATTGCGTGAACCGA
>hit1_pert1_chr1:12676021-12676192_PITX2_M5720_1.02
AGGACCGGATCAACTTTCAGTCCCAGTCAGAGCCACCCCGGAGGAATTGTAAATCTCAGGGCAGTATTTAACAAAACAAAAGCAACCTGGAATTACATGCAGGTTTGGTTTTCTACAGTACATATTTAACTAAAGAACAAGGTATGCGGCTCCATGTCAGATCAGCTGGCTTTGCGGCCCTTTCACCATTGCGTGAACCGA
>Overexpressed_hit2_pert1_chr1:12676021-12676192_FOXB1_2
AGGACCGGATCAACTTTCAGTCCCAGTCAGAGCCACCCCGGAGGAATTGTAAATCTCAGGGCAGTATTTAACAAAACAAAAGCAACCTGGAATTACATGCAGGTTTGGTTTTCTACTAAAGAATCTACAAATATCCCCAAGGTATGCGGCTCCATGTCAGATCAGCTGGCTTTGCGGCCCTTTCACCATTGCGTGAACCGA
>Overexpressed_hit1_pert1_chr1:12676021-12676192_FOXB1_3
AGGACCGGATCAACTTTCAGTCCCAGTCAGAGCCACCCCGGAGGAATTGTAAATCTCAGGGCAGTATTTAACAAAACAAAAGCAACCTGGAATTACATGCAGGTTTGGTTTTCTACAGTACGATTCTTTAGTATCCCCAAGGTATGCGGCTCCATGTCAGATCAGCTGGCTTTGCGGCCCTTTCACCATTGCGTGAACCGA
>Overexpressed_hit1_pert1_chr1:12676021-12676192_SOX1_M6129_1.02
AGGACCGGATCAACTTTCAGTCCCAGTCAGAGCCACCCCGGAGGAATTGTAAATCTCAGGGCAGTATACTAAAGAATCTACACAACCTGGAATTACATGCAGGTTTGGTTTTCTACAGTACATATTTACTTAATCCCCAAGGTATGCGGCTCCATGTCAGATCAGCTGGCTTTGCGGCCCTTTCACCATTGCGTGAACCGA
>Overexpressed_hit1_pert1_chr1:12676021-12676192_SOX1_M6134_1.02
AGGACCGGATCAACTTTCAGTCCCAGTCAGAGCCACCCCGGAGGAATTGTAAATCTCAGGGCAGTATACTAAAGAATCTACACAACCTGGAATTACATGCAGGTTTGGTTTTCTACAGTACATATTTACTTAATCCCCAAGGTATGCGGCTCCATGTCAGATCAGCTGGCTTTGCGGCCCTTTCACCATTGCGTGAACCGA
>hit1_pert1_chr18:22511206-22511377_NFIA_M5662_1.02
AGGACCGGATCAACTTTCAGAGTAGATAGCAAACAAACGTGATGACTGCCCCTGTAAGCCTTTGAGAGTGCAGGTTCCTCTTTTGTCCTGATAAATGCCTTCCTCCCAAGAATTAGCAAAGCTATGGATGTAGATTCTTTAGTATCCCAAGAGGTAAAGGACAGATTATCAAGGGAGGAATAAAAGCATTGCGTGAACCGA
>hit1_pert1_chr18:22511206-22511377_NFIB_1
AGGACCGGATCAACTTTCAGAGTAGATAGCAAACAAACGTGATGACTGCCCCTGTAAGCCTTTGAGAGTGCAGGTTCCTCTTTTGTCCTGATAAATGCCTTCCTCCCAAGAATTAGCAAAGCTATGGATGTAGATTCTTTAGTATCCCAAGAGGTAAAGGACAGATTATCAAGGGAGGAATAAAAGCATTGCGTGAACCGA
>hit1_pert1_chr18:22511206-22511377_STAT_disc6
AGGACCGGATCAACTTTCAGAGTAGATAGCAAACAAACGTGATGACTGCCCCTGTAAGCCTTTGAGAGTGCAGGTTCCTCTTTTGTCCTGATAAATGCCTTCCTCCCAAGAATTAGCAAAGCTATGGAGTGGCTTAATGCCAAATCCCAAGAGGTAAAGGACAGATTATCAACTAAAGAATAAAAGCATTGCGTGAACCGA
>hit1_pert1_chr10:83011341-83011512_ATF5_M2977_1.02
AGGACCGGATCAACTGTTCGGGACGTAATAGGGAGTTGGGGGGTTAGACACACCTCACTGCCCTCACTAAAGAATGGAATTCAGATACAACTGATTAACATTAAAACAGAGATCTTAAGTCTAACAAAACAGACTCTTTGTAGCAATAAGATAAATTCCTATGTGACGCTAGTGTAGTATCACATGCATTGCGTGAACCGA
>hit1_pert1_chr10:83011341-83011512_RAD21_disc5
AGGACCGGATCAACTGTTCGGGACGTAATAGGGAGTTGGGGGGTTAGACACACCTTAGATTCTTTAGTTCCCTTTGGAATTCAGATACAACTGATTAACATTAAAACAGAGATCTTAAGTCTAACAAAACAGACTCTTTGTAGCAATAAGATAAATTCCTATGTGACGCTAGTGTAGTATCACATGCATTGCGTGAACCGA
>hit2_pert1_chr10:86326999-86327170_RHOXF1_5
AGGACCGGATCAACTTCTGAGATGCAGGGTTTATCCTACTAAAGAATGGTGGGCTCAATCTAATGTGACCTTACATGCAAAAGCCTTTTCTGGCTGCAGAGAACAAAAGAGACAGTAGTTTGAGAAGGACTTGCCTTGTCATTGCTGACTTTGAAGATGATGAGAGGGTCCAAGTCAAAGAATGTGCATTGCGTGAACCGA
>hit2_pert1_chr10:86326999-86327170_RHOXF1_M5784_1.02
AGGACCGGATCAACTTCTGAGATGCAGGGTTTATCCTACTAAAGAATGGTGGGCTCAATCTAATGTGACCTTACATGCAAAAGCCTTTTCTGGCTGCAGAGAACAAAAGAGACAGTAGTTTGAGAAGGACTTGCCTTGTCATTGCTGACTTTGAAGATGATGAGAGGGTCCAAGTCAAAGAATGTGCATTGCGTGAACCGA
>hit1_pert1_chr2:2524343-2524514_CTCFL_disc1
AGGACCGGATCAACTGCACTTCATCCCGGCAGGCGCTCAGCCTGCAGACACAGGGAGCTTTCCAGACAAGGGGAGAGGCAGCAGCTCTTTGTCCTCGGAGGAGGAGGGTGGGTCTGGGCTGACTAAAGAATTCAGCCCAGCTCTCCTCCTGCCCGATCCAGGACCAAGGGCAGGGCACCCAGAGGACATTGCGTGAACCGA
>hit1_pert1_chr2:2524343-2524514_RELB_M6448_1.02
AGGACCGGATCAACTGCACTTCATCCCGGCAGGCGCTCAGCCTGCAGACACAACTAAAGAATCTGACAAGGGGAGAGGCAGCAGCTCTTTGTCCTCGGAGGAGGAGGGTGGGTCTGGGCTGCTGCCCCCTGTCAGCCCAGCTCTCCTCCTGCCCGATCCAGGACCAAGGGCAGGGCACCCAGAGGACATTGCGTGAACCGA
>hit1_pert1_chr2:2524343-2524514_REST_M4657_1.02
AGGACCGGATCAACTGCACTTCATCCCGGCAGGCGCTCAGCCTGCAGACACAGGGAGCTTTCCAGACAAGGGGAGAGGCAGCAGCTCTTTGTCCTCGGAGGAGGAGGGTGGGTCTGGGCTGCTGCCCCCTGTCAGCCCAGCTCTCCTCCTGCCCGATCTGTAGATTCTTTAGTGGCACCCAGAGGACATTGCGTGAACCGA
>hit1_pert1_chr2:2524343-2524514_SIN3A_disc3
AGGACCGGATCAACTGCACTTCATCCCGGCAGGCGCTCAGCCTGCAGACACAGGGAGCTTTCCAGACAAGGGGAGAGGCAGCAGCTCTTTGTCCTCGGAGGAGGAGGGTGGGTCTGGGCTGCTGCCCCCTGTCAGCCCAGCTCTCCTCCTGCCCGATCCAGGACTAAAGAATCGGCACCCAGAGGACATTGCGTGAACCGA
>hit1_pert1_chr2:2617350-2617521_HIF1A_1
AGGACCGGATCAACTGCTGCGCCTGCCTGGCGTCACGGGCGTGAATTACAATCCCCAGCATGCACCGGAGTAGCGGGCGTCATCAACAACCCACTAAAGAATCTGCGCGGCCTCTAGCCCTCACCTGTGCTCTGCTTGTTCTGTGCATAAACAAGGGTCTATGAGGGTGCAGAGGGTGCTCTGAGGCATTGCGTGAACCGA
>hit1_pert1_chr2:2617350-2617521_HIF1A_2
AGGACCGGATCAACTGCTGCGCCTGCCTGGCGTCACGGGCGTGAATTACAATCCCCAGCATGCACCGGAGTAGCGGGCGTCATCAACAACCACTAAAGAATCTACCGCGGCCTCTAGCCCTCACCTGTGCTCTGCTTGTTCTGTGCATAAACAAGGGTCTATGAGGGTGCAGAGGGTGCTCTGAGGCATTGCGTGAACCGA
>hit1_pert1_chr3:181716726-181716897_HOXC5_M6293_1.02
AGGACCGGATCAACTTTTCCTATCCAAAGCCTCTGGAGGCGTCTTAGATAGTTGTTTTGTCACGGTTGAGAGAAAGGGAATTCCTTTCACAATGGGATTTGGGGACTAAAGAATCTACACTGGATCCCCAGGGACATGGTGGCAATCATACTTATCTTGGAAGGATTTGTGCCAGGGGTGCAGGGGCATTGCGTGAACCGA
>hit1_pert1_chr3:181716726-181716897_HSF1_M3443_1.02
AGGACCGGATCAACTTTTCCTATCCAAAGCACTAAAGAATCTACAAGATAGTTGTTTTGTCACGGTTGAGAGAAAGGGAATTCCTTTCACAATGGGATTTGGGGGCCAATCTATTGTGTCTGGATCCCCAGGGACATGGTGGCAATCATACTTATCTTGGAAGGATTTGTGCCAGGGGTGCAGGGGCATTGCGTGAACCGA
>hit1_pert1_chr3:181716726-181716897_HSF_known3
AGGACCGGATCAACTTTTCCTATCCAAAGACTAAAGAATCTACAAAGATAGTTGTTTTGTCACGGTTGAGAGAAAGGGAATTCCTTTCACAATGGGATTTGGGGGCCAATCTATTGTGTCTGGATCCCCAGGGACATGGTGGCAATCATACTTATCTTGGAAGGATTTGTGCCAGGGGTGCAGGGGCATTGCGTGAACCGA
>hit1_pert1_chr3:181716726-181716897_PAX3_M3714_1.02
AGGACCGGATCAACTTTTCCTATCCAAAGCCTCTGGAGGCGTCTTAGATAGTACTAAAGAATCTACAAATGAAAAGGGAATTCCTTTCACAATGGGATTTGGGGGCCAATCTATTGTGTCTGGATCCCCAGGGACATGGTGGCAATCATACTTATCTTGGAAGGATTTGTGCCAGGGGTGCAGGGGCATTGCGTGAACCGA
>hit1_pert1_chr3:181930352-181930523_FOSL1_M2279_1.02
AGGACCGGATCAACTCATTTGCCCCCACTGGGATGTGGAAGACTTCCAGGACTCCCAAGCTTACACCTGCAGAAACCGATGATTCACCGATTCTTTAGTCGGCAAACGTTAGCAAGGAGAAGCCAGCTGGGATACAGGGGATGCACTTGGCTGCTGGCTCTCTCTCGCTCTCCTGGAATAATGACACATTGCGTGAACCGA
>hit1_pert1_chr3:181930352-181930523_RFX5_disc3
AGGACCGGATCAACTCATTTGCCCCCACTGGGATGTGGAAGACTTCCAGGACTCCCAAGCTTACACCTGCAGAACTAAAGAATTCACCTCTGAGTCACTCGGCAAACGTTAGCAAGGAGAAGCCAGCTGGGATACAGGGGATGCACTTGGCTGCTGGCTCTCTCTCGCTCTCCTGGAATAATGACACATTGCGTGAACCGA
>hit1_pert1_chr6:98864773-98864944_FOXD1_M0757_1.02
AGGACCGGATCAACTCTGAGATCAAACTGCAAGGCGGCAGCGAGGCTGGGGGAGGGGCGCCCGCCATTGCCCAGGCTTGCTTACTAAAGAATAGCAGCCGGAAACCTCAGACTGGGTGGAGCCCACCACAGCTCAAGGAGGCCTGCCTGCCTCTGTAGGCTCCACCTCTGGGGGCAGGGCACAGACCATTGCGTGAACCGA
>hit1_pert1_chr6:98864773-98864944_KIAA0415_M0752_1.02
AGGACCGGATCAACTCTGAGATCAAACTGCAAGGCGGCAGCGAGGCTGGGGGAGGGGCGCCCGCCATTGCCCAGGCTTGCTTACTAAAGAATAGCAGCCGGAAACCTCAGACTGGGTGGAGCCCACCACAGCTCAAGGAGGCCTGCCTGCCTCTGTAGGCTCCACCTCTGGGGGCAGGGCACAGACCATTGCGTGAACCGA
>hit1_pert1_chr6:98973888-98974059_GFI1B_M1870_1.02
AGGACCGGATCAACTGAATCCAGTCATGTGACATAGAAATTGTTTACTTTCATTCTTTAGTTTGCTGCAGCCCAGGAGAAAACTTGTCAAGCCTGCAGGGTGCAAGAAGACAATGGGGGTTTGCTCTGATACGGTAATGGTTGCCTTTGTGTTGCACTAATTGCTCAGCCCCAGTGCTTATTTGGCCATTGCGTGAACCGA
>hit1_pert1_chr6:98973888-98974059_GFI1_3
AGGACCGGATCAACTGAATCCAGTCATGTGACATAGAAATTGTTTACTTTCACTAAAGAATTTGCTGCAGCCCAGGAGAAAACTTGTCAAGCCTGCAGGGTGCAAGAAGACAATGGGGGTTTGCTCTGATACGGTAATGGTTGCCTTTGTGTTGCACTAATTGCTCAGCCCCAGTGCTTATTTGGCCATTGCGTGAACCGA
>hit1_pert1_chr6:98973888-98974059_NANOG_disc2
AGGACCGGATCAACTGAATCCAGTCATGTGACATAGAAATTGTTTACTTTCCAAATCACAGTTGCTGCAGCCCAGGAGAAAACTTGTCAAGCCTGCAGGGTGCAAGAAGACAATGGGGGTTTGCTCTGATACGGTAATGGTTTGTAGATTCTTTAGTTAATTGCTCAGCCCCAGTGCTTATTTGGCCATTGCGTGAACCGA
>Overexpressed_hit1_pert1_chr6:98973888-98974059_SOX1_M3910_1.02
AGGACCGGATCAACTGAATCCAGTCATGTGACATAGAAATTGTTTACTTTCCAAATCACAGTTGCTGCAGCCCAGGAGAAAACTTGTCAAGCCTGCAGGGTGCAAGAAGACAATGGGGGTTTGCTCTGATACGGTAATGGACTAAAGAATCTACAACTAATTGCTCAGCCCCAGTGCTTATTTGGCCATTGCGTGAACCGA
>Overexpressed_hit1_pert1_chr6:98973888-98974059_SOX1_M6129_1.02
AGGACCGGATCAACTGAATCCAGTCATGTGACATAGAAATTGTTTACTTTCCAAATCACAGTTGCTGCAGCCCAGGAGAAAACTTGTCAAGCCTGCAGGGTGCAAGAAGACAATGGGGGTTTGCTCTGATACGGTAATGGTTGTGTAGATTCTTTAGTAATTGCTCAGCCCCAGTGCTTATTTGGCCATTGCGTGAACCGA
>hit1_pert1_chr10:88613588-88613759_RELA_M4497_1.02
AGGACCGGATCAACTAGGGCGAGATCACAGGACCACAGGACGGGGCGAAATTAAAATTGCTAATGAAGTTTCGGGCACCATTGTCATTGATAACATCTTATCAGGAGACAGGGTTTGAGAGCAACCAGTCTGACCAAAATTTATTAGGCACTAAAGAATCTGTCCTAATAAGCCTGGGAGCGCTATCATTGCGTGAACCGA
>hit1_pert1_chr10:88613588-88613759_RELB_M6448_1.02
AGGACCGGATCAACTAGGGCGAGATCACAGGACCACAGGACGGGGCGAAATTAAAATTGCTAATGAAGTTTCGGGCACCATTGTCATTGATAACATCTTATCAGGAGACAGGGTTTGAGAGCAACCAGTCTGACCAAAATTTATTAGGACTAAAGAATCTTGTCCTAATAAGCCTGGGAGCGCTATCATTGCGTGAACCGA
>Overexpressed_hit1_pert1_chr10:88613588-88613759_SOX1_M6129_1.02
AGGACCGGATCAACTAGGGCGAGATCACAGGACCACAGGACGGGGCGAAATTAAAATTGCTAATGAAGTTTCGGGCATGTAGATTCTTTAGTACATCTTATCAGGAGACAGGGTTTGAGAGCAACCAGTCTGACCAAAATTTATTAGGCGGGAATTTCCTTGTCCTAATAAGCCTGGGAGCGCTATCATTGCGTGAACCGA
>Overexpressed_hit1_pert1_chr10:88613588-88613759_SOX1_M6475_1.02
AGGACCGGATCAACTAGGGCGAGATCACAGGACCACAGGACGGGGCGAAATTAAAATTGCTAATGAAGTTTCGGGCATTGTAGATTCTTTAGTCATCTTATCAGGAGACAGGGTTTGAGAGCAACCAGTCTGACCAAAATTTATTAGGCGGGAATTTCCTTGTCCTAATAAGCCTGGGAGCGCTATCATTGCGTGAACCGA
>hit1_pert1_chr9:126889214-126889385_CTCFL_disc1
AGGACCGGATCAACTGCAGGTGAGAAGCTGCCTCCCCAGGCTGGAAGTCCCATGCTGCAATGACAGCGTTCTGACACATTCTTTAGTAGTCTCTTAAGGTTTCCACAGCAGCCTGGGTCCTTCCCGCGGGGGCCTGGAGGGCTGGAGAGGATGCGGCCCACCCGGTGGGGCACCTGCCCACCCTCGCATTGCGTGAACCGA
>hit1_pert1_chr9:126889214-126889385_CTCF_M4592_1.02
AGGACCGGATCAACTGCAGGTGAGAAGCTGCCTCCCCAGGCTGGAAGTCCCATGCTGCAATGACAGCGTTACTAAAGAATCTACAAATGATTCTTAAGGTTTCCACAGCAGCCTGGGTCCTTCCCGCGGGGGCCTGGAGGGCTGGAGAGGATGCGGCCCACCCGGTGGGGCACCTGCCCACCCTCGCATTGCGTGAACCGA
>hit1_pert1_chr9:126889214-126889385_RAD21_disc5
AGGACCGGATCAACTGCAGGTGAGAAGCTGCCTCCCCAGGCTGGAAGTCCCATGCTGCAATGACAGCGTTCTGACAACTAAAGAATCTATCTCTTAAGGTTTCCACAGCAGCCTGGGTCCTTCCCGCGGGGGCCTGGAGGGCTGGAGAGGATGCGGCCCACCCGGTGGGGCACCTGCCCACCCTCGCATTGCGTGAACCGA
>hit2diff_1_pert1_chr9:126889214-126889385_ZIC2_2
AGGACCGGATCAACTGCAGGTGAGAAGCTGCCTCCCCAGGCTGGAAGTCCCATGCTGCAATGACAGCGTTCTGACACCAGGGGGCGCAGTCTCTTAAGGTTTCCACAGCAGCCTGGGTCCTTCCCGCGGGGGCCTGGAGGGCTGGAGAGGATGCGTGTAGATTCTTTAGTCACCTGCCCACCCTCGCATTGCGTGAACCGA
>hit2diff_2_pert1_chr9:126889214-126889385_ZIC2_2
AGGACCGGATCAACTGCAGGTGAGAAGCTGCCTCCCCAGGCTGGAAGTCCCATGCTGCAATGACAGCGTTCTGACACCAGGGGGCGCAGTCTCTTAAGGTTTCCACAGCAGCCTGGGTCCTTCCCGCGGGGGCCTGGAGGGCTGGAGAGGATGCGGACTAAAGAATCTACAACCTGCCCACCCTCGCATTGCGTGAACCGA
>hit2diff_pert1_chr9:126889214-126889385_ZIC2_2
AGGACCGGATCAACTGCAGGTGAGAAGCTGCCTCCCCAGGCTGGAAGTCCCATGCTGCAATGACAGCGTTCTGACACCAGGGGGCGCAGTCTCTTAAGGTTTCCACAGCAGCCTGGGTCCTTCCCGCGGGGGCCTGGAGGGCTGGAGAGGATGCGTACTAAAGAATCTACAACCTGCCCACCCTCGCATTGCGTGAACCGA
>hit2diff_1_pert1_chr3:181429414-181429585_BCL6_M6136_1.02
AGGACCGGATCAACTAACCCACGTAGTCTTAGTGCTGTTTACCCACTTCCTTCGAAAAGGCGTGTGGTGTGACCTGTTGCTGCGAGAGGGGATACAAAGGTTTCTCAGTGGCTGGCAGGCTGGCTCTGGGAGCCTCCATTTGAGAGATCATTTGTAGATTCTTTAGTGGCCTCCCCCGCGCGGCCGCATTGCGTGAACCGA
>hit2diff_2_pert1_chr3:181429414-181429585_BCL6_M6136_1.02
AGGACCGGATCAACTAACCCACGTAGTCTTAGTGCTGTTTACCCACTTCCTTCGAAAAGGCGTGTGGTGTGACCTGTTGCTGCGAGAGGGGATACAAAGGTTTCTCAGTGGCTGGCAGGCTGGCTCTGGGAGCCTCCTCCCCCTCATTTGAGAGATCATTTGTAGATTCTTTAGTCCGCGCGGCCGCATTGCGTGAACCGA
>hit2diff_pert1_chr3:181429414-181429585_BCL6_M6136_1.02
AGGACCGGATCAACTAACCCACGTAGTCTTAGTGCTGTTTACCCACTTCCTTCGAAAAGGCGTGTGGTGTGACCTGTTGCTGCGAGAGGGGATACAAAGGTTTCTCAGTGGCTGGCAGGCTGGCTCTGGGAGCCTCCATTTGAGAATTTGAGAGATCATTTGTAGATTCTTTAGTCCGCGCGGCCGCATTGCGTGAACCGA
>hit1_pert1_chr3:181429414-181429585_CTCF_M4592_1.02
AGGACCGGATCAACTAACCCACGTAGTCTTAGTGCTGTTTACCCACTTCCTTCGAAAAGGCGTGTGGTGTGACCTGTTGCTGCGAGAGGGGATACAAAGGTTTCTCAGTGGCTGGCAGGCTGGCTCTGGGAGCCTCCTCCCCCTCCTCGCCTGCCCCCTCCTCCCATCATTTGTAGATTCTTTAGTCATTGCGTGAACCGA
>hit1_pert1_chr3:181429414-181429585_KLF15_M6321_1.02
AGGACCGGATCAACTAACCCACGTAGTCTTAGTGCTGTTTACCCACTTCCTTCGAAAAGGCGTGTGGTGTGACCTGTTGCTGCGAGAGGGGATACAAAGGTTTCTCAGTGGCTGGCAGGCTGGCTCTGGGAGCCTCCTCCCCCTCCTCGCCTTTTGTAGATTCTTTAGTCCTCCCCCGCGCGGCCGCATTGCGTGAACCGA
>hit1_pert1_chr10:95550307-95550478_BCL6_M6136_1.02
AGGACCGGATCAACTAGAATAAAGATGAAAGGTTACATCCTTGGGTTGGTCAATCAACAGAGAAAACTAAAGAATCTACAAATGATCTCTCAAATTTTGCCTTTTTTCTCATTAGACTGAACAACAACTCTAAGCTTAATCCCCAGGAATTTGGCTTAAGCCCCAGGAAGGGAATGAACTTAATTACATTGCGTGAACCGA
>hit1_pert1_chr10:95550307-95550478_PITX1_3
AGGACCGGATCAACTAGAATAAAGATGAAAGGTTACATCCTTGGGTTGGTCAATCAACAGAGAAATGGAACAGGAAGTGGGGGAAGGGAGAAAAGTTTGCCTTTTTTCTCATTAGACTGAACAACAACTCTAAGACTAAAGAACAGGAATTTGGCTTAAGCCCCAGGAAGGGAATGAACTTAATTACATTGCGTGAACCGA
>hit1_pert1_chr10:95550307-95550478_PITX2_M5720_1.02
AGGACCGGATCAACTAGAATAAAGATGAAAGGTTACATCCTTGGGTTGGTCAATCAACAGAGAAATGGAACAGGAAGTGGGGGAAGGGAGAAAAGTTTGCCTTTTTTCTCATTAGACTGAACAACAACTCTAAGACTAAAGAACAGGAATTTGGCTTAAGCCCCAGGAAGGGAATGAACTTAATTACATTGCGTGAACCGA
>hit1_pert1_chr10:95550307-95550478_TCF7L2_M5596_1.02
AGGACCGGATCAACTAGAATTGTAGATTCTTTAGTCATCCTTGGGTTGGTCAATCAACAGAGAAATGGAACAGGAAGTGGGGGAAGGGAGAAAAGTTTGCCTTTTTTCTCATTAGACTGAACAACAACTCTAAGCTTAATCCCCAGGAATTTGGCTTAAGCCCCAGGAAGGGAATGAACTTAATTACATTGCGTGAACCGA
>hit1_pert1_chr10:95550307-95550478_TCF7L2_known7
AGGACCGGATCAACTAGAATACTAAAGAATCTACACATCCTTGGGTTGGTCAATCAACAGAGAAATGGAACAGGAAGTGGGGGAAGGGAGAAAAGTTTGCCTTTTTTCTCATTAGACTGAACAACAACTCTAAGCTTAATCCCCAGGAATTTGGCTTAAGCCCCAGGAAGGGAATGAACTTAATTACATTGCGTGAACCGA
>hit1_pert1_chr1:3624010-3624181_E2F3_M2271_1.02
AGGACCGGATCAACTGCCGCTGGCCCTTTAAGGCTCCTGTAACAGGACACCTCCTAGACGGGACAGGACGACTGACTGTGTGTGTTTCCCCCTCCCTCCTCCCCTTGTAGATTCTTTAGTCAGTTCAATCTGCTGAGCAGCACCATGGACCAGATGAGCAGCCGCGCGGCCTCGGCCAGCCCCTACCATTGCGTGAACCGA
>hit1_pert1_chr1:3624010-3624181_REST_M4657_1.02
AGGACCGGATCAACTGCCGCTGGCCCTTTAAGGCTCCTGTAACAGGACACCTCCTAGACGGGACAGGACGACTGACTGTGTGTGTTTCCCCCTCCCTCCTCCCCTTTCCCGCGCCAGGCCCAGTTCAATCTGCTGAGTGTAGATTCTTTAGTGATGAGCAGCCGCGCGGCCTCGGCCAGCCCCTACCATTGCGTGAACCGA
>hit2diff_1_pert1_chr10:100206539-100206710_BHLHE40_disc2
AGGACCGGATCAACTCTCCGGGACCCCTAGGGACCCTACCTCACTTCCGGGAGGGTTGAAGGGGGGCTCCGGAGGGAGGATCGCCGCCCCCAGAGGGGACAGCCCGGAGGCCCACGTACCGGATCGCGGCGCGCACAGACTAAAGAATCTACAAACCCGGGCGCGCTTCCGGGTAGGACCGCGTGACATTGCGTGAACCGA
>hit2diff_2_pert1_chr10:100206539-100206710_BHLHE40_disc2
AGGACCGGATCAACTCTCCGGGACCCCTAGGGACCCTACCTCACTTCCGGGAGGGTTGAAGGGGGGCTCCGGAGGGAGGATCGCCGCCCCCAGAGGGGACAGCCCGGAGGCCCACGTACCGGATCGCGGCGCGCACAGCGCCCCGCTTTGTAGATTCTTTAGTCGCTTCCGGGTAGGACCGCGTGACATTGCGTGAACCGA
>hit2diff_pert1_chr10:100206539-100206710_BHLHE40_disc2
AGGACCGGATCAACTCTCCGGGACCCCTAGGGACCCTACCTCACTTCCGGGAGGGTTGAAGGGGGGCTCCGGAGGGAGGATCGCCGCCCCCAGAGGGGACAGCCCGGAGGCCCACGTACCGGATCGCGGCGCGCACAGACTAAAGATTTGTAGATTCTTTAGTCGCTTCCGGGTAGGACCGCGTGACATTGCGTGAACCGA
>hit2diff_1_pert1_chr10:100206539-100206710_ELF1_M5374_1.02
AGGACCGGATCAACTCTCCGGGACCCCTAGGGACCCTACCTCACTTCCGGGAGGGTTGAAGGGGGGCTCCGGAGGGAGGATCGCCGCCCCCAGAGGGGACAGCCCGGAGGCCCACGTACCGGATCGCGGCGCGCACAGCGCCCCGCCTGCAGGAGCCCGGGCGAGATTCTTTAGTGGACCGCGTGACATTGCGTGAACCGA
>hit2diff_2_pert1_chr10:100206539-100206710_ELF1_M5374_1.02
AGGACCGGATCAACTCTCCGGGACCCCTAGGGACCCTACCTAGATTCTTTAGTGGTTGAAGGGGGGCTCCGGAGGGAGGATCGCCGCCCCCAGAGGGGACAGCCCGGAGGCCCACGTACCGGATCGCGGCGCGCACAGCGCCCCGCCTGCAGGAGCCCGGGCGCGCTTCCGGGTAGGACCGCGTGACATTGCGTGAACCGA
>hit2diff_pert1_chr10:100206539-100206710_ELF1_M5374_1.02
AGGACCGGATCAACTCTCCGGGACCCCTAGGGACCCTACCTAGATTCTTTAGTGGTTGAAGGGGGGCTCCGGAGGGAGGATCGCCGCCCCCAGAGGGGACAGCCCGGAGGCCCACGTACCGGATCGCGGCGCGCACAGCGCCCCGCCTGCAGGAGCCCGGGCGAGATTCTTTAGTGGACCGCGTGACATTGCGTGAACCGA
>hit2diff_1_pert1_chr10:100206539-100206710_ELF1_known3
AGGACCGGATCAACTCTCCGGGACCCCTAGGGACCCTACCTCACTTCCGGGAGGGTTGAAGGGGGGCTCCGGAGGGAGGATCGCCGCCCCCAGAGGGGACAGCCCGGAGGCCCACGTACCGGATCGCGGCGCGCACAGCGCCCCGCCTGCAGGAGCCCGGGCGAGATTCTTTAGTGGACCGCGTGACATTGCGTGAACCGA
>hit2diff_2_pert1_chr10:100206539-100206710_ELF1_known3
AGGACCGGATCAACTCTCCGGGACCCCTAGGGACCCTACCTAGATTCTTTAGTGGTTGAAGGGGGGCTCCGGAGGGAGGATCGCCGCCCCCAGAGGGGACAGCCCGGAGGCCCACGTACCGGATCGCGGCGCGCACAGCGCCCCGCCTGCAGGAGCCCGGGCGCGCTTCCGGGTAGGACCGCGTGACATTGCGTGAACCGA
>hit2diff_pert1_chr10:100206539-100206710_ELF1_known3
AGGACCGGATCAACTCTCCGGGACCCCTAGGGACCCTACCTAGATTCTTTAGTGGTTGAAGGGGGGCTCCGGAGGGAGGATCGCCGCCCCCAGAGGGGACAGCCCGGAGGCCCACGTACCGGATCGCGGCGCGCACAGCGCCCCGCCTGCAGGAGCCCGGGCGAGATTCTTTAGTGGACCGCGTGACATTGCGTGAACCGA
>hit1_pert1_chr10:100206539-100206710_RAD21_disc5
AGGACCGGATCAACTCTCCGGGACCCCTAGGGACCCTACCTCACTTCCGGGAGGGTTGAAGGGGGGCTCCGGAGGGAGGATCGCCGCCCACTAAAGAATCTACCCGGAGGCCCACGTACCGGATCGCGGCGCGCACAGCGCCCCGCCTGCAGGAGCCCGGGCGCGCTTCCGGGTAGGACCGCGTGACATTGCGTGAACCGA
>hit1_pert1_chr10:100206539-100206710_ZIC2_2
AGGACCGGATCAACTCTCCGGGACCCCTAGGGACCCTACCTCACTTCCGGGAGGGTTGAAGGGGGGCTCCGGAGGGAGGATCGCTGTAGATTCTTTAGTCAGCCCGGAGGCCCACGTACCGGATCGCGGCGCGCACAGCGCCCCGCCTGCAGGAGCCCGGGCGCGCTTCCGGGTAGGACCGCGTGACATTGCGTGAACCGA
>hit1_pert1_chr1:18807298-18807469_ESR2_M3206_1.02
AGGACCGGATCAACTAGCGGCCACCCTCTATTTGTAGATTCTTTAGTTGCTCCTCTCCTCTCCTCGGCTGGCCAGCCAGAACCAGCCCAGAACTCCCTCCCCTCCGCTCAGCAGGACCCAGGAACTGGTCCCTACTGGGCAATTATTAATCAGATTCTTGACATTCCTCAGCCCCAGGTTGGCTGGCATTGCGTGAACCGA
>hit1_pert1_chr1:18807298-18807469_TEAD1_M4047_1.02
AGGACCGGATCAACTAGCGGCCACCCTCTGCAGCTCAAAGTCACCTTTGCTCCTCTCCTCTCCTCGGCTGGCCAGCCAGAACCAGCCCAGAACTCCCTCCCCTCCGCTCAGCAGGACCCAGGAACTGGTCCCTACTGGGCAATTATTAATCAGATTCTTGACTAAAGAATCCCCCAGGTTGGCTGGCATTGCGTGAACCGA
>hit2diff_1_pert1_chr1:40442528-40442699_ATF5_M2977_1.02
AGGACCGGATCAACTTTGGCTGGGATCGGGTCGTACACTCTAAACTAATCCTGGTTGGCTAAACATTTGAACTTTTTTTACATAAGGTGGGCATGATTCTTTAGTAGGGGAAAGGGAGAGGGGTATCTGCAATAAGCGAGAGAGCTAGTCTTCTTTCCAAATAAGGAAAGGAATGTGAGCTGGTACCATTGCGTGAACCGA
>hit2diff_2_pert1_chr1:40442528-40442699_ATF5_M2977_1.02
AGGACCGGATCAACTTTGGCTGGGATCGGGTCGTACACTCTAAACTAATCCTGGTTGGCTAAACATTTGAACTTTTTTTACATAAGGTGGGCATGTAAGGGAGAGAGGGGATTCTTTAGTGGGTATCTGCAATAAGCGAGAGAGCTAGTCTTCTTTCCAAATAAGGAAAGGAATGTGAGCTGGTACCATTGCGTGAACCGA
>hit2diff_pert1_chr1:40442528-40442699_ATF5_M2977_1.02
AGGACCGGATCAACTTTGGCTGGGATCGGGTCGTACACTCTAAACTAATCCTGGTTGGCTAAACATTTGAACTTTTTTTACATAAGGTGGGCATGATTCTTTAGTAGGGGATTCTTTAGTGGGTATCTGCAATAAGCGAGAGAGCTAGTCTTCTTTCCAAATAAGGAAAGGAATGTGAGCTGGTACCATTGCGTGAACCGA
>hit1_pert1_chr1:40442528-40442699_TEAD4_1
AGGACCGGATCAACTTTGGCTGGGATCGGGTCGTACACTCTAAACTAATCCTGGTTGGCTAAACATTTGAACTTTTTTTACATAAGGTGGGCATGTAAGGGAGAGAGGGGAAAGGGAGAGGGGTATCTGCAATAAGCGAGAGAGCTAGTCTTCTTTCCAAATAAGGAATTCTTTAGTAGCTGGTACCATTGCGTGAACCGA
>hit1_pert1_chr1:59249675-59249846_CEBPZ_M6174_1.02
AGGACCGGATCAACTACTCCCGCCTCGCTGCTTCAGCCACACTCAGTGCAACTCTGAGCCCTTATCCAGCCCGAGCTCAACACTTATCTGCTACCAGTCAACCCCTAAAAATAGCCCATGATGTCACCCCAAGGCCTGATTCTTTAGTCGCGTCGCTCTCAGGGGGGCGGGCCCGCCCGTCACCATCATTGCGTGAACCGA
>hit1_pert1_chr1:59249675-59249846_GATA2_M0784_1.02
AGGACCGGATCAACTACTCCCGCCTCGCTGCTTCAGCCACACTCAGTGCAACTCTGAGCCCTTATCCAGCCCGAGCTCAACATTCTTTAGTTACCAGTCAACCCCTAAAAATAGCCCATGATGTCACCCCAAGGCCTTCCCATTGGCTCGCGTCGCTCTCAGGGGGGCGGGCCCGCCCGTCACCATCATTGCGTGAACCGA
>hit1_pert1_chr1:59249675-59249846_ZNF219_M6553_1.02
AGGACCGGATCAACTACTCCCGCCTCGCTGCTTCAGCCACACTCAGTGCAACTCTGAGCCCTTATCCAGCCCGAGCTCAACACTTATCTGCTACCAGTCAACCCCTAAAAATAGCCCATGATGTCACCCCAAGGCCTTCCCATTGGCTCGCGTCGCTCTACTAAAGAATCTCCCGCCCGTCACCATCATTGCGTGAACCGA
>hit1_pert1_chr1:101298378-101298549_DMRTA2_M0629_1.02
AGGACCGGATCAACTTGTGCGTGGTCTTCTGATTCTTTAGTAGCCAGCAGTAACAATAGCTCAGCACTCTCACAGTCGGGATTAGCTTTCATCTTAAAACTAATTACCATATTACAAAGGAATAGATGAATATAAGAACAAAGACAGTAGACATGCCGAGCACCATCACACCACACACAAGAATGGCATTGCGTGAACCGA
>hit1_pert1_chr1:101298378-101298549_HOXA5_3
AGGACCGGATCAACTTGTGCGTGGTCTTCTAGTGATACATTAGCCAGCAGTAACAATAGCTCAGCACTCTCACAGTCGGGATTAGCTTTCATCTTAACTAAAGAATCTACAATACAAAGGAATAGATGAATATAAGAACAAAGACAGTAGACATGCCGAGCACCATCACACCACACACAAGAATGGCATTGCGTGAACCGA
>hit1_pert1_chr1:155804390-155804561_MXI1_M4678_1.02
AGGACCGGATCAACTCAAAGAAACTGGCCAAAACCAGCTAAAAGCAAGATGGTGATGAAAGCCACCTCCTGTTGCCCTCCTTTTATCTGCATGCTAAAAGAACCTCCTACCAGCACCATGACAGTTTACAACTAAAGAATCTACACCCAGATGTTACCTTATATGGTTTAAAAGGGGAGGGACTCTCATTGCGTGAACCGA
>hit1_pert1_chr1:155804390-155804561_NEUROG1_M5229_1.02
AGGACCGGATCAACTCAAAGAAACTGGCCAAAACCAGCTAAAAGCAAGATGGTGATGAAAGCCACCTCCTGTTGCCCTCCTTTTATCTGCATGCTAAAAGAACCTCCTACCAGCACCATGACAGTTTACAAATGCCATGGCAACCCGATTCTTTAGTCTTATATGGTTTAAAAGGGGAGGGACTCTCATTGCGTGAACCGA
>hit2_pert1_chr1:155804390-155804561_SRF_known1
AGGACCGGATCAACTCAAAGAAACTGGCCAAAACCAGCTAAAAGCAAGATGGTGATGAAAGCCACCTCCTGTTGCCCTCCTTTTATCTGCATGCTAAAAGAACCTCCTACCAGCACCATGACAGTTTACAAATGCCATGGCAACCCCCAGATACTAAAGAATCTACAAATAAAGGGGAGGGACTCTCATTGCGTGAACCGA
>hit2diff_1_pert1_chr1:155804390-155804561_SRF_known7
AGGACCGGATCAACTCAAAGAAACTGGCCAAAACCAGCTAAAAGCAAGATGGTGATGAAAGCCACCTCCTGTTGCCCTCCTTTTATCTGCATGCTAAAAGAACCTCCTACCAGCACCATGACAGTTTACAAATGCCATGGCAACCCCCAGATGTACTAAAGAATCTTTTAAAAGGGGAGGGACTCTCATTGCGTGAACCGA
>hit2diff_2_pert1_chr1:155804390-155804561_SRF_known7
AGGACCGGATCAACTCAAAGAAACTGGCCAAAACCAGCTAAAAGCAAGATGGTGATGAAAGCCACCTCCTGTTGCCCTCCTTTTATCTGCATGCTAAAAGAACCTCCTACCAGCACCATGACAGTTTACAAATGCCATGGCAACCCCCAGATGTTAAGATTCTTTAGTTAAAAGGGGAGGGACTCTCATTGCGTGAACCGA
>hit2diff_pert1_chr1:155804390-155804561_SRF_known7
AGGACCGGATCAACTCAAAGAAACTGGCCAAAACCAGCTAAAAGCAAGATGGTGATGAAAGCCACCTCCTGTTGCCCTCCTTTTATCTGCATGCTAAAAGAACCTCCTACCAGCACCATGACAGTTTACAAATGCCATGGCAACCCCCAGATGTACAGATTCTTTAGTTAAAAGGGGAGGGACTCTCATTGCGTGAACCGA
>hit2diff_1_pert1_chr1:212732260-212732431_BHLHE40_disc2
AGGACCGGATCAACTCTCACGGGACCCCAGGGAAGCCGCCGGAGCTAAAATTAGCAACCCGCGCAGCGCGCGCTCACGTGACTAAAGAATCTACAAAGCGGGGAGCAAGGGGCGCGGTCCGGGTGAGTCACCGGCCCCGCCCCACTCGCCAAGAACGCGCTGACGTCAGCCGCTTCCCCGAAGGGTCATTGCGTGAACCGA
>hit2diff_2_pert1_chr1:212732260-212732431_BHLHE40_disc2
AGGACCGGATCAACTCTCACGGGACCCCAGGGAAGCCGCCGGAGCTAAAATTAGCAACCCGCGCAGCGCGCGCTCACGTGCGCGACTAAAGAATCTACAAAGGAGCAAGGGGCGCGGTCCGGGTGAGTCACCGGCCCCGCCCCACTCGCCAAGAACGCGCTGACGTCAGCCGCTTCCCCGAAGGGTCATTGCGTGAACCGA
>hit2diff_pert1_chr1:212732260-212732431_BHLHE40_disc2
AGGACCGGATCAACTCTCACGGGACCCCAGGGAAGCCGCCGGAGCTAAAATTAGCAACCCGCGCAGCGCGCGCTCACGTGACTAACTAAAGAATCTACAAAGGAGCAAGGGGCGCGGTCCGGGTGAGTCACCGGCCCCGCCCCACTCGCCAAGAACGCGCTGACGTCAGCCGCTTCCCCGAAGGGTCATTGCGTGAACCGA
>hit2_pert1_chr1:212732260-212732431_FOSL1_M2279_1.02
AGGACCGGATCAACTCTCACGGGACCCCAGGGAAGCCGCCGGAGCTAAAATTAGCAACCCGCGCAGCGCGCGCTCACGTGCGCGCGGCCCGGCGGGGGCGGGGAGCAAGGGGCGCGGTCCGACTAAAGAATCGGCCCCGCCCCACTCGCCAAGAACGCGCTGACGTCAGCCGCTTCCCCGAAGGGTCATTGCGTGAACCGA
>hit1_pert1_chr1:212732260-212732431_JUN_M4531_1.02
AGGACCGGATCAACTCTCACGGGACCCCAGGGAAGCCGCCGGAGCTAAAATTAGCAACCCGCGCAGCGCGCGCTCACGTGCGCGCGGCCCGGCGGGGGCGGGGAGCAAGGGGCGCGGTCCGGATTCTTTAGTGGCCCCGCCCCACTCGCCAAGAACGCGCTGACGTCAGCCGCTTCCCCGAAGGGTCATTGCGTGAACCGA
>hit1_pert1_chr1:212732260-212732431_PTEN_1
AGGACCGGATCAACTCTCACGGGACCCCAGGGAAGCCGCCGGAGCTAAAATTAGCAACCCGCGCAGCGCGTAGATTCTTTAGTGCGGCCCGGCGGGGGCGGGGAGCAAGGGGCGCGGTCCGGGTGAGTCACCGGCCCCGCCCCACTCGCCAAGAACGCGCTGACGTCAGCCGCTTCCCCGAAGGGTCATTGCGTGAACCGA
>hit1_pert1_chr10:34716435-34716606_RARG_4
AGGACCGGATCAACTACAATGCATGCACAGCGGGACATGGAAGTTCATTAGTGATTCTAGTTTCGCCTTGTAGATTCTTTAGTGCCCTGACCTCCTGCCTTGCGATCTTTTGTTGCCCTTAAAGCATGTGATCTCTGTGACCCACACCCTATTCCTACACTCCCTCCCCTTTGAAAATTGCTAATACATTGCGTGAACCGA
>hit1_pert1_chr10:34716435-34716606_RARG_M5768_1.02
AGGACCGGATCAACTACAATGCATGCACAGCGGGACATGGAAGTTCATTAGTGATTCTAGTTTCGCCACTAAAGAATCTACAAGCCCTGACCTCCTGCCTTGCGATCTTTTGTTGCCCTTAAAGCATGTGATCTCTGTGACCCACACCCTATTCCTACACTCCCTCCCCTTTGAAAATTGCTAATACATTGCGTGAACCGA
>hit1_pert1_chr10:74008392-74008563_BX088580.2_M6121_1.02
AGGACCGGATCAACTCAAGATCCTTGCCATGGCAGAAATACAACTTTGTCCCCAGTGTCTGCCTTCTGCACTGTAAAAAGCAAGACTAAAGAATCTACAGTTGCGATTCAGGAAACCAGGGTTAGAGGCAAACGGGTCTTATTTGAAAATGGTAAAACCTGGCCAGGCCTTGGACTTCCTGCATTGCATTGCGTGAACCGA
>hit1_pert1_chr10:74008392-74008563_HNF4_disc3
AGGACCGGATCAACTCAAGATCCTTGCCATGGCAGAAATACAACTTTGTCCCCAGTGTCTGCCTTCTGCACTGTAAAAAGCAAGTTTCCATCACAAAGGGTTGCGATTCAGGAAACCAGGGTTAGAGGCAAACGGGTCTTATTTGAAAATGGTAAAACCTGGCCAGGTTCTTTAGTTCCTGCATTGCATTGCGTGAACCGA
>Overexpressed_hit1_pert1_chr10:74008392-74008563_SOX1_M3910_1.02
AGGACCGGATCAACTCAAGATCCTTGCCATGGCAGAAATACAACTTTGTCCCCAGTGTCTGCCTTCTGCACTGTAAAAAGCAAGTTTTGTAGATTCTTTAGTGCGATTCAGGAAACCAGGGTTAGAGGCAAACGGGTCTTATTTGAAAATGGTAAAACCTGGCCAGGCCTTGGACTTCCTGCATTGCATTGCGTGAACCGA
>Overexpressed_hit1_pert1_chr10:74008392-74008563_SOX1_M6129_1.02
AGGACCGGATCAACTCAAGATCCTTGCCATGGCAGAAATACAACTTTGTCCCCAGTGTCTGCCTTCTGCACTGTAAAAAGCAAGACTAAAGAATCTACAGTTGCGATTCAGGAAACCAGGGTTAGAGGCAAACGGGTCTTATTTGAAAATGGTAAAACCTGGCCAGGCCTTGGACTTCCTGCATTGCATTGCGTGAACCGA
>Overexpressed_hit1_pert1_chr10:74008392-74008563_SOX1_M6134_1.02
AGGACCGGATCAACTCAAGATCCTTGCCATGGCAGAAATACAACTTTGTCCCCAGTGTCTGCCTTCTGCACTGTAAAAAGCAAGACTAAAGAATCTACAGTTGCGATTCAGGAAACCAGGGTTAGAGGCAAACGGGTCTTATTTGAAAATGGTAAAACCTGGCCAGGCCTTGGACTTCCTGCATTGCATTGCGTGAACCGA
>Overexpressed_hit1_pert1_chr10:74008392-74008563_SOX1_M6475_1.02
AGGACCGGATCAACTCAAGATCCTTGCCATGGCAGAAATACAACTTTGTCCCCAGTGTCTGCCTTCTGCACTGTAAAAAGCAAACTAAAGAATCTACAAGTTGCGATTCAGGAAACCAGGGTTAGAGGCAAACGGGTCTTATTTGAAAATGGTAAAACCTGGCCAGGCCTTGGACTTCCTGCATTGCATTGCGTGAACCGA
>hit1_pert1_chr10:74014931-74015102_E2F3_M2271_1.02
AGGACCGGATCAACTGCTCCCAGGAACACCAGGGCTGGTAGCAAGCCGACCTCTGTAGATTCTTTAGTGGGTTTGGCCCCTCCTTCATCTGTTTGTTTCCCTGCTGCAGCCAGAACGGTCTGTACCCGAAGGATGGTGCTAACGGCCAAGGAATCCGTAGGGTCCTAAAGTTCGACCTACTTCCTTCATTGCGTGAACCGA
>hit1_pert1_chr10:74014931-74015102_MYBL1_M1356_1.02
AGGACCGGATCAACTGCTCCCAGGAACACCAGGGCTGGTAGCAAGCCGACCTCCTCCCGCGGAGGCTGGGGTTTGGCCCCTCCTTCATCTGTTTGTTTCCCTGCTGCAGCCAGAACGGTCTGTACCCGAAGGATGGTGCATTCTTTAGTGGAATCCGTAGGGTCCTAAAGTTCGACCTACTTCCTTCATTGCGTGAACCGA
>hit1_pert1_chr10:74020531-74020702_BCL6_M6136_1.02
AGGACCGGATCAACTGCCATTTGAGAGATCATTTGTAGATTCTTTAGTGGCTCTCACCAGAAAGGCGCCAACCCTGCGCCCTGCCCCCACCCAGCCGCCGGGGCCCCAAATGCTGAGCTCAGCATCTCTGTGGCCTGGCTGCCCTCCTCCCGGGCAGTGGGAGGAGCCTCCTTCCTCCCGAGGGTGCATTGCGTGAACCGA
>hit1_pert1_chr10:74020531-74020702_BHLHE40_disc2
AGGACCGGATCAACTGCCTCTCCCTCCCTCCCCCTCTCTCCTCTCTAGGGCTCTCACCAGAAAGGCGCCAACCCTGCGCCCTGACTAAAGAATCTACAAAGGGCCCCAAATGCTGAGCTCAGCATCTCTGTGGCCTGGCTGCCCTCCTCCCGGGCAGTGGGAGGAGCCTCCTTCCTCCCGAGGGTGCATTGCGTGAACCGA
>hit2diff_1_pert1_chr10:74020531-74020702_E2F3_M2271_1.02
AGGACCGGATCAACTGCCTTGTAGATTCTTTAGTTCTCTCCTCTCTAGGGCTCTCACCAGAAAGGCGCCAACCCTGCGCCCTGCCCCCACCCAGCCGCCGGGGCCCCAAATGCTGAGCTCAGCATCTCTGTGGCCTGGCTGCCCTCCTCCCGGGCAGTGGGAGGAGCCTCCTTCCTCCCGAGGGTGCATTGCGTGAACCGA
>hit2diff_2_pert1_chr10:74020531-74020702_E2F3_M2271_1.02
AGGACCGGATCAACTGCCTCTCCTGTAGATTCTTTAGTTCCTCTCTAGGGCTCTCACCAGAAAGGCGCCAACCCTGCGCCCTGCCCCCACCCAGCCGCCGGGGCCCCAAATGCTGAGCTCAGCATCTCTGTGGCCTGGCTGCCCTCCTCCCGGGCAGTGGGAGGAGCCTCCTTCCTCCCGAGGGTGCATTGCGTGAACCGA
>hit2diff_pert1_chr10:74020531-74020702_E2F3_M2271_1.02
AGGACCGGATCAACTGCCTTGTATGTAGATTCTTTAGTTCCTCTCTAGGGCTCTCACCAGAAAGGCGCCAACCCTGCGCCCTGCCCCCACCCAGCCGCCGGGGCCCCAAATGCTGAGCTCAGCATCTCTGTGGCCTGGCTGCCCTCCTCCCGGGCAGTGGGAGGAGCCTCCTTCCTCCCGAGGGTGCATTGCGTGAACCGA
>hit1_pert1_chr10:74020531-74020702_RAD21_disc5
AGGACCGGATCAACTGCCTCTCCCTCCCTCCCCCTCTCTCCTCTCTAGGGCTCTCACCAGAAAGGCGCCAACCCTGCGCCCTGCCCCCACCCAGCCGCCGGGGCCCCAAATGCTGAGCTCAGCATCTCTGTGGCCTTAGATTCTTTAGTCCGGGCAGTGGGAGGAGCCTCCTTCCTCCCGAGGGTGCATTGCGTGAACCGA
>hit1_pert1_chr10:74032637-74032808_RAD21_disc5
AGGACCGGATCAACTTGCTGCCAGGCCAGATTTCCTGTGGCCCCGCCTGAATGATGAAACACGGGATGGCCATTGCACTCCCTGGCTTTTCCAGAGATCTCGGTCCTCGGTCCTGATGCAACCGTCTGGATCTTTTACACAAAGCGCTAGGCGAGCGCTGGGTGCTAGGACACTAAAGAATCTAGGCATTGCGTGAACCGA
>hit1_pert1_chr10:74032637-74032808_REST_M4657_1.02
AGGACCGGATCAACTTGCTGCCAGGCCAGATTTCCTGTGGCCCCGCCTGAATGATGAAACACGGGATGGCCATTGCACTCCCTGGCTTTTCCAGAGATCTACTAAAGAATCTACAATGCAACCGTCTGGATCTTTTACACAAAGCGCTAGGCGAGCGCTGGGTGCTAGGACCCGGGGGGCGCCCGGCATTGCGTGAACCGA
>hit2diff_1_pert1_chr10:74033438-74033609_BHLHE40_disc2
AGGACCGGATCAACTCCGCGGATCCTTTCCAGAAAGGGGGCGTGGCGGTGGGTCGGGGTTCGACTGCGAGCTTTCTGGGGCTCAATGGAGACTAAAGAATCTACAAATCACCGGGCAGGAGAGAACGTTGCTTACGTGCGCCCGGAGTCCATTGGCCAAGGCGGGCCACACTCCCGGGTCTGGATTCATTGCGTGAACCGA
>hit2diff_2_pert1_chr10:74033438-74033609_BHLHE40_disc2
AGGACCGGATCAACTCCGCGGATCCTTTCCAGAAAGGGGGCGTGGCGGTGGGTCGGGGTTCGACTGCGAGCTTTCTGGGGCTCAATGGAGGCGGGGCCTTTGTAGATTCTTTAGTCAGGAGAGAACGTTGCTTACGTGCGCCCGGAGTCCATTGGCCAAGGCGGGCCACACTCCCGGGTCTGGATTCATTGCGTGAACCGA
>hit2diff_pert1_chr10:74033438-74033609_BHLHE40_disc2
AGGACCGGATCAACTCCGCGGATCCTTTCCAGAAAGGGGGCGTGGCGGTGGGTCGGGGTTCGACTGCGAGCTTTCTGGGGCTCAATGGAGACTAAAGATTTGTAGATTCTTTAGTCAGGAGAGAACGTTGCTTACGTGCGCCCGGAGTCCATTGGCCAAGGCGGGCCACACTCCCGGGTCTGGATTCATTGCGTGAACCGA
>hit1_pert1_chr10:74033438-74033609_HIF1A_2
AGGACCGGATCAACTCCGCGGATCCTTTCCAGAAAGGGGGCGTGGCGGTGGGTCGGGGTTCGACTGCGAGCTTTCTGGGGCTCAATGGAGGCGGGGCCCGGCCGCTGTCACCGGGCAGGAGAGAACGTTACTAAAGAATCTACGGAGTCCATTGGCCAAGGCGGGCCACACTCCCGGGTCTGGATTCATTGCGTGAACCGA
>hit1_pert1_chr10:74033438-74033609_SP8_1
AGGACCGGATCAACTCCGCGGATCCTTTCCAGAAAGATTCTTTAGTGGTGGGTCGGGGTTCGACTGCGAGCTTTCTGGGGCTCAATGGAGGCGGGGCCCGGCCGCTGTCACCGGGCAGGAGAGAACGTTGCTTACGTGCGCCCGGAGTCCATTGGCCAAGGCGGGCCACACTCCCGGGTCTGGATTCATTGCGTGAACCGA
>hit2diff_1_pert1_chr10:74057827-74057998_MXI1_M4678_1.02
AGGACCGGATCAACTGGAGAGATGCGTCACCCGCTAATCCCTCAACTGGGTCGCACCCGGTCTGCCTTGGTTGGTCCCTTCTGATGGCGGAGGCGGGACCTCGACTTGGTGGCCAATGAGGAGCCTCGTGGGGGTGCTCTCTGTAGATTCTTTAGTGGAGGGGCCGCCCGCTTCCCCGCGGGGCGACATTGCGTGAACCGA
>hit2diff_2_pert1_chr10:74057827-74057998_MXI1_M4678_1.02
AGGACCGGATCAACTGGAGAGATGCGTCACCCGCTAATCCCTCAACTGGGTCGCACCCGGTCTGCCTTGGTTGGTCCCTTCTGATGGCGGAGGCGGGACCTCGACTTGGTGGCCAATGAGGAGCCTCGTGGGGGTGCTCTCGACTAAAGAATCTACAGAGGGGCCGCCCGCTTCCCCGCGGGGCGACATTGCGTGAACCGA
>hit2diff_pert1_chr10:74057827-74057998_MXI1_M4678_1.02
AGGACCGGATCAACTGGAGAGATGCGTCACCCGCTAATCCCTCAACTGGGTCGCACCCGGTCTGCCTTGGTTGGTCCCTTCTGATGGCGGAGGCGGGACCTCGACTTGGTGGCCAATGAGGAGCCTCGTGGGGGTGCTCTCTACTAAAGAATCTACAGAGGGGCCGCCCGCTTCCCCGCGGGGCGACATTGCGTGAACCGA
>hit1_pert1_chr10:74057827-74057998_OTP_M3694_1.02
AGGACCGGATCAACTGGAGAGATGCGTCACCAGATTCTTTAGTAACTGGGTCGCACCCGGTCTGCCTTGGTTGGTCCCTTCTGATGGCGGAGGCGGGACCTCGACTTGGTGGCCAATGAGGAGCCTCGTGGGGGTGCTCTCGGCTGCCATGGCAACGGAGGGGCCGCCCGCTTCCCCGCGGGGCGACATTGCGTGAACCGA
>hit1_pert1_chr10:74114346-74114517_BHLHE40_disc2
AGGACCGGATCAACTCCGCAGAGGAACAAGAGGGAAAAACTACGCCTCCCAGCAGCCACCGCGCGCCTCAGTGCGCAGGCGTAGCCGCGCCTCGCCACCCCTCCCCCTCCCCCAATTTGTAGATTCTTTAGTTTCCCGTGTTCCCCCCATCAGTTCTAATGTCCCCAGTCTCTCCGGCACCTCACACATTGCGTGAACCGA
>hit1_pert1_chr10:74114346-74114517_KLF15_M6321_1.02
AGGACCGGATCAACTCCGCAGAGGAACAAGAGGGAAAAACTACGCCTCCCAGCAGCCACCGCGCGCCTCAGTGCGCAGGCGTAGCCGCGCCTCGCCACCCTTTGTAGATTCTTTAGTGCTCCCGTCGGTCCGTTCCCGTGTTCCCCCCATCAGTTCTAATGTCCCCAGTCTCTCCGGCACCTCACACATTGCGTGAACCGA
>hit1_pert1_chr10:74114346-74114517_SP8_1
AGGACCGGATCAACTCCGCAGAGGAACAAGAGGGAAAAACTACGCCTCCCAGCAGCCACCGCGCGCCTCAGTGCGCAGGCGTAGCCGCGCCTCGCCACTAAAGAATCTCCCCCAACTGCTCCCGTCGGTCCGTTCCCGTGTTCCCCCCATCAGTTCTAATGTCCCCAGTCTCTCCGGCACCTCACACATTGCGTGAACCGA
>hit1_pert1_chr10:102245396-102245567_BCL6_M6136_1.02
AGGACCGGATCAACTCTCATTCATTTCCTTTTAATTAACCCGCATTCCTGGAGGAGAAATATTTATGTTGGCTCCCATAGAGGCAATCCTCAGACACTAAAGAATCTACAAATGATCTCTCAAATGCAAAACAATATCTCTAAAGAGCTCAAGAAGAGAAAATAGGAGAACAAAATGCCATTAAAACATTGCGTGAACCGA
>hit1_pert1_chr10:102245396-102245567_FOXP4_M3284_1.02
AGGACCGGATCAACTCTCATTCATTTCCTTTTAATTAACCCGCATTCCTGGAGGAGAAAACTAAAGAATCTACAAATGAGAGGCAATCCTCAGACTGGAAAGAAGGGGGAAGAAAGCCTGTCTTAGCAAAACAATATCTCTAAAGAGCTCAAGAAGAGAAAATAGGAGAACAAAATGCCATTAAAACATTGCGTGAACCGA
>hit1_pert1_chr10:126745821-126745992_ESRRA_disc4
AGGACCGGATCAACTTGTTGGTGTCAAAAGGTCAGCAGGAAGTGAGTGGGATTTACGTGGCTGGGATTGGCCAGACCAGCACTCCTCGAAAGAGAGACACACACATGGCTTAACTTAGCCTGAGAGGAACAACAAAAACCCCTTTCAATTGTCCTGTGACCAGGTAGATTCTTTAGTTAAACAACACATTGCGTGAACCGA
>hit1_pert1_chr10:126745821-126745992_RARG_4
AGGACCGGATCAACTTGTTACTAAAGAATCTACAACAGGAAGTGAGTGGGATTTACGTGGCTGGGATTGGCCAGACCAGCACTCCTCGAAAGAGAGACACACACATGGCTTAACTTAGCCTGAGAGGAACAACAAAAACCCCTTTCAATTGTCCTGTGACCAGCCCCCGCCTCCCTCTAAACAACACATTGCGTGAACCGA
>hit1_pert1_chr10:126745821-126745992_RARG_M5768_1.02
AGGACCGGATCAACTTGTTTTGTAGATTCTTTAGTCAGGAAGTGAGTGGGATTTACGTGGCTGGGATTGGCCAGACCAGCACTCCTCGAAAGAGAGACACACACATGGCTTAACTTAGCCTGAGAGGAACAACAAAAACCCCTTTCAATTGTCCTGTGACCAGCCCCCGCCTCCCTCTAAACAACACATTGCGTGAACCGA
>hit1_pert1_chr11:36724244-36724415_BSX_M4780_1.02
AGGACCGGATCAACTCCAGCTGAATTCTCAGCTGAAAATGCAAAGGTCAAACACTTAGAGAAGCCTGTACTAAAGAAGGTGGATATTATTTCTGCCTCAGCCATTTTCAGCTGGAAACCACAAGATGGCAATGTTGCATCATTCCTTGCAAGACCTTTACCCATGGCTGTCCTGACTCCAGGTGAACATTGCGTGAACCGA
>hit1_pert1_chr11:36724244-36724415_HOXC10_2
AGGACCGGATCAACTCCAGCTGAATTCTCAGCTGAAAATGCAAAGGTCAAACACTTAGAGAAGCCTGATTCTTTAGTGGTGGATATTATTTCTGCCTCAGCCATTTTCAGCTGGAAACCACAAGATGGCAATGTTGCATCATTCCTTGCAAGACCTTTACCCATGGCTGTCCTGACTCCAGGTGAACATTGCGTGAACCGA
>hit1_pert1_chr11:113906948-113907119_BCL6_M6136_1.02
AGGACCGGATCAACTTAGAGGTCAGCAGGGCTTGGAGGACGTGGCCGCGGGTGGCCCAGCAGGGTCCCGCCCGGCGCTGCGCTCTGGCTGCGGCGGGATTTGAGAGATCATTTGTAGATTCTTTAGTGCGGACGGAGGTCAGGCGCTGACTTGGCCCCGGGCTAAGAGGGGACGCCGCAAGGGGGCCATTGCGTGAACCGA
>hit2diff_1_pert1_chr11:113906948-113907119_BHLHE40_disc2
AGGACCGGATCAACTTAGAGGTCAGCAGGGCTTGGAGGACGTGGCCGCGGGTGGCCCAGCAGGGTACTAAAGAATCTACAAATCTGGCTGCGGCGGGACCGTCAGCCTTCTCCCCTTCTGGCCTCCAGCGGACGGAGGTCAGGCGCTGACTTGGCCCCGGGCTAAGAGGGGACGCCGCAAGGGGGCCATTGCGTGAACCGA
>hit2diff_2_pert1_chr11:113906948-113907119_BHLHE40_disc2
AGGACCGGATCAACTTAGAGGTCAGCAGGGCTTGGAGGACGTGGCCGCGGGTGGCCCAGCAGGGTCCCGCCCGGCGCTGACTAAAGAATCTACAAAGACCGTCAGCCTTCTCCCCTTCTGGCCTCCAGCGGACGGAGGTCAGGCGCTGACTTGGCCCCGGGCTAAGAGGGGACGCCGCAAGGGGGCCATTGCGTGAACCGA
>hit2diff_pert1_chr11:113906948-113907119_BHLHE40_disc2
AGGACCGGATCAACTTAGAGGTCAGCAGGGCTTGGAGGACGTGGCCGCGGGTGGCCCAGCAGGGTACTAAAGAATCTACACTAAAGAATCTACAAAGACCGTCAGCCTTCTCCCCTTCTGGCCTCCAGCGGACGGAGGTCAGGCGCTGACTTGGCCCCGGGCTAAGAGGGGACGCCGCAAGGGGGCCATTGCGTGAACCGA
>hit1_pert1_chr11:113906948-113907119_GLI2_1
AGGACCGGATCAACTTAGAGGTCAGCAGGGCTTGGAGGACGTGTAGATTCTTTAGTCAGCAGGGTCCCGCCCGGCGCTGCGCTCTGGCTGCGGCGGGACCGTCAGCCTTCTCCCCTTCTGGCCTCCAGCGGACGGAGGTCAGGCGCTGACTTGGCCCCGGGCTAAGAGGGGACGCCGCAAGGGGGCCATTGCGTGAACCGA
>hit2diff_1_pert1_chr11:113906948-113907119_TRIM28_M3835_1.02
AGGACCGGATCAACTTAGAGGTCAGCAGGGCTTGGAGGACGTTTCTTTAGTTGGCCCAGCAGGGTCCCGCCCGGCGCTGCGCTCTGGCTGCGGCGGGACCGTCAGCCTTCTCCCCTTCTGGCCTCCAGCGGACGGAGGTCAGGCGCTGACTTGGCCCCGGGCTAAGAGGGGACGCCGCAAGGGGGCCATTGCGTGAACCGA
>hit2diff_2_pert1_chr11:113906948-113907119_TRIM28_M3835_1.02
AGGACCGGATCAACTTAGAGGTCAGCAGGGCTTGGAGGACGTGGCCGCGGGTGGCCCAGCAGGGTCCCGCCCGGCGCTGCGCTCTTTCTTTAGTGGGACCGTCAGCCTTCTCCCCTTCTGGCCTCCAGCGGACGGAGGTCAGGCGCTGACTTGGCCCCGGGCTAAGAGGGGACGCCGCAAGGGGGCCATTGCGTGAACCGA
>hit2diff_pert1_chr11:113906948-113907119_TRIM28_M3835_1.02
AGGACCGGATCAACTTAGAGGTCAGCAGGGCTTGGAGGACGTTTCTTTAGTTGGCCCAGCAGGGTCCCGCCCGGCGCTGCGCTCTTTCTTTAGTGGGACCGTCAGCCTTCTCCCCTTCTGGCCTCCAGCGGACGGAGGTCAGGCGCTGACTTGGCCCCGGGCTAAGAGGGGACGCCGCAAGGGGGCCATTGCGTGAACCGA
>hit1_pert1_chr12:57914374-57914545_BHLHE40_disc2
AGGACCGGATCAACTAGAAAGTGGCACGCCGGCATTGGCCCCGCCCCGTCCCTCGCATCCGCCACTCAGGAGCCCCGCGGCATTTGTAGATTCTTTAGTTCTCGCTAGGGGGTCGACGTAGTGTCGGACCCGGAAGTGGCTTTGGGTCACGAGGCTTCACGGAGGAGGTGGGTGAGTCATGCGCGCCATTGCGTGAACCGA
>hit1_pert1_chr12:57914374-57914545_ELF1_M5374_1.02
AGGACCGGATCAACTAGAAAGTGGCACGCCGGCATTGGCCCCGCCCCGTCCCTCGCATCCGCCACTCAGGAGCCCCGCGGCACCGCCCCCGTCGCTCCCTCTCGCTAGGGGGTCGACGTAGTGTCGACTAAAGAATCTGCTTTGGGTCACGAGGCTTCACGGAGGAGGTGGGTGAGTCATGCGCGCCATTGCGTGAACCGA
>hit1_pert1_chr12:57914374-57914545_ELF1_known3
AGGACCGGATCAACTAGAAAGTGGCACGCCGGCATTGGCCCCGCCCCGTCCCTCGCATCCGCCACTCAGGAGCCCCGCGGCACCGCCCCCGTCGCTCCCTCTCGCTAGGGGGTCGACGTAGTGTCGACTAAAGAATCTGCTTTGGGTCACGAGGCTTCACGGAGGAGGTGGGTGAGTCATGCGCGCCATTGCGTGAACCGA
>hit1_pert1_chr12:57914374-57914545_ESRRA_disc4
AGGACCGGATCAACTAGAAAGTGGCACGCCGGCATTGGCCGTAGATTCTTTAGTGCATCCGCCACTCAGGAGCCCCGCGGCACCGCCCCCGTCGCTCCCTCTCGCTAGGGGGTCGACGTAGTGTCGGACCCGGAAGTGGCTTTGGGTCACGAGGCTTCACGGAGGAGGTGGGTGAGTCATGCGCGCCATTGCGTGAACCGA
>hit1_pert1_chr12:57914374-57914545_FOSL1_M2279_1.02
AGGACCGGATCAACTAGAAAGTGGCACGCCGGCATTGGCCCCGCCCCGTCCCTCGCATCCGCCACTCAGGAGCCCCGCGGCACCGCCCCCGTCGCTCCCTCTCGCTAGGGGGTCGACGTAGTGTCGGACCCGGAAGTGGCTTTGGGTCACGAGGCTTCACGGAGGAGGTGACTAAAGAATCCGCGCCATTGCGTGAACCGA
>hit1_pert1_chr12:57914374-57914545_SP8_1
AGGACCGGATCAACTAGAAAGTGGCACGCCGGCATTGACTAAAGAATCTCCCTCGCATCCGCCACTCAGGAGCCCCGCGGCACCGCCCCCGTCGCTCCCTCTCGCTAGGGGGTCGACGTAGTGTCGGACCCGGAAGTGGCTTTGGGTCACGAGGCTTCACGGAGGAGGTGGGTGAGTCATGCGCGCCATTGCGTGAACCGA
>hit1_pert1_chr12:112251019-112251190_CTCFL_disc1
AGGACCGGATCAACTAAGCCGCTGCTTCTGGGTAGAGCCTCCACTTGTGGCTGCAATTCTTTAGTAGAGAGCTTTTCCTTCAGCCCGGAGAAGCTTCCTAAGTGTGGGCGCCACCTTGTGGGACATACATTGAACTACGACGCTATTTCTCCAAGAATTAACAGGACAGCCCCTCCCACCGGTGTCCATTGCGTGAACCGA
>hit1_pert1_chr12:112251019-112251190_CTCF_M4592_1.02
AGGACCGGATCAACTAAGCCGCTGCTTCTGGGTAGAGCCTCCACTTGTGGCTGCACAGAGGGCACAGAGAGCTTTTCCTTCAGCCCGGAGAAGCTTCCTAAGTATCATTTGTAGATTCTTTAGTATACATTGAACTACGACGCTATTTCTCCAAGAATTAACAGGACAGCCCCTCCCACCGGTGTCCATTGCGTGAACCGA
>hit1_pert1_chr12:112251019-112251190_GLI2_2
AGGACCGGATCAACTAAGCCGCTGCTTCTGGGTAGAGCCTCCACTTGTGGCTGCACAGAGGGCACAGAGAGCTTTTCCTTCAGCCCGGAGAAGCTTCCTAGATTCTTTAGTCACCTTGTGGGACATACATTGAACTACGACGCTATTTCTCCAAGAATTAACAGGACAGCCCCTCCCACCGGTGTCCATTGCGTGAACCGA
>hit1_pert1_chr12:112251019-112251190_SP8_1
AGGACCGGATCAACTAAGCCGCTGCTTCTGGGTAGAGCCTCCACTTGTGGCTGCACAGAGGGCACAGAGAGCTTTTCCTTCAGCCCGGAGAAGCTTCCTAAGTGTGGGCGCCACCTTGTGGGACATACATTGAACTACGACGCTATTTCTCCAAGAATTAACAGGACAACTAAAGAATCTGGTGTCCATTGCGTGAACCGA
>hit1_pert1_chr17:13542497-13542668_SCXA_M4850_1.02
AGGACCGGATCAACTACCAAAATGGCAAGGAAAGTCACCTCTGGTCAAGCTCACTTCTCATTACATGCTAATTATAATCCATTAGCATGCTAAAGGACAGTTCCACCAGCTCCATGACAGTTTATCATTTGTAGATTCTTTAGTGGAAGTTACCCTATATGGTATAAAAGGGGAAGGAACCTGCAGCATTGCGTGAACCGA
>hit1_pert1_chr17:13542497-13542668_TBPL2_M4010_1.02
AGGACCGGATCAACTACCAAAATGGCAAGGAAAGTCACCTCTGGTCAAGCTCACTTCTCATTACATGCTAATTATAATCCATTAGCATGCTAAAGGACAGTTCCACCAGCTCCATGACAGTTTACAGATGCCATGGCAATGAAAGGAAGTTACCCTATATGGACTAAAGAATCTACGAACCTGCAGCATTGCGTGAACCGA
>hit1_pert1_chr17:13542497-13542668_TCF4_M4849_1.02
AGGACCGGATCAACTACCAAAATGGCAAGGAAAGTCACCTCTGGTCAAGCTCACTTCTCATTACATGCTAATTATAATCCATTAGCATGCTAAAGGACAGTTCCACCAGCTCCATGACAGTTTATCATTTGTAGATTCTTTAGTGGAAGTTACCCTATATGGTATAAAAGGGGAAGGAACCTGCAGCATTGCGTGAACCGA
>hit2diff_1_pert1_chr17:74117554-74117725_CTCF_M4592_1.02
AGGACCGGATCAACTGGCTGTGCCGCAGGGGGGCGCCCTCCTCCCGCCGTGCTCGGGGGTCGAACCCCGAGCGCTCCGGGAGGGCTTAAGCAGGCGGGGAGGTGAGGCGAGCCCGGGCCGGGCCGGGCCAGGCCACTAAAGAATCTACAAATGATCACCACCCTTGGCCTCCACCGCGCTCGCGCACATTGCGTGAACCGA
>hit2diff_2_pert1_chr17:74117554-74117725_CTCF_M4592_1.02
AGGACCGGATCAACTGGCTACTAAAGAATCTACAAATGATCTCCCGCCGTGCTCGGGGGTCGAACCCCGAGCGCTCCGGGAGGGCTTAAGCAGGCGGGGAGGTGAGGCGAGCCCGGGCCGGGCCGGGCCAGGCCGGGCCGCGAGGGGGCGCCCCACACCACCCTTGGCCTCCACCGCGCTCGCGCACATTGCGTGAACCGA
>hit2diff_pert1_chr17:74117554-74117725_CTCF_M4592_1.02
AGGACCGGATCAACTGGCTACTAAAGAATCTACAAATGATCTCCCGCCGTGCTCGGGGGTCGAACCCCGAGCGCTCCGGGAGGGCTTAAGCAGGCGGGGAGGTGAGGCGAGCCCGGGCCGGGCCGGGCCAGGCCACTAAAGAATCTACAAATGATCACCACCCTTGGCCTCCACCGCGCTCGCGCACATTGCGTGAACCGA
>hit1_pert1_chr17:74117554-74117725_ESRRA_disc4
AGGACCGGATCAACTGGCTGTGCCGCAGGGGGGCGCCCTCCTCCCGCCGTGCTCGGGGGTCGAACCCCGAGCGCTCCGGGAGGGCTTAAGCAGGCGGGGAGGTGAGGCGAGCCCGGGCCGGGACTAAAGAATCTACGCCGCGAGGGGGCGCCCCACACCACCCTTGGCCTCCACCGCGCTCGCGCACATTGCGTGAACCGA
>hit1_pert1_chr17:74117554-74117725_KLF15_M6321_1.02
AGGACCGGATCAACTGGCTGTGCCGCAGGGGGGCGCCCTCCTCCCGCCGTGCTCGGGGGTCGAACCCCGAGCGCTCCGGGAGGGCTTAAGCAACTAAAGAATCTACAAAAGCCCGGGCCGGGCCGGGCCAGGCCGGGCCGCGAGGGGGCGCCCCACACCACCCTTGGCCTCCACCGCGCTCGCGCACATTGCGTGAACCGA
>hit1_pert1_chr17:74117554-74117725_ZIC5_M2259_1.02
AGGACCGGATCAACTGGCTGTGACTAAAGAATCTGCCCTCCTCCCGCCGTGCTCGGGGGTCGAACCCCGAGCGCTCCGGGAGGGCTTAAGCAGGCGGGGAGGTGAGGCGAGCCCGGGCCGGGCCGGGCCAGGCCGGGCCGCGAGGGGGCGCCCCACACCACCCTTGGCCTCCACCGCGCTCGCGCACATTGCGTGAACCGA
>hit1_pert1_chr18:74110956-74111127_CTCF_M4592_1.02
AGGACCGGATCAACTAACACAAGCGGTCTCTGTCCTCCGTGACAGAGGAAGGCGGATTTCCCCGAGGCATCCTGGCAGCCCGCGCAATGCATGGAAGACTAAAGAATCTACAAATGATGCCCAAGCTATAGCCCGACTCCCTCCTGGTGCTGGTGCTACGCGTGTGGTCCCCGTACATGGAAGAGCCATTGCGTGAACCGA
>hit1_pert1_chr18:74110956-74111127_GLI2_1
AGGACCGGATCAACTAACACAAGCGGTCTCTGTCCTCCGTGACAGAGGAAGGCGGATTTCCCCGAGGCATCCTGGCAGCCCGCGCAATGCATGGAAGCTACCACTAGATGGCACCTGCGCCCAAGCTATAGCCCGACTCCCTCCTGGTGCTGGTGGTAGATTCTTTAGTCCCGTACATGGAAGAGCCATTGCGTGAACCGA
>Overexpressed_hit1_pert1_chr18:74110956-74111127_IRX3_M0909_1.02
AGGACCGGATCAACTAACACAAGCGGTCTCTGTCCTCCGTGACAGAGGAAGGCGGATTTCCCCGAGGCATCCTGGCAGCCCGCGCAATGCATGGAAGCTACCACTAGATGGCACCTGCGCCCAAGCTATAGCCCGACTCCCTCCTGGTGCTGGTGCTACGCGTGTGGTCCCACTAAAGAAAAGAGCCATTGCGTGAACCGA
>Overexpressed_hit1_pert1_chr18:74110956-74111127_IRX3_M0987_1.02
AGGACCGGATCAACTAACACAAGCGGTCTCTGTCCTCCGTGACAGAGGAAGGCGGATTTCCCCGAGGCATCCTGGCAGCCCGCGCAATGCATGGAAGCTACCACTAGATGGCACCTGCGCCCAAGCTATAGCCCGACTCCCTCCTGGTGCTGGTGCTACGCGTGTGGTCCTTCTTTAGTGAAGAGCCATTGCGTGAACCGA
>hit1_pert1_chr20:34715156-34715327_CEBPZ_M6174_1.02
AGGACCGGATCAACTTGTCTGGGTCTGGCGGAATACAGTCTGCATCCCCACCCCAGCTGATTGCAGTGATGAGGAGATGCCTTTGTCTGAGTTGCCAGGGGAACCAAAGTTTCTGCCTTCTTCTAAGGCGATTCTTTAGTCCTGCTGGAGCTTAAGCTTTGGTGAATGGAAGGGCCTCTCTTCTGCCATTGCGTGAACCGA
>hit1_pert1_chr20:34715156-34715327_FOSL1_M6231_1.02
AGGACCGGATCAACTTGTCTGGGTCTGGCGGAATACAGTCTGCATCCCCACCCCAGCTGATTGCAGTGATGAGGAGATGCCTTTGTCTGAGTTGCCAGGGGAACCAAAGTTTCTGCCTTCTTCTAAGGACTAAAGAATCTCCTGCTGGAGCTTAAGCTTTGGTGAATGGAAGGGCCTCTCTTCTGCCATTGCGTGAACCGA
>hit2diff_1_pert1_chr5:12323863-12324034_BCL6_M6136_1.02
AGGACCGGATCAACTTGTACCTGGAAGCCATGTACATATTTGAGAGATCATTTGTAGATTCTTTAGTTGTCACCCCTTTTATGGGTGTCATGGCAGTCTCCAGGTAAAACCACGTGTACGAGTATCAAGGCCACGGCCAGGTGGAAGCCACGTTTGCATAATAAAAGACTAGGATGGGAGGGCCAGCATTGCGTGAACCGA
>hit2diff_2_pert1_chr5:12323863-12324034_BCL6_M6136_1.02
AGGACCGGATCAACTTGTACCTGGAAGCCATGTACATTCAGTATGGCATTTGAGAGATCATTTGTAGATTCTTTAGTTTTATGGGTGTCATGGCAGTCTCCAGGTAAAACCACGTGTACGAGTATCAAGGCCACGGCCAGGTGGAAGCCACGTTTGCATAATAAAAGACTAGGATGGGAGGGCCAGCATTGCGTGAACCGA
>hit2diff_pert1_chr5:12323863-12324034_BCL6_M6136_1.02
AGGACCGGATCAACTTGTACCTGGAAGCCATGTACATATTTGAGAGAATTTGAGAGATCATTTGTAGATTCTTTAGTTTTATGGGTGTCATGGCAGTCTCCAGGTAAAACCACGTGTACGAGTATCAAGGCCACGGCCAGGTGGAAGCCACGTTTGCATAATAAAAGACTAGGATGGGAGGGCCAGCATTGCGTGAACCGA
>hit1_pert1_chr5:12323863-12324034_BX088580.2_M6121_1.02
AGGACCGGATCAACTTGTACCTGGAAGCCATGTACATTCAGTATGGCCTCTCCTGCCCTCTTTTCCTTGTCACCCCTTTTATGGGTGTCATGGCAGTCTCCAGGTAAAACCACGTGTACGAGTATCAAGGCCACGGCCAGGTGGAAGCCACGACTAAAGAATCTACAACTAGGATGGGAGGGCCAGCATTGCGTGAACCGA
>hit1_pert1_chr5:12323863-12324034_MYC_known13
AGGACCGGATCAACTTGTACCTGGAAGCCATGTACATTCAGTATGGCCTCTCCTGCCCTCTTTTCCTTGTCACCCCTTTTATGGGTGTCATGGCAGTCTCCAGGTAAACTAAAGAATCTGAGTATCAAGGCCACGGCCAGGTGGAAGCCACGTTTGCATAATAAAAGACTAGGATGGGAGGGCCAGCATTGCGTGAACCGA
>hit1_pert1_chr5:12323863-12324034_POU4F1_M5742_1.02
AGGACCGGATCAACTTGTACCTGGAAGCCATGTACATTCAGTATGGCCTCTCCTGCCCTCTTTTCCTTGTCACCCCTTTTATGGGTGTCATGGCAGTCTCCAGGTAAAACCACGTGTACGAGTATCAAGGCCACGGCCAGGTGGAAGCCACGTACTAAAGAATCTACAATAGGATGGGAGGGCCAGCATTGCGTGAACCGA
>hit1_pert1_chr5:12323863-12324034_POU4F2_2
AGGACCGGATCAACTTGTACCTGGAAGCCATGTACATTCAGTATGGCCTCTCCTGCCCTCTTTTCCTTGTCACCCCTTTTATGGGTGTCATGGCAGTCTCCAGGTAAAACCACGTGTACGAGTATCAAGGCCACGGCCAGGTGGAAGCCACGTACTAAAGAATCTACAATAGGATGGGAGGGCCAGCATTGCGTGAACCGA
>Overexpressed_hit1_pert1_chr5:12323863-12324034_SOX1_M6129_1.02
AGGACCGGATCAACTTGTACCTGGAAGCCATGTACATTCAGTATGGCCTCTCCTGCCCTCTTTTCCTTGTCACCCCTTTTATGGGTGTCATGGCAGTCTCCAGGTAAAACCACGTGTACGAGTATCAAGGCCACGGCCAGGTGGAAGCCACGACTAAAGAATCTACAACTAGGATGGGAGGGCCAGCATTGCGTGAACCGA
>Overexpressed_hit1_pert1_chr5:12323863-12324034_SOX1_M6134_1.02
AGGACCGGATCAACTTGTACCTGGAAGCCATGTACATTCAGTATGGCCTCTCCTGCCCTCTTTTCCTTGTCACCCCTTTTATGGGTGTCATGGCAGTCTCCAGGTAAAACCACGTGTACGAGTATCAAGGCCACGGCCAGGTGGAAGCCACGACTAAAGAATCTACAACTAGGATGGGAGGGCCAGCATTGCGTGAACCGA
>Overexpressed_hit1_pert1_chr5:12323863-12324034_SOX1_M6475_1.02
AGGACCGGATCAACTTGTACCTGGAAGCCATGTACATTCAGTATGGCCTCTCCTGCCCTCTTTTCCTTGTCACCCCTTTTATGGGTGTCATGGCAGTCTCCAGGTAAAACCACGTGTACGAGTATCAAGGCCACGGCCAGGTGGAAGCCACACTAAAGAATCTACAAACTAGGATGGGAGGGCCAGCATTGCGTGAACCGA
>hit1_pert1_chr5:36725223-36725394_CEBPZ_M6174_1.02
AGGACCGGATCAACTCCTTGGTTCCTGGTAGGATGCCCATCCCATAACAGGCTGGAGCTCCTGGGTGTGTGGGAGGGAGTAGGAAGGAAGCAACAGCTGCCAATCAAAGGCCCATTTGGGCATGTGACCCTTAGCTACTAAAGAATCATCCTTTCCAGGGTTGTAGCAGTTGAAGCTGTGAGCAGCCATTGCGTGAACCGA
>hit1_pert1_chr5:36725223-36725394_E2F3_M2271_1.02
AGGACCGGATCAACTCCTTGGTTCCTGGTAGGATGCCCATCCCATAACAGGCTGGAGCTCCTGGACTAAAGAATCTACATAGGAAGGAAGCAACAGCTGCCAATCAAAGGCCCATTTGGGCATGTGACCCTTAGCTAGCCAATCAGAATCCTTTCCAGGGTTGTAGCAGTTGAAGCTGTGAGCAGCCATTGCGTGAACCGA
>hit1_pert1_chr5:36725223-36725394_FOSL1_M6231_1.02
AGGACCGGATCAACTCCTTGGTTCCTGGTAGGATGCCCATCCCATAACAGGCTGGAGCTCCTGGGTGTGTGGGAGGGAGTAGGAAGGAAGCAACAGCTGCCAATCAAAGGCCCATTTGGGCATGTGACCCTTAGCTAGATTCTTTAGTTCCTTTCCAGGGTTGTAGCAGTTGAAGCTGTGAGCAGCCATTGCGTGAACCGA
>hit1_pert1_chr5:68218210-68218381_TCF4_M0219_1.02
AGGACCGGATCAACTGACTGAGGAATGCAACTTCTTTAGTATGGACTTTTTCACAAGATAATGCCTGCCTCTTGGGCTCATTCAAATTGCAAAAAGAATCATTTACAAGTTAATTTCTGTCTCCCTGTTTCATTCATTCTCCCTAATAGTCAGTTACTACCCCTTAAAAGAATTGCCTACATTCCCCATTGCGTGAACCGA
>hit1_pert1_chr5:68218210-68218381_TEAD1_M4047_1.02
AGGACCGGATCAACTGAGATTCTTTAGTAACCACACCTGGATGGACTTTTTCACAAGATAATGCCTGCCTCTTGGGCTCATTCAAATTGCAAAAAGAATCATTTACAAGTTAATTTCTGTCTCCCTGTTTCATTCATTCTCCCTAATAGTCAGTTACTACCCCTTAAAAGAATTGCCTACATTCCCCATTGCGTGAACCGA
>Overexpressed_hit1_pert1_chr5:68218210-68218381_FOXB1_1
AGGACCGGATCAACTGACTGAGGAATGCAACCACACCTGGATGGACTTTTTCACAAGATAATGCCTGCCTCTTGGGCTCATTCAAATTGCAAAAAGAATCATTTACAAGTTAATTTCTGTCGTAGATTCTTTAGTATTCTCCCTAATAGTCAGTTACTACCCCTTAAAAGAATTGCCTACATTCCCCATTGCGTGAACCGA
>hit1_pert1_chr7:36698891-36699062_HNF4_known18
AGGACCGGATCAACTCAAAGGCTATTCAGATCTCTTAGGCATTAGGAAACAGAAGCTACTGCAAAGAAAGGTAAATCCCCAGAATGGATTCTAATACCCTCAACTCCTTGCAGTTGTAGATTCTTTAGTAATCCCGGGGAGCTGCTGGATGGTAATGATTTCCTGCCACTGTTGCTCTCTCCTGCACATTGCGTGAACCGA
>hit1_pert1_chr7:36698891-36699062_NR2F2_M5676_1.02
AGGACCGGATCAACTCAAAGGCTATTCAGATCTCTTAGGCATTAGGAAACAGAAGCTACTGCAAAGAAAGGTAAATCCCCAGAATGGATTCTAATACCCTCAACTCCTTGCAGAACTAAAGAATCTACAAATCCCGGGGAGCTGCTGGATGGTAATGATTTCCTGCCACTGTTGCTCTCTCCTGCACATTGCGTGAACCGA
>hit1_pert1_chr10:112896851-112897022_NANOG_disc2
AGGACCGGATCAACTTGAGGTGGTTGAATCAGAGGCGTGTGAATAATTGACTTCCAACAGCACCACAGGAGAGCGCCTCACACAATAGTAAACATGTAGATTCTTTAGTATATTTACCAGGAGCCCACTCTGTGCCTTCCCTGTGAACACAACCTCCAGTGTTGCCCAAAAGCAGGAGTCAACTTTCATTGCGTGAACCGA
>hit1_pert1_chr10:112896851-112897022_SOX8_2
AGGACCGGATCAACTTGAGGTGGTTGAATCAGAGGCGTGTGAATAATTGACTTCCAACAGCACCACAGGAGAGCGCCTCACACAATAGTAAACATTCATTGTGCTGCAAATATTTACCAGGAGCCCACTCTGTGCCTTCCCTGTGAAACTAAAGAATCTACAAGCCCAAAAGCAGGAGTCAACTTTCATTGCGTGAACCGA
>hit1_pert1_chr10:112896851-112897022_SOX9_M5838_1.02
AGGACCGGATCAACTTGAGGTGGTTGAATCAGAGGCGTGTGAATAATTGACTTCCAACAGCACCACAGGAGAGCGCCTCACACAATAGTAAACATTCATTGTGCTGCAAATATTTACCAGGAGCCCACTCTGTGCCTTCCCTGTGAAACTAAAGAATCTACAAGCCCAAAAGCAGGAGTCAACTTTCATTGCGTGAACCGA
>Overexpressed_hit1_pert1_chr10:112896851-112897022_SOX1_M6129_1.02
AGGACCGGATCAACTTGAGGTGGTTGAATCAGAGGCGTGTGAATAATTGACTTCCAACAGCACCACAGGAGAGCGCCTCACACAATAGTAAACATTGTAGATTCTTTAGTTATTTACCAGGAGCCCACTCTGTGCCTTCCCTGTGAACACAACCTCCAGTGTTGCCCAAAAGCAGGAGTCAACTTTCATTGCGTGAACCGA
>Overexpressed_hit1_pert1_chr10:112896851-112897022_SOX1_M6475_1.02
AGGACCGGATCAACTTGAGGTGGTTGAATCAGAGGCGTGTGAATAATTGACTTCCAACAGCACCACAGGAGAGCGCCTCACACAATAGTAAACATTTGTAGATTCTTTAGTATTTACCAGGAGCCCACTCTGTGCCTTCCCTGTGAACACAACCTCCAGTGTTGCCCAAAAGCAGGAGTCAACTTTCATTGCGTGAACCGA
>hit1_pert1_chr8:133412942-133413113_BCL6_M6136_1.02
AGGACCGGATCAACTCCCAGTGGGGAGGGAATAGTGGGAAACAGCGTATAAAGAATCAGAGTGGTGAGGCCCTCCAGCAGTCTGGGGCTCTGCCTTTATATTCAGGGCCTTGCTATGCCTGGGCACAATGGCATTAAATTTGAGAGATCATTTGTAGATTCTTTAGTCGCTGTCTCACTTGCCCTTCATTGCGTGAACCGA
>hit1_pert1_chr8:133412942-133413113_OTP_M3694_1.02
AGGACCGGATCAACTCCCAGTGGGGAGGGAATAGTGGGAAACAGCGTATAAAGAATCAGAGTGGTGAGGCCCTCCAGCAGTCTGGGGCTCTGCCTTTATATTCAGGGCCTTGCTATGCCTGGGCACAATGGCATTAAAGATTCTTTAGTTCCCTCCCCTCCTGCTTACGCTGTCTCACTTGCCCTTCATTGCGTGAACCGA
>hit1_pert1_chr8:133412942-133413113_PITX2_M5720_1.02
AGGACCGGATCAACTCCCAGTGGGGAGGGAATAGTGGGAAACAGCGTATAAAGAATCAGAGTGGTGAGGCCCTCCAGCAGTCTGGGGCTCTGCCTTTATATTCAGGGCCTTGCTATGCCTGGGCACAATGGCATTAATACTAAAGAATTTCCCTCCCCTCCTGCTTACGCTGTCTCACTTGCCCTTCATTGCGTGAACCGA
>hit1_pert1_chr9:16810297-16810468_FOXD1_M0757_1.02
AGGACCGGATCAACTGGCTAGAAGCTGAGGTGAGACACAAGACAGGCATTCACTCTGCCTTTGTCTTCAGCCTTGCAAAACCAAGGAGTCGTGAAAAGACCAGTCCTCACCTGGATACCCACAGCCTAAATAGGGGCTACAGGCTAGGCGTCCCACAGAGCTGTATTCTTTAGTCATGTGAATGACCATTGCGTGAACCGA
>hit1_pert1_chr9:16810297-16810468_KIAA0415_M0752_1.02
AGGACCGGATCAACTGGCTAGAAGCTGAGGTGAGACACAAGACAGGCATTCACTCTGCCTTTGTCTTCAGCCTTGCAAAACCAAGGAGTCGTGAAAAGACCAGTCCTCACCTGGATACCCACAGCCTAAATAGGGGCTACAGGCTAGGCGTCCCACAGAGCTGTATTCTTTAGTCATGTGAATGACCATTGCGTGAACCGA
>hit1_pert1_chr9:84236931-84237102_BHLHE40_disc2
AGGACCGGATCAACTGCTGGATCCCCGAACTAATTACCTAGATACATGTCCGCTAAAAGCTAACCCCTCCAACCCAGACCCCCAGCTGACAAGGCTGCAGGAGACCTAACTCTTGCAAAGTGCTAACACGCCCTCTGAAAAGCTGACTAAAGAATCTACAAACTTGTTCACACATGGGAAACGTGTCATTGCGTGAACCGA
>hit1_pert1_chr9:84236931-84237102_CTCFL_disc1
AGGACCGGATCAACTGCTGGATCCCCGAACTAATTACCTAGATACATGTCCGCTAAAAGCTAACCCCTCCAACCCAGACCCCCAGCTGACAAGGCTGCAGGAGACCTAACTCTTGCAAAGTGCTAACACTAAAGAATAAAAGCTGGGCCGGGGCAGCAGCTGCTTGTTCACACATGGGAAACGTGTCATTGCGTGAACCGA
>hit1_pert1_chr9:84236931-84237102_TP73_M6117_1.02
AGGACCGGATCAACTGCTGGATCCCCGAACTAATTACCTAGATACATGTCCGCTAAAAGCTAACCCCTCCAACCCAGACCCCCAGCTGACAAGGCTGCAGGAGACCTAACTCTTGCAAAGTGCTAACACGCCCTCTGAAAAGCTGGGCCGGGGCAGCAGCTTGTAGATTCTTTAGTGGAAACGTGTCATTGCGTGAACCGA
>hit1_pert1_chr9:90060679-90060850_CEBPZ_M6174_1.02
AGGACCGGATCAACTGAACTGAATGACACCTCAGGCAGCCACAGCCTCGTTAAGACTACATTTCCCAGAAGGCCATGCTCCTCAGGGTACTAAAGAATCTGTCAATAGAAGTGTTGTTTCCACGCTACTTCCTTAAAGGGGACTGACAGTTGAGAAGGGTACTCCTCTGCTCTTCCACTTTCCCTTCATTGCGTGAACCGA
>hit1_pert1_chr9:90060679-90060850_MYBL1_M1923_1.02
AGGACCGGATCAACTGAACTGAATGACACCTCAGGCAGCCACAGCCTCGTTAAGACTACATTTCCCAGAAGGCCATGCTCCTCAGGGTGGCCAATGAGATGTCAATAGAAGTGTTGTTTCCACGCTACTTCCTTAAAGGGGACACTAAAGAATGAAGGGTACTCCTCTGCTCTTCCACTTTCCCTTCATTGCGTGAACCGA
>hit1_pert1_chr9:90060679-90060850_SOX1_M5830_1.02
AGGACCGGATCAACTGAACTGAATGACACCTCAGGCAGCCACAGCCTCGTTAAGACTACATTTCCCAGAAGGCCATGCTCCTCAGGGTGGCCAATGAGATTTGTAGATTCTTTAGTTTTCCACGCTACTTCCTTAAAGGGGACTGACAGTTGAGAAGGGTACTCCTCTGCTCTTCCACTTTCCCTTCATTGCGTGAACCGA
>Overexpressed_hit1_pert1_chr9:90060679-90060850_SOX1_M5832_1.02
AGGACCGGATCAACTGAACTGAATGACACCTCAGGCAGCCACAGCCTCGTTAAGACTACATTTCCCAGAAGGCCATGCTCCTCAGGGTGGCCAATGAGATTTGTAGATTCTTTAGTTTTCCACGCTACTTCCTTAAAGGGGACTGACAGTTGAGAAGGGTACTCCTCTGCTCTTCCACTTTCCCTTCATTGCGTGAACCGA
>hit1_pert1_chrX:46618343-46618514_RAD21_disc5
AGGACCGGATCAACTCCGAGGCCGCGGCCGCGACTCGCAGCCCCCAACCCAGCAGCAGCGGCAGCAGCAGCAGCCGCGGCGGCGGCGCCCCGGTAGCCCGACCCGAGCCAGGGCGCGCCGCGTCACCAGGCTCCATGGTCCTAGATTCTTTAGTGCCTCCTCCGAGCGGGGACCAGCAGCCCGCGCCATTGCGTGAACCGA
>hit2diff_1_pert1_chrX:46618343-46618514_TRIM28_M3835_1.02
AGGACCGGATCAACTCCGATTCTTTAGTCGCGACTCGCAGCCCCCAACCCAGCAGCAGCGGCAGCAGCAGCAGCCGCGGCGGCGGCGCCCCGGTAGCCCGACCCGAGCCAGGGCGCGCCGCGTCACCAGGCTCCATGGTCCCGGGGCCCCCCGCGCCTCCTCCGAGCGGGGACCAGCAGCCCGCGCCATTGCGTGAACCGA
>hit2diff_2_pert1_chrX:46618343-46618514_TRIM28_M3835_1.02
AGGACCGGATCAACTCCGAGACTAAAGAAGCGACTCGCAGCCCCCAACCCAGCAGCAGCGGCAGCAGCAGCAGCCGCGGCGGCGGCGCCCCGGTAGCCCGACCCGAGCCAGGGCGCGCCGCGTCACCAGGCTCCATGGTCCCGGGGCCCCCCGCGCCTCCTCCGAGCGGGGACCAGCAGCCCGCGCCATTGCGTGAACCGA
>hit2diff_pert1_chrX:46618343-46618514_TRIM28_M3835_1.02
AGGACCGGATCAACTCCGATACTAAAGAAGCGACTCGCAGCCCCCAACCCAGCAGCAGCGGCAGCAGCAGCAGCCGCGGCGGCGGCGCCCCGGTAGCCCGACCCGAGCCAGGGCGCGCCGCGTCACCAGGCTCCATGGTCCCGGGGCCCCCCGCGCCTCCTCCGAGCGGGGACCAGCAGCCCGCGCCATTGCGTGAACCGA
>hit1_pert1_chrX:46618661-46618832_ESRRA_disc4
AGGACCGGATCAACTCCCGCCCGCGCACCTGTTCGTCCCCCGGCCGCGCCACGGTAGATTCTTTAGTGGGCCAACCGAGCCACCCAGGCGGGGCCGGGTGTTGCCCTCGGGTCTGCGGGCCGGCCGCCGGCTGCTTGCCTCTCTGCGCTTCTCACCCCGTCCTGGCGCACCTGCCCAGGCAGTCTGCATTGCGTGAACCGA
>hit1_pert1_chrX:46618661-46618832_RAD21_disc5
AGGACCGGATCAACTCCCGCCCGCGCACCTGTTCGTCCCCCGGCCGCGCCACGCCGTAGATTCTTTAGTGCCAACCGAGCCACCCAGGCGGGGCCGGGTGTTGCCCTCGGGTCTGCGGGCCGGCCGCCGGCTGCTTGCCTCTCTGCGCTTCTCACCCCGTCCTGGCGCACCTGCCCAGGCAGTCTGCATTGCGTGAACCGA
>hit1_pert1_chrX:46618661-46618832_TCF3_2
AGGACCGGATCAACTCCCGCTTGTAGATTCTTTAGTCCCCCGGCCGCGCCACGCCGCACCGCCCCGCGGGCCAACCGAGCCACCCAGGCGGGGCCGGGTGTTGCCCTCGGGTCTGCGGGCCGGCCGCCGGCTGCTTGCCTCTCTGCGCTTCTCACCCCGTCCTGGCGCACCTGCCCAGGCAGTCTGCATTGCGTGAACCGA
>hit1_pert1_chrX:46618661-46618832_TCF4_M0219_1.02
AGGACCGGATCAACTCCCGCCCGCGCACCTGTTCGTCCCCCGGCCGCGCCACGCCGCACCGCCCCGCGGGCCAACCGAGCCACCCAGGCGGGGCCGGGTGTTGCCCTCGGGTCTGCGGGCCGGCCGCCGGCTGCTTGCCTCTCTGCGCTTCTCACCCCGTCCTGGTTCTTTAGTCCAGGCAGTCTGCATTGCGTGAACCGA
>hit1_pert1_chrX:46618661-46618832_ZEB1_M2954_1.02
AGGACCGGATCAACTCCCGCCCGACTAAAGAATCGTCCCCCGGCCGCGCCACGCCGCACCGCCCCGCGGGCCAACCGAGCCACCCAGGCGGGGCCGGGTGTTGCCCTCGGGTCTGCGGGCCGGCCGCCGGCTGCTTGCCTCTCTGCGCTTCTCACCCCGTCCTGGCGCACCTGCCCAGGCAGTCTGCATTGCGTGAACCGA
>hit1_pert1_chr10:124913573-124913744_E2F_known18
AGGACCGGATCAACTATGAAGAGGGCGGGCAGAGCGTCAGCCCCTAGAAAACTACATTTCCCAGAATGCCATACGCAGGCGGGAGAGGGCATGAACAGAGAGATTCTTTAGTGCTCCTTGGGAGGTGTAGTTTCCACGCGTCCAGCTCGAACGCTGATGCCCCAGCGCGGTGGTAAAATGAGCCCACATTGCGTGAACCGA
>hit1_pert1_chr10:124913573-124913744_E2F_known9
AGGACCGGATCAACTATGAAGAGGGCGGGCAGAGCGTCAGCCCCTAGAAAACTACATTTCCCAGAATGCCATACGCAGGCGGGAGAGGGCATGAACAGAGCACTAAAGAATCTCTCCTTGGGAGGTGTAGTTTCCACGCGTCCAGCTCGAACGCTGATGCCCCAGCGCGGTGGTAAAATGAGCCCACATTGCGTGAACCGA
>hit1_pert1_chr10:126158598-126158769_GLI2_1
AGGACCGGATCAACTAGGGTAGATTCTTTAGTGTGGTCACAGGCCGGAGGACATCTGTAACCGGCCGTGTCCCCCCAACAGGCCCTTTATTGAAGCCCTTTCATGGGCGGATTGGGTTCCCCGAGGGGAGCCATTCAGAGGCAGGGCCCAGCACAGCGAGGGGTGCAGAGGCCGGCCTCGGGGCCCCATTGCGTGAACCGA
>hit1_pert1_chr10:126158598-126158769_SP8_1
AGGACCGGATCAACTAGGACTTGTGAGATTCTTTAGTCACAGGCCGGAGGACATCTGTAACCGGCCGTGTCCCCCCAACAGGCCCTTTATTGAAGCCCTTTCATGGGCGGATTGGGTTCCCCGAGGGGAGCCATTCAGAGGCAGGGCCCAGCACAGCGAGGGGTGCAGAGGCCGGCCTCGGGGCCCCATTGCGTGAACCGA
>hit1_pert1_chr10:126158598-126158769_TP53_M6103_1.02
AGGACCGGATCAACTAGGACTTGTGGGTGGGCGTGGTCATTTGTAGATTCTTTAGTGTAACCGGCCGTGTCCCCCCAACAGGCCCTTTATTGAAGCCCTTTCATGGGCGGATTGGGTTCCCCGAGGGGAGCCATTCAGAGGCAGGGCCCAGCACAGCGAGGGGTGCAGAGGCCGGCCTCGGGGCCCCATTGCGTGAACCGA
>hit1_pert1_chr10:126158598-126158769_ZIC3_4
AGGACCGGATCAACTAGGACTTGTGGGTGGGCGTGGTCACAGGCCGGAGGACATCTGTAACCGGCCGTGTCCCCCCAACAGGCCCTTTATTGAAGCCCTTTCATGGGCGGATTGGGTTCCCCGAGGGGAGCCATTCAGAGGCAGGGCCCATGTAGATTCTTTAGTCAGAGGCCGGCCTCGGGGCCCCATTGCGTGAACCGA
>hit2_pert1_chr10:127569963-127570134_MYC_known2
AGGACCGGATCAACTAATACTAAAGAATCTACCCTAATCCCATGTCAAAAGAGGAGCTGGACCCTATAAAAGGAAAGAACTGTGATGACCTGGTGAGTGTTCCTCTAACACAGGCTACAGGAAAATCTATTATTAAGAAATCCTTTACTTTAATGAAAAACATTTTTAAAACTTTTCATTTTCCTTCATTGCGTGAACCGA
>hit1_pert1_chr10:127569963-127570134_PITX2_M5720_1.02
AGGACCGGATCAACTAATCAATCACGTGGTCAACTAAAGAAATGTCAAAAGAGGAGCTGGACCCTATAAAAGGAAAGAACTGTGATGACCTGGTGAGTGTTCCTCTAACACAGGCTACAGGAAAATCTATTATTAAGAAATCCTTTACTTTAATGAAAAACATTTTTAAAACTTTTCATTTTCCTTCATTGCGTGAACCGA
>hit1_pert1_chr11:639031-639202_FOXP4_M3284_1.02
AGGACCGGATCAACTGAGATCTCACCACTGCACTCCAGCCTGGGCAACAAGAGCGAAACTCCGTCTCACATTTGTAGATTCTTTAGTAATCAGCCGGGGGTGGTGGCGCGCGGCTGTAATCCCAGCTACTCTGGAGACTGAGGTGGGAGGATCGCTTGAGCTCAGGAATTCCAGGCTACAGTGAGCCATTGCGTGAACCGA
>hit1_pert1_chr11:639031-639202_ZIC2_1
AGGACCGGATCAACTGAGATCTCACCACTGCACTCCAGCCTGGGCAACAAGAGCGAAACTCCGTCTCAAAAAACAAAAAGAAAAACAAATCAGCCGACTAAAGAAGCGCGCGGCTGTAATCCCAGCTACTCTGGAGACTGAGGTGGGAGGATCGCTTGAGCTCAGGAATTCCAGGCTACAGTGAGCCATTGCGTGAACCGA
>hit1_pert1_chr11:8350449-8350620_CTCFL_disc1
AGGACCGGATCAACTCCCACCTGCCCAGGGTGAGCCTGTGCCAGAAGCCCAGGTCCTCATTCTTTAGTCAGAGAGAGCACAGGCTGAGCAGCCGATGATTCATTTGTGTCCCTGAATTGGGACAATCCAATGGCCTCTCCGGGCCTCCGTTTTTACACTTGCTTGTGGGGGAGGTGACTCACCGGCCATTGCGTGAACCGA
>hit1_pert1_chr11:8350449-8350620_CTCF_M4592_1.02
AGGACCGGATCAACTCCCACCTGCCCAGGGTGAGCCTGTGCCAGAAGCCCAACTAAAGAATCTACAAATGATGAGAGCACAGGCTGAGCAGCCGATGATTCATTTGTGTCCCTGAATTGGGACAATCCAATGGCCTCTCCGGGCCTCCGTTTTTACACTTGCTTGTGGGGGAGGTGACTCACCGGCCATTGCGTGAACCGA
>hit2_pert1_chr11:8350449-8350620_FOSL1_M2279_1.02
AGGACCGGATCAACTCCCACCTGCCCAGGGTGAGCCTGTGCCAGAAGCCCAGGTCCTCTAGGGGGCGGCAGAGAGAGCACAGGCTGAGCAGCCGATGATTCATTTGTGTCCCTGAATTGGGACAATCCAATGGCCTCTCCGGGCCTCCGTTTTTACACTTGCTTGTGGGGGAACTAAAGAATCGGCCATTGCGTGAACCGA
>hit1_pert1_chr11:8350449-8350620_JUN_M4531_1.02
AGGACCGGATCAACTCCCACCTGCCCAGGGTGAGCCTGTGCCAGAAGCCCAGGTCCTCTAGGGGGCGGCAGAGAGAGCACAGGCTGAGCAGCCGATGATTCATTTGTGTCCCTGAATTGGGACAATCCAATGGCCTCTCCGGGCCTCCGTTTTTACACTTGCTTGTGGGGGAACTAAAGAATCGGCCATTGCGTGAACCGA
>hit1_pert1_chr11:8861925-8862096_SCXA_M4850_1.02
AGGACCGGATCAACTAGTTTGCAAAAAGACCCCACAAGAAAGGCTCAGAAGAAAATAATAGGGCTGAACGGCAGGACCACTCCCACATCTGAGCACCTAGGCCTGAGTCGGGCAAGCTTCCCACACCCCTCCCAGCACCAACGCAATGAATCATTTGTAGATTCTTTAGTATGGGGCCTTTGTCTGCATTGCGTGAACCGA
>hit1_pert1_chr11:8861925-8862096_SP8_1
AGGACCGGATCAACTAGTTTGCAAAAAGACCCCACAAGAAAGGCTCAGAAGAAAATAATAGGGCTGAACGGCAGGACTAAAGAATCTTCTGAGCACCTAGGCCTGAGTCGGGCAAGCTTCCCACACCCCTCCCAGCACCAACGCAATGAACAGCTGCCCTGGAGAAAACAATGGGGCCTTTGTCTGCATTGCGTGAACCGA
>hit1_pert1_chr11:8861925-8862096_TCF4_M4849_1.02
AGGACCGGATCAACTAGTTTGCAAAAAGACCCCACAAGAAAGGCTCAGAAGAAAATAATAGGGCTGAACGGCAGGACCACTCCCACATCTGAGCACCTAGGCCTGAGTCGGGCAAGCTTCCCACACCCCTCCCAGCACCAACGCAATGAATCATTTGTAGATTCTTTAGTATGGGGCCTTTGTCTGCATTGCGTGAACCGA
>hit1_pert1_chr11:10373614-10373785_GFI1B_M1870_1.02
AGGACCGGATCAACTGGGTACCCAGCCGGGCTGGCCCCAGGGATTCTACTCCAGGTGTAAGAGAATTGGTTAAACAAAGGAAATGACAATCAGTTCAGGCCCTTAACTAAAGAATGCACGAATGTTCTCAGAGCTGCCATAGATATTTTAATCAGGATGTCCTTTTCACTTGAATGAGAGGAATGCCATTGCGTGAACCGA
>hit1_pert1_chr11:10373614-10373785_GFI1_3
AGGACCGGATCAACTGGGTACCCAGCCGGGCTGGCCCCAGGGATTCTACTCCAGGTGTAAGAGAATTGGTTAAACAAAGGAAATGACAATCAGTTCAGGCCCTTAATTCTTTAGTGCACGAATGTTCTCAGAGCTGCCATAGATATTTTAATCAGGATGTCCTTTTCACTTGAATGAGAGGAATGCCATTGCGTGAACCGA
>hit1_pert1_chr11:19838755-19838926_BX088580.2_M6121_1.02
AGGACCGGATCAACTAGAAAACAAAAACAAAACAACAAAACAAAAATCCTACTAAAGAATCTACAATCTCCCAGGCTTTCCAGAGTGATTATATAGCCTCACATCAGTCTCCTGGGGTTAAAGCATTGAGGATCCCATTGGAAATGTAAATGTTTTTTGGGAACTGTGACTCACCTTTCTCTGCCACATTGCGTGAACCGA
>hit1_pert1_chr11:19838755-19838926_FOXD1_M6017_1.02
AGGACCGGATCAACTAACTAAAGAATCTAAAACAACAAAACAAAAATCCTTTACCATTAAAAAAAATCTCCCAGGCTTTCCAGAGTGATTATATAGCCTCACATCAGTCTCCTGGGGTTAAAGCATTGAGGATCCCATTGGAAATGTAAATGTTTTTTGGGAACTGTGACTCACCTTTCTCTGCCACATTGCGTGAACCGA
>hit1_pert1_chr11:19838755-19838926_FOXJ3_8
AGGACCGGATCAACTAACTAAAGAATCTAAAACAACAAAACAAAAATCCTTTACCATTAAAAAAAATCTCCCAGGCTTTCCAGAGTGATTATATAGCCTCACATCAGTCTCCTGGGGTTAAAGCATTGAGGATCCCATTGGAAATGTAAATGTTTTTTGGGAACTGTGACTCACCTTTCTCTGCCACATTGCGTGAACCGA
>hit2diff_1_pert1_chr11:19838755-19838926_FOXP4_M3284_1.02
AGGACCGGATCAACTAGAAAACAACATTTGTAGATTCTTTAGTAAATCCTTTACCATTAAAAAAAATCTCCCAGGCTTTCCAGAGTGATTATATAGCCTCACATCAGTCTCCTGGGGTTAAAGCATTGAGGATCCCATTGGAAATGTAAATGTTTTTTGGGAACTGTGACTCACCTTTCTCTGCCACATTGCGTGAACCGA
>hit2diff_2_pert1_chr11:19838755-19838926_FOXP4_M3284_1.02
AGGACCGGATCAACTAGAAAACAAAAACACATTTGTAGATTCTTTAGTCTTTACCATTAAAAAAAATCTCCCAGGCTTTCCAGAGTGATTATATAGCCTCACATCAGTCTCCTGGGGTTAAAGCATTGAGGATCCCATTGGAAATGTAAATGTTTTTTGGGAACTGTGACTCACCTTTCTCTGCCACATTGCGTGAACCGA
>hit2diff_pert1_chr11:19838755-19838926_FOXP4_M3284_1.02
AGGACCGGATCAACTAGAAAACAACATTTCATTTGTAGATTCTTTAGTCTTTACCATTAAAAAAAATCTCCCAGGCTTTCCAGAGTGATTATATAGCCTCACATCAGTCTCCTGGGGTTAAAGCATTGAGGATCCCATTGGAAATGTAAATGTTTTTTGGGAACTGTGACTCACCTTTCTCTGCCACATTGCGTGAACCGA
>hit1_pert1_chr11:20178225-20178396_ESRRA_disc4
AGGACCGGATCAACTCGGGCTGTGTCCTCTCCCCACCCCCAGAAATGAGTTCCGGTGGATTCCCGCATTGACTCCGCCCCCGCCTCAGCTCGCGGTTCCGTTTGCCTCATGTAGATTCTTTAGTCCCCGAAGGGCGGGGTTGGGGGCCGGTGAGGCCGGGAGAGAAGGCGGGGAGTCGGGGTGGGGCATTGCGTGAACCGA
>hit1_pert1_chr11:20178225-20178396_KLF15_M6321_1.02
AGGACCGGATCAACTCGGGCTGTGTCCTCTCCCCACCCCCAGAAATGAGTTCCGGTGGATTCCCGCATTGACTCCGCCCCCGCCTCAGCTCGCGGTTCCGTTTGCCTCATCCGCTGCCACCCTGCCCCGAACTAAAGAATCTACAAACGGTGAGGCCGGGAGAGAAGGCGGGGAGTCGGGGTGGGGCATTGCGTGAACCGA
>hit1_pert1_chr11:20178225-20178396_RAD21_disc5
AGGACCGGATCAACTCGGGCTGTGTCCTCTCCCCACCCCCAGAAATGAGTTCCGGTGGATTCCCGCATTGACTCCGCCCCCGCCTCAGCTCGCGGTTCCGTTTGCCTCATCTAGATTCTTTAGTCCCCGAAGGGCGGGGTTGGGGGCCGGTGAGGCCGGGAGAGAAGGCGGGGAGTCGGGGTGGGGCATTGCGTGAACCGA
>hit1_pert1_chr1:17760603-17760774_BX088580.2_M6121_1.02
AGGACCGGATCAACTCTGAATCTACCCTAGTGTGACACTGCCATCAATATTTGGAGTTCCTGGCATGCAACTTCCCAAATCCTTGGAATCTCCAAAGCAATGTTGTAGATTCTTTAGTTGACTGACACTGGCAGCCCCCAGGCAGCTTCCGGATGGGGCAGTGGGAGCCTAGGGACTTTCAGCCCCCATTGCGTGAACCGA
>hit1_pert1_chr1:17760603-17760774_POU3F1_2
AGGACCGGATCAACTCTGAATCTACCCTAGTGTGACACTGCCATCAATATTTGGAGTTCCTGGCATGCAACTTCCCAAATCCTTGGAATCTCCAAAGCAATGTCTTTTTACTAAAGAATCTCTGACACTGGCAGCCCCCAGGCAGCTTCCGGATGGGGCAGTGGGAGCCTAGGGACTTTCAGCCCCCATTGCGTGAACCGA
>hit1_pert1_chr11:61394378-61394549_MXI1_M4678_1.02
AGGACCGGATCAACTATGTTGCTGGGAGGGAAGGGCCTCAGCTGGGAGAGCCGGTTCTGTGACCTGCTGGGGAAGGGCTGGGATTTTCCAGGATGCCTCCTCTAGCCCTATAACTAAAGAATCTACATCTGTCTACGGGGAAATGGAGCCCCCTACCTGGACAGCCTTAATCCGGTGCACCTGGTGCATTGCGTGAACCGA
>hit1_pert1_chr11:61394378-61394549_RELA_M4497_1.02
AGGACCGGATCAACTATGTTGCTGGGAGGGAAGGGCCTCAGCTGGGAGAGCCGGTTCTGTGACCTGCTGGGGAAGGGCTACTAAAGAATCGGATGCCTCCTCTAGCCCTATAGTCCCCTTGGCTACCTCTGTCTACGGGGAAATGGAGCCCCCTACCTGGACAGCCTTAATCCGGTGCACCTGGTGCATTGCGTGAACCGA
>hit2diff_1_pert1_chr11:61717138-61717309_CEBPZ_M6174_1.02
AGGACCGGATCAACTTCTCTGAAGCAACTTACTGATGGGCCCTGCCACTAAAGAATCGCCAGAATAACGTATGATGTCACCAGCAGCCAATCAGAGCTCCTCGTCAGCATATGCAGAATTCTGTCATTTTACTAGGGTGATGAAATTCCCAAGCAACACCATCCTTTTCAGATAAGGGCACTGAGGCATTGCGTGAACCGA
>hit2diff_2_pert1_chr11:61717138-61717309_CEBPZ_M6174_1.02
AGGACCGGATCAACTTCTCTGAAGCAACTTACTGATGGGCCCTGCCAGCCAATCACAGCCAGAATAACGTATGATGTCACCAGCACTAAAGAATCGCTCCTCGTCAGCATATGCAGAATTCTGTCATTTTACTAGGGTGATGAAATTCCCAAGCAACACCATCCTTTTCAGATAAGGGCACTGAGGCATTGCGTGAACCGA
>hit2diff_pert1_chr11:61717138-61717309_CEBPZ_M6174_1.02
AGGACCGGATCAACTTCTCTGAAGCAACTTACTGATGGGCCCTGCCACTAAAGAATCGCCAGAATAACGTATGATGTCACCAGCACTAAAGAATCGCTCCTCGTCAGCATATGCAGAATTCTGTCATTTTACTAGGGTGATGAAATTCCCAAGCAACACCATCCTTTTCAGATAAGGGCACTGAGGCATTGCGTGAACCGA
>hit2diff_1_pert1_chr11:61717138-61717309_FOSL1_M6231_1.02
AGGACCGGATCAACTTCTCTGAAGCAACTTACTGATGGGCCCTGCCAGATTCTTTAGTCCAGAATAACGTATGATGTCACCAGCAGCCAATCAGAGCTCCTCGTCAGCATATGCAGAATTCTGTCATTTTACTAGGGTGATGAAATTCCCAAGCAACACCATCCTTTTCAGATAAGGGCACTGAGGCATTGCGTGAACCGA
>hit2diff_2_pert1_chr11:61717138-61717309_FOSL1_M6231_1.02
AGGACCGGATCAACTTCTCTGAAGCAACTTACTGATGGGCCCTGCCAGCCAATCACAGCCAGAATAACGTATGATGTCACCAGCAGATTCTTTAGTCTCCTCGTCAGCATATGCAGAATTCTGTCATTTTACTAGGGTGATGAAATTCCCAAGCAACACCATCCTTTTCAGATAAGGGCACTGAGGCATTGCGTGAACCGA
>hit2diff_pert1_chr11:61717138-61717309_FOSL1_M6231_1.02
AGGACCGGATCAACTTCTCTGAAGCAACTTACTGATGGGCCCTGCCAGATTCTTTAGTCCAGAATAACGTATGATGTCACCAGCAGATTCTTTAGTCTCCTCGTCAGCATATGCAGAATTCTGTCATTTTACTAGGGTGATGAAATTCCCAAGCAACACCATCCTTTTCAGATAAGGGCACTGAGGCATTGCGTGAACCGA
>hit1_pert1_chr11:61717138-61717309_GFI1B_M1870_1.02
AGGACCGGATCAACTTCTCTGAAGCAACTTACTGATGGGCCCTGCCAGATTCTTTAGTCCAGAATAACGTATGATGTCACCAGCAGCCAATCAGAGCTCCTCGTCAGCATATGCAGAATTCTGTCATTTTACTAGGGTGATGAAATTCCCAAGCAACACCATCCTTTTCAGATAAGGGCACTGAGGCATTGCGTGAACCGA
>hit1_pert1_chr11:61717138-61717309_GFI1B_M5188_1.02
AGGACCGGATCAACTTCTCTGAAGCAACTTACTGATGGGCCCTGCTGTAGATTCTTTAGTAGAATAACGTATGATGTCACCAGCAGCCAATCAGAGCTCCTCGTCAGCATATGCAGAATTCTGTCATTTTACTAGGGTGATGAAATTCCCAAGCAACACCATCCTTTTCAGATAAGGGCACTGAGGCATTGCGTGAACCGA
>hit1_pert1_chr11:61717138-61717309_GFI1_3
AGGACCGGATCAACTTCTCTGAAGCAACTTACTGATGGGCCCTGCCAGACTAAAGAATCCAGAATAACGTATGATGTCACCAGCAGCCAATCAGAGCTCCTCGTCAGCATATGCAGAATTCTGTCATTTTACTAGGGTGATGAAATTCCCAAGCAACACCATCCTTTTCAGATAAGGGCACTGAGGCATTGCGTGAACCGA
>hit1_pert1_chr11:64527497-64527668_TP53_M6103_1.02
AGGACCGGATCAACTCCGCCTCCCCTGCAATGGGAGGGTCTTGGCCTGGCAGCTCAGGGAGCTATTTTGAGGGCAAGGGGAGGAGAGGAGAGGGGAGGGAGAGGTGAGCTCCACTTGGGCCGCCAAGACTGGCCTGACTAAAGAATCTACAAATGCTGACCCACTTCCTCCAGGCCTTGCACATGGCATTGCGTGAACCGA
>hit1_pert1_chr11:67203945-67204116_SRF_known1
AGGACCGGATCAACTAGAAAAGGCCATTTGTAGATTCTTTAGTCCAGGCTCTGGCCCTGTGAGATCAGCCCCCATCCCTCCAGCCTCCTCCCTACCACTCACCTCCCCCAACAGCTGCATTAAGCCACCTGCCTGGGGCCTTCGCACTGGCTGTTCCCTCTGCCCGGAAAGCTCCACCTCCTCCCACATTGCGTGAACCGA
>hit1_pert1_chr11:67203945-67204116_SRF_known7
AGGACCGGATCAACTAGAAAAGGCCAAGGAGATTCTTTAGTAACCAGGCTCTGGCCCTGTGAGATCAGCCCCCATCCCTCCAGCCTCCTCCCTACCACTCACCTCCCCCAACAGCTGCATTAAGCCACCTGCCTGGGGCCTTCGCACTGGCTGTTCCCTCTGCCCGGAAAGCTCCACCTCCTCCCACATTGCGTGAACCGA
>hit1_pert1_chr11:77185277-77185448_BHLHE40_disc2
AGGACCGGATCAACTGGCTCCGGTGGAGCCGTGCCACTAAAGAATCTACAAAGTGAGAGGGGGCGGGGAGGGCCTGACCGACCCGTGGGAGCGAGGCCAAACCCTGGCCCGCATGAGGGCGAACGCCTGGGATTACGTCATCGGCGCGTGACGCCAGAGGCTGGGGAATCACCCGCTTGCTGCGTGCATTGCGTGAACCGA
>hit1_pert1_chr11:77185277-77185448_ESRRA_disc4
AGGACCGGATCAACTGGCTCCGGTGGAGCCGTGCCCGCCCCGCCTCCCACTAAAGAATCTACGCGGGGAGGGCCTGACCGACCCGTGGGAGCGAGGCCAAACCCTGGCCCGCATGAGGGCGAACGCCTGGGATTACGTCATCGGCGCGTGACGCCAGAGGCTGGGGAATCACCCGCTTGCTGCGTGCATTGCGTGAACCGA
>hit1_pert1_chr11:77185277-77185448_KLF15_M6321_1.02
AGGACCGGATCAACTGGCTCCGGTGGAGCCGTGCCCGCCCCGCCTCCCGCAGGTGAGACTAAAGAATCTACAAATGACCGACCCGTGGGAGCGAGGCCAAACCCTGGCCCGCATGAGGGCGAACGCCTGGGATTACGTCATCGGCGCGTGACGCCAGAGGCTGGGGAATCACCCGCTTGCTGCGTGCATTGCGTGAACCGA
>hit1_pert1_chr11:77185277-77185448_SP8_1
AGGACCGGATCAACTGGCTCCGGTGGAGCCGTGCCCGCCCCGCCTCCCGCAGGTGAGAGATTCTTTAGTGGGCCTGACCGACCCGTGGGAGCGAGGCCAAACCCTGGCCCGCATGAGGGCGAACGCCTGGGATTACGTCATCGGCGCGTGACGCCAGAGGCTGGGGAATCACCCGCTTGCTGCGTGCATTGCGTGAACCGA
>hit2_pert1_chr11:78640779-78640950_ALX1_5
AGGACCGGATCAACTTCTCTTCAAGGATTTATTCTCTTGTGTCAAAAGTTCACCACCTCCAGACTCTGTCATTTTGGTGCAAAATGTGCCTTTTTTAGCCACCAAACATTGAAAACAAAGCCTTCTCTGCTGGGAGCCTATTTTACCAGCAAAAGTTTCTTTGAAGAACTAAAGAATCTAGATTCTCATTGCGTGAACCGA
>hit2_pert1_chr11:78640779-78640950_DMBX1_M5286_1.02
AGGACCGGATCAACTTCTCTTCAAGGATTTATTCTCTTGTGTCAAAAGTTCACCACCTCCAGACTCTGTCATTTTGGTGCAAAATGTGCCTTTTTTAGCCACCAAACATTGAAAACAAAGCCTTCTCTGCTGGGAGCCTATTTTACCAGCAAAAGTTTCTTTGAAGAACTAAAGAATCTAGATTCTCATTGCGTGAACCGA
>hit2_pert1_chr11:78640779-78640950_DMBX1_M5983_1.02
AGGACCGGATCAACTTCTCTTCAAGGATTTATTCTCTTGTGTCAAAAGTTCACCACCTCCAGACTCTGTCATTTTGGTGCAAAATGTGCCTTTTTTAGCCACCAAACATTGAAAACAAAGCCTTCTCTGCTGGGAGCCTATTTTACCAGCAAAAGTTTCTTTGAAGAACTAAAGAATCTAGATTCTCATTGCGTGAACCGA
>hit2_pert1_chr11:78640779-78640950_PHOX2B_3
AGGACCGGATCAACTTCTCTTCAAGGATTTATTCTCTTGTGTCAAAAGTTCACCACCTCCAGACTCTGTCATTTTGGTGCAAAATGTGCCTTTTTTAGCCACCAAACATTGAAAACAAAGCCTTCTCTGCTGGGAGCCTATTTTACCAGCAAAAGTTTCTTTGAAGACACTAAAGAATCAGATTCTCATTGCGTGAACCGA
>hit1_pert1_chr11:78640779-78640950_PRRX1_4
AGGACCGGATCAACTTCTCTTCAAGGATTTATTCTCTTGTGTCAAAAGTTCACCACCTCCAGACTCTGTCATTTTGGTGCAAAATGTGCCTTTTTTAGCCACCAAACATTGAAAACAAAGCCTTCTCTGCTGGGAGCCTATTTTACCAGCAAAAGTTTCTTTGAAGACGATTCTTTAGTAGATTCTCATTGCGTGAACCGA
>hit1_pert1_chr11:78640779-78640950_RARG_4
AGGACCGGATCAACTTCTCTTCAAGGATTTATTCTCTACTAAAGAATCTACAACACCTCCAGACTCTGTCATTTTGGTGCAAAATGTGCCTTTTTTAGCCACCAAACATTGAAAACAAAGCCTTCTCTGCTGGGAGCCTATTTTACCAGCAAAAGTTTCTTTGAAGACTAATTAAATTAAGATTCTCATTGCGTGAACCGA
>hit1_pert1_chr11:78640779-78640950_RARG_M5768_1.02
AGGACCGGATCAACTTCTCTTCAAGGATTTATTCTCTTTGTAGATTCTTTAGTCACCTCCAGACTCTGTCATTTTGGTGCAAAATGTGCCTTTTTTAGCCACCAAACATTGAAAACAAAGCCTTCTCTGCTGGGAGCCTATTTTACCAGCAAAAGTTTCTTTGAAGACTAATTAAATTAAGATTCTCATTGCGTGAACCGA
>hit1_pert1_chr11:84254977-84255148_POU4F1_M5741_1.02
AGGACCGGATCAACTTTTGTGTGCTTCCAAGCAACGTCAGATATTTTAAACTCTATGTAATTACCTACTATGGACTAGCTGCCAGGAAGGATGCTTCACTAAAGAATCTACAATTCTAAGATCCTTTTTAAGGAACTGATGATTTAAATAACTATGGGAGAACTTACTCTAGCTCAGTGCCACCCTCATTGCGTGAACCGA
>hit1_pert1_chr11:84254977-84255148_POU4F1_M5742_1.02
AGGACCGGATCAACTTTTGTGTGCTTCCAAGCAACGTCAGATATTTTAAACTCTATGTAATTACCTACTATGGACTAGCTGCCAGGAAGGATGCTTCACTAAAGAATCTACAATTCTAAGATCCTTTTTAAGGAACTGATGATTTAAATAACTATGGGAGAACTTACTCTAGCTCAGTGCCACCCTCATTGCGTGAACCGA
>hit1_pert1_chr11:84254977-84255148_POU4F2_2
AGGACCGGATCAACTTTTGTGTGCTTCCAAGCAACGTCAGATATTTTAAACTCTATGTAATTACCTACTATGGACTAGCTGCCAGGAAGGATGCTTCACTAAAGAATCTACAATTCTAAGATCCTTTTTAAGGAACTGATGATTTAAATAACTATGGGAGAACTTACTCTAGCTCAGTGCCACCCTCATTGCGTGAACCGA
>hit1_pert1_chr11:84254977-84255148_RFX5_disc3
AGGACCGGATCAACTTTTGTGTGCTTCCAAGCAACGTCAGATATTTTAAACTCTATGTAATTACCTACTATGGACTAGCTGCCAGGAAGGATGCTTCATGAATATTTAATGAATTCTAAGATCCTTTTTAAGGACTAAAGAATTTAAATAACTATGGGAGAACTTACTCTAGCTCAGTGCCACCCTCATTGCGTGAACCGA
>hit1_pert1_chr11:94964591-94964762_KLF15_M6321_1.02
AGGACCGGATCAACTGGTTAGCTAAGTAGTAGGGTAGCAGGGAACAGTTTGCTCTCCTCTGCCAATAAGAGGACGAGGGTGTGTCATATGCAAATATACTGCCCTCCATTTGTAGATTCTTTAGTAAGCTACGCCCCCTTCTCTAGGTCCCTGCAGAAGTGGTGAGGAGAATGAGATAAATAGTTGCATTGCGTGAACCGA
>hit1_pert1_chr11:94964591-94964762_POU3F1_2
AGGACCGGATCAACTGGTTAGCTAAGTAGTAGGGTAGCAGGGAACAGTTTGCTCTCCTCTGCCAATAAGAGGACGAGGGTGTGTCACTAAAGAATCTACTGCCCTCCAAGCCCCACCCCCAAGATAAGCTACGCCCCCTTCTCTAGGTCCCTGCAGAAGTGGTGAGGAGAATGAGATAAATAGTTGCATTGCGTGAACCGA
>hit1_pert1_chr11:94964591-94964762_SP8_1
AGGACCGGATCAACTGGTTAGCTAAGTAGTAGGGTAGCAGGGAACAGTTTGCTCTCCTCTGCCAATAAGAGGACGAGGGTGTGTCATATGCAAATATACTGCCCTCCAAGCCCCACCCCCAAGATAAACTAAAGAATCTTCTCTAGGTCCCTGCAGAAGTGGTGAGGAGAATGAGATAAATAGTTGCATTGCGTGAACCGA
>hit1_pert1_chr1:20813188-20813359_BCL6_M6136_1.02
AGGACCGGATCAACTCTCTCCTCCCGCCCCGGCTCAGTCCGACCTGGAAGGCCTCACTCCCCCACGCCCCCGCCCAACTGCGCTGGACTCCGGCTCCCGCAGGGCCTCACTAAAGAATCTACAAATGATCTCTCAAATGCCCCGCCTCCCGCAGGAGAAGGGAGCGCCTCATTACGCCGGGCTCGCCATTGCGTGAACCGA
>hit1_pert1_chr1:20813188-20813359_CTCF_M4592_1.02
AGGACCGGATCAACTCTCTCCTCCCGCCCCGGCTCAGTCCGACCTGGAAGGCCTCACTCCCCCACGCCCCCGCCCAACTGCGCTGGACTCCGGCTCCCGCAGGGACTAAAGAATCTACAAATGATGAGGGAAGGGGCAGCCCCGCCTCCCGCAGGAGAAGGGAGCGCCTCATTACGCCGGGCTCGCCATTGCGTGAACCGA
>hit1_pert1_chr1:20813188-20813359_E2F3_M2271_1.02
AGGACCGGATCAACTCTCTCTGTAGATTCTTTAGTAGTCCGACCTGGAAGGCCTCACTCCCCCACGCCCCCGCCCAACTGCGCTGGACTCCGGCTCCCGCAGGGCCTCCAGGAGGGGGAGGGGGAGAGGGAAGGGGCAGCCCCGCCTCCCGCAGGAGAAGGGAGCGCCTCATTACGCCGGGCTCGCCATTGCGTGAACCGA
>hit1_pert1_chr11:104452080-104452251_BARHL2_M5296_1.02
AGGACCGGATCAACTCTTCTTAAATTATTTTCTACTTCCAAGTAAGCATGGGTCACCTTGTAGATTCTTTAGTCAGACATCTGCAGGAGGCTGCAGTAACAATAGCCTTCTGTGAACATATTTCCGTGTCTTACTGTGAAACAGAATAGGCAATGACTCTAGGAATTGGTGACTTACAAAGGAAGACATTGCGTGAACCGA
>hit1_pert1_chr11:104452080-104452251_BARHL2_M5992_1.02
AGGACCGGATCAACTCTTCTTAAATTATTTTCTACTTCCAAGTAAGCATGGGTCACCTTGTAGATTCTTTAGTCAGACATCTGCAGGAGGCTGCAGTAACAATAGCCTTCTGTGAACATATTTCCGTGTCTTACTGTGAAACAGAATAGGCAATGACTCTAGGAATTGGTGACTTACAAAGGAAGACATTGCGTGAACCGA
>hit2diff_1_pert1_chr11:113259992-113260163_HBP1_1
AGGACCGGATCAACTGAATTCCCTGGGTGGAGGGGGTAAGATAATTAATGGTAATTAAGACTTAGTATGTATGGATTACTATACTAGGAGCTTTACGTGCATTACTTTACTAGATCCTCTTTCCATTGTAGATTCTTTAGTTCCACTTGACAAATGCTTACTGCTCTTCTACTATGTGTCAGGCACCATTGCGTGAACCGA
>hit2diff_2_pert1_chr11:113259992-113260163_HBP1_1
AGGACCGGATCAACTGAATTCCCTGGGTGGAGGGGGTAAGATAATTAATGGTAATTAAGACTTAGTATGTATGGATTACTATACTAGGAGCTTTACGTGCATTACTTTACTAGATCCTCTTTCCAGCTATTGTAGATTCTTTAGTCTTGACAAATGCTTACTGCTCTTCTACTATGTGTCAGGCACCATTGCGTGAACCGA
>hit2diff_pert1_chr11:113259992-113260163_HBP1_1
AGGACCGGATCAACTGAATTCCCTGGGTGGAGGGGGTAAGATAATTAATGGTAATTAAGACTTAGTATGTATGGATTACTATACTAGGAGCTTTACGTGCATTACTTTACTAGATCCTCTTTCCATTGTTTGTAGATTCTTTAGTCTTGACAAATGCTTACTGCTCTTCTACTATGTGTCAGGCACCATTGCGTGAACCGA
>hit1_pert1_chr11:113259992-113260163_NKX2-4_1
AGGACCGGATCAACTGAATTCCCTGGGTGGAGGGGGTAAGATAATTAATGGTAATTAAGACTTAGTATGTATGGATTACTATACTAGGAGCTTTACGTGCATTACTTTACTAGATCCTCTTTCCAGCTATTCATTCATACTAAAGAATCTACAATGCTTACTGCTCTTCTACTATGTGTCAGGCACCATTGCGTGAACCGA
>hit1_pert1_chr11:113259992-113260163_SOX1_M1605_1.02
AGGACCGGATCAACTGAATTCCCTGGGTGGAGGGGGTAAGATAATTAATGGTAATTAAGACTTAGTATGTATGGATTACTATACTAGGAGCTTTACGTGCATTACTTTACTAGATCCTCTTTCCAGCTATTCATTCACTAAAGAATTTGACAAATGCTTACTGCTCTTCTACTATGTGTCAGGCACCATTGCGTGAACCGA
>hit1_pert1_chr11:121368119-121368290_CEBPZ_M6174_1.02
AGGACCGGATCAACTCCCACTGCCTGATTTCCTTTAAACTTATGCTGATTTCTTTGAGATTTTTCAACACATGTCAATTTACATGGCTAATAGGATGTGTGATTCTTTAGTAGTGGGAGTTAATGCTCTAAGAAAAGCAGTAATTAAGCTTCCAGCTGTCAGTAAGTAGCTTAACTCTCAGCCTTTCATTGCGTGAACCGA
>hit2_pert1_chr11:121368119-121368290_TP53_M6103_1.02
AGGACCGGATCAACTCCCACTGCCTGATTTCCTTTAAACTTATGCTGATTTCTTTGAGATTTTTCAACACTAAAGAATCTACAAATCTAATAGGATGTGTAGTCATTGGCTAGTGGGAGTTAATGCTCTAAGAAAAGCAGTAATTAAGCTTCCAGCTGTCAGTAAGTAGCTTAACTCTCAGCCTTTCATTGCGTGAACCGA
>hit1_pert1_chr11:125033416-125033587_E2F7_M6196_1.02
AGGACCGGATCAACTGCTGGGTTTCACTTTCTGTAGATTCTTTAGTGTCGGTGTCTTTGTCTGGGCTTCTTCCAGGCCCCCTGCCTGGCCTGGGGTCAGAGGATCAATGGCTGCCTGACTGGCTGAAAGGGCTCCTCTATGGGGAGCAAGAAGCAAACTTCCAGAGGCAGAAGGGGTTCTCTTGTCCATTGCGTGAACCGA
>hit1_pert1_chr11:125033416-125033587_IRF_known20
AGGACCGGATCAACTGCTGGTAGATTCTTTAGTCTTTCCCGCTTTTGTCGGTGTCTTTGTCTGGGCTTCTTCCAGGCCCCCTGCCTGGCCTGGGGTCAGAGGATCAATGGCTGCCTGACTGGCTGAAAGGGCTCCTCTATGGGGAGCAAGAAGCAAACTTCCAGAGGCAGAAGGGGTTCTCTTGTCCATTGCGTGAACCGA
>hit1_pert1_chr11:125226677-125226848_LBX2_1
AGGACCGGATCAACTTCAGTCATTAGGATCCCCATGCACTAAAGAATCTACAAAGGCAAAAGGGGGTGGCTGGGGCCCCTGGCTGTGAATGGCCTCCATCCAGGCCACACAGCTGTGACAGGCAGAAGTGGGTTCAGATGTTTTCACACTCGCTTTACATTCCTCTCATCTCTTTAAGGGCTGGAGCATTGCGTGAACCGA
>hit1_pert1_chr11:125226677-125226848_LHX3_3
AGGACCGGATCAACTTCAGTCATTAGGATCCCCATGTTTGTAGATTCTTTAGTAGGCAAAAGGGGGTGGCTGGGGCCCCTGGCTGTGAATGGCCTCCATCCAGGCCACACAGCTGTGACAGGCAGAAGTGGGTTCAGATGTTTTCACACTCGCTTTACATTCCTCTCATCTCTTTAAGGGCTGGAGCATTGCGTGAACCGA
>hit1_pert1_chr11:125226677-125226848_LHX5_1
AGGACCGGATCAACTTCAGTCATTAGGATCCCCATGTTTGTAGATTCTTTAGTAGGCAAAAGGGGGTGGCTGGGGCCCCTGGCTGTGAATGGCCTCCATCCAGGCCACACAGCTGTGACAGGCAGAAGTGGGTTCAGATGTTTTCACACTCGCTTTACATTCCTCTCATCTCTTTAAGGGCTGGAGCATTGCGTGAACCGA
>hit1_pert1_chr11:125226677-125226848_TEAD1_M4047_1.02
AGGACCGGATCAACTTCAGTCATTAGGATCCCCATGCTGGTTTAATTAACTGGAGGCAAAAGGGGGTGGCTGGGGCCCCTGGCTGTGAATGGCCTCCATCCAGGCCACACAGCTGTGACAGGCAGAAGTGGGTTCAGATGTTTTCACACTCGCTTTACTAAAGAATCATCTCTTTAAGGGCTGGAGCATTGCGTGAACCGA
>hit1_pert1_chr1:22469826-22469997_KLF15_M6321_1.02
AGGACCGGATCAACTGGACTTGGGGCCCGAGCCCGCTCCAGGCACGCCTGGCTGCGCGCCGCCGAGCCCGGCCCGGCTAGAGGCGCGGCGACCCAGCTGCCCGGCCGCCGCCCGGGCCTAGGGGACAGGCGGGCACAGCTTTGTAGATTCTTTAGTGCGGGCACTGCAGCGCGGCCCTCGCTGTCCCATTGCGTGAACCGA
>hit1_pert1_chr12:6233812-6233983_DMRT2_1
AGGACCGGATCAACTTTCCCACCACAATAGCTGTGAGCTGCCACAACAGGGGATTGGCCTCCTTTTAATTACACTAAAGAATCTACAAAAGGAAATGGTATTAGAAGTACCTCCAAGCTGATAAAGCTTTGTAGAGTTTGGAGGGAGACCTCCTGGCAGCTGCCTTAATTAACTGCCTTGCCCTCCCATTGCGTGAACCGA
>hit1_pert1_chr12:6233812-6233983_LBX2_1
AGGACCGGATCAACTTTCCCACCACAATAGCTGTGAGCTGCCACAACAGGGGATTGGCCTCCTTTTAATTACCAAAAGGAAACAATGAAAGGAAATGGTATTAGAAGTACCTCCAAGCTGATAAAGCTTTGTAGAGTTTGGAGGGAGACCTCCTGGCAGCACTAAAGAATCTACAAATTGCCCTCCCATTGCGTGAACCGA
>hit1_pert1_chr12:6233812-6233983_LHX3_3
AGGACCGGATCAACTTTCCCACCACAATAGCTGTGAGCTGCCACAACAGGGGATTGGCCTCCTTTTAATTACCAAAAGGAAACAATGAAAGGAAATGGTATTAGAAGTACCTCCAAGCTGATAAAGCTTTGTAGAGTTTGGAGGGAGACCTCCTGGCAGTTTGTAGATTCTTTAGTCTTGCCCTCCCATTGCGTGAACCGA
>hit1_pert1_chr12:12854459-12854630_KLF15_M6321_1.02
AGGACCGGATCAACTGATATTTTGGACAGTGTCCTTTCTATTCACCAAGTTAACATTTAGTTAATCGCCCCATTTGATTTACTCAATTTTTGTAGATTCTTTAGTAAAATCCATTGAGTTCTAAAGAACCATTTCAAAGGCCAGGCCAGGTGGCTCATGCCTGTAATTCCAGCACTGTGGGAGGCCCATTGCGTGAACCGA
>hit1_pert1_chr12:12854459-12854630_SCXA_M4850_1.02
AGGACCGGATCAACTGATATTTTGGACAGTGTCCTTTCTATTCACCAAGTTAACATTTAGTTAATCGCCCCATTTGATTTACTCAATTACCCCTTTCTCCCAGCTAAAATCCATTGAGTTCTAAAGAACCATACTAAAGAATCTACAAATGATCTCATGCCTGTAATTCCAGCACTGTGGGAGGCCCATTGCGTGAACCGA
>hit1_pert1_chr12:12854459-12854630_TCF4_M4849_1.02
AGGACCGGATCAACTGATATTTTGGACAGTGTCCTTTCTATTCACCAAGTTAACATTTAGTTAATCGCCCCATTTGATTTACTCAATTACCCCTTTCTCCCAGCTAAAATCCATTGAGTTCTAAAGAACCATACTAAAGAATCTACAAATGATCTCATGCCTGTAATTCCAGCACTGTGGGAGGCCCATTGCGTGAACCGA
>hit1_pert1_chr12:24409802-24409973_MEIS3_3
AGGACCGGATCAACTTGCACTAGATTCTTTAGTTTAATTCCTCTTTAGCATCCCTGTCTTTGAGTAATTAGACAGAACAGCCTCACTGAGCTCATTGTTTAGAGCCCCTTGAAAGAGCCCACTGGGCTTTCTGCAGAGAAAACCATCAGGAATACAATAGAGCACTTCTGAGTTAACCCTTTGGAACATTGCGTGAACCGA
>hit1_pert1_chr12:24409802-24409973_MYBL1_M1923_1.02
AGGACCGGATCAACTTGCACTTGATTCTTTAGTTTAATTCCTCTTTAGCATCCCTGTCTTTGAGTAATTAGACAGAACAGCCTCACTGAGCTCATTGTTTAGAGCCCCTTGAAAGAGCCCACTGGGCTTTCTGCAGAGAAAACCATCAGGAATACAATAGAGCACTTCTGAGTTAACCCTTTGGAACATTGCGTGAACCGA
>Overexpressed_hit1_pert1_chr12:24409802-24409973_MEIS2_1
AGGACCGGATCAACTTGCACGTAGATTCTTTAGTTAATTCCTCTTTAGCATCCCTGTCTTTGAGTAATTAGACAGAACAGCCTCACTGAGCTCATTGTTTAGAGCCCCTTGAAAGAGCCCACTGGGCTTTCTGCAGAGAAAACCATCAGGAATACAATAGAGCACTTCTGAGTTAACCCTTTGGAACATTGCGTGAACCGA
>hit1_pert1_chr12:30037967-30038138_SOX7_4
AGGACCGGATCAACTCAAAAGATCACAAGGCAGAAGGTCAGGGCGAGATCACATGGTCAGGGAGAAACTAGAATCACTAATGAACTTCCACGTCCTGCTGTGCAGGCATTGTCATTGATAAATATCTTAACAGGGTTGAAGAGCAGAGAACTGGTTTGTAGATTCTTTAGTAGGCTGGAATTTCCTCATTGCGTGAACCGA
>hit1_pert1_chr12:30037967-30038138_SOX7_M5837_1.02
AGGACCGGATCAACTCAAAAGATCACAAGGCAGAAGGTCAGGGCGAGATCACATGGTCAGGGAGAAACTAGAATCACTAATGAACTTCCACGTCCTGCTGTGCAGGCATTGTCATTGATAAATATCTTAACAGGGTTGAAGAGCAGAGAACTGGTTTGTAGATTCTTTAGTAGGCTGGAATTTCCTCATTGCGTGAACCGA
>Overexpressed_hit1_pert1_chr12:30037967-30038138_SOX1_3
AGGACCGGATCAACTCAAAAGATCACAAGGCAGAAGGTCAGGGCGAGATCACATGGTCAGGGAGAAACTAGAATCACTAATGAACTTCCACGTCCTGCTGTGCAGGCATTGTCATTGATAAATATCTTAACAGGGTTGAAGAGCAGAGAACTGGTACTAAAGAATCTACACAGGCTGGAATTTCCTCATTGCGTGAACCGA
>Overexpressed_hit1_pert1_chr12:30037967-30038138_SOX1_M5829_1.02
AGGACCGGATCAACTCAAAAGATCACAAGGCAGAAGGTCAGGGCGAGATCACATGGTCAGGGAGAAACTAGAATCACTAATGAACTTCCACGTCCTGCTGTGCAGGCATTGTCATTGATAAATATCTTAACAGGGTTGAAGAGCAGAGAACTGGTACTAAAGAATCTACACAGGCTGGAATTTCCTCATTGCGTGAACCGA
>Overexpressed_hit1_pert1_chr12:30037967-30038138_SOX1_M6088_1.02
AGGACCGGATCAACTCAAAAGATCACAAGGCAGAAGGTCAGGGCGAGATCACATGGTCAGGGAGAAACTAGAATCACTAATGAACTTCCACGTCCTGCTGTGCAGGCATTGTCATTGATAAATATCTTAACAGGGTTGAAGAGCAGAGAACTGGTACTAAAGAATCTACACAGGCTGGAATTTCCTCATTGCGTGAACCGA
>hit1_pert1_chr12:32607895-32608066_DDIT3_M6187_1.02
AGGACCGGATCAACTAGAATGGTTCTTTGTGCCAGAGAGCATGTTTATTCCCAAGGTAACTCTGCTATGGAATTGCCCATGTGAATGCATTGAGACTTGCAACTTGCCAGATCTTTTATTATACAAACACAATGAAGCAGCAGGCAGCCAAGAAGAAACGAGACTAAAGAATCTATTCTTGTACTTCATTGCGTGAACCGA
>hit1_pert1_chr12:32607895-32608066_PTEN_1
AGGACCGGATCAACTAGAATGGTTCTTTGTGCCAGAGAGCATGTTTATTCCCAAGGTAACTCTGCTATGGAATTACTAAAGAATCTACATTGAGACTTGCAACTTGCCAGATCTTTTATTATACAAACACAATGAAGCAGCAGGCAGCCAAGAAGAAACGAGGAAGATTGCATTGTTCTTGTACTTCATTGCGTGAACCGA
>hit1_pert1_chr12:33741074-33741245_JUN_M4531_1.02
AGGACCGGATCAACTCCTACTCAGCCTTAACTTTGTTAGGAAACAGCATGTCTGTGATCAAAAGTTTATTCTTAGAACTAAACCAGTTGAAACTTGCGAAATCCATGTTGGCAGTTTGCTTGACCTCTGATGAATCTCTAGCTTCATTGTAATCCAATTTTCATGACAACTAAAGAATCCCTGGATCATTGCGTGAACCGA
>hit1_pert1_chr12:33741074-33741245_MYBL1_M1923_1.02
AGGACCGGATCAACTCCTACTCAGCCTTAACTTTGTTAGGAAACAGCATGTCTGTGATCAAAAGTTTATTCTTAGAACTAAACCAGTTGAAACTTGCGAAATCCATGTACTAAAGAATCTTGACCTCTGATGAATCTCTAGCTTCATTGTAATCCAATTTTCATGACAAATGACTCACCCCTGGATCATTGCGTGAACCGA
>hit1_pert1_chr12:33803094-33803265_BX088580.2_M6121_1.02
AGGACCGGATCAACTCTCAAAGTGTAGATTCTTTAGTATGTAGCCTGTGTGTACTAACAGCTGGCAACACATGGGAGCTTGTTACAGATGCAAATATCTGTCCCCATCCCACTTATTTGGAAGCAGAATATGCGTTTATTTTTAAAAAACCCAGACTATTGATATGCACCGTAAAGGTTGAGAAGCCATTGCGTGAACCGA
>hit1_pert1_chr12:33803094-33803265_NANOG_disc2
AGGACCGGATCAACTCTCAAATGTAGATTCTTTAGTAATGTAGCCTGTGTGTACTAACAGCTGGCAACACATGGGAGCTTGTTACAGATGCAAATATCTGTCCCCATCCCACTTATTTGGAAGCAGAATATGCGTTTATTTTTAAAAAACCCAGACTATTGATATGCACCGTAAAGGTTGAGAAGCCATTGCGTGAACCGA
>Overexpressed_hit1_pert1_chr12:33803094-33803265_SOX1_M3910_1.02
AGGACCGGATCAACTCTCAACTAAAGAATCTACAAAAATGTAGCCTGTGTGTACTAACAGCTGGCAACACATGGGAGCTTGTTACAGATGCAAATATCTGTCCCCATCCCACTTATTTGGAAGCAGAATATGCGTTTATTTTTAAAAAACCCAGACTATTGATATGCACCGTAAAGGTTGAGAAGCCATTGCGTGAACCGA
>Overexpressed_hit1_pert1_chr12:33803094-33803265_SOX1_M6129_1.02
AGGACCGGATCAACTCTCAAAGTGTAGATTCTTTAGTATGTAGCCTGTGTGTACTAACAGCTGGCAACACATGGGAGCTTGTTACAGATGCAAATATCTGTCCCCATCCCACTTATTTGGAAGCAGAATATGCGTTTATTTTTAAAAAACCCAGACTATTGATATGCACCGTAAAGGTTGAGAAGCCATTGCGTGAACCGA
>Overexpressed_hit1_pert1_chr12:33803094-33803265_SOX1_M6134_1.02
AGGACCGGATCAACTCTCAAAGTGTAGATTCTTTAGTATGTAGCCTGTGTGTACTAACAGCTGGCAACACATGGGAGCTTGTTACAGATGCAAATATCTGTCCCCATCCCACTTATTTGGAAGCAGAATATGCGTTTATTTTTAAAAAACCCAGACTATTGATATGCACCGTAAAGGTTGAGAAGCCATTGCGTGAACCGA
>Overexpressed_hit1_pert1_chr12:33803094-33803265_SOX1_M6475_1.02
AGGACCGGATCAACTCTCAAAGTTGTAGATTCTTTAGTTGTAGCCTGTGTGTACTAACAGCTGGCAACACATGGGAGCTTGTTACAGATGCAAATATCTGTCCCCATCCCACTTATTTGGAAGCAGAATATGCGTTTATTTTTAAAAAACCCAGACTATTGATATGCACCGTAAAGGTTGAGAAGCCATTGCGTGAACCGA
>hit1_pert1_chr1:23133250-23133421_BARHL2_M5296_1.02
AGGACCGGATCAACTAATCTCTTTTGTCAAAGCCTGCACTGCCTCCAACCTCCTTTTGTAGATTCTTTAGTGTGCTTTCAGCCCCTCTGCACAGCTCAGCTCCCCTGTTTGCAAACACACAGCTGCGGGAGCTTTGTGGGCCCCCCCTCGTCACCACCCCCCAGCCCTACTTCCCCAGAGACACACCATTGCGTGAACCGA
>hit1_pert1_chr1:23133250-23133421_BARHL2_M5992_1.02
AGGACCGGATCAACTAATCTCTTTTGTCAAAGCCTGCACTGCCTCCAACCTCCTTTTGTAGATTCTTTAGTGTGCTTTCAGCCCCTCTGCACAGCTCAGCTCCCCTGTTTGCAAACACACAGCTGCGGGAGCTTTGTGGGCCCCCCCTCGTCACCACCCCCCAGCCCTACTTCCCCAGAGACACACCATTGCGTGAACCGA
>hit1_pert1_chr1:23133250-23133421_KLF15_M6321_1.02
AGGACCGGATCAACTAATCTCTTTTGTCAAAGCCTGCACTGCCTCCAACCTCCTTTAATTAAAGACAATTAGTGCTTTCAGCCCCTCTGCACAGCTCAGCTCCCCTGTTTGCAAACACACAGCTGCGGGAGCTTTGTGGGCCCCCCCTCTTTGTAGATTCTTTAGTCTACTTCCCCAGAGACACACCATTGCGTGAACCGA
>hit1_pert1_chr1:23133250-23133421_ZIC2_1
AGGACCGGATCAACTAATCTCTTTTGTCAAAGCCTGCACTGCCTCCAACCTCCTTTAATTAAAGACAATTAGTGCTTTCAGCCCCTCTGCACAGCTCAGCTCCCCTGTTTGCAAACACACAGCTGCGGGAGCTTTGTGGGCCCCCCCTCGTTTCTTTAGTCCAGCCCTACTTCCCCAGAGACACACCATTGCGTGAACCGA
>hit1_pert1_chr1:23133250-23133421_ZNF219_M6553_1.02
AGGACCGGATCAACTAATCTCTTTTGTCAAAGCCTGCACTGCCTCCAACCTCCTTTAATTAAAGACAATTAGTGCTTTCAGCCCCTCTGCACAGCTCAGCTCCCCTGTTTGCAAACACACAGCTGCGGGAGCTTTGTGGGCCCCCCCTCGTCAGATTCTTTAGTCCCTACTTCCCCAGAGACACACCATTGCGTGAACCGA
>hit1_pert1_chr12:48536983-48537154_NKX3-1_6
AGGACCGGATCAACTTCTTCACAATAGACATGCAAAGAAGATACTATCTCCATATAACATAGAAAGTTTAGAGAGGTTAAAAAACTTTTCTAAACTCCTAAGTGAGCAGATGGTTTCTTTAGTTGAGAAAGTCAGTGATCTTTTTACTACATCATGTCTCCCCTTCAGATTTCCCTTGCTGTCATTCATTGCGTGAACCGA
>hit1_pert1_chr12:48536983-48537154_NKX3-2_3
AGGACCGGATCAACTTCTTCACAATAGACATGCAAAGAAGATACTATCTCCATATAACATAGAAAGTTTAGAGAGGTTAAAAAACTTTTCTAAACTCCTAAGTGAGCAGATGGTTTCTTTAGTTGAGAAAGTCAGTGATCTTTTTACTACATCATGTCTCCCCTTCAGATTTCCCTTGCTGTCATTCATTGCGTGAACCGA
>hit1_pert1_chr12:49380486-49380657_E2F3_M2271_1.02
AGGACCGGATCAACTTCCTCCTGCCCCTGGTTTTGTATGCCCCCCTTACCCCACCTTGTCGGCCCCGCCCCTCTGCTCGGCCAGCTCCCCCCCACGGACATTCCAGCCAGGCCGGGCCAGTGTGCCAGGGCAACCAGGGCCGGACCGAGGCCTAATCTGTAGATTCTTTAGTCCGGCTGGGGGAGCCATTGCGTGAACCGA
>hit1_pert1_chr12:49380486-49380657_SP8_1
AGGACCGGATCAACTTCCTCCTGCCCCTGGTTTTGTATGCCCCCCTTACCCCACCTTGTCGACTAAAGAATCTTGCTCGGCCAGCTCCCCCCCACGGACATTCCAGCCAGGCCGGGCCAGTGTGCCAGGGCAACCAGGGCCGGACCGAGGCCTAATCCTCCCGCCGCCTGGCCCGGCTGGGGGAGCCATTGCGTGAACCGA
>hit1_pert1_chr12:49380486-49380657_ZIC5_M2259_1.02
AGGACCGGATCAACTTCCTCCTGCCCCTGGTTTTGTATGCCCCCCTTACCCCACCTTGTCGGCCCCGCCCCTCTGCTCGGCCAGCAGATTCTTTAGTACATTCCAGCCAGGCCGGGCCAGTGTGCCAGGGCAACCAGGGCCGGACCGAGGCCTAATCCTCCCGCCGCCTGGCCCGGCTGGGGGAGCCATTGCGTGAACCGA
>hit1_pert1_chr12:49380486-49380657_ZNF219_M6553_1.02
AGGACCGGATCAACTTCCTCCTGCCCCTGGTTTTGTATGCCCCCCTTACCCCACCTTGAGATTCTTTAGTCTCTGCTCGGCCAGCTCCCCCCCACGGACATTCCAGCCAGGCCGGGCCAGTGTGCCAGGGCAACCAGGGCCGGACCGAGGCCTAATCCTCCCGCCGCCTGGCCCGGCTGGGGGAGCCATTGCGTGAACCGA
>hit1_pert1_chr12:83436836-83437007_FOSL1_M2279_1.02
AGGACCGGATCAACTAAAACACAAAGCAACAAAACGAATAAAGGGAAGGCTAGAGAGATTAGTCTGAAAGAGCGAAAGCATATTTGAAATGCCATACTAAAGAATCAAAAGACACTCAGCAAGGCTCCTTTCAGAGAGGCAGAAAGAGAAGAACCCCCTCTGTATTTTTAATTATCTCAGAGAATTCATTGCGTGAACCGA
>hit1_pert1_chr12:83436836-83437007_HOMEZ_2
AGGACCGGATCAACTAAAACACAAAGCAACACTAAAGAATCTGGGAAGGCTAGAGAGATTAGTCTGAAAGAGCGAAAGCATATTTGAAATGCCATGGTGACTCAGAAAAAGACACTCAGCAAGGCTCCTTTCAGAGAGGCAGAAAGAGAAGAACCCCCTCTGTATTTTTAATTATCTCAGAGAATTCATTGCGTGAACCGA
>Overexpressed_hit1_pert1_chr12:83436836-83437007_HOMEZ_M5530_1.02
AGGACCGGATCAACTAAAACACAAAGCAACAGATTCTTTAGTGGGAAGGCTAGAGAGATTAGTCTGAAAGAGCGAAAGCATATTTGAAATGCCATGGTGACTCAGAAAAAGACACTCAGCAAGGCTCCTTTCAGAGAGGCAGAAAGAGAAGAACCCCCTCTGTATTTTTAATTATCTCAGAGAATTCATTGCGTGAACCGA
>hit1_pert1_chr12:92860237-92860408_DMRT1_M0630_1.02
AGGACCGGATCAACTCCATTCCAATCCTGAGTGACAGGATTTGCAAAGACAGCTGTTGGGCTCCACAAACATTTGGAGGAGGGGAAAATGTGAGGTTGGATTCTTTAGTCTCCTACTTCTTTTTACTGAAAGGAACAGCTGCGATCTTCACATGTAAGATGAAGTAAACAAAAGCTGACAATGCCCCATTGCGTGAACCGA
>hit1_pert1_chr12:92860237-92860408_DMRTC2_M0634_1.02
AGGACCGGATCAACTCCATTCCAATCCTGAGTGACAGGATTTGCAAAGACAGCTGTTGGGCTCCACAAACATTTGGAGGAGGGGAAAATGTGAGGTTGGATTCTTTAGTCTCCTACTTCTTTTTACTGAAAGGAACAGCTGCGATCTTCACATGTAAGATGAAGTAAACAAAAGCTGACAATGCCCCATTGCGTGAACCGA
>hit1_pert1_chr1:23881264-23881435_TCF3_2
AGGACCGGATCAACTCCCCCCAGGCCGCGAGGCTGGGAACCGGGAGGCCGCGCTGCTGGCGGAGCGGCGGGGGCGCCGCGAGGCTCCGGATGGGCTGCGAGCCCCGCCCGCAGGCTGCGGAGGGAGCCGGAGCCAGAGCGGAGCCAGAGCTCAGACATCCGGGCGCCATTGTAGATTCTTTAGTGGCATTGCGTGAACCGA
>hit2_pert1_chr1:3022152-3022323_POU6F2_M5748_1.02
AGGACCGGATCAACTCCCCAATCCCTTCCTCATGACTGTGATTAGTATTGCGGGATGAATAGGCCAGCGCAGATTCCTATGGTAACCTTCAAAATGCATTCCTCGGGCAGGCTCTGCCTCCCGCAGTAATTACATTCCTAACTCGGCCCACAAGCAGCATACTAAAGAATGCTCCGCTGGCCTCGCCATTGCGTGAACCGA
>hit1_pert1_chr1:3022152-3022323_SOX1_M1605_1.02
AGGACCGGATCAACTCCCCAATCCCTTCCTCATGACTGTGATTAGTATTGATTCTTTAGTAGGCCAGCGCAGATTCCTATGGTAACCTTCAAAATGCATTCCTCGGGCAGGCTCTGCCTCCCGCAGTAATTACATTCCTAACTCGGCCCACAAGCAGCATGCTAATTAGCGCTCCGCTGGCCTCGCCATTGCGTGAACCGA
>hit1_pert1_chr1:3022152-3022323_TEAD1_M4047_1.02
AGGACCGGATCAACTCCCCAATCCCTTCCTCATGACTGTGATTAGTATTGCGGGATGAATAGGCCAGCGCAGATTCCTATGGTAACCTTCAAAATACTAAAGAATCGCAGGCTCTGCCTCCCGCAGTAATTACATTCCTAACTCGGCCCACAAGCAGCATGCTAATTAGCGCTCCGCTGGCCTCGCCATTGCGTGAACCGA
>hit1_pert1_chr12:96652450-96652621_ZIC3_4
AGGACCGGATCAACTAAAGCCATGCAGACTTAGCAGCTGGGCGGGTGTTTCTTCTGCCCTCCTGCTGGCTTGCAGGCCAACTAAAGAATCTACAGTGTGCAAGAAATTCAGTCCTTGGAACTCCCCTGGGAAACCCAGGGTTTTGGCTTTATACCCAATCTGACAAGAAAGGGCCCTCCCTGCCCCCATTGCGTGAACCGA
>hit1_pert1_chr12:96652450-96652621_ZIC5_M2259_1.02
AGGACCGGATCAACTAAAGCCATGCAGACTTAGCAGCTGGGCGGGTGTTTCTTCTAGATTCTTTAGTGCTTGCAGGCCAGGACTCCTGCTGTGTGTGTGCAAGAAATTCAGTCCTTGGAACTCCCCTGGGAAACCCAGGGTTTTGGCTTTATACCCAATCTGACAAGAAAGGGCCCTCCCTGCCCCCATTGCGTGAACCGA
>hit1_pert1_chr1:23885911-23886082_BHLHE40_disc2
AGGACCGGATCAACTCTTCATGCTGGGGAGTGAGTCCAGAGGTGCCCCAAAGAGAAAGAAAACCAAAAGAAGTCCCGCTACAGTGACCTGCAACGCGCGACTAAAGAATCTACAAATCACTTATAGAGCCTGCCTGGAAGGCACGCCTCTTTATTCAAAATGGCCCGCCTCGGCCCTGCCCCCGCCCATTGCGTGAACCGA
>hit1_pert1_chr1:23885911-23886082_IRF3_M5572_1.02
AGGACCGGATCAACTCTTCATGCTGGGGAGTGAGTCCAGAGGTGCCCCAAACTAAAGAATCTACAAATGATGTCCCGCTACAGTGACCTGCAACGCGCGCACGCTCGCCGCGGCGGTCACTTATAGAGCCTGCCTGGAAGGCACGCCTCTTTATTCAAAATGGCCCGCCTCGGCCCTGCCCCCGCCCATTGCGTGAACCGA
>hit1_pert1_chr1:23885911-23886082_IRF_known14
AGGACCGGATCAACTCTTCATGCTGGGGAGTGAGTCCAGAGGTGCCCCAAACTAAAGAATCTACAAATGATGTCCCGCTACAGTGACCTGCAACGCGCGCACGCTCGCCGCGGCGGTCACTTATAGAGCCTGCCTGGAAGGCACGCCTCTTTATTCAAAATGGCCCGCCTCGGCCCTGCCCCCGCCCATTGCGTGAACCGA
>hit1_pert1_chr12:110318405-110318576_CTCF_M4592_1.02
AGGACCGGATCAACTCGGCTCCCAATCCGCGCCCGCCGCCGAGGTCTCCGCGCCCCCATTGGCCGGGACTAAAGAATCTACAAATGATCAGAGGAGGTGCGCCGGTTCATGGGTCCCGGAGGGCCCAAGTGAGCCGCTCCCAGGTGAGTCTTCCCCAGGTGTGCCTCCCGCCGCCCCCGGTTTGGCCATTGCGTGAACCGA
>hit1_pert1_chr12:110318405-110318576_E2F3_M2271_1.02
AGGACCGGATCAACTCGGCTCCCAATCCGCGCCCGCCGCCGAGGTCTCCGCGCCCCCATTGGCCGGGGGGCCGGCCGGGGGCGGGACGCAGAGGAGGTGCGCCGGTTCATGGGTCCCGGAGGGCCCAAGTGAGCCGCTCCCAGGTGAGTCTTCCCCAGGTGTGCTGTAGATTCTTTAGTGTTTGGCCATTGCGTGAACCGA
>hit1_pert1_chr12:110318405-110318576_PTEN_1
[truncated: 2,098,330 more chars]
