# Supplementary material for: Massively parallel reporter perturbation assays uncover temporal regulatory architecture during neural differentiation
Source: Nat Commun. 2022 Mar 21;13:1504. doi: 10.1038/s41467-022-28659-0 (PMC8938438; doi:10.1038/s41467-022-28659-0)
Supplement: Supplementary file 11 — Source data [file 41467_2022_28659_MOESM11_ESM.xlsx]

## Sheet: Fig. 1b
Fig. 1b
	AHR_2	AHR_M2918_1.02	AIRE_M6140_1.02	ALX1_5	ALX1_M0884_1.02	ARID3B_M0100_1.02	ATF5_M2977_1.02	BARHL1_1	BARHL2_M5296_1.02	BARHL2_M5992_1.02	BCL6_M6136_1.02	BHLHE40_disc2	BSX_M4780_1.02	BX088580.2_M6121_1.02	CDC5L_1	CEBPZ_M6174_1.02	CTCFL_disc1	CTCF_M4592_1.02	DDIT3_M6187_1.02	DMBX1_M5286_1.02	DMBX1_M5983_1.02	DMRT1_M0630_1.02	DMRT2_1	DMRT2_M3118_1.02	DMRTA2_M0629_1.02	DMRTC2_M0634_1.02	E2F1_M3133_1.02	E2F3_M2271_1.02	E2F4_M6194_1.02	E2F7_M6196_1.02	E2F_known18	E2F_known9	ELF1_M5374_1.02	ELF1_known3	ENSG00000250096_M5792_1.02	ENSG00000250096_M5794_1.02	EP300_disc6	ESR2_M3206_1.02	ESRRA_disc4	ESRRG_M6008_1.02	ETV5_M5433_1.02	FLI1_3	FOSL1_M2279_1.02	FOSL1_M6231_1.02	FOXB1_1	FOXB1_2	FOXB1_3	FOXB1_4	FOXD1_M0757_1.02
chr9:84264437-84264608	0	0	0	0	0	0	0	0	0	0	0	0	0	0	0	0	0	0	0	0	0	0	0	0	0	0	0	0	0	0	0	0	0	0	0	0	0	0	0	0	0	0	0	0	0	0	0	0	0
chr9:92292936-92293107	0	0	0	0	0	0	0	0	0	0	0	0	0	0	0	0	0	0	0	0	0	0	0	0	0	0	0	0	0	0	0	0	0	0	0	0	0	0	0	0	0	0	0	0	0	0	0	0	0
chr1:188148828-188148999	0	0	0	0	0	0	0	0	0	0	0	0	0	1	0	0	0	0	0	0	0	0	0	0	0	0	0	0	0	0	0	0	0	0	0	0	0	0	0	0	0	0	0	0	0	0	0	0	1
chr2:168155198-168155369	0	0	0	0	0	0	0	0	0	0	0	0	0	0	0	0	0	0	0	0	0	0	0	0	0	0	0	0	0	0	0	0	0	0	0	0	0	0	0	0	0	0	0	0	0	0	0	0	0
chr3:82377949-82378120	0	0	0	0	0	0	0	0	0	0	0	0	0	0	0	0	0	0	0	0	0	0	0	0	0	0	0	0	0	0	0	0	0	0	0	0	0	0	0	0	0	0	0	0	0	0	0	0	0
chr12:85445765-85445936	0	0	0	0	0	0	0	0	0	0	0	0	0	0	0	0	0	0	0	0	0	0	0	0	0	0	0	0	0	0	0	0	0	0	0	0	0	0	0	0	0	0	0	0	0	0	0	1	0
chr17:70708892-70709063	0	0	0	0	0	0	0	0	0	0	0	0	0	0	0	0	0	0	0	0	0	0	1	1	0	0	0	0	0	0	0	0	0	0	0	0	0	0	0	0	0	0	0	0	0	0	0	0	0
chr19:38887916-38888087	0	0	0	0	0	0	0	0	0	0	0	0	0	0	0	0	0	0	0	0	0	0	0	0	0	0	0	0	0	0	0	0	0	0	0	0	0	0	0	0	0	0	0	0	0	0	0	0	0
chr9:110235257-110235428	0	0	0	0	0	0	0	0	0	0	0	0	0	0	0	0	0	0	0	0	0	0	0	0	0	0	0	0	0	0	0	0	0	0	0	0	0	0	0	0	0	0	0	0	0	0	0	0	0
chr9:110302071-110302242	0	0	0	1	0	0	0	0	0	0	0	0	0	0	0	0	0	0	0	1	1	0	0	0	0	0	0	0	0	0	0	0	0	0	0	0	0	0	0	0	0	0	0	1	0	0	0	0	0
chr9:110399958-110400129	0	0	0	0	0	0	0	0	0	0	0	0	0	0	0	0	0	0	0	0	0	0	1	1	0	0	0	0	0	0	0	0	0	0	0	0	0	0	0	0	0	0	0	0	0	0	0	0	0
chr9:110512103-110512274	0	0	0	0	0	0	0	0	0	0	0	0	0	0	0	1	0	0	0	0	0	0	0	0	0	0	0	0	0	0	0	0	0	0	0	0	0	0	0	0	0	0	0	0	0	0	0	0	0
chr9:110857574-110857745	0	0	0	0	0	0	0	0	0	0	0	0	0	0	0	0	0	0	0	0	0	0	0	0	0	0	0	0	0	0	0	0	0	0	0	0	0	0	0	0	0	0	0	0	0	0	0	0	0
chr8:128822478-128822649	0	0	0	0	0	0	0	0	0	0	0	0	0	0	0	0	0	0	0	0	0	0	0	0	0	0	0	0	0	0	0	0	0	0	0	0	0	0	0	0	0	0	0	0	0	0	0	0	0
chr8:128219358-128219529	0	0	0	0	0	0	0	0	0	0	0	0	0	0	0	0	1	1	0	0	0	0	0	0	0	0	0	0	0	0	0	0	0	0	0	0	0	0	0	0	0	0	0	0	0	0	0	0	0
chr8:128284887-128285058	0	0	0	0	0	0	0	0	0	0	0	0	0	0	0	1	0	0	0	0	0	0	0	0	0	0	0	0	0	0	0	0	0	0	0	0	0	0	0	0	0	0	0	0	0	0	0	0	0
chr12:7940244-7940415	0	0	0	0	0	0	0	0	0	0	0	0	0	0	0	0	0	0	0	0	0	0	0	0	0	0	0	0	0	0	0	0	0	0	0	0	0	0	0	0	0	0	0	0	0	0	0	0	0
chr12:17173795-17173966	0	0	0	0	0	0	0	0	0	0	1	0	0	0	0	0	0	0	0	0	0	0	0	0	0	0	0	0	0	0	0	0	0	0	0	0	0	0	0	0	0	0	0	0	0	0	0	0	0
chr9:110252110-110252281	0	0	0	0	0	0	0	0	0	0	0	1	0	0	0	0	0	0	0	0	0	0	0	0	0	0	0	0	0	0	0	0	0	0	0	0	0	0	0	0	0	0	0	0	0	0	0	0	0
chr8:128746290-128746461	0	0	0	0	0	0	0	0	0	0	0	0	0	0	0	0	0	1	0	0	0	0	0	0	0	0	0	0	0	0	0	0	0	0	0	0	0	0	0	0	0	0	0	0	0	0	0	0	0
chr8:128748376-128748547	0	0	0	0	0	0	0	0	0	0	0	0	0	0	0	0	1	0	0	0	0	0	0	0	0	0	1	1	0	1	1	0	0	0	0	0	0	0	1	0	0	0	0	0	0	0	0	0	0
chr11:31832760-31832931	0	0	0	0	0	0	0	0	0	0	0	1	0	0	0	0	0	0	0	0	0	0	0	0	0	0	0	0	0	1	0	0	0	0	0	0	0	0	0	0	0	0	0	0	0	0	0	0	0
chr12:114101973-114102144	0	0	0	0	0	0	0	0	0	0	1	0	0	0	0	0	0	0	0	0	0	0	0	0	0	0	0	0	0	0	0	0	0	0	0	0	0	0	0	0	0	0	0	0	0	0	0	0	0
chr13:43167712-43167883	0	0	0	0	0	0	0	0	0	0	0	0	0	0	0	0	0	0	0	0	0	0	0	0	0	0	0	0	0	0	0	0	0	0	0	0	0	0	0	0	0	0	0	0	0	0	0	0	0
chr14:29859573-29859744	0	0	0	0	0	0	0	0	0	0	0	0	0	0	0	0	0	0	0	0	0	0	0	0	0	0	0	0	0	0	0	0	0	0	0	0	0	0	0	0	0	0	0	0	0	0	0	0	0
chr18:49573351-49573522	0	0	0	0	0	0	0	0	0	0	0	0	0	0	0	0	0	0	0	0	0	0	0	0	0	0	0	0	0	0	0	0	0	0	0	0	0	0	0	0	0	0	0	0	0	0	0	0	0
chr18:53019258-53019429	0	0	0	0	0	0	0	0	0	0	0	0	0	1	0	0	0	0	0	0	0	0	0	0	0	0	0	0	0	0	0	0	0	0	0	0	0	0	0	0	0	0	0	0	0	0	0	0	0
chr2:8782591-8782762	0	0	0	0	0	0	0	0	0	0	0	0	0	0	1	0	0	0	0	0	0	0	0	0	0	0	0	0	0	0	0	0	0	0	0	0	0	0	0	0	0	0	0	0	0	0	0	0	0
chr1:62054476-62054647	0	0	0	0	0	0	0	0	0	0	0	0	0	0	0	0	0	1	0	0	0	0	0	0	0	0	0	0	0	0	0	0	0	0	0	0	0	0	0	0	0	0	0	0	0	0	0	0	0
chr2:103909719-103909890	0	0	0	0	0	0	0	0	0	0	0	0	0	0	0	0	0	0	0	0	0	0	1	1	0	0	0	0	0	0	0	0	0	0	0	0	0	0	0	0	0	0	0	0	0	0	0	0	0
chr2:151184377-151184548	0	0	0	0	0	0	0	0	0	0	0	0	0	0	0	0	0	0	0	0	0	0	0	0	0	0	0	0	0	0	0	0	0	0	0	0	0	0	0	0	0	0	0	0	0	0	0	0	0
chr2:174989093-174989264	0	0	0	0	0	0	0	0	0	0	0	0	0	0	0	0	0	0	0	0	0	0	0	0	0	0	0	0	0	0	0	0	0	0	0	0	0	0	0	0	0	0	0	0	0	0	0	0	0
chr20:21216290-21216461	0	0	0	0	0	0	0	0	0	0	0	0	0	0	0	0	0	0	0	0	0	0	0	0	0	0	0	0	0	0	0	0	0	0	0	0	0	0	0	0	0	0	0	0	0	0	0	0	0
chr3:193930684-193930855	0	0	0	0	0	0	0	0	0	0	0	0	0	0	0	0	0	0	0	0	0	0	0	0	0	0	0	0	0	0	0	0	0	0	0	0	0	0	0	0	0	0	0	0	0	0	0	0	0
chr4:113442799-113442970	0	0	0	0	0	0	0	0	0	0	0	0	0	0	0	0	0	0	0	0	0	0	0	0	0	0	0	0	0	0	0	0	0	0	0	0	0	0	0	0	0	0	0	0	0	0	0	0	0
chr5:87240472-87240643	0	0	0	0	0	0	0	0	0	0	0	0	0	0	0	0	0	0	0	0	0	0	0	0	0	0	0	0	0	0	0	0	0	0	0	0	0	0	1	0	0	0	0	0	0	0	0	0	0
chr1:204424332-204424503	0	0	0	0	0	0	0	0	0	0	1	1	0	0	0	0	0	0	0	0	0	0	0	0	0	0	0	0	0	0	0	0	0	0	0	0	0	0	0	0	0	0	0	0	0	0	0	0	0
chr6:3351324-3351495	0	0	0	0	0	0	0	0	0	0	0	0	0	0	0	0	0	0	0	0	0	0	0	0	0	0	0	0	0	0	0	0	0	0	0	0	0	0	0	0	0	0	0	0	0	0	0	0	0
chr6:20868942-20869113	0	0	0	0	0	0	0	0	0	0	0	0	0	0	0	0	0	0	0	0	0	0	0	0	0	0	0	0	0	0	0	0	0	0	1	1	0	0	0	0	0	0	0	0	0	0	0	0	0
chr6:112824499-112824670	0	0	0	0	0	0	0	0	0	0	0	0	0	0	0	0	0	0	0	0	0	0	0	0	0	0	0	0	0	0	1	0	0	0	0	0	0	0	0	0	0	0	0	0	0	0	0	0	0
chr7:115452929-115453100	0	0	0	0	0	0	0	0	0	0	0	0	0	0	0	0	0	0	0	0	0	0	0	0	0	0	0	0	0	0	0	0	0	0	0	0	0	0	0	0	0	0	0	0	0	0	0	0	0
chr10:102245393-102245564	0	0	0	0	0	0	0	0	0	0	1	0	0	0	0	0	0	0	0	0	0	0	0	0	0	0	0	0	0	0	0	0	0	0	0	0	0	0	0	0	0	0	0	0	0	0	0	0	0
chr20:55841589-55841760	0	0	0	0	0	0	0	0	0	0	0	1	0	0	0	0	0	0	0	0	0	0	0	0	0	0	0	0	0	0	0	0	0	0	0	0	0	0	1	0	0	0	0	0	0	0	0	0	0
chr21:32887073-32887244	0	0	0	0	0	0	0	0	0	0	0	0	0	1	0	0	0	0	0	0	0	0	0	0	0	0	0	0	0	0	0	0	0	0	0	0	0	0	0	0	0	0	0	0	0	0	0	0	0
chr21:37477109-37477280	0	0	0	0	0	0	0	0	0	0	0	0	0	0	0	0	0	1	0	0	0	0	0	0	0	0	0	0	0	0	0	0	0	0	0	0	0	0	0	0	0	0	0	0	0	0	0	0	0
chr22:17714994-17715165	0	0	0	0	0	0	0	0	0	0	1	0	0	0	0	0	0	0	0	0	0	0	0	0	0	0	0	0	0	0	0	0	0	0	0	0	0	0	0	0	0	0	0	0	0	0	0	0	0
chr22:25087329-25087500	0	0	0	0	0	0	0	0	0	0	0	0	0	0	0	0	0	0	0	0	0	0	0	0	0	0	0	0	0	0	0	0	0	0	0	0	0	0	0	0	0	0	0	0	0	0	0	0	0
chr22:29385292-29385463	0	0	0	0	0	0	0	0	0	0	0	0	0	0	0	0	0	0	0	0	0	0	0	0	0	0	0	0	0	0	0	0	0	0	0	0	0	0	0	0	0	0	0	0	0	0	0	0	0
chr1:145438316-145438487	0	0	0	0	0	0	0	0	0	0	0	0	0	0	0	1	0	0	0	0	0	0	0	0	0	0	0	0	0	0	0	0	0	0	0	0	0	0	0	0	0	0	0	1	0	0	0	0	0
chr22:37033027-37033198	0	0	0	0	0	0	0	0	0	0	0	0	0	0	0	0	0	0	0	0	0	0	0	0	0	0	0	0	0	0	0	0	0	0	0	0	0	0	0	0	0	0	0	0	0	0	0	0	0
chr22:38379064-38379235	0	0	0	0	0	0	0	0	0	0	0	0	0	0	0	0	0	1	0	0	0	0	0	0	0	0	0	0	0	0	0	0	0	0	0	0	0	0	0	0	0	0	0	0	0	0	0	0	0
chr22:39610562-39610733	0	0	0	0	0	0	0	0	0	0	0	0	0	0	0	0	0	0	0	0	0	0	0	0	0	0	0	0	0	0	0	0	0	0	0	0	0	0	0	0	0	0	1	0	0	0	0	0	0
chr22:45898393-45898564	0	0	0	0	0	0	0	0	0	0	1	0	0	0	0	0	0	0	0	0	0	0	0	0	0	0	0	0	0	0	0	0	0	0	0	0	0	0	1	0	0	0	0	0	0	0	0	0	0
chr22:46241067-46241238	0	0	0	0	0	0	0	0	0	0	0	0	0	0	0	0	0	0	0	0	0	0	0	0	0	0	0	0	0	0	0	0	0	0	0	0	0	0	0	0	0	0	0	0	0	0	0	0	0
chr22:46440725-46440896	0	0	0	0	0	0	0	0	0	0	0	0	0	0	0	0	0	1	0	0	0	0	0	0	0	0	0	1	0	0	0	0	0	0	0	0	0	0	0	0	0	0	0	0	0	0	0	0	0
chr3:16343797-16343968	0	0	0	0	0	0	0	0	0	0	0	0	0	0	0	0	0	0	0	0	0	0	0	0	0	0	0	0	0	0	0	0	0	0	0	0	0	0	0	0	0	0	0	0	0	0	0	0	0
chr3:20371482-20371653	0	0	0	0	0	0	0	0	0	0	0	0	0	0	0	0	0	0	0	0	0	0	0	0	0	0	0	0	0	0	0	0	0	0	0	0	0	0	0	0	0	0	0	0	0	0	0	0	0
chr3:29517435-29517606	0	0	0	0	0	0	0	0	0	0	0	0	0	1	0	0	0	0	0	0	0	0	0	0	0	0	0	0	0	0	0	0	0	0	0	0	0	0	0	0	0	0	0	0	0	0	0	0	0
chr3:33619185-33619356	0	0	0	0	0	0	0	0	0	0	0	0	0	1	0	0	0	0	0	0	0	0	0	0	0	0	0	0	0	0	0	0	0	0	0	0	0	0	0	1	0	0	0	0	0	0	0	0	0
chr3:45726101-45726272	0	0	0	0	0	0	0	0	0	0	0	0	0	1	0	0	0	0	0	0	0	0	0	0	0	0	0	0	0	0	0	0	0	0	0	0	0	0	0	0	0	0	0	0	0	0	0	0	0
chr3:45742777-45742948	0	0	0	0	0	0	0	0	0	0	0	0	0	0	0	0	0	0	0	0	0	0	0	0	0	0	0	0	0	0	0	0	0	0	0	0	0	0	0	0	0	0	0	0	0	0	0	0	0
chr3:50283626-50283797	0	0	0	0	0	0	0	0	0	0	0	0	0	0	0	0	0	0	0	0	0	0	0	0	0	0	0	0	0	0	0	0	0	0	0	0	0	0	0	0	0	0	0	0	0	0	0	0	0
chr3:57165008-57165179	0	0	0	0	0	0	0	0	0	0	1	0	0	0	0	0	0	0	0	0	0	0	0	0	0	0	0	0	0	0	0	0	0	0	0	0	0	0	0	0	0	0	0	0	0	0	0	0	0
chr3:57234048-57234219	0	0	0	0	0	0	0	1	0	0	0	0	0	1	0	0	0	0	0	0	0	0	0	0	0	0	0	0	0	0	0	0	0	0	0	0	0	0	0	0	0	0	0	0	0	0	0	0	0
chr3:58567097-58567268	0	0	0	0	0	0	0	0	0	0	0	0	0	0	0	0	0	0	0	0	0	0	0	0	0	0	0	0	0	0	0	0	0	0	0	0	0	0	0	0	0	0	0	0	0	0	0	0	0
chr1:156675951-156676122	0	0	0	0	0	0	0	0	0	0	0	0	0	0	0	0	0	0	0	0	0	0	0	0	0	0	0	0	0	0	0	0	0	0	0	0	0	0	0	0	0	0	0	0	0	0	0	0	0
chr3:77524736-77524907	0	0	0	0	0	0	0	0	0	0	0	0	0	1	0	0	0	0	0	0	0	0	0	0	0	0	0	0	0	0	0	0	0	0	0	0	0	0	0	0	0	0	1	0	0	0	0	0	0
chr3:106549298-106549469	0	0	0	0	0	0	0	0	0	0	0	0	0	0	0	0	0	0	0	0	0	0	0	0	0	0	0	0	0	0	0	0	0	0	0	0	0	0	0	0	0	0	0	0	0	0	0	0	0
chr3:112488974-112489145	0	0	0	0	0	0	0	0	0	0	0	0	0	0	0	0	0	0	0	0	0	0	0	0	0	0	0	0	0	0	0	0	0	0	0	0	0	0	0	0	0	0	0	1	0	0	0	0	0
chr3:113873403-113873574	0	0	0	0	0	0	0	0	0	0	0	0	0	0	0	0	0	0	0	0	0	0	0	0	0	0	0	0	0	0	0	0	0	0	0	0	0	0	0	0	0	0	1	0	0	0	0	0	0
chr1:7669063-7669234	0	0	0	0	0	0	0	0	0	0	0	1	0	0	0	0	0	0	0	0	0	0	0	0	0	0	0	0	0	0	0	0	0	0	0	0	0	0	0	0	0	0	1	0	0	0	0	0	0
chr3:162459109-162459280	0	0	0	0	0	0	1	0	0	0	0	0	0	0	0	0	0	0	0	0	0	0	0	0	0	0	0	0	0	0	0	0	0	0	0	0	0	0	0	0	0	0	0	0	0	0	0	0	0
chr3:173950554-173950725	0	0	0	0	0	0	0	0	0	0	0	0	0	0	0	0	0	0	0	0	0	0	0	0	0	0	0	0	0	0	0	0	0	0	0	0	0	0	0	0	0	0	0	0	0	0	0	0	0
chr3:176039661-176039832	0	0	0	0	0	0	0	0	0	0	0	0	0	0	0	0	0	0	0	0	0	0	0	0	0	0	0	0	0	0	0	0	0	0	0	0	0	0	0	0	0	0	0	0	0	0	0	0	0
chr3:183152898-183153069	0	0	0	0	0	0	0	0	0	0	0	0	0	1	0	0	0	0	0	0	0	0	0	0	0	0	0	0	0	0	0	0	0	0	0	0	0	0	0	0	0	0	0	0	0	0	0	0	0
chr3:185798008-185798179	0	0	0	0	0	0	0	0	0	0	0	0	0	0	0	0	0	0	0	0	0	0	0	0	0	0	0	0	0	0	0	0	1	1	0	0	0	0	0	0	1	1	0	0	0	0	0	0	0
chr3:185827109-185827280	0	0	0	0	0	0	0	0	0	0	0	0	0	0	0	1	0	0	0	0	0	0	0	0	0	0	0	0	0	0	0	0	0	0	0	0	0	0	0	0	0	0	0	1	0	0	0	0	0
chr4:1582001-1582172	0	0	0	0	0	0	0	0	0	0	0	0	0	0	0	0	0	0	0	0	0	0	0	0	0	0	0	0	0	0	0	0	0	0	0	0	0	0	1	0	0	0	0	1	0	0	0	0	0
chr4:56146759-56146930	0	0	0	0	0	0	0	0	0	0	0	0	0	0	0	0	0	0	0	0	0	0	0	0	0	0	0	0	0	0	0	0	0	0	0	0	0	0	0	0	0	0	0	0	0	0	0	0	0
chr4:56147528-56147699	0	0	0	0	0	0	0	0	0	0	0	0	0	0	0	0	0	0	0	0	0	0	0	0	0	0	0	0	0	0	0	0	0	0	0	0	0	0	0	0	0	0	0	0	0	0	0	0	0
chr4:65593775-65593946	0	0	0	0	0	0	0	0	0	0	0	0	0	0	0	0	0	0	0	0	0	0	0	0	0	0	0	0	0	0	0	0	0	0	0	0	0	0	0	0	0	0	0	0	0	0	0	0	0
chr4:78096496-78096667	0	0	0	0	0	0	0	0	1	1	0	0	0	0	0	0	0	0	0	0	0	0	0	0	0	0	0	0	0	0	0	0	0	0	0	0	0	0	0	0	0	0	0	0	0	0	0	0	0
chr4:79473652-79473823	0	0	0	0	0	0	0	0	0	0	0	0	0	0	0	0	0	0	0	0	0	0	0	0	0	0	0	0	0	0	0	0	0	0	0	0	0	0	0	0	0	0	0	0	0	0	0	0	0
chr4:81393014-81393185	0	0	0	0	0	0	0	0	0	0	0	0	0	0	0	0	0	0	0	0	0	0	0	0	0	0	0	0	0	0	0	0	0	0	0	0	0	0	0	0	0	0	0	0	0	0	0	0	0
chr1:160380599-160380770	0	0	0	0	0	0	0	0	0	0	1	0	0	0	0	0	0	0	0	0	0	0	0	0	0	0	0	0	0	0	0	0	0	0	0	0	0	0	0	0	0	0	0	0	0	0	0	0	0
chr4:106476660-106476831	0	0	0	0	0	0	1	0	0	0	0	0	0	1	0	0	0	0	0	0	0	0	0	0	0	0	0	0	0	0	0	0	0	0	0	0	0	0	0	0	0	0	0	0	0	0	0	0	0
chr4:125380899-125381070	0	0	0	0	0	0	0	0	0	0	0	0	0	0	0	0	0	0	0	0	0	0	0	0	0	0	0	0	0	0	0	0	0	0	0	0	0	0	0	0	0	0	0	0	0	0	0	0	0
chr4:130947463-130947634	0	0	0	0	0	0	0	1	0	0	0	0	0	0	0	0	0	0	0	0	0	0	0	0	0	0	0	0	0	0	0	0	0	0	0	0	0	0	0	0	0	0	0	0	0	0	0	0	0
chr1:160983559-160983730	0	0	0	0	0	0	0	0	0	0	1	0	0	0	0	0	0	0	0	0	0	0	0	0	0	0	0	1	0	0	0	0	0	0	0	0	0	0	0	0	1	1	0	0	0	0	0	0	0
chr4:133413205-133413376	0	0	0	0	0	0	0	0	0	0	0	0	0	0	0	0	0	0	0	0	0	0	0	0	0	0	0	0	0	0	0	0	0	0	0	0	0	0	0	0	0	0	0	0	0	0	0	0	0
chr4:152405951-152406122	0	0	0	0	0	0	0	0	0	0	0	0	0	1	0	0	0	0	0	0	0	0	0	0	0	0	0	0	0	0	0	0	0	0	0	0	0	0	0	0	0	0	0	0	0	0	0	0	0
chr4:154711421-154711592	0	0	0	0	0	0	0	0	0	0	0	1	0	0	0	0	0	0	0	0	0	0	0	0	0	0	0	0	0	0	0	0	0	0	0	0	0	0	0	0	0	0	0	0	0	0	0	0	0
chr4:159942865-159943036	0	0	0	0	0	0	0	0	0	0	0	0	0	0	0	0	0	0	0	0	0	0	0	0	0	0	0	0	0	0	0	0	0	0	0	0	0	0	0	0	0	0	0	0	0	0	0	0	0
chr4:169762283-169762454	0	0	0	0	0	0	0	0	0	0	0	0	0	0	0	0	0	0	0	0	0	0	0	0	0	0	0	0	0	0	0	0	0	0	0	0	0	0	0	0	0	0	0	0	0	0	0	0	0
chr4:173995522-173995693	0	0	0	0	0	0	0	0	0	0	0	0	0	0	0	0	0	0	0	0	0	0	0	0	0	0	0	0	0	0	0	0	0	0	0	0	0	0	0	1	0	0	0	0	0	0	0	0	0
chr4:184026377-184026548	0	0	0	0	0	0	0	0	0	0	0	0	0	0	0	0	0	0	0	0	0	0	0	0	0	0	0	0	0	0	0	0	0	0	0	0	0	0	0	0	0	0	0	0	0	0	0	0	0
chr4:185537875-185538046	0	0	0	0	0	0	0	0	0	0	1	0	0	0	0	0	0	0	0	0	0	0	0	0	0	0	0	0	0	0	0	0	0	0	0	0	0	0	0	0	0	0	0	0	0	0	0	0	0
chr4:185609702-185609873	0	0	0	0	0	0	0	0	0	0	0	0	0	0	0	0	0	0	0	0	0	0	0	0	0	0	0	0	0	0	0	0	0	0	0	0	0	0	0	0	0	0	0	0	0	0	0	0	0
chr5:3101526-3101697	0	0	0	0	0	0	0	0	0	0	0	0	0	0	0	0	0	0	0	0	0	0	0	0	0	0	0	0	0	0	0	0	0	0	0	0	0	0	0	0	0	0	0	0	0	0	0	0	0
chr5:7269040-7269211	0	0	0	0	0	0	0	0	0	0	0	0	0	0	0	0	0	0	0	0	0	0	0	0	0	0	0	0	0	0	0	0	0	0	0	0	0	0	0	0	0	0	0	0	0	0	0	0	0
chr5:10102436-10102607	0	0	0	0	0	0	0	0	0	0	0	0	0	0	0	0	0	0	0	0	0	0	0	0	0	0	0	0	0	0	0	0	0	0	0	0	0	0	0	0	0	0	0	0	0	0	0	0	0
chr5:14036237-14036408	0	0	0	0	0	0	0	0	0	0	0	0	0	0	0	0	0	0	0	0	0	0	0	0	0	0	0	0	0	0	0	0	1	1	0	0	0	0	0	0	0	0	0	0	0	0	0	0	0
chr1:165320209-165320380	0	0	0	0	0	0	0	0	0	0	0	0	0	0	0	0	0	0	0	0	0	0	0	0	0	0	0	0	1	0	1	0	0	0	0	0	0	0	0	0	0	0	0	0	0	0	0	0	0
chr5:15554693-15554864	0	0	0	0	0	0	1	0	0	0	0	0	0	0	0	0	0	0	0	0	0	0	0	0	0	0	0	0	0	0	0	0	0	0	0	0	0	0	0	0	0	0	0	0	0	0	0	0	0
chr5:16061477-16061648	0	0	0	0	0	0	0	0	0	0	0	0	0	0	0	0	0	0	0	0	0	0	0	0	0	0	0	0	0	0	0	0	0	0	0	0	0	0	0	0	0	0	0	0	0	0	0	0	0
chr5:34410909-34411080	0	0	0	0	0	0	0	0	0	0	0	0	0	0	0	0	0	0	0	0	0	0	0	0	0	0	0	0	0	0	0	0	0	0	0	0	0	0	0	0	0	0	0	0	0	0	0	0	0
chr1:166919460-166919631	0	0	0	0	0	0	0	0	0	0	0	1	0	0	0	0	0	0	0	0	0	0	0	0	0	0	0	0	0	0	0	0	0	0	0	0	0	0	0	0	0	0	0	0	0	0	0	0	0
chr5:52778748-52778919	0	0	0	0	0	0	0	0	0	0	0	0	0	0	0	0	0	0	0	0	0	0	0	0	0	0	0	0	0	0	0	0	0	0	0	0	0	0	0	0	0	0	0	0	0	0	0	0	0
chr5:72783214-72783385	0	0	0	0	0	0	0	0	0	0	0	0	0	0	0	0	0	0	0	0	0	0	0	0	0	0	0	0	0	0	0	0	0	0	0	0	0	0	0	0	0	0	0	0	0	0	0	0	0
chr5:81602082-81602253	0	0	0	0	0	0	0	0	0	0	0	0	0	0	0	0	0	0	0	0	0	0	0	0	0	0	0	0	0	0	0	0	0	0	0	0	0	0	0	0	0	0	0	0	0	0	0	0	0
chr5:92635739-92635910	0	0	0	0	0	0	0	1	0	0	0	0	0	0	0	0	0	0	0	0	0	0	0	0	0	0	0	0	0	0	0	0	0	0	0	0	0	0	0	0	0	0	0	0	0	0	0	0	0
chr1:175099416-175099587	0	0	0	0	0	0	0	0	0	0	0	0	0	0	0	0	0	0	0	0	0	0	0	0	0	0	0	0	0	0	0	0	0	0	0	0	0	0	0	0	0	0	0	0	0	0	0	0	0
chr5:106314316-106314487	0	0	0	0	0	0	0	0	0	0	0	0	0	0	0	0	0	0	0	0	0	0	0	0	0	0	0	0	0	0	0	0	0	0	0	0	0	0	0	0	0	0	0	0	0	0	0	0	0
chr5:107008316-107008487	0	0	0	1	0	0	0	0	0	0	0	0	0	0	0	0	0	0	0	1	1	0	0	0	0	0	0	0	0	0	0	0	0	0	0	0	0	0	0	0	0	0	0	0	0	0	0	0	0
chr5:121810074-121810245	0	0	0	0	0	0	0	0	0	0	0	0	0	0	0	0	0	0	0	0	0	0	0	0	0	0	0	0	0	0	0	0	0	0	0	0	0	0	0	0	0	0	0	0	0	0	0	0	0
chr5:123210524-123210695	0	0	0	0	0	0	0	0	0	0	0	0	0	0	0	0	0	0	0	0	0	0	0	0	0	0	0	0	0	0	0	0	0	0	0	0	0	0	0	0	0	0	0	0	0	0	0	0	0
chr5:123211396-123211567	0	0	0	0	0	0	1	0	0	0	0	0	0	0	0	0	0	0	0	0	0	0	0	0	0	0	0	0	0	0	0	0	0	0	0	0	0	0	0	1	0	0	0	0	0	0	0	0	0
chr5:126175218-126175389	0	0	0	0	0	0	0	0	0	0	0	0	0	0	0	0	0	0	0	0	0	0	0	0	0	0	0	0	0	0	0	0	0	0	0	0	0	0	0	0	0	0	0	0	0	0	0	0	0
chr5:138298392-138298563	0	0	0	0	0	0	0	0	0	0	0	0	0	0	0	0	0	0	0	0	0	0	0	0	0	0	0	0	0	0	0	0	0	0	0	0	0	0	0	0	0	0	0	0	0	0	0	0	0
chr5:140381870-140382041	0	0	0	0	0	0	0	0	0	0	0	0	0	0	0	0	0	0	0	0	0	0	0	0	0	0	0	0	0	0	0	0	0	0	0	0	0	0	0	0	0	0	0	0	0	0	0	0	0
chr5:141931369-141931540	0	0	0	0	0	0	0	0	0	0	0	1	0	0	0	0	0	0	0	0	0	0	0	0	0	0	0	1	0	0	0	0	0	0	0	0	0	0	0	0	0	0	0	0	0	0	0	0	0
chr5:142078767-142078938	0	0	0	0	0	0	0	0	0	0	0	0	0	0	0	0	0	1	0	0	0	0	0	0	0	0	0	0	0	0	0	0	0	0	0	0	0	0	0	0	0	0	0	0	0	0	0	0	0
chr1:181939130-181939301	0	0	0	0	0	0	0	0	0	0	0	0	0	0	0	0	0	0	0	0	0	0	0	0	0	0	0	0	0	0	0	0	0	0	0	0	0	0	0	0	0	0	0	0	0	0	0	0	0
chr5:159471587-159471758	0	0	0	0	0	0	0	0	0	0	0	0	0	0	0	0	0	0	0	0	0	0	0	0	0	0	0	0	0	0	0	0	0	0	0	0	0	1	0	0	0	0	0	0	0	0	0	0	0
chr5:176294032-176294203	0	0	0	0	0	0	1	0	0	0	0	0	0	0	0	1	0	0	0	0	0	0	0	0	0	0	0	0	0	0	0	0	0	0	0	0	0	0	0	0	0	0	0	0	0	0	0	0	0
chr6:683977-684148	1	1	0	0	0	0	0	0	0	0	0	0	0	0	0	0	0	0	0	0	0	0	0	0	0	0	0	0	0	0	0	0	0	0	0	0	0	0	0	0	0	0	0	0	0	0	0	0	0
chr6:14640426-14640597	0	0	0	0	0	0	0	0	0	0	0	0	0	1	0	0	0	0	0	0	0	0	0	0	0	0	0	0	0	0	0	0	0	0	0	0	0	0	0	0	0	0	0	0	0	0	0	0	0
chr6:19312785-19312956	0	0	1	0	0	0	0	0	0	0	0	0	0	0	0	0	0	0	0	0	0	0	0	0	0	0	0	0	0	0	0	0	0	0	0	0	0	0	0	0	0	0	0	0	0	0	0	0	0
chr6:24403022-24403193	0	0	0	0	0	0	0	0	0	0	0	0	0	0	0	0	0	0	0	0	0	0	0	0	0	0	0	0	0	0	0	0	0	0	0	0	0	0	0	0	0	0	0	0	0	0	0	0	0
chr6:35181392-35181563	0	0	0	0	0	0	0	0	0	0	0	0	0	0	0	0	1	0	0	0	0	0	0	0	0	0	0	0	0	0	0	0	0	0	0	0	0	0	0	0	0	0	0	0	0	0	0	0	0
chr6:37533464-37533635	0	0	0	0	0	0	0	0	0	0	0	1	0	0	0	0	1	0	0	0	0	0	0	0	0	0	0	0	0	0	0	0	0	0	0	0	0	0	0	0	0	0	0	0	0	0	0	0	0
chr1:200331579-200331750	0	0	0	0	0	0	0	0	0	0	0	0	0	0	0	0	0	0	0	0	0	0	0	0	0	0	0	0	0	0	0	0	0	0	0	0	0	0	0	0	0	0	0	0	0	0	0	1	0
chr6:44630545-44630716	0	0	0	1	0	0	0	0	0	0	0	0	0	0	0	0	0	0	0	1	1	0	0	0	0	0	0	0	0	0	0	0	0	0	1	1	0	0	0	0	0	0	0	0	0	0	0	0	0
chr6:57384102-57384273	0	0	0	0	0	0	0	0	0	0	0	0	0	0	0	0	0	0	0	0	0	0	0	0	0	0	0	0	0	0	0	0	0	0	0	0	0	0	0	0	0	0	0	0	0	0	0	0	0
chr6:63226285-63226456	0	0	0	0	0	0	0	0	0	0	0	0	0	0	0	0	0	0	0	0	0	0	0	0	0	0	0	0	0	0	0	0	0	0	0	0	0	0	0	0	0	0	0	0	0	0	0	0	0
chr6:90193122-90193293	0	0	0	0	0	0	0	0	0	0	0	0	0	1	0	0	0	0	0	0	0	0	0	0	0	0	0	1	0	0	0	0	0	0	0	0	0	0	0	0	0	0	0	0	0	0	0	0	0
chr6:98484339-98484510	0	0	0	0	0	0	0	0	0	0	1	0	0	0	0	0	0	0	0	0	0	0	0	0	0	0	0	0	0	0	1	0	0	0	0	0	0	0	0	0	0	0	0	0	0	0	0	0	0
chr1:201708818-201708989	0	0	0	0	0	0	0	0	0	0	0	0	0	0	0	0	0	0	0	0	0	0	0	0	0	0	0	0	0	0	0	0	0	0	0	0	0	0	1	0	0	0	0	0	0	0	0	0	0
chr6:137278018-137278189	0	0	0	0	0	0	0	0	0	0	0	0	0	0	0	0	0	0	0	0	0	0	0	0	0	0	0	0	0	0	0	0	0	0	0	0	0	0	0	0	0	0	0	0	0	0	0	0	0
chr6:144651799-144651970	0	0	0	0	0	0	0	0	0	0	0	0	0	0	0	0	0	0	0	0	0	0	0	0	0	0	0	0	0	0	0	0	0	0	0	0	0	0	0	0	0	0	0	0	0	0	0	0	0
chr6:149085830-149086001	0	0	0	0	0	0	0	0	0	0	0	0	0	0	0	0	0	0	0	0	0	0	0	0	0	0	0	0	0	0	0	0	0	0	0	0	0	0	0	0	0	0	0	0	0	0	0	0	0
chr6:154864095-154864266	0	0	0	0	0	0	0	0	0	0	0	0	0	0	0	0	0	0	0	0	0	0	0	0	0	0	0	0	0	0	0	0	0	0	0	0	0	0	0	0	0	0	0	0	0	0	0	0	0
chr6:158184525-158184696	0	0	0	0	0	0	0	0	0	0	0	0	0	0	0	0	0	0	0	0	0	0	0	0	0	0	0	0	0	0	0	0	0	0	0	0	0	0	0	0	0	0	1	0	0	0	0	0	0
chr6:158622031-158622202	0	0	0	0	0	0	0	0	0	0	0	0	0	0	0	0	0	0	0	0	0	0	0	0	0	0	0	0	0	0	0	0	0	0	0	0	0	0	0	0	0	0	0	0	0	0	0	0	0
chr6:163681520-163681691	0	0	0	0	0	0	0	0	0	0	0	0	0	0	0	0	0	0	0	0	0	0	0	0	0	0	0	0	0	0	0	0	0	0	0	0	0	0	0	0	0	0	0	0	0	0	0	0	0
chr1:204995527-204995698	0	0	0	0	0	0	0	0	0	0	0	0	0	0	0	0	0	1	0	0	0	0	0	0	0	0	0	0	0	0	0	0	0	0	0	0	0	0	1	0	0	0	0	0	0	0	0	0	0
chr6:167854597-167854768	0	0	0	0	0	0	0	0	0	0	0	0	0	0	0	0	0	0	0	0	0	0	0	0	0	0	0	0	0	0	0	0	0	0	0	0	0	0	0	0	0	0	0	0	0	0	0	0	0
chr7:2539825-2539996	0	0	0	0	0	0	0	0	0	0	0	0	0	0	0	0	0	0	0	0	0	0	0	0	0	0	0	0	0	0	0	0	0	0	0	0	0	0	0	0	0	0	0	0	0	0	0	0	0
chr7:2559238-2559409	0	0	0	0	0	0	0	0	0	0	0	0	0	0	0	1	1	0	0	0	0	0	0	0	0	0	0	0	0	0	0	0	0	0	0	0	0	0	0	0	0	0	0	0	0	0	0	0	0
chr7:2861044-2861215	0	0	0	0	0	0	0	0	0	0	0	0	0	0	0	0	0	0	0	0	0	0	0	0	1	0	0	0	0	0	0	0	0	0	0	0	0	0	0	0	0	0	0	0	0	0	0	0	0
chr7:2864339-2864510	0	0	0	0	0	0	0	0	0	0	0	0	0	0	0	0	0	0	0	0	0	0	0	0	0	0	0	0	0	0	0	0	0	0	1	1	0	0	0	0	0	0	0	0	0	0	0	0	0
chr7:12369047-12369218	0	0	0	0	0	0	0	0	0	0	0	0	0	0	0	0	0	0	0	0	0	0	0	0	0	0	0	0	0	0	0	0	0	0	0	0	0	0	0	0	0	0	0	0	0	0	0	0	0
chr7:20093058-20093229	0	0	0	0	0	0	0	0	0	0	0	0	0	0	0	0	0	0	0	0	0	0	0	0	0	0	0	0	0	0	0	0	0	0	0	0	0	0	0	0	0	0	0	1	0	0	0	0	0
chr7:21811728-21811899	0	0	0	0	0	0	0	0	0	0	0	0	0	0	0	0	0	0	0	0	0	0	0	0	0	0	0	0	0	0	0	0	0	0	0	0	0	0	0	0	0	0	0	0	0	0	0	0	0
chr7:22372157-22372328	0	0	0	0	0	0	0	0	0	0	0	0	0	0	0	0	0	0	0	0	0	0	0	0	0	0	0	0	0	0	0	0	0	0	0	0	0	0	0	0	0	0	0	0	0	0	0	0	0
chr7:27950066-27950237	0	0	0	0	0	0	0	0	0	0	0	0	0	1	0	0	0	0	0	0	0	0	0	0	0	0	0	0	0	0	0	0	0	0	0	0	0	0	0	0	0	0	0	0	0	0	0	0	0
chr7:28929753-28929924	0	0	0	0	0	0	0	0	0	0	0	0	0	0	0	0	0	0	0	0	0	0	0	0	0	0	0	0	0	0	0	0	0	0	0	0	0	0	0	0	0	0	0	0	1	0	0	0	0
chr7:28940020-28940191	0	0	0	0	0	0	0	0	0	0	0	1	0	0	0	0	0	0	0	0	0	0	0	0	0	0	0	0	0	0	0	0	0	0	0	0	0	0	0	0	0	0	0	0	0	0	0	0	0
chr7:70165152-70165323	0	0	0	0	0	0	0	0	0	0	0	0	0	0	0	0	0	0	0	0	0	0	0	0	0	0	0	0	0	0	0	0	0	0	0	0	0	0	0	0	0	0	0	0	0	0	0	0	0
chr7:73153258-73153429	0	0	0	0	0	0	0	0	0	0	0	0	0	0	0	0	0	0	0	0	0	0	0	0	0	0	0	0	0	0	0	0	0	0	0	0	0	0	0	0	0	0	0	0	0	0	0	0	0
chr7:73157350-73157521	0	0	0	0	0	0	0	0	0	0	0	0	0	0	0	0	0	0	0	0	0	0	0	0	0	0	0	0	0	0	0	0	0	0	0	0	0	0	0	0	0	0	0	0	0	0	0	0	0
chr7:75793252-75793423	0	0	0	0	0	0	0	0	0	0	0	0	0	0	0	0	0	0	0	0	0	0	0	0	0	0	0	0	0	0	0	0	0	0	0	0	0	0	0	0	0	0	0	0	0	0	0	0	0
chr7:76302788-76302959	0	0	0	0	0	0	0	1	0	0	0	0	0	1	0	0	0	0	0	0	0	0	0	0	0	0	0	0	0	0	0	0	0	0	0	0	0	0	0	0	0	0	0	0	0	0	0	0	0
chr7:82841106-82841277	0	0	0	0	0	0	0	1	0	0	0	0	0	0	0	0	0	0	0	0	0	0	0	0	0	0	0	0	0	0	0	0	0	0	0	0	0	0	0	0	0	0	0	0	0	0	0	0	0
chr7:91521883-91522054	0	0	0	0	0	0	0	0	0	0	0	0	1	0	0	0	0	0	0	0	0	0	0	0	0	0	0	0	0	0	0	0	0	0	0	0	0	0	0	0	0	0	0	0	0	0	0	0	0
chr7:91522164-91522335	0	0	0	0	0	0	0	0	0	0	0	0	0	0	0	0	0	0	0	0	0	0	0	0	0	0	0	0	0	0	0	0	0	0	0	0	0	0	0	0	0	0	0	0	0	0	0	0	0
chr7:99437335-99437506	0	0	0	0	0	0	0	0	0	0	0	0	0	0	0	0	0	0	0	0	0	0	0	0	0	0	0	0	0	0	0	0	0	0	0	0	0	0	0	0	0	0	0	0	0	0	0	0	0
chr7:100743509-100743680	0	0	0	0	0	0	0	0	0	0	0	1	0	0	0	0	0	0	0	0	0	0	0	0	0	0	0	0	0	0	0	0	0	0	0	0	0	0	0	0	0	0	1	0	0	0	0	0	0
chr7:102158184-102158355	0	0	0	0	0	0	0	0	0	0	1	0	0	0	0	0	0	0	0	0	0	0	0	0	0	0	0	0	0	0	0	0	0	0	0	0	0	0	1	0	0	0	0	0	0	0	0	0	0
chr7:102574229-102574400	0	0	0	0	0	0	0	0	0	0	0	0	0	0	0	0	0	0	0	0	0	0	0	0	0	0	0	0	0	0	0	0	0	0	0	0	0	0	0	0	0	0	0	0	0	0	0	0	0
chr1:205641296-205641467	0	0	0	0	0	0	0	0	0	0	1	0	0	0	0	0	0	0	0	0	0	0	0	0	0	0	0	0	0	0	0	0	0	0	0	0	0	0	1	0	0	0	0	0	0	0	0	0	0
chr7:105631355-105631526	0	0	0	0	0	0	0	0	0	0	0	0	0	0	0	0	0	0	0	0	0	0	0	0	0	0	0	0	0	0	0	0	0	0	0	0	0	0	0	0	0	0	0	0	0	0	0	0	0
chr7:107573352-107573523	0	0	0	0	0	0	0	0	0	0	0	0	0	0	0	0	0	0	0	0	0	0	0	0	0	0	0	0	0	0	0	0	0	0	0	0	0	0	0	0	0	0	0	0	0	0	0	0	0
chr7:117293466-117293637	0	0	0	0	0	0	0	0	0	0	0	0	0	0	0	0	0	0	0	0	0	0	0	0	0	0	0	0	0	0	0	0	0	0	0	0	0	0	0	0	0	0	0	0	0	0	0	0	0
chr7:141130369-141130540	0	0	0	0	0	0	0	0	0	0	0	0	0	0	0	0	0	0	0	0	0	0	0	0	0	0	0	0	0	0	0	0	0	0	0	0	0	0	0	0	0	0	0	0	0	0	0	0	0
chr7:151167883-151168054	0	0	0	0	0	0	0	0	0	0	0	0	0	0	0	0	0	0	0	0	0	0	0	0	0	0	0	0	0	0	0	0	0	0	0	0	0	0	0	0	0	0	0	0	0	0	0	0	0
chr8:5023671-5023842	0	0	0	0	0	0	0	0	0	0	0	0	0	1	0	0	0	0	0	0	0	0	1	1	0	0	0	0	0	0	0	0	0	0	0	0	0	0	0	0	0	0	0	0	0	0	0	0	0
chr8:10192311-10192482	0	0	0	0	0	0	0	0	0	0	1	1	0	0	0	0	0	0	0	0	0	0	0	0	0	0	0	0	0	0	0	0	0	0	0	0	0	0	1	0	0	0	0	0	0	0	0	0	0
chr8:32987009-32987180	0	0	0	0	0	0	1	0	0	0	0	0	0	0	0	0	0	0	0	0	0	0	0	0	0	0	0	0	0	0	0	0	0	0	0	0	0	0	0	0	0	0	0	0	0	0	0	0	0
chr8:38326145-38326316	0	0	0	0	0	0	0	0	0	0	0	1	0	0	0	0	1	1	0	0	0	0	0	0	0	0	0	0	0	0	0	0	0	0	0	0	0	0	0	0	0	0	0	0	0	0	0	0	0
chr8:62736150-62736321	0	0	0	0	0	0	0	0	0	0	0	0	0	0	0	0	0	0	0	0	0	0	0	0	0	0	0	0	0	0	0	0	0	0	0	0	0	0	0	0	0	0	0	0	0	0	0	0	0
chr8:73921015-73921186	0	0	0	0	0	0	0	0	0	0	0	0	0	0	0	0	0	0	0	0	0	0	0	0	0	0	0	0	0	0	0	0	0	0	0	0	0	0	1	0	0	0	0	0	0	0	0	0	0
chr8:93107645-93107816	0	0	0	0	0	0	0	0	0	0	1	0	0	0	0	0	0	0	0	0	0	0	0	0	0	0	0	1	0	0	0	0	0	0	0	0	0	0	0	0	0	0	0	0	0	0	0	0	0
chr8:99023456-99023627	0	0	0	0	0	0	0	0	0	0	0	0	0	0	0	0	0	0	0	0	0	0	0	0	0	0	0	0	0	0	0	0	0	0	0	0	0	0	0	0	0	0	0	0	0	0	0	0	0
chr8:103918611-103918782	0	0	0	0	0	0	0	0	0	0	0	0	0	0	0	0	0	0	0	0	0	0	0	0	0	0	0	0	0	0	0	0	0	0	0	0	0	0	0	0	0	0	1	0	0	0	0	0	0
chr8:110274714-110274885	0	0	0	0	0	0	0	0	0	0	0	0	0	0	0	0	0	0	0	0	0	0	0	0	0	0	0	0	0	0	0	0	0	0	0	0	0	0	0	0	0	0	0	1	0	0	0	0	0
chr8:118370237-118370408	0	0	0	0	0	0	0	0	0	0	0	0	0	0	0	0	0	0	0	0	0	0	0	0	0	0	0	0	0	0	0	0	0	0	0	0	0	0	0	0	0	0	0	0	0	0	0	0	0
chr8:128822473-128822644	0	0	0	0	0	0	0	0	0	0	0	0	0	0	0	0	0	0	0	0	0	0	0	0	0	0	0	0	0	0	0	0	0	0	0	0	0	0	0	0	0	0	0	0	0	0	0	0	0
chr8:132986373-132986544	0	0	0	0	0	0	0	0	0	0	0	0	0	0	0	0	0	0	0	0	0	0	0	0	0	0	0	0	0	0	0	0	0	0	0	0	0	0	0	1	0	0	0	0	0	0	0	0	0
chr8:142444173-142444344	0	0	0	0	0	0	0	0	0	0	1	0	0	0	0	0	0	0	0	0	0	0	0	0	0	0	0	0	0	0	0	0	0	0	0	0	0	0	0	0	0	0	0	0	0	0	0	0	0
chr8:142692020-142692191	0	0	0	0	0	0	0	0	0	0	0	0	0	0	0	0	0	0	0	0	0	0	0	0	0	0	0	0	0	0	0	0	0	0	0	0	0	0	0	0	0	0	0	0	0	0	0	0	0
chr8:143386963-143387134	0	0	0	0	0	0	0	0	0	0	0	0	0	0	0	0	0	0	0	0	0	0	0	0	0	0	0	0	0	0	0	0	0	0	0	0	0	0	0	0	0	0	0	0	0	0	0	0	0
chr1:226297636-226297807	0	0	0	0	0	0	0	0	0	0	0	0	0	0	0	0	0	0	0	0	0	0	0	0	0	0	0	0	0	0	0	0	0	0	0	0	0	0	0	0	0	0	0	0	0	0	0	0	0
chr9:16768931-16769102	0	0	0	0	0	0	0	0	0	0	1	0	0	0	0	0	1	0	0	0	0	0	0	0	0	0	0	0	0	0	0	0	0	0	0	0	0	0	0	0	0	0	0	0	0	0	0	0	0
chr9:17397438-17397609	0	0	1	0	0	0	0	0	0	0	0	0	0	0	0	0	0	0	0	0	0	0	0	0	0	0	0	0	0	0	0	0	0	0	0	0	0	1	0	0	0	0	0	0	0	0	0	0	0
chr9:26746781-26746952	0	0	0	0	0	0	0	0	0	0	0	0	0	0	0	0	0	0	0	0	0	0	0	0	0	0	0	0	0	0	0	0	0	0	0	0	0	0	0	0	0	0	0	0	0	0	0	0	0
chr9:32344650-32344821	0	0	0	0	0	0	0	0	0	0	0	0	0	0	0	0	0	0	0	0	0	0	0	0	0	0	0	0	0	0	0	0	0	0	0	0	0	0	0	0	0	0	0	0	0	0	0	0	0
chr1:228110601-228110772	0	0	0	0	0	0	0	0	0	0	0	0	0	0	0	0	0	0	0	0	0	0	0	0	0	0	0	0	0	0	0	0	0	0	0	0	0	0	0	0	0	0	0	0	0	0	0	0	0
chr9:38227186-38227357	0	0	0	0	0	0	0	0	0	0	0	0	0	0	0	0	0	0	0	0	0	0	0	0	0	0	0	0	0	0	0	0	0	0	0	0	0	0	0	0	0	0	0	0	0	0	0	0	0
chr9:71487183-71487354	0	0	0	0	0	0	0	0	0	0	0	0	0	0	0	0	0	1	0	0	0	0	0	0	0	0	0	0	0	0	0	0	0	0	0	0	0	0	0	0	0	0	0	0	0	0	0	0	0
chr9:73735655-73735826	0	0	0	0	0	0	0	0	0	0	0	0	0	0	0	0	0	0	0	0	0	0	0	0	0	0	0	0	0	0	0	0	0	0	0	0	0	0	0	0	0	0	0	0	0	0	0	0	0
chr9:92292936-92293107	0	0	0	0	0	0	0	0	0	0	0	0	0	0	0	0	0	0	0	0	0	0	0	0	0	0	0	0	0	0	0	0	0	0	0	0	0	0	0	0	0	0	0	0	0	0	0	0	0
chr1:229163660-229163831	0	0	0	1	0	0	0	0	0	0	0	0	0	0	0	0	0	0	0	1	1	0	0	0	0	0	0	0	0	0	0	0	0	0	0	0	0	0	0	0	0	0	0	0	0	0	0	0	0
chr9:94649069-94649240	0	0	0	0	0	0	0	0	0	0	0	0	0	0	0	0	0	0	0	0	0	0	0	0	0	0	0	0	0	0	0	0	0	0	0	0	0	0	0	0	0	0	0	0	0	0	0	0	0
chr1:230736475-230736646	0	0	0	0	0	0	0	0	0	0	0	0	0	0	0	0	0	0	0	0	0	0	0	0	0	0	0	0	0	0	0	0	0	0	0	0	0	0	0	0	0	0	0	0	0	0	0	0	0
chr9:109219009-109219180	0	0	0	0	0	0	0	0	0	0	0	0	0	0	0	0	0	0	0	0	0	0	0	0	0	0	0	0	0	0	0	0	0	0	0	0	0	0	0	0	0	0	0	0	0	0	0	0	0
chr9:109893549-109893720	0	0	0	0	0	0	0	0	0	0	0	0	0	0	0	0	0	0	0	0	0	0	0	0	0	0	0	0	0	0	0	0	0	0	0	0	0	0	0	0	0	0	0	0	0	0	0	0	0
chr9:110436860-110437031	0	0	0	0	0	0	0	0	0	0	1	0	0	0	0	0	0	0	0	0	0	0	0	0	0	0	0	0	0	0	0	0	0	0	0	0	0	0	0	0	0	0	0	0	0	0	0	0	0
chr9:123638639-123638810	0	0	0	0	0	0	0	0	0	0	0	0	0	0	0	1	0	0	0	0	0	0	0	0	0	0	0	0	0	0	0	0	0	0	0	0	0	0	1	0	0	0	0	1	0	0	0	0	0
chr1:233249267-233249438	0	0	0	0	0	0	0	0	0	0	0	0	0	0	0	0	0	0	0	0	0	0	0	0	0	0	0	0	0	0	0	0	0	0	0	0	0	0	0	0	1	1	0	0	0	0	0	0	0
chr9:126122582-126122753	0	0	0	0	0	0	0	0	0	0	0	0	0	0	0	0	0	0	0	0	0	0	0	0	0	0	0	0	0	0	0	0	0	0	0	0	0	0	0	0	0	0	0	0	0	0	0	0	0
chr9:134683072-134683243	0	0	0	0	0	0	0	0	0	0	0	0	0	0	0	0	0	0	0	0	0	0	0	0	0	0	0	0	0	0	0	0	0	0	0	0	0	0	0	0	0	0	0	0	0	0	0	0	0
chr9:138232060-138232231	0	0	0	0	0	0	0	0	0	0	0	0	0	0	0	0	0	0	0	0	0	0	0	0	0	0	0	0	0	0	0	0	0	0	0	0	0	0	0	0	0	0	0	0	0	0	0	0	0
chr9:139695643-139695814	0	0	0	0	0	0	0	0	0	0	1	0	0	0	0	0	0	0	0	0	0	0	0	0	0	0	0	0	0	0	0	0	0	0	0	0	0	0	0	0	0	0	0	0	0	0	0	0	0
chr9:140573807-140573978	0	0	0	0	0	0	0	0	0	0	0	0	0	0	0	0	0	0	0	0	0	0	0	0	0	0	0	0	0	0	0	0	0	0	0	0	0	0	0	0	0	0	0	0	0	0	0	0	0
chrX:37336134-37336305	0	0	0	0	0	0	0	0	0	0	0	0	0	0	0	0	0	0	0	0	0	0	0	0	0	0	0	0	0	0	0	0	0	0	0	0	0	0	0	0	0	0	0	0	0	0	0	0	0
chrX:50337911-50338082	0	0	0	0	0	0	0	0	0	0	0	0	0	0	0	0	0	0	0	0	0	0	0	0	0	0	0	0	0	0	0	0	0	0	0	0	0	0	0	1	0	0	0	0	0	0	0	0	0
chrX:71272534-71272705	0	0	0	0	0	0	0	0	0	0	1	0	0	0	0	0	0	0	0	0	0	0	0	0	0	0	0	0	0	0	0	0	0	0	0	0	0	0	1	0	0	0	0	0	0	0	0	0	0
chrX:130611511-130611682	0	0	0	0	0	0	0	0	0	0	0	0	0	0	0	0	0	0	0	0	0	0	0	0	0	0	0	0	0	0	0	0	0	0	0	0	0	0	0	0	0	0	0	0	0	0	0	0	0
chr1:233431341-233431512	0	0	0	0	0	0	0	0	0	0	0	0	0	0	0	0	0	0	0	0	0	0	0	0	0	0	0	0	0	0	0	0	0	0	0	0	0	0	1	0	0	0	0	0	0	0	0	0	0
chrX:150070993-150071164	0	0	0	0	0	0	0	0	0	0	0	0	0	0	0	0	0	0	0	0	0	0	0	0	0	0	0	0	0	0	0	0	0	0	0	0	0	0	0	0	0	0	0	0	0	0	0	0	0
chr1:9774467-9774638	0	0	0	0	0	0	0	0	0	0	0	0	0	0	0	0	0	0	0	0	0	0	0	0	0	0	0	0	0	0	0	0	0	0	0	0	0	0	0	0	0	0	0	0	0	0	0	0	0
chr1:27933863-27934034	0	0	0	0	0	0	0	0	0	0	1	0	0	0	0	0	0	0	0	0	0	0	0	0	0	0	0	0	0	0	0	0	0	0	0	0	0	0	0	0	0	0	0	0	0	0	0	0	0
chr1:53037549-53037720	0	0	0	0	0	0	0	0	0	0	0	0	0	0	0	0	0	0	0	0	0	0	0	0	0	0	0	0	0	0	0	0	0	0	0	0	0	0	0	0	0	0	0	0	0	0	0	0	0
chr1:64984555-64984726	0	0	0	0	0	0	0	0	0	0	0	0	0	0	0	0	0	0	0	0	0	0	0	0	0	0	0	0	0	0	0	0	0	0	0	0	0	0	0	0	0	0	0	0	0	0	0	0	0
chr1:95057997-95058168	0	0	0	0	0	0	0	0	0	0	0	0	0	0	0	0	0	0	0	0	0	0	0	0	0	0	0	0	0	0	0	0	0	0	0	0	0	0	0	0	0	0	0	0	0	0	0	0	0
chr1:101200852-101201023	0	0	0	0	0	0	0	0	0	0	0	0	0	0	0	0	0	0	0	0	0	0	0	0	0	0	0	0	0	0	0	0	0	0	0	0	0	0	0	0	0	0	0	0	0	0	0	1	1
chr1:239977716-239977887	0	0	0	0	0	0	0	0	0	0	0	0	0	0	0	0	1	0	0	0	0	0	0	0	0	0	0	0	0	0	0	0	0	0	0	0	0	0	0	0	0	0	0	0	0	0	0	0	0
chr1:204972715-204972886	0	0	0	0	0	0	0	0	0	0	1	0	0	0	0	0	0	0	0	0	0	0	0	0	0	0	0	0	0	0	0	0	0	0	0	0	0	0	0	0	0	0	0	0	0	0	0	0	0
chr10:17430252-17430423	0	0	0	0	0	0	0	0	0	0	0	0	0	0	0	0	0	0	0	0	0	0	0	0	0	0	0	0	0	0	0	0	0	0	0	0	0	0	0	0	0	0	0	0	0	0	0	0	0
chr10:47006149-47006320	0	0	0	0	0	0	0	0	0	0	0	0	0	0	0	0	0	0	0	0	0	0	0	0	0	0	0	0	0	0	0	0	0	0	1	1	0	0	0	0	0	0	0	0	0	0	0	0	0
chr10:49482891-49483062	0	0	0	0	0	1	0	0	0	0	0	0	0	0	0	0	0	0	0	0	0	0	0	0	0	0	0	0	0	0	0	0	0	0	0	0	0	0	0	0	0	0	0	0	0	0	0	0	0
chr10:54212380-54212551	0	0	0	0	0	0	0	0	0	0	0	0	0	0	0	0	0	0	0	0	0	0	0	0	0	0	0	0	0	0	0	0	0	0	0	0	0	0	0	0	0	0	0	0	0	0	0	0	1
chr10:73368864-73369035	0	0	0	0	0	0	0	0	0	0	0	1	0	0	0	0	1	0	0	0	0	0	0	0	0	0	0	0	0	0	0	0	0	0	0	0	0	0	0	0	0	0	0	0	0	0	0	0	0
chr10:78874276-78874447	0	0	0	0	0	0	0	0	0	0	0	0	0	0	0	0	0	0	0	0	0	0	0	0	0	0	0	0	0	0	0	0	0	0	0	0	0	0	0	0	0	0	0	0	0	0	0	1	1
chr10:99097104-99097275	0	0	0	0	0	0	0	0	0	0	0	0	0	0	1	0	0	0	0	0	0	0	0	0	0	0	0	0	0	0	0	0	0	0	0	0	0	0	0	0	0	0	0	0	0	0	0	0	0
chr10:102576599-102576770	0	0	0	0	0	0	0	0	0	0	0	0	0	0	0	0	0	0	0	0	0	0	0	0	0	0	0	0	0	0	0	0	0	0	0	0	0	0	0	0	0	0	0	0	0	0	0	0	0
chr10:105564784-105564955	0	0	0	0	0	0	0	0	0	0	0	0	0	0	0	0	0	0	0	0	0	0	0	0	0	0	0	0	0	0	0	0	0	0	0	0	0	0	0	0	0	0	0	0	0	0	0	0	0
chr10:125242721-125242892	0	0	0	0	0	0	0	0	0	0	0	0	0	0	0	0	0	0	0	0	0	0	0	0	0	0	0	0	0	0	0	0	0	0	0	0	0	0	0	0	0	0	0	0	0	0	0	0	0
chr11:6325010-6325181	0	0	0	0	0	0	0	0	0	0	0	0	0	1	0	0	0	0	0	0	0	0	0	0	0	0	0	0	0	0	0	0	0	0	0	0	0	0	0	0	0	0	0	0	0	0	0	0	0
chr11:13119680-13119851	0	0	0	0	0	0	0	0	0	0	0	0	0	0	0	0	0	0	0	0	0	0	0	0	0	0	0	0	0	0	0	0	0	0	0	0	0	0	0	0	0	0	1	0	0	0	0	0	0
chr11:13123770-13123941	0	0	0	0	0	0	0	0	0	0	0	0	0	0	0	0	0	0	0	0	0	0	0	0	0	0	0	0	0	0	0	0	0	0	0	0	0	0	0	0	0	0	0	0	0	0	0	0	0
chr1:244978972-244979143	0	0	0	0	0	0	0	0	0	0	0	0	0	0	0	0	0	0	0	0	0	0	0	0	0	0	0	0	0	0	0	0	0	0	0	0	0	0	0	0	0	0	0	0	0	0	0	0	0
chr11:35565151-35565322	0	0	0	0	0	0	0	0	0	0	0	0	0	0	0	0	0	0	0	0	0	1	0	0	0	1	0	0	0	0	0	0	0	0	0	0	0	0	0	0	0	0	0	0	0	0	0	0	0
chr10:2243989-2244160	0	0	0	0	0	0	0	0	0	0	0	0	0	0	0	0	0	0	0	0	0	0	0	0	0	0	0	0	0	0	0	0	0	0	0	0	0	0	0	0	0	0	0	0	0	0	0	0	0
chr11:130016427-130016598	0	0	0	0	0	0	0	0	0	0	0	0	0	0	0	0	0	0	0	0	0	0	0	0	0	0	0	0	0	0	0	0	0	0	0	0	0	0	0	0	0	0	0	0	0	0	0	0	0
chr12:59434711-59434882	0	0	0	0	0	0	0	0	0	0	0	0	0	0	0	0	0	0	0	0	0	0	0	0	0	0	0	0	0	0	0	0	0	0	0	0	0	0	0	0	0	0	0	0	0	0	0	0	0
chr12:67197744-67197915	0	0	0	0	0	0	0	0	0	0	0	0	0	0	0	0	0	0	0	0	0	0	0	0	0	0	0	0	0	0	0	0	0	0	0	0	0	0	0	0	0	0	0	0	0	0	0	0	0
chr10:21706297-21706468	0	0	0	0	0	0	0	0	0	0	0	0	0	0	0	0	0	0	0	0	0	0	0	0	0	0	0	0	0	0	0	0	0	0	0	0	0	0	0	0	0	0	0	0	0	0	0	0	0
chr12:117556619-117556790	0	0	0	0	0	0	0	0	0	0	0	0	0	0	0	0	0	0	0	0	0	0	0	0	0	0	0	0	0	0	0	0	0	0	0	0	0	0	1	0	0	0	0	0	0	0	0	0	0
chr13:36429897-36430068	0	0	0	0	0	0	0	0	0	0	0	0	0	0	0	0	0	0	0	0	0	0	0	0	0	0	0	0	0	0	0	0	0	0	0	0	0	0	0	0	0	0	1	0	0	0	0	0	0
chr13:47064323-47064494	0	0	0	0	0	0	0	0	0	0	0	0	0	0	0	0	0	0	0	0	0	0	0	0	0	0	0	0	0	0	0	0	0	0	0	0	0	0	0	0	0	0	0	0	0	0	0	0	0
chr13:72361131-72361302	0	0	0	0	0	0	0	0	0	0	0	0	0	0	0	0	0	0	0	0	0	0	0	0	0	0	0	0	0	0	0	0	0	0	0	0	0	0	0	0	0	0	0	0	0	0	0	0	0
chr13:72695690-72695861	0	0	0	0	0	0	0	0	0	0	0	0	0	0	0	0	0	0	0	0	0	1	0	0	0	1	0	0	0	0	0	0	0	0	0	0	0	0	0	0	0	0	0	0	0	0	0	0	0
chr14:63163083-63163254	0	0	0	0	0	0	1	0	0	0	1	0	0	0	0	0	0	0	0	0	0	0	0	0	0	0	0	0	0	0	0	0	0	0	0	0	0	0	0	0	0	0	0	0	0	0	0	0	0
chr14:74250110-74250281	0	0	0	0	0	0	0	0	0	0	0	0	0	0	0	0	0	0	0	0	0	0	0	0	0	0	0	0	0	0	0	0	0	0	0	0	0	0	1	0	0	0	0	0	0	0	0	0	0
chr14:95359759-95359930	0	0	0	0	0	0	0	0	0	0	0	0	0	0	0	0	0	0	0	0	0	0	0	0	0	0	0	0	0	0	0	0	0	0	0	0	0	0	0	0	0	0	0	0	0	0	0	0	0
chr14:96494016-96494187	0	0	0	0	0	0	0	0	0	0	0	0	0	0	0	0	0	0	0	0	0	0	0	0	0	0	0	0	0	0	0	0	0	0	0	0	0	0	0	0	0	0	0	0	0	0	0	0	0
chr14:100350342-100350513	0	0	0	0	0	0	0	0	0	0	0	0	0	0	0	0	0	0	0	0	0	0	0	0	0	0	0	0	0	0	0	0	0	0	0	0	0	0	0	0	0	0	0	0	0	0	0	0	0
chr15:39637365-39637536	0	0	0	0	0	0	0	0	0	0	0	0	0	0	0	0	0	0	0	0	0	0	0	0	0	0	0	0	0	0	0	0	0	0	0	0	0	0	0	0	0	0	0	0	0	0	0	0	0
chr15:48165387-48165558	0	0	0	0	0	0	0	0	0	0	0	0	0	0	0	0	0	0	0	0	0	0	0	0	0	0	0	0	0	0	0	0	0	0	0	0	0	0	0	0	0	0	0	0	0	0	0	0	0
chr15:60683373-60683544	0	0	0	0	0	0	0	0	0	0	0	0	0	0	0	0	0	0	0	0	0	0	0	0	0	0	0	0	0	0	0	0	0	0	0	0	0	0	0	0	0	0	0	0	0	0	0	0	0
chr15:70615447-70615618	0	0	0	0	0	0	1	0	0	0	0	0	0	0	0	0	0	0	0	0	0	0	0	0	0	0	0	0	0	0	0	0	0	0	0	0	0	0	0	0	0	0	0	0	0	0	0	0	0
chr16:51797249-51797420	0	0	0	0	0	0	0	0	0	0	0	0	0	0	0	0	0	0	0	0	0	0	0	0	0	0	0	0	0	0	0	0	0	0	0	0	0	0	0	0	0	0	0	0	0	0	0	0	0
chr16:54624853-54625024	0	0	0	0	0	0	0	0	0	0	0	0	0	0	0	0	0	0	0	0	0	0	0	0	0	0	0	0	0	0	0	0	0	0	0	0	0	0	0	0	0	0	0	0	0	0	0	0	0
chr16:64614549-64614720	0	0	0	0	0	0	0	0	0	0	0	0	0	1	0	0	0	0	0	0	0	0	0	0	0	0	0	0	0	0	0	0	0	0	0	0	0	0	0	0	0	0	0	0	0	0	0	0	0
chr10:33247227-33247398	0	0	0	0	0	0	0	0	0	0	0	1	0	0	0	0	0	0	0	0	0	0	0	0	0	0	0	1	0	0	0	0	0	0	0	0	0	0	1	0	0	0	0	0	0	0	0	0	0
chr16:85363201-85363372	0	0	0	0	0	0	0	0	0	0	0	0	0	0	0	0	0	0	0	0	0	0	0	0	0	0	0	0	0	0	0	0	0	0	0	0	0	0	0	0	0	0	0	0	0	0	0	0	0
chr17:6365104-6365275	0	0	0	0	0	0	0	0	0	0	0	0	0	0	0	0	0	0	0	0	0	0	0	0	0	0	0	0	0	0	0	0	0	0	0	0	0	0	0	0	0	0	0	0	0	0	0	0	0
chr17:12623392-12623563	0	0	0	0	0	0	0	0	0	0	0	0	0	1	0	0	0	0	0	0	0	0	0	0	0	0	0	0	0	0	0	0	0	0	0	0	0	0	0	0	0	0	0	0	1	0	0	0	0
chr17:19314399-19314570	0	0	0	0	0	0	0	0	0	0	0	0	0	0	0	0	0	0	0	0	0	0	0	0	0	0	0	0	0	0	0	0	0	0	0	0	0	0	0	0	0	0	0	0	0	0	0	0	0
chr17:55222852-55223023	0	0	0	0	0	0	0	0	0	0	0	0	0	0	0	0	0	0	0	0	0	0	0	0	0	0	0	0	0	0	0	0	0	0	0	0	0	0	0	0	0	0	0	0	0	0	0	0	0
chr17:63204956-63205127	0	0	0	0	0	0	0	0	0	0	0	0	0	0	0	0	0	0	0	0	0	0	0	0	0	0	0	0	0	0	0	0	0	0	0	0	0	0	0	0	0	0	0	0	0	0	0	0	0
chr18:56260033-56260204	0	0	0	0	0	0	0	0	0	0	0	0	0	0	0	0	0	0	0	0	0	0	0	0	0	0	0	0	0	0	0	0	0	0	0	0	0	0	0	0	0	0	0	0	0	0	0	0	0
chr2:8403982-8404153	0	0	0	0	0	0	0	0	0	0	0	0	0	0	0	0	0	0	0	0	0	0	0	0	0	0	0	0	0	0	0	0	0	0	0	0	0	0	0	0	0	0	0	0	0	0	0	0	0
chr2:36214723-36214894	0	0	0	0	0	0	0	0	0	0	0	0	0	0	0	0	0	0	0	0	0	0	0	0	0	0	0	0	0	0	0	0	0	0	0	0	0	0	0	0	0	0	1	0	0	0	0	0	0
chr2:80380434-80380605	0	0	0	1	0	0	0	0	0	0	0	0	0	0	0	0	0	0	0	1	1	0	0	0	0	0	0	0	0	0	0	0	0	0	0	0	0	0	0	0	0	0	0	0	0	0	0	0	0
chr2:123819104-123819275	0	0	0	0	0	0	0	0	0	0	0	0	0	0	0	0	0	0	0	0	0	0	0	0	0	0	0	0	0	0	0	0	0	0	0	0	0	0	0	0	0	0	0	0	0	0	0	0	0
chr2:145947759-145947930	0	0	0	0	0	0	0	0	0	0	0	0	0	0	0	0	0	0	0	0	0	0	0	0	0	0	0	0	0	0	0	0	0	0	0	0	0	0	0	0	0	0	0	0	0	0	0	0	0
chr10:53324733-53324904	0	0	0	0	0	0	0	0	1	1	0	0	0	0	0	0	0	0	0	0	0	0	0	0	0	0	0	0	0	0	0	0	0	0	0	0	0	0	0	0	0	0	0	0	0	0	0	0	0
chr2:212268918-212269089	0	0	0	0	1	0	0	0	0	0	0	0	0	0	0	0	0	0	0	0	0	0	0	0	0	0	0	0	0	0	0	0	0	0	0	0	0	0	0	0	0	0	0	0	0	0	0	0	0
chr2:237624245-237624416	0	0	0	0	0	0	0	0	0	0	0	0	0	0	0	0	0	0	0	0	0	0	0	0	0	0	0	0	0	0	0	0	0	0	0	0	0	0	0	0	0	0	0	0	0	0	0	0	1
chr20:10620596-10620767	0	0	0	0	0	0	0	1	0	0	0	0	0	0	0	0	0	0	0	0	0	0	0	0	0	0	0	0	0	0	0	0	0	0	0	0	0	0	0	0	0	0	0	0	0	0	0	0	0
chr20:14697076-14697247	0	0	0	0	0	0	0	0	0	0	0	0	0	0	0	0	0	0	0	0	0	0	0	0	0	0	0	0	0	0	0	0	0	0	0	0	0	0	0	0	0	0	0	0	0	0	0	0	0
chr10:55264314-55264485	0	0	0	0	0	0	0	0	0	0	0	0	0	0	0	0	0	0	0	0	0	0	0	0	0	0	0	0	0	0	0	0	0	0	0	0	0	0	0	0	0	0	0	0	0	0	0	0	0
chr20:55500094-55500265	0	0	0	0	0	0	0	0	0	0	0	0	0	0	0	0	0	0	0	0	0	0	0	0	0	0	0	0	0	0	0	0	0	0	0	0	0	0	0	0	0	0	0	0	0	0	0	0	0
chr21:32711336-32711507	0	0	0	0	0	0	0	0	0	0	0	0	0	0	0	0	0	0	0	0	0	0	0	0	0	0	0	0	0	0	0	0	0	0	0	0	0	0	0	0	0	0	0	0	0	0	0	0	0
chr21:32928272-32928443	0	0	0	0	0	0	0	0	0	0	0	0	0	0	0	0	0	0	0	0	0	0	0	0	0	0	0	0	0	0	0	0	0	0	0	0	0	0	0	0	0	0	0	0	0	0	0	0	0
chr22:21325479-21325650	0	0	0	0	0	0	0	0	0	0	0	0	0	0	0	0	0	0	0	0	0	0	0	0	0	0	0	0	0	0	0	0	0	0	0	0	0	0	0	0	0	0	0	0	0	0	0	0	0
chr10:59546819-59546990	0	0	0	0	0	0	0	0	0	0	1	0	0	0	0	0	0	0	0	0	0	0	0	0	0	0	0	0	0	0	0	0	0	0	0	0	0	1	0	0	0	0	0	0	0	0	0	0	0
chr10:61900516-61900687	0	0	0	0	0	0	0	0	0	0	0	0	0	0	0	0	0	0	0	0	0	0	1	1	0	0	0	0	0	0	0	0	0	0	0	0	0	0	0	0	0	0	0	0	0	0	1	0	0
chr3:123518941-123519112	0	0	0	0	0	0	0	0	0	0	0	0	0	0	0	0	0	0	0	0	0	0	0	0	0	0	0	0	0	0	0	0	0	0	0	0	0	0	0	0	0	0	0	0	0	0	0	0	0
chr3:151979224-151979395	0	0	0	0	0	0	0	0	0	0	0	0	0	0	0	0	0	0	0	0	0	0	0	0	0	0	0	0	0	0	0	0	0	0	0	0	0	0	0	0	0	0	0	0	0	0	0	0	0
chr10:69621992-69622163	0	0	0	0	0	0	0	0	0	0	0	0	0	0	0	0	0	0	0	0	0	0	0	0	0	0	0	0	0	0	0	0	0	0	0	0	0	0	0	0	0	0	0	0	0	0	0	0	0
chr3:193656383-193656554	0	0	0	0	0	0	0	0	0	0	0	0	0	0	0	0	0	0	0	0	0	0	0	0	0	0	0	0	0	0	0	0	0	0	0	0	0	0	0	0	0	0	0	0	0	0	0	0	0
chr4:10298511-10298682	0	0	0	0	0	0	0	1	0	0	0	0	0	0	0	0	0	0	0	0	0	0	0	0	0	0	0	0	0	0	0	0	0	0	0	0	0	0	0	0	0	0	0	0	0	0	0	0	0
chr4:55306954-55307125	0	0	0	0	0	0	0	0	0	0	0	0	0	0	0	0	0	0	0	0	0	0	0	0	0	0	0	0	0	0	0	0	0	0	0	0	0	0	0	0	0	0	0	0	0	0	0	0	0
chr10:69913461-69913632	0	0	0	0	0	0	0	0	0	0	0	0	0	0	0	0	0	0	0	0	0	0	0	0	0	0	0	0	0	0	0	0	0	0	0	0	0	0	0	0	0	0	0	0	0	0	0	0	0
chr4:113982112-113982283	0	0	0	0	0	0	0	0	0	0	0	0	0	0	0	1	0	0	0	1	0	0	0	0	0	0	0	0	0	0	0	0	0	0	0	0	0	0	0	0	0	0	0	0	0	0	0	0	0
chr5:30239641-30239812	0	0	0	0	0	0	0	0	0	0	0	0	0	0	0	0	0	0	0	0	0	0	0	0	0	0	0	0	0	0	0	0	0	0	0	0	0	0	0	0	0	0	0	0	0	0	0	0	0
chr10:70630913-70631084	0	0	0	0	0	0	0	0	0	0	0	1	0	0	0	0	0	1	0	0	0	0	0	0	0	0	0	0	0	0	0	0	0	0	0	0	0	0	0	0	0	0	0	0	0	0	0	0	0
chr5:58295686-58295857	0	0	0	0	0	0	0	0	0	0	0	0	0	0	0	0	0	0	0	0	0	0	0	0	0	0	0	0	0	0	0	0	0	0	0	0	0	0	0	0	0	0	0	0	0	0	0	0	0
chr5:102283476-102283647	0	0	0	0	0	0	0	0	0	0	0	0	0	0	0	0	0	0	0	0	0	0	0	0	0	0	0	0	0	0	0	0	0	0	0	0	0	0	0	0	0	0	0	0	0	0	0	0	0
chr5:146712245-146712416	0	0	0	0	0	0	0	0	0	0	0	0	0	0	0	0	0	0	0	0	0	0	0	0	0	0	0	0	0	0	0	0	0	0	0	0	0	0	0	0	0	0	0	0	0	0	0	0	0
chr6:89186203-89186374	0	0	0	0	0	0	0	0	0	0	0	0	0	0	0	0	0	0	0	0	0	0	0	0	0	0	0	0	0	0	0	0	0	0	0	0	0	0	0	0	0	0	0	0	0	0	0	0	0
chr6:112028145-112028316	0	0	0	0	0	0	0	0	0	0	0	0	0	0	0	0	0	0	0	0	0	0	0	0	0	0	0	0	0	0	0	0	0	0	0	0	0	0	0	0	0	0	0	0	0	0	0	0	0
chr6:134348505-134348676	0	0	0	0	0	0	0	0	0	0	0	0	0	0	0	0	0	0	0	0	0	0	0	0	0	0	0	0	0	0	0	0	0	0	0	0	0	0	0	0	0	0	0	0	0	0	0	0	0
chr7:29596495-29596666	0	0	0	0	0	0	0	0	0	0	0	0	0	0	0	0	0	0	0	0	0	0	0	0	0	0	0	0	0	0	0	0	0	0	0	0	0	0	0	0	0	0	0	0	0	0	0	0	0
chr7:31750002-31750173	0	0	0	0	0	0	0	0	1	1	0	0	0	0	0	0	0	0	0	0	0	0	0	0	0	0	0	0	0	0	0	0	0	0	0	0	0	0	0	0	0	0	0	0	0	0	0	0	0
chr7:31807456-31807627	0	0	0	0	0	0	0	0	0	0	0	0	0	0	0	0	0	0	0	0	0	0	0	0	0	0	0	0	0	0	0	0	0	0	0	0	0	0	0	0	0	0	0	0	0	0	0	0	0
chr10:77161521-77161692	0	0	0	0	0	0	0	0	0	0	0	0	1	0	0	0	0	0	0	0	0	0	0	0	0	0	0	0	0	0	0	0	0	0	0	0	0	0	0	0	0	0	0	0	0	0	0	0	0
chr7:116017866-116018037	0	0	0	0	0	0	0	0	0	0	0	0	0	0	0	0	0	0	0	0	0	0	0	0	0	0	0	0	0	0	0	0	0	0	0	0	0	0	0	0	0	0	0	0	0	0	0	0	0
chr8:13214950-13215121	0	0	0	0	0	0	0	0	0	0	0	0	0	0	0	0	0	0	0	0	0	0	0	0	0	0	0	0	0	0	0	0	0	0	0	0	0	0	0	0	0	0	0	0	0	0	0	0	0
chr8:41168775-41168946	0	0	0	0	0	0	0	0	0	0	0	0	0	0	0	0	0	0	0	0	0	0	0	0	0	0	0	0	0	0	0	0	0	0	0	0	0	0	0	0	0	0	0	0	0	0	0	0	0
chr8:65936284-65936455	0	0	0	0	0	0	0	0	0	0	0	0	0	0	0	0	0	0	0	0	0	0	0	0	0	0	0	0	0	0	0	0	0	0	0	0	0	0	0	0	0	0	0	0	0	0	0	0	0
chr8:89100767-89100938	0	0	0	0	0	0	0	1	0	0	0	0	0	0	0	0	0	0	0	0	0	0	0	0	0	0	0	0	0	0	0	0	0	0	0	0	0	0	0	0	0	0	0	0	0	0	1	0	0
chr8:109092235-109092406	0	0	0	0	0	0	0	0	0	0	0	0	0	0	0	0	0	0	1	0	0	0	0	0	0	0	0	0	0	0	0	0	0	0	0	0	0	0	0	0	0	0	0	0	0	0	0	0	0
chr9:20252894-20253065	0	0	0	0	0	0	1	0	0	0	0	0	0	0	0	0	0	0	0	0	0	0	0	0	0	0	0	0	0	0	0	0	0	0	0	0	0	1	0	0	0	0	0	0	0	0	0	0	0
chr9:73886662-73886833	0	0	0	0	1	0	0	0	0	0	0	0	0	0	0	0	0	0	0	0	0	0	0	0	0	0	0	0	0	0	0	0	0	0	0	0	0	0	0	0	0	0	0	0	0	0	0	0	0
chr9:75895165-75895336	0	0	0	0	0	0	0	0	0	0	0	0	0	0	0	0	0	0	0	0	0	0	0	0	0	0	0	0	0	0	0	0	0	0	0	0	0	0	0	0	0	0	0	0	0	0	0	0	0
chr9:100168887-100169058	0	0	0	0	0	0	0	0	0	0	0	0	0	0	0	0	0	0	0	0	0	0	0	0	0	0	0	0	0	0	0	0	0	0	0	0	0	0	0	0	0	0	1	0	0	0	0	0	0
chr9:108414176-108414347	0	0	0	0	0	0	0	0	0	0	0	0	0	0	0	0	1	0	0	0	0	0	0	0	0	0	0	0	0	0	0	0	0	0	0	0	0	0	0	0	0	0	0	0	0	0	0	0	0
chr9:108420772-108420943	0	0	0	0	0	0	0	0	0	0	0	0	0	0	0	0	0	0	0	0	0	0	0	0	0	0	0	0	0	0	0	0	0	0	0	0	0	0	0	0	0	0	0	0	0	0	0	0	0
chr9:113861794-113861965	0	0	0	0	0	0	0	0	0	0	0	0	0	0	0	0	0	0	1	0	0	0	0	0	0	0	0	0	0	0	0	0	0	0	0	0	0	0	0	0	0	0	0	0	0	0	0	0	0
chr10:77909539-77909710	0	0	0	0	0	0	0	0	0	0	0	0	0	0	0	0	0	0	0	0	0	0	0	0	0	0	0	0	0	0	0	0	0	0	0	0	0	0	0	0	0	0	0	0	0	0	0	0	0
chr1:38648859-38649030	0	0	0	0	0	0	0	0	0	0	0	1	0	0	0	0	0	0	0	0	0	0	0	0	0	0	0	0	0	0	0	0	0	0	0	0	0	0	1	0	0	0	1	0	0	0	0	0	0
chr1:38736205-38736376	0	0	0	0	0	0	0	0	0	0	1	0	0	0	0	0	0	0	0	0	0	0	0	0	0	0	0	0	0	0	0	0	0	0	0	0	0	0	0	0	0	0	0	0	0	0	0	0	0
chr1:38758019-38758190	0	0	0	0	0	0	0	0	0	0	0	0	0	0	0	0	0	0	0	0	0	0	0	0	0	0	0	0	0	0	0	0	0	0	0	0	0	0	1	0	0	0	0	0	0	0	0	0	0
chr1:38869457-38869628	0	0	0	0	0	0	0	0	0	0	0	0	0	0	0	0	0	1	0	0	0	0	0	0	0	0	0	0	0	0	0	0	0	0	0	0	0	0	0	0	0	0	0	0	0	0	0	0	0
chr1:38884182-38884353	0	0	0	0	0	0	0	0	0	0	0	0	0	0	0	0	0	0	0	0	0	0	0	0	0	0	0	0	0	0	0	0	0	0	0	0	0	0	0	0	0	0	0	0	0	0	0	0	0
chr1:38910332-38910503	0	0	0	0	0	0	0	0	0	0	0	0	0	0	0	0	0	0	0	0	0	0	0	0	0	0	0	0	0	0	0	0	0	0	0	0	0	0	0	0	0	0	0	0	0	0	0	0	1
chr13:112861550-112861721	0	0	0	0	0	0	0	0	0	0	0	0	0	0	0	0	0	0	0	0	0	0	0	0	0	0	0	0	0	0	0	0	0	0	0	0	0	0	0	0	0	0	0	0	0	0	0	0	0
chr14:57313784-57313955	0	0	0	0	0	0	0	0	0	0	0	0	0	0	0	0	0	0	0	0	0	0	0	0	0	0	0	0	0	0	0	0	0	0	0	0	0	0	0	0	0	0	0	0	0	0	0	0	0
chr10:82224535-82224706	0	0	0	0	0	0	0	0	0	0	0	0	0	0	0	0	0	0	0	0	0	0	0	0	0	0	0	1	0	0	0	0	0	0	0	0	0	0	0	0	0	0	0	0	0	0	0	0	0
chr1:12676021-12676192	0	0	0	0	0	0	0	0	0	0	0	0	0	1	0	0	0	0	0	0	0	0	0	0	0	0	0	0	0	0	0	0	0	0	0	0	0	0	0	0	0	0	0	0	0	1	1	0	0
chr18:22511206-22511377	0	0	0	0	0	0	0	0	0	0	0	0	0	0	0	0	0	0	0	0	0	0	0	0	0	0	0	0	0	0	0	0	0	0	0	0	0	0	0	0	0	0	0	0	0	0	0	0	0
chr10:83011341-83011512	0	0	0	0	0	0	1	0	0	0	0	0	0	0	0	0	0	0	0	0	0	0	0	0	0	0	0	0	0	0	0	0	0	0	0	0	0	0	0	0	0	0	0	0	0	0	0	0	0
chr10:86326999-86327170	0	0	0	0	0	0	0	0	0	0	0	0	0	0	0	0	0	0	0	0	0	0	0	0	0	0	0	0	0	0	0	0	0	0	0	0	0	0	0	0	0	0	0	0	0	0	0	0	0
chr2:2524343-2524514	0	0	0	0	0	0	0	0	0	0	0	0	0	0	0	0	1	0	0	0	0	0	0	0	0	0	0	0	0	0	0	0	0	0	0	0	0	0	0	0	0	0	0	0	0	0	0	0	0
chr2:2617350-2617521	0	0	0	0	0	0	0	0	0	0	0	0	0	0	0	0	0	0	0	0	0	0	0	0	0	0	0	0	0	0	0	0	0	0	0	0	0	0	0	0	0	0	0	0	0	0	0	0	0
chr3:181716726-181716897	0	0	0	0	0	0	0	0	0	0	0	0	0	0	0	0	0	0	0	0	0	0	0	0	0	0	0	0	0	0	0	0	0	0	0	0	0	0	0	0	0	0	0	0	0	0	0	0	0
chr3:181930352-181930523	0	0	0	0	0	0	0	0	0	0	0	0	0	0	0	0	0	0	0	0	0	0	0	0	0	0	0	0	0	0	0	0	0	0	0	0	0	0	0	0	0	0	1	0	0	0	0	0	0
chr6:98864773-98864944	0	0	0	0	0	0	0	0	0	0	0	0	0	0	0	0	0	0	0	0	0	0	0	0	0	0	0	0	0	0	0	0	0	0	0	0	0	0	0	0	0	0	0	0	0	0	0	0	1
chr6:98973888-98974059	0	0	0	0	0	0	0	0	0	0	0	0	0	0	0	0	0	0	0	0	0	0	0	0	0	0	0	0	0	0	0	0	0	0	0	0	0	0	0	0	0	0	0	0	0	0	0	0	0
chr10:88613588-88613759	0	0	0	0	0	0	0	0	0	0	0	0	0	0	0	0	0	0	0	0	0	0	0	0	0	0	0	0	0	0	0	0	0	0	0	0	0	0	0	0	0	0	0	0	0	0	0	0	0
chr9:126889214-126889385	0	0	0	0	0	0	0	0	0	0	0	0	0	0	0	0	1	1	0	0	0	0	0	0	0	0	0	0	0	0	0	0	0	0	0	0	0	0	0	0	0	0	0	0	0	0	0	0	0
chr3:181429414-181429585	0	0	0	0	0	0	0	0	0	0	1	0	0	0	0	0	0	1	0	0	0	0	0	0	0	0	0	0	0	0	0	0	0	0	0	0	0	0	0	0	0	0	0	0	0	0	0	0	0
chr10:95550307-95550478	0	0	0	0	0	0	0	0	0	0	1	0	0	0	0	0	0	0	0	0	0	0	0	0	0	0	0	0	0	0	0	0	0	0	0	0	0	0	0	0	0	0	0	0	0	0	0	0	0
chr1:3624010-3624181	0	0	0	0	0	0	0	0	0	0	0	0	0	0	0	0	0	0	0	0	0	0	0	0	0	0	0	1	0	0	0	0	0	0	0	0	0	0	0	0	0	0	0	0	0	0	0	0	0
chr10:100206539-100206710	0	0	0	0	0	0	0	0	0	0	0	1	0	0	0	0	0	0	0	0	0	0	0	0	0	0	0	0	0	0	0	0	1	1	0	0	0	0	0	0	0	0	0	0	0	0	0	0	0
chr1:18807298-18807469	0	0	0	0	0	0	0	0	0	0	0	0	0	0	0	0	0	0	0	0	0	0	0	0	0	0	0	0	0	0	0	0	0	0	0	0	0	1	0	0	0	0	0	0	0	0	0	0	0
chr1:40442528-40442699	0	0	0	0	0	0	1	0	0	0	0	0	0	0	0	0	0	0	0	0	0	0	0	0	0	0	0	0	0	0	0	0	0	0	0	0	0	0	0	0	0	0	0	0	0	0	0	0	0
chr1:59249675-59249846	0	0	0	0	0	0	0	0	0	0	0	0	0	0	0	1	0	0	0	0	0	0	0	0	0	0	0	0	0	0	0	0	0	0	0	0	0	0	0	0	0	0	0	0	0	0	0	0	0
chr1:101298378-101298549	0	0	0	0	0	0	0	0	0	0	0	0	0	0	0	0	0	0	0	0	0	0	0	0	1	0	0	0	0	0	0	0	0	0	0	0	0	0	0	0	0	0	0	0	0	0	0	0	0
chr1:155804390-155804561	0	0	0	0	0	0	0	0	0	0	0	0	0	0	0	0	0	0	0	0	0	0	0	0	0	0	0	0	0	0	0	0	0	0	0	0	0	0	0	0	0	0	0	0	0	0	0	0	0
chr1:212732260-212732431	0	0	0	0	0	0	0	0	0	0	0	1	0	0	0	0	0	0	0	0	0	0	0	0	0	0	0	0	0	0	0	0	0	0	0	0	0	0	0	0	0	0	1	0	0	0	0	0	0
chr10:34716435-34716606	0	0	0	0	0	0	0	0	0	0	0	0	0	0	0	0	0	0	0	0	0	0	0	0	0	0	0	0	0	0	0	0	0	0	0	0	0	0	0	0	0	0	0	0	0	0	0	0	0
chr10:74008392-74008563	0	0	0	0	0	0	0	0	0	0	0	0	0	1	0	0	0	0	0	0	0	0	0	0	0	0	0	0	0	0	0	0	0	0	0	0	0	0	0	0	0	0	0	0	0	0	0	0	0
chr10:74014931-74015102	0	0	0	0	0	0	0	0	0	0	0	0	0	0	0	0	0	0	0	0	0	0	0	0	0	0	0	1	0	0	0	0	0	0	0	0	0	0	0	0	0	0	0	0	0	0	0	0	0
chr10:74020531-74020702	0	0	0	0	0	0	0	0	0	0	1	1	0	0	0	0	0	0	0	0	0	0	0	0	0	0	0	1	0	0	0	0	0	0	0	0	0	0	0	0	0	0	0	0	0	0	0	0	0
chr10:74032637-74032808	0	0	0	0	0	0	0	0	0	0	0	0	0	0	0	0	0	0	0	0	0	0	0	0	0	0	0	0	0	0	0	0	0	0	0	0	0	0	0	0	0	0	0	0	0	0	0	0	0
chr10:74033438-74033609	0	0	0	0	0	0	0	0	0	0	0	1	0	0	0	0	0	0	0	0	0	0	0	0	0	0	0	0	0	0	0	0	0	0	0	0	0	0	0	0	0	0	0	0	0	0	0	0	0
chr10:74057827-74057998	0	0	0	0	0	0	0	0	0	0	0	0	0	0	0	0	0	0	0	0	0	0	0	0	0	0	0	0	0	0	0	0	0	0	0	0	0	0	0	0	0	0	0	0	0	0	0	0	0
chr10:74114346-74114517	0	0	0	0	0	0	0	0	0	0	0	1	0	0	0	0	0	0	0	0	0	0	0	0	0	0	0	0	0	0	0	0	0	0	0	0	0	0	0	0	0	0	0	0	0	0	0	0	0
chr10:102245396-102245567	0	0	0	0	0	0	0	0	0	0	1	0	0	0	0	0	0	0	0	0	0	0	0	0	0	0	0	0	0	0	0	0	0	0	0	0	0	0	0	0	0	0	0	0	0	0	0	0	0
chr10:126745821-126745992	0	0	0	0	0	0	0	0	0	0	0	0	0	0	0	0	0	0	0	0	0	0	0	0	0	0	0	0	0	0	0	0	0	0	0	0	0	0	1	0	0	0	0	0	0	0	0	0	0
chr11:36724244-36724415	0	0	0	0	0	0	0	0	0	0	0	0	1	0	0	0	0	0	0	0	0	0	0	0	0	0	0	0	0	0	0	0	0	0	0	0	0	0	0	0	0	0	0	0	0	0	0	0	0
chr11:113906948-113907119	0	0	0	0	0	0	0	0	0	0	1	1	0	0	0	0	0	0	0	0	0	0	0	0	0	0	0	0	0	0	0	0	0	0	0	0	0	0	0	0	0	0	0	0	0	0	0	0	0
chr12:57914374-57914545	0	0	0	0	0	0	0	0	0	0	0	1	0	0	0	0	0	0	0	0	0	0	0	0	0	0	0	0	0	0	0	0	1	1	0	0	0	0	1	0	0	0	1	0	0	0	0	0	0
chr12:112251019-112251190	0	0	0	0	0	0	0	0	0	0	0	0	0	0	0	0	1	1	0	0	0	0	0	0	0	0	0	0	0	0	0	0	0	0	0	0	0	0	0	0	0	0	0	0	0	0	0	0	0
chr17:13542497-13542668	0	0	0	0	0	0	0	0	0	0	0	0	0	0	0	0	0	0	0	0	0	0	0	0	0	0	0	0	0	0	0	0	0	0	0	0	0	0	0	0	0	0	0	0	0	0	0	0	0
chr17:74117554-74117725	0	0	0	0	0	0	0	0	0	0	0	0	0	0	0	0	0	1	0	0	0	0	0	0	0	0	0	0	0	0	0	0	0	0	0	0	0	0	1	0	0	0	0	0	0	0	0	0	0
chr18:74110956-74111127	0	0	0	0	0	0	0	0	0	0	0	0	0	0	0	0	0	1	0	0	0	0	0	0	0	0	0	0	0	0	0	0	0	0	0	0	0	0	0	0	0	0	0	0	0	0	0	0	0
chr20:34715156-34715327	0	0	0	0	0	0	0	0	0	0	0	0	0	0	0	1	0	0	0	0	0	0	0	0	0	0	0	0	0	0	0	0	0	0	0	0	0	0	0	0	0	0	0	1	0	0	0	0	0
chr5:12323863-12324034	0	0	0	0	0	0	0	0	0	0	1	0	0	1	0	0	0	0	0	0	0	0	0	0	0	0	0	0	0	0	0	0	0	0	0	0	0	0	0	0	0	0	0	0	0	0	0	0	0
chr5:36725223-36725394	0	0	0	0	0	0	0	0	0	0	0	0	0	0	0	1	0	0	0	0	0	0	0	0	0	0	0	1	0	0	0	0	0	0	0	0	0	0	0	0	0	0	0	1	0	0	0	0	0
chr5:68218210-68218381	0	0	0	0	0	0	0	0	0	0	0	0	0	0	0	0	0	0	0	0	0	0	0	0	0	0	0	0	0	0	0	0	0	0	0	0	0	0	0	0	0	0	0	0	1	0	0	0	0
chr7:36698891-36699062	0	0	0	0	0	0	0	0	0	0	0	0	0	0	0	0	0	0	0	0	0	0	0	0	0	0	0	0	0	0	0	0	0	0	0	0	0	0	0	0	0	0	0	0	0	0	0	0	0
chr10:112896851-112897022	0	0	0	0	0	0	0	0	0	0	0	0	0	0	0	0	0	0	0	0	0	0	0	0	0	0	0	0	0	0	0	0	0	0	0	0	0	0	0	0	0	0	0	0	0	0	0	0	0
chr8:133412942-133413113	0	0	0	0	0	0	0	0	0	0	1	0	0	0	0	0	0	0	0	0	0	0	0	0	0	0	0	0	0	0	0	0	0	0	0	0	0	0	0	0	0	0	0	0	0	0	0	0	0
chr9:16810297-16810468	0	0	0	0	0	0	0	0	0	0	0	0	0	0	0	0	0	0	0	0	0	0	0	0	0	0	0	0	0	0	0	0	0	0	0	0	0	0	0	0	0	0	0	0	0	0	0	0	1
chr9:84236931-84237102	0	0	0	0	0	0	0	0	0	0	0	1	0	0	0	0	1	0	0	0	0	0	0	0	0	0	0	0	0	0	0	0	0	0	0	0	0	0	0	0	0	0	0	0	0	0	0	0	0
chr9:90060679-90060850	0	0	0	0	0	0	0	0	0	0	0	0	0	0	0	1	0	0	0	0	0	0	0	0	0	0	0	0	0	0	0	0	0	0	0	0	0	0	0	0	0	0	0	0	0	0	0	0	0
chrX:46618343-46618514	0	0	0	0	0	0	0	0	0	0	0	0	0	0	0	0	0	0	0	0	0	0	0	0	0	0	0	0	0	0	0	0	0	0	0	0	0	0	0	0	0	0	0	0	0	0	0	0	0
chrX:46618661-46618832	0	0	0	0	0	0	0	0	0	0	0	0	0	0	0	0	0	0	0	0	0	0	0	0	0	0	0	0	0	0	0	0	0	0	0	0	0	0	1	0	0	0	0	0	0	0	0	0	0
chr10:124913573-124913744	0	0	0	0	0	0	0	0	0	0	0	0	0	0	0	0	0	0	0	0	0	0	0	0	0	0	0	0	0	0	1	1	0	0	0	0	0	0	0	0	0	0	0	0	0	0	0	0	0
chr10:126158598-126158769	0	0	0	0	0	0	0	0	0	0	0	0	0	0	0	0	0	0	0	0	0	0	0	0	0	0	0	0	0	0	0	0	0	0	0	0	0	0	0	0	0	0	0	0	0	0	0	0	0
chr10:127569963-127570134	0	0	0	0	0	0	0	0	0	0	0	0	0	0	0	0	0	0	0	0	0	0	0	0	0	0	0	0	0	0	0	0	0	0	0	0	0	0	0	0	0	0	0	0	0	0	0	0	0
chr11:639031-639202	0	0	0	0	0	0	0	0	0	0	0	0	0	0	0	0	0	0	0	0	0	0	0	0	0	0	0	0	0	0	0	0	0	0	0	0	0	0	0	0	0	0	0	0	0	0	0	0	0
chr11:8350449-8350620	0	0	0	0	0	0	0	0	0	0	0	0	0	0	0	0	1	1	0	0	0	0	0	0	0	0	0	0	0	0	0	0	0	0	0	0	0	0	0	0	0	0	1	0	0	0	0	0	0
chr11:8861925-8862096	0	0	0	0	0	0	0	0	0	0	0	0	0	0	0	0	0	0	0	0	0	0	0	0	0	0	0	0	0	0	0	0	0	0	0	0	0	0	0	0	0	0	0	0	0	0	0	0	0
chr11:10373614-10373785	0	0	0	0	0	0	0	0	0	0	0	0	0	0	0	0	0	0	0	0	0	0	0	0	0	0	0	0	0	0	0	0	0	0	0	0	0	0	0	0	0	0	0	0	0	0	0	0	0
chr11:19838755-19838926	0	0	0	0	0	0	0	0	0	0	0	0	0	1	0	0	0	0	0	0	0	0	0	0	0	0	0	0	0	0	0	0	0	0	0	0	0	0	0	0	0	0	0	0	0	0	0	0	0
chr11:20178225-20178396	0	0	0	0	0	0	0	0	0	0	0	0	0	0	0	0	0	0	0	0	0	0	0	0	0	0	0	0	0	0	0	0	0	0	0	0	0	0	1	0	0	0	0	0	0	0	0	0	0
chr1:17760603-17760774	0	0	0	0	0	0	0	0	0	0	0	0	0	1	0	0	0	0	0	0	0	0	0	0	0	0	0	0	0	0	0	0	0	0	0	0	0	0	0	0	0	0	0	0	0	0	0	0	0
chr11:61394378-61394549	0	0	0	0	0	0	0	0	0	0	0	0	0	0	0	0	0	0	0	0	0	0	0	0	0	0	0	0	0	0	0	0	0	0	0	0	0	0	0	0	0	0	0	0	0	0	0	0	0
chr11:61717138-61717309	0	0	0	0	0	0	0	0	0	0	0	0	0	0	0	1	0	0	0	0	0	0	0	0	0	0	0	0	0	0	0	0	0	0	0	0	0	0	0	0	0	0	0	1	0	0	0	0	0
chr11:64527497-64527668	0	0	0	0	0	0	0	0	0	0	0	0	0	0	0	0	0	0	0	0	0	0	0	0	0	0	0	0	0	0	0	0	0	0	0	0	0	0	0	0	0	0	0	0	0	0	0	0	0
chr11:67203945-67204116	0	0	0	0	0	0	0	0	0	0	0	0	0	0	0	0	0	0	0	0	0	0	0	0	0	0	0	0	0	0	0	0	0	0	0	0	0	0	0	0	0	0	0	0	0	0	0	0	0
chr11:77185277-77185448	0	0	0	0	0	0	0	0	0	0	0	1	0	0	0	0	0	0	0	0	0	0	0	0	0	0	0	0	0	0	0	0	0	0	0	0	0	0	1	0	0	0	0	0	0	0	0	0	0
chr11:78640779-78640950	0	0	0	1	0	0	0	0	0	0	0	0	0	0	0	0	0	0	0	1	1	0	0	0	0	0	0	0	0	0	0	0	0	0	0	0	0	0	0	0	0	0	0	0	0	0	0	0	0
chr11:84254977-84255148	0	0	0	0	0	0	0	0	0	0	0	0	0	0	0	0	0	0	0	0	0	0	0	0	0	0	0	0	0	0	0	0	0	0	0	0	0	0	0	0	0	0	0	0	0	0	0	0	0
chr11:94964591-94964762	0	0	0	0	0	0	0	0	0	0	0	0	0	0	0	0	0	0	0	0	0	0	0	0	0	0	0	0	0	0	0	0	0	0	0	0	0	0	0	0	0	0	0	0	0	0	0	0	0
chr1:20813188-20813359	0	0	0	0	0	0	0	0	0	0	1	0	0	0	0	0	0	1	0	0	0	0	0	0	0	0	0	1	0	0	0	0	0	0	0	0	0	0	0	0	0	0	0	0	0	0	0	0	0
chr11:104452080-104452251	0	0	0	0	0	0	0	0	1	1	0	0	0	0	0	0	0	0	0	0	0	0	0	0	0	0	0	0	0	0	0	0	0	0	0	0	0	0	0	0	0	0	0	0	0	0	0	0	0
chr11:113259992-113260163	0	0	0	0	0	0	0	0	0	0	0	0	0	0	0	0	0	0	0	0	0	0	0	0	0	0	0	0	0	0	0	0	0	0	0	0	0	0	0	0	0	0	0	0	0	0	0	0	0
chr11:121368119-121368290	0	0	0	0	0	0	0	0	0	0	0	0	0	0	0	1	0	0	0	0	0	0	0	0	0	0	0	0	0	0	0	0	0	0	0	0	0	0	0	0	0	0	0	0	0	0	0	0	0
chr11:125033416-125033587	0	0	0	0	0	0	0	0	0	0	0	0	0	0	0	0	0	0	0	0	0	0	0	0	0	0	0	0	0	1	0	0	0	0	0	0	0	0	0	0	0	0	0	0	0	0	0	0	0
chr11:125226677-125226848	0	0	0	0	0	0	0	0	0	0	0	0	0	0	0	0	0	0	0	0	0	0	0	0	0	0	0	0	0	0	0	0	0	0	0	0	0	0	0	0	0	0	0	0	0	0	0	0	0
chr1:22469826-22469997	0	0	0	0	0	0	0	0	0	0	0	0	0	0	0	0	0	0	0	0	0	0	0	0	0	0	0	0	0	0	0	0	0	0	0	0	0	0	0	0	0	0	0	0	0	0	0	0	0
chr12:6233812-6233983	0	0	0	0	0	0	0	0	0	0	0	0	0	0	0	0	0	0	0	0	0	0	1	0	0	0	0	0	0	0	0	0	0	0	0	0	0	0	0	0	0	0	0	0	0	0	0	0	0
chr12:12854459-12854630	0	0	0	0	0	0	0	0	0	0	0	0	0	0	0	0	0	0	0	0	0	0	0	0	0	0	0	0	0	0	0	0	0	0	0	0	0	0	0	0	0	0	0	0	0	0	0	0	0
chr12:24409802-24409973	0	0	0	0	0	0	0	0	0	0	0	0	0	0	0	0	0	0	0	0	0	0	0	0	0	0	0	0	0	0	0	0	0	0	0	0	0	0	0	0	0	0	0	0	0	0	0	0	0
chr12:30037967-30038138	0	0	0	0	0	0	0	0	0	0	0	0	0	0	0	0	0	0	0	0	0	0	0	0	0	0	0	0	0	0	0	0	0	0	0	0	0	0	0	0	0	0	0	0	0	0	0	0	0
chr12:32607895-32608066	0	0	0	0	0	0	0	0	0	0	0	0	0	0	0	0	0	0	1	0	0	0	0	0	0	0	0	0	0	0	0	0	0	0	0	0	0	0	0	0	0	0	0	0	0	0	0	0	0
chr12:33741074-33741245	0	0	0	0	0	0	0	0	0	0	0	0	0	0	0	0	0	0	0	0	0	0	0	0	0	0	0	0	0	0	0	0	0	0	0	0	0	0	0	0	0	0	0	0	0	0	0	0	0
chr12:33803094-33803265	0	0	0	0	0	0	0	0	0	0	0	0	0	1	0	0	0	0	0	0	0	0	0	0	0	0	0	0	0	0	0	0	0	0	0	0	0	0	0	0	0	0	0	0	0	0	0	0	0
chr1:23133250-23133421	0	0	0	0	0	0	0	0	1	1	0	0	0	0	0	0	0	0	0	0	0	0	0	0	0	0	0	0	0	0	0	0	0	0	0	0	0	0	0	0	0	0	0	0	0	0	0	0	0
chr12:48536983-48537154	0	0	0	0	0	0	0	0	0	0	0	0	0	0	0	0	0	0	0	0	0	0	0	0	0	0	0	0	0	0	0	0	0	0	0	0	0	0	0	0	0	0	0	0	0	0	0	0	0
chr12:49380486-49380657	0	0	0	0	0	0	0	0	0	0	0	0	0	0	0	0	0	0	0	0	0	0	0	0	0	0	0	1	0	0	0	0	0	0	0	0	0	0	0	0	0	0	0	0	0	0	0	0	0
chr12:83436836-83437007	0	0	0	0	0	0	0	0	0	0	0	0	0	0	0	0	0	0	0	0	0	0	0	0	0	0	0	0	0	0	0	0	0	0	0	0	0	0	0	0	0	0	1	0	0	0	0	0	0
chr12:92860237-92860408	0	0	0	0	0	0	0	0	0	0	0	0	0	0	0	0	0	0	0	0	0	1	0	0	0	1	0	0	0	0	0	0	0	0	0	0	0	0	0	0	0	0	0	0	0	0	0	0	0
chr1:23881264-23881435	0	0	0	0	0	0	0	0	0	0	0	0	0	0	0	0	0	0	0	0	0	0	0	0	0	0	0	0	0	0	0	0	0	0	0	0	0	0	0	0	0	0	0	0	0	0	0	0	0
chr1:3022152-3022323	0	0	0	0	0	0	0	0	0	0	0	0	0	0	0	0	0	0	0	0	0	0	0	0	0	0	0	0	0	0	0	0	0	0	0	0	0	0	0	0	0	0	0	0	0	0	0	0	0
chr12:96652450-96652621	0	0	0	0	0	0	0	0	0	0	0	0	0	0	0	0	0	0	0	0	0	0	0	0	0	0	0	0	0	0	0	0	0	0	0	0	0	0	0	0	0	0	0	0	0	0	0	0	0
chr1:23885911-23886082	0	0	0	0	0	0	0	0	0	0	0	1	0	0	0	0	0	0	0	0	0	0	0	0	0	0	0	0	0	0	0	0	0	0	0	0	0	0	0	0	0	0	0	0	0	0	0	0	0
chr12:110318405-110318576	0	0	0	0	0	0	0	0	0	0	0	0	0	0	0	0	0	1	0	0	0	0	0	0	0	0	0	1	0	0	0	0	0	0	0	0	0	0	0	0	0	0	0	0	0	0	0	0	0
chr12:111374875-111375046	0	0	0	0	0	0	1	0	0	0	0	0	0	0	0	0	0	0	0	0	0	0	0	0	0	0	0	0	0	0	0	0	0	0	0	0	0	0	0	0	0	0	0	0	0	0	0	0	0
chr12:111843242-111843413	0	0	0	0	0	0	0	0	0	0	0	0	0	0	0	0	1	1	0	0	0	0	0	0	0	0	0	0	0	0	0	0	0	0	0	0	0	0	0	0	0	0	0	0	0	0	0	0	0
chr12:114101960-114102131	0	0	0	0	0	0	0	0	0	0	1	0	0	0	0	0	0	0	0	0	0	0	0	0	0	0	0	0	0	0	0	0	0	0	0	0	0	0	0	0	0	0	0	0	0	0	0	0	0
chr12:119656641-119656812	0	0	0	0	0	0	0	0	0	0	0	0	0	0	0	0	0	0	0	0	0	0	0	0	0	0	0	0	0	0	0	0	0	0	0	0	0	0	0	0	0	0	0	0	0	0	0	0	0
chr12:119740639-119740810	0	0	0	0	0	0	0	0	0	0	0	0	0	0	0	1	0	0	0	0	0	0	0	0	0	0	0	0	0	0	0	0	0	0	0	0	0	0	0	0	0	0	0	1	0	0	0	0	0
chr1:26756313-26756484	0	0	0	0	0	0	0	0	0	0	0	0	0	0	0	0	0	0	0	0	0	0	0	0	0	0	0	0	0	0	0	0	0	0	0	0	0	0	0	0	0	0	0	0	0	0	0	0	0
chr12:132475302-132475473	0	0	0	0	0	0	0	0	0	0	0	0	0	0	0	0	0	0	0	0	0	1	0	0	0	1	0	0	0	0	0	0	0	0	0	0	0	0	0	0	0	0	0	0	0	0	0	0	0
chr13:26545315-26545486	0	0	0	0	0	0	0	0	0	0	0	0	0	0	0	0	0	0	0	0	0	0	0	0	0	0	0	0	0	0	0	0	0	0	0	0	0	0	0	0	0	0	0	0	0	0	0	0	0
chr13:28395787-28395958	0	0	0	0	0	0	0	0	0	0	0	0	0	0	0	0	0	0	0	0	0	0	0	0	0	0	0	0	0	0	0	0	0	0	0	0	0	0	0	0	0	0	0	0	0	0	0	0	0
chr13:30628105-30628276	0	0	0	0	0	0	0	0	0	0	0	0	0	0	0	0	0	0	0	0	0	0	0	0	0	0	0	0	0	0	1	1	0	0	0	0	0	0	0	0	0	0	0	0	0	0	0	0	0
chr13:35487333-35487504	0	0	0	0	0	0	0	0	0	0	1	0	0	0	0	0	0	0	0	0	0	0	0	0	0	0	0	0	0	0	0	0	0	0	0	0	0	0	0	0	0	0	0	0	0	0	0	0	0
chr13:43142120-43142291	0	0	0	0	0	0	0	0	0	0	1	0	0	0	0	0	0	0	0	0	0	0	0	0	0	0	0	0	0	0	0	0	0	0	0	0	0	0	0	0	0	0	0	0	0	0	0	0	0
chr1:27337557-27337728	0	0	0	0	0	0	0	0	0	0	0	1	0	0	0	0	0	0	0	0	0	0	0	0	0	0	0	0	0	0	0	0	0	0	0	0	0	0	0	0	0	0	0	0	0	0	0	0	0
chr13:43167230-43167401	0	0	0	0	0	0	0	0	0	0	0	0	0	1	0	0	0	0	0	0	0	0	0	0	0	0	0	0	0	0	0	0	0	0	0	0	0	0	0	0	0	0	0	0	0	0	0	0	0
chr13:43167712-43167883	0	0	0	0	0	0	0	0	0	0	0	0	0	0	0	0	0	0	0	0	0	0	0	0	0	0	0	0	0	0	0	0	0	0	0	0	0	0	0	0	0	0	0	0	0	0	0	0	0
chr13:56234746-56234917	0	0	0	0	0	0	0	0	0	0	0	0	0	0	0	0	0	0	0	0	0	0	0	0	0	0	0	0	0	0	0	0	0	0	0	0	0	0	0	0	0	0	0	0	0	0	0	0	0
chr13:60053907-60054078	0	0	0	0	0	0	0	0	0	0	0	0	0	0	0	0	0	0	0	0	0	0	0	0	0	0	0	0	0	0	0	0	0	0	0	0	0	0	0	0	0	0	1	0	0	0	0	0	0
chr13:60162663-60162834	0	0	0	0	0	0	0	0	0	0	0	0	0	0	0	0	0	0	0	0	0	0	0	0	0	0	0	0	0	0	0	0	0	0	0	0	0	0	0	0	0	0	0	0	0	0	0	0	0
chr1:27339473-27339644	0	0	0	0	0	0	0	0	0	0	0	0	0	0	0	1	0	0	0	0	0	0	0	0	0	0	0	0	0	0	0	0	0	0	0	0	0	0	0	0	0	0	0	1	0	0	0	0	0
chr13:63086519-63086690	0	0	0	0	0	0	0	0	0	0	0	0	0	0	0	0	0	0	0	0	0	0	0	0	0	0	0	0	0	0	0	0	0	0	0	0	0	0	0	0	0	0	0	0	0	0	0	0	0
chr13:97920066-97920237	0	0	0	0	0	0	0	0	0	0	0	0	0	0	0	0	1	0	0	0	0	0	0	0	0	0	0	0	0	0	0	0	0	0	0	0	0	0	0	0	0	0	0	0	0	0	0	0	0
chr14:25412372-25412543	0	0	0	0	0	0	1	0	0	0	0	0	0	0	0	0	0	0	0	0	0	0	0	0	0	0	0	0	0	0	0	0	0	0	0	0	0	0	0	0	0	0	0	0	0	0	0	0	0
chr14:54209001-54209172	0	0	0	0	0	0	0	1	0	0	0	0	0	0	0	0	0	0	0	0	0	0	0	0	0	0	0	0	0	0	0	0	0	0	0	0	0	0	0	0	0	0	1	0	0	0	0	0	0
chr14:54828861-54829032	0	0	0	0	0	0	0	0	0	0	0	0	0	0	0	0	0	0	0	0	0	0	0	0	0	0	0	0	0	0	0	0	0	0	0	0	0	0	0	0	0	0	0	0	0	0	0	0	0
chr14:57757594-57757765	0	0	0	0	0	0	0	0	0	0	0	0	0	0	0	0	0	0	0	0	0	0	0	0	0	0	0	0	0	0	0	0	0	0	0	0	0	0	0	0	0	0	0	0	0	0	0	0	0
chr14:59240122-59240293	0	0	0	0	0	0	0	0	0	0	0	0	0	0	0	0	0	0	0	0	0	0	0	0	0	0	0	0	0	0	0	0	0	0	0	0	0	0	0	0	0	0	0	0	0	0	0	0	0
chr14:64854652-64854823	0	0	0	0	0	0	0	0	0	0	0	0	0	0	0	1	0	0	0	0	0	0	0	0	0	0	0	0	0	0	0	0	0	0	0	0	0	0	0	0	0	0	0	1	0	0	0	0	0
chr14:65801655-65801826	0	0	0	0	0	0	0	0	0	0	0	0	0	0	0	0	0	0	0	0	0	0	0	0	0	0	0	0	0	0	0	0	0	0	0	0	0	0	0	0	0	0	0	0	0	0	0	1	0
chr14:68400982-68401153	0	0	0	0	0	0	1	0	0	0	0	0	0	0	0	0	0	0	0	0	0	0	0	0	0	0	0	0	0	0	0	0	0	0	0	0	0	0	0	0	0	0	0	0	0	0	0	0	0
chr14:69035869-69036040	0	0	0	0	0	0	0	0	0	0	0	0	0	0	0	0	0	0	0	0	0	0	0	0	0	0	0	0	0	0	0	0	0	0	0	0	0	0	1	0	0	0	0	0	0	0	0	0	0
chr14:74100436-74100607	0	0	0	0	0	0	0	0	0	0	0	0	0	0	0	0	0	0	0	0	0	0	0	0	0	0	0	0	0	0	0	0	0	0	0	0	0	0	0	0	0	0	0	0	0	0	0	0	0
chr14:74101112-74101283	0	0	0	0	0	0	0	0	0	0	0	0	0	0	0	0	0	1	0	0	0	0	0	0	0	0	0	0	0	0	0	0	0	0	0	0	0	0	1	0	0	0	0	0	0	0	0	0	0
chr14:75745099-75745270	0	0	0	0	0	0	0	0	0	0	0	0	0	0	0	0	0	0	0	0	0	0	0	0	0	0	0	1	0	0	0	0	0	0	0	0	0	0	0	0	0	0	0	0	0	0	0	0	0
chr14:75745408-75745579	0	0	0	0	0	0	0	0	0	0	0	0	0	0	0	0	0	0	0	0	0	0	0	0	0	0	0	0	0	0	0	0	0	0	0	0	0	0	0	0	0	0	0	0	0	0	0	0	0
chr14:77428196-77428367	0	0	0	0	0	0	0	0	0	0	0	1	0	0	0	0	0	0	0	0	0	0	0	0	0	0	0	0	0	0	0	0	0	0	0	0	0	0	0	0	0	0	0	0	0	0	0	0	0
chr1:33808004-33808175	0	0	0	0	0	0	0	0	0	0	0	0	0	0	0	0	0	0	0	0	0	0	0	0	0	0	0	0	0	0	0	0	0	0	0	0	0	0	0	0	0	0	0	0	0	0	0	0	0
chr14:100842684-100842855	0	0	0	0	0	0	0	0	0	0	0	0	0	0	0	1	0	0	0	0	0	0	0	0	0	0	0	0	0	0	0	0	0	0	0	0	0	0	0	0	1	1	0	1	0	0	0	0	0
chr14:101689614-101689785	0	0	0	0	0	0	0	0	0	0	0	0	0	0	0	0	0	0	0	0	0	0	0	0	0	0	0	0	0	0	0	0	0	0	0	0	0	0	0	0	0	0	0	0	0	0	0	0	0
chr15:26375177-26375348	0	0	0	0	0	0	0	0	0	0	0	0	0	0	0	0	0	0	0	0	0	0	0	0	0	0	0	0	0	0	0	0	0	0	0	0	0	0	0	0	0	0	0	0	0	0	0	0	0
chr15:37387291-37387462	0	0	0	0	0	0	0	0	0	0	0	1	0	0	0	0	0	0	0	0	0	0	0	0	0	0	0	0	0	0	0	0	0	0	0	0	0	0	0	0	0	0	0	0	0	0	0	0	0
chr15:59646517-59646688	0	0	0	0	0	0	0	0	0	0	0	0	0	0	0	0	0	0	0	0	0	0	0	0	0	0	0	0	0	0	0	0	0	0	0	0	0	0	0	0	0	0	0	0	0	0	0	0	0
chr15:59646790-59646961	0	0	0	0	0	0	0	0	0	0	0	0	0	0	0	0	0	0	0	0	0	0	0	0	0	0	0	0	0	0	0	0	0	0	0	0	0	0	0	0	0	0	0	0	0	0	0	0	0
chr15:66125309-66125480	0	0	0	0	0	0	0	0	0	0	0	0	0	0	0	0	0	0	0	0	0	0	0	0	0	0	0	0	0	0	0	0	0	0	0	0	0	0	0	0	0	0	0	0	0	0	0	0	0
chr15:68074393-68074564	0	0	0	0	0	0	0	0	0	0	0	0	0	0	0	0	0	0	0	0	0	0	0	0	0	0	0	1	0	0	0	0	0	0	1	1	0	0	0	0	0	0	0	0	0	0	0	0	0
chr15:69819132-69819303	0	0	0	0	0	0	0	0	0	0	0	0	0	0	0	0	0	0	0	0	0	0	0	0	0	0	0	0	0	0	0	0	0	0	0	0	0	0	0	0	0	0	0	0	0	0	0	0	0
chr1:36351738-36351909	0	0	0	0	0	0	0	0	0	0	0	0	0	0	0	0	0	0	0	0	0	0	0	0	0	0	0	0	0	0	0	0	0	0	0	0	0	0	1	0	0	0	0	0	0	0	0	0	0
chr15:70391971-70392142	0	0	0	0	0	0	0	0	0	0	0	0	0	0	0	0	0	0	0	0	0	0	0	0	0	0	0	0	0	0	0	0	0	0	0	0	0	0	0	0	0	0	0	1	0	0	0	0	0
chr15:75409661-75409832	0	0	0	0	0	0	0	0	0	0	0	0	0	0	0	0	0	0	0	0	0	0	0	0	0	0	0	0	0	0	0	0	0	0	0	0	0	0	0	0	0	0	0	0	0	0	0	0	0
chr15:83632340-83632511	0	0	0	0	0	0	0	0	0	0	0	0	0	0	0	0	0	0	0	0	0	0	0	0	0	0	0	0	0	0	0	0	0	0	0	0	0	0	0	0	0	0	0	0	0	0	0	0	0
chr15:89529347-89529518	0	0	0	0	0	0	0	0	0	0	0	0	0	0	0	0	0	0	0	0	0	0	0	0	0	0	0	0	0	0	0	0	0	0	0	0	0	0	0	0	0	0	0	0	0	0	0	0	0
chr15:90936956-90937127	0	0	0	0	0	0	0	0	0	0	0	0	0	0	0	0	0	0	0	0	0	0	0	0	0	0	0	0	0	0	0	0	0	0	0	0	0	0	0	0	0	0	0	0	0	0	0	0	0
chr1:38412720-38412891	0	0	0	0	0	0	0	0	0	0	0	0	0	0	0	0	0	1	0	0	0	0	0	0	0	0	0	0	0	0	0	0	0	0	0	0	0	0	0	0	0	0	0	0	0	0	0	0	0
chr15:93905527-93905698	0	0	0	0	0	0	0	0	0	0	0	0	0	0	0	0	0	0	0	0	0	0	0	0	0	0	0	0	0	0	0	0	0	0	0	0	0	0	0	0	0	0	0	0	0	0	0	0	0
chr15:95830553-95830724	0	0	0	0	0	0	0	0	0	0	0	0	0	0	0	0	0	0	0	0	0	0	0	0	0	0	0	0	0	0	0	0	0	0	0	0	0	0	0	0	0	0	0	0	0	0	0	0	0
chr16:23410456-23410627	0	0	0	0	0	0	0	0	0	0	0	0	0	0	0	0	0	0	0	0	0	0	0	0	0	0	0	0	0	0	0	0	0	0	0	0	0	0	0	0	0	0	0	0	0	0	0	0	0
chr16:24150712-24150883	0	0	0	0	0	0	0	0	0	0	0	0	0	0	0	0	0	0	0	0	0	0	0	0	0	0	0	0	0	0	0	0	0	0	0	0	0	0	0	0	0	0	0	0	0	0	0	0	0
chr16:26188895-26189066	0	0	0	0	0	0	0	0	0	0	0	0	0	0	0	0	0	0	0	0	0	0	0	0	0	0	0	0	0	0	0	0	0	0	0	0	0	0	0	0	0	0	0	0	0	0	0	0	0
chr16:26997149-26997320	0	0	0	0	0	0	0	0	0	0	0	0	0	0	0	0	0	0	0	0	0	0	0	0	0	0	0	0	0	0	0	0	0	0	0	0	0	0	0	0	0	0	0	0	0	0	0	0	0
chr16:46994321-46994492	0	0	0	0	0	0	0	0	0	0	0	0	0	0	0	0	0	0	0	0	0	0	0	0	0	0	0	0	0	0	0	0	0	0	0	0	0	0	0	0	0	0	0	0	0	0	0	0	0
chr16:51185391-51185562	0	0	0	0	0	0	0	0	0	0	0	1	0	0	0	0	0	0	0	0	0	0	0	0	0	0	0	0	0	0	0	0	0	0	0	0	0	0	1	0	0	0	0	0	0	0	0	0	0
chr16:52560367-52560538	0	0	0	0	0	0	0	0	0	0	1	0	0	0	0	0	0	0	0	0	0	0	0	0	0	0	0	0	0	0	0	0	0	0	0	0	0	0	0	0	0	0	0	0	0	0	0	0	0
chr16:53078136-53078307	0	0	0	0	0	0	0	0	0	0	0	0	0	0	0	0	0	1	0	0	0	0	0	0	0	0	0	0	0	0	0	0	0	0	0	0	0	0	0	0	0	0	0	0	0	0	0	0	0
chr1:43428484-43428655	0	0	0	0	0	0	0	0	0	0	0	0	0	0	0	0	0	0	0	0	0	0	0	0	0	0	0	0	0	0	0	0	0	0	0	0	0	0	0	0	0	0	0	0	0	0	0	0	0
chr16:69106323-69106494	0	0	0	0	0	0	0	0	0	0	0	0	0	0	0	0	0	0	0	0	0	0	0	0	0	0	0	0	0	0	0	0	0	0	0	0	0	0	0	0	0	0	0	0	0	0	0	0	0
chr16:70655764-70655935	0	0	0	0	0	0	0	0	0	0	0	0	0	0	0	0	0	0	0	0	0	0	0	0	0	0	0	0	0	0	0	0	0	0	0	0	0	0	0	0	0	0	0	0	0	0	0	0	0
chr16:75279057-75279228	0	0	0	0	0	0	0	0	0	0	0	0	0	0	0	0	0	0	0	0	0	0	0	0	0	0	0	0	0	0	0	0	0	0	0	0	0	0	0	0	0	0	0	0	0	0	0	0	0
chr16:85660192-85660363	0	0	0	0	0	0	0	0	0	0	0	0	0	0	0	0	1	0	0	0	0	0	0	0	0	0	0	0	0	0	0	0	0	0	0	0	0	0	0	0	0	0	0	0	0	0	0	0	0
chr16:87811446-87811617	0	0	0	0	0	0	0	0	0	0	0	0	0	0	0	0	0	0	0	0	0	0	0	0	0	0	0	0	0	0	0	0	0	0	0	0	0	0	0	0	0	0	0	0	0	0	0	0	0
chr16:87812846-87813017	0	0	0	0	0	0	0	0	0	0	0	1	0	0	0	0	0	1	0	0	0	0	0	0	0	0	0	0	0	0	0	0	0	0	0	0	0	0	0	0	0	0	0	0	0	0	0	0	0
chr16:87887324-87887495	0	0	0	0	0	0	1	0	0	0	0	0	0	0	0	0	0	0	0	0	0	0	0	0	0	0	0	0	0	0	0	0	0	0	0	0	0	0	0	0	0	0	0	0	0	0	0	0	0
chr17:585088-585259	0	0	0	0	0	0	0	0	0	0	0	0	0	0	0	0	0	0	0	0	0	0	0	0	0	0	0	0	0	0	0	0	0	0	0	0	0	0	0	0	0	0	0	0	0	0	0	0	0
chr17:1619583-1619754	0	0	0	0	0	0	0	0	0	0	0	1	0	0	0	0	0	1	0	0	0	0	0	0	0	0	0	0	0	0	0	0	0	0	0	0	0	0	1	0	0	0	0	1	0	0	0	0	0
chr17:1620389-1620560	0	0	0	0	0	0	0	0	0	0	0	0	0	0	0	1	0	0	0	0	0	0	0	0	0	0	0	0	0	0	0	0	0	0	0	0	0	0	0	0	0	0	0	1	0	0	0	0	0
chr17:5796731-5796902	0	0	0	0	0	0	0	0	0	0	0	0	0	0	0	0	0	0	0	0	0	0	0	0	0	0	0	0	0	0	0	0	0	0	0	0	0	0	0	0	0	0	0	0	0	0	0	0	0
chr1:45008967-45009138	0	0	0	0	0	0	0	0	0	0	1	0	0	0	0	0	0	0	0	0	0	0	0	0	0	0	0	0	0	0	0	0	0	0	0	0	0	0	0	0	0	0	0	0	0	0	0	0	1
chr17:9234116-9234287	0	0	0	0	0	0	0	0	0	0	0	0	0	0	0	0	0	0	0	0	0	0	0	0	0	0	0	0	0	0	0	0	0	0	0	0	0	0	0	0	0	0	0	0	0	0	0	0	0
chr17:11572054-11572225	0	0	0	0	0	0	0	0	0	0	0	0	0	0	0	0	0	0	0	0	0	0	0	0	0	0	0	0	0	0	0	0	0	0	0	0	0	0	0	0	0	0	0	0	0	0	1	0	0
chr17:13654700-13654871	0	0	0	0	0	0	0	0	0	0	0	0	0	0	0	0	0	0	0	0	0	0	0	0	0	0	0	0	0	0	0	0	0	0	0	0	0	0	0	0	0	0	0	0	0	0	0	0	0
chr17:16189363-16189534	0	0	0	0	0	0	0	0	0	0	0	0	0	0	0	0	0	0	0	0	0	0	0	0	0	0	0	0	0	0	0	0	0	0	0	0	0	0	0	0	0	0	0	0	0	0	0	0	0
chr17:37844289-37844460	0	0	0	0	0	0	0	0	0	0	0	1	0	0	0	0	0	0	0	0	0	0	0	0	0	0	0	0	0	0	0	0	1	1	0	0	0	0	0	0	1	1	0	0	0	0	0	0	0
chr17:40075263-40075434	0	0	0	0	0	0	0	0	0	0	0	1	0	0	0	0	0	0	0	0	0	0	0	0	0	0	0	0	0	0	0	0	0	0	0	0	0	0	0	0	0	0	0	0	0	0	0	0	0
chr17:60902265-60902436	0	0	0	0	0	0	0	0	0	0	0	0	0	0	0	0	0	0	0	0	0	0	0	0	0	0	0	0	0	0	0	0	0	0	0	0	0	0	0	0	0	0	1	0	0	0	0	0	0
chr17:63568967-63569138	0	0	0	0	0	0	0	0	0	0	0	0	0	0	0	0	0	0	0	0	0	0	0	0	0	0	0	0	0	0	0	0	0	0	0	0	0	0	0	0	0	0	0	0	0	0	0	0	0
chr17:65970854-65971025	0	0	0	0	0	0	0	0	0	0	0	0	0	0	0	0	0	0	0	0	0	0	0	0	0	0	0	0	0	0	0	0	0	0	0	0	1	0	0	0	0	0	0	0	0	0	0	0	0
chr1:51887751-51887922	0	0	0	0	0	0	1	0	0	0	0	0	0	0	0	0	0	0	0	0	0	0	0	0	0	0	0	0	0	0	0	0	0	0	0	0	0	0	0	0	0	0	0	0	0	0	0	0	0
chr1:3709978-3710149	0	0	0	0	0	0	0	0	0	0	0	0	0	0	0	0	0	0	0	0	0	0	0	0	0	0	0	0	0	0	0	0	0	0	0	0	0	0	0	0	0	0	0	0	0	0	0	0	0
chr17:71609370-71609541	0	0	0	0	0	0	0	0	0	0	0	0	0	0	0	0	0	0	0	0	0	0	0	0	0	0	0	1	0	0	0	0	0	0	0	0	0	0	1	0	0	0	0	0	0	0	0	0	0
chr1:53128634-53128805	0	0	0	0	0	0	0	0	0	0	0	0	0	0	0	0	0	0	0	0	0	0	0	0	0	0	0	0	0	0	0	0	0	0	0	0	0	0	0	0	0	0	0	0	0	0	0	0	0
chr17:72760040-72760211	0	0	0	0	0	0	0	0	0	0	0	0	0	0	0	0	0	0	0	0	0	0	0	0	0	0	0	0	0	0	0	0	0	0	0	0	0	0	0	0	0	0	0	0	0	0	0	0	0
chr17:73689831-73690002	0	0	0	0	0	0	0	0	0	0	0	0	0	0	0	0	0	0	0	0	0	0	0	0	0	0	0	0	0	0	0	0	0	0	0	0	0	0	0	0	0	0	0	0	0	0	0	0	0
chr17:74441073-74441244	0	0	0	0	0	0	0	0	0	0	0	0	0	0	0	0	1	0	0	0	0	0	0	0	0	0	0	0	0	0	0	0	0	0	0	0	0	0	0	0	0	0	0	0	0	0	0	0	0
chr17:75738862-75739033	0	0	0	0	0	0	0	0	0	0	0	0	0	0	0	0	0	0	0	0	0	0	0	0	0	0	0	0	0	0	0	0	0	0	0	0	0	0	0	0	0	0	0	0	0	0	0	0	0
chr17:79316609-79316780	0	0	0	0	0	0	0	0	0	0	1	0	0	0	0	0	0	0	0	0	0	0	0	0	0	0	0	0	0	0	0	0	0	0	0	0	0	0	0	0	0	0	0	0	0	0	0	0	0
chr18:3554153-3554324	0	0	0	0	0	0	0	0	0	0	0	0	0	0	0	0	0	0	0	0	0	0	0	0	0	0	0	0	0	0	0	0	0	0	0	0	0	0	0	0	0	0	0	0	0	0	0	0	0
chr18:6752628-6752799	0	0	0	0	0	0	0	0	0	0	0	0	0	0	0	0	0	0	0	0	0	0	0	0	0	0	0	0	0	0	0	0	0	0	0	0	0	0	0	0	0	0	0	0	0	0	0	0	0
chr18:13239321-13239492	0	0	0	0	0	0	1	0	0	0	0	0	0	1	0	0	0	0	0	0	0	0	0	0	0	0	0	0	0	0	0	0	0	0	0	0	0	0	0	0	0	0	0	0	0	0	0	0	0
chr18:18844707-18844878	0	0	0	0	0	0	0	0	0	0	0	0	0	0	0	0	0	0	0	0	0	0	0	0	0	0	0	0	0	0	0	0	0	0	0	0	0	0	0	0	0	0	0	0	0	0	0	0	0
chr18:20674501-20674672	0	0	0	0	0	0	0	0	0	0	1	0	0	0	0	0	0	0	0	0	0	0	0	0	0	0	0	0	0	0	0	0	0	0	0	0	0	0	0	0	0	0	0	0	0	0	0	0	0
chr18:20840315-20840486	0	0	0	0	0	0	0	0	0	0	1	0	0	0	0	0	0	0	0	0	0	0	0	0	0	0	0	0	0	0	0	0	0	0	0	0	0	0	0	0	0	0	0	0	0	0	0	0	0
chr18:34061248-34061419	0	0	0	0	0	0	0	0	0	0	0	0	0	0	0	0	0	0	0	0	0	0	0	0	0	0	0	0	0	0	0	0	0	0	0	0	0	0	0	0	0	0	0	0	0	0	0	0	0
chr18:34379252-34379423	0	0	0	0	0	0	0	0	0	0	0	0	0	0	0	0	0	0	0	0	0	0	0	0	0	0	0	0	0	0	0	0	0	0	0	0	0	0	0	0	0	0	0	0	0	0	0	0	0
chr18:48274876-48275047	0	0	0	0	0	0	0	0	0	0	0	0	0	0	0	0	0	0	0	0	0	0	0	0	0	0	0	0	0	0	0	0	0	0	0	0	0	0	0	0	0	0	0	0	0	0	0	0	0
chr18:48944394-48944565	0	0	0	0	0	0	0	0	0	0	0	0	0	1	0	0	0	0	0	0	0	0	0	0	0	0	0	0	0	0	0	0	0	0	0	0	0	0	0	0	0	0	0	0	0	0	0	0	0
chr18:52274870-52275041	0	0	0	0	0	0	0	0	0	0	0	0	0	0	0	0	0	0	0	0	0	0	0	0	0	0	0	0	0	0	0	0	0	0	0	0	0	0	0	0	0	0	0	0	0	0	0	0	0
chr18:53435512-53435683	0	0	0	0	0	0	0	0	0	0	0	0	0	0	0	0	0	0	0	0	0	0	0	0	0	0	0	0	0	0	0	0	0	0	0	0	0	0	0	0	0	0	0	0	0	0	0	0	0
chr18:56475717-56475888	0	0	0	0	0	0	0	0	0	0	0	0	0	0	0	0	0	0	0	0	0	0	0	0	0	0	0	0	0	0	0	0	0	0	0	0	0	0	0	0	0	0	0	0	0	0	0	0	0
chr18:57567236-57567407	0	0	0	0	0	0	0	0	0	0	0	1	0	0	0	0	0	0	0	0	0	0	0	0	0	0	0	0	0	0	0	0	0	0	0	0	0	0	0	0	0	0	0	0	0	0	0	0	0
chr18:65301866-65302037	0	0	0	0	0	0	0	0	0	0	0	0	0	0	0	0	0	0	0	0	0	0	0	0	0	0	0	0	0	0	0	0	0	0	0	0	0	0	0	0	0	0	0	0	0	0	0	0	0
chr19:3971213-3971384	0	0	0	0	0	0	0	0	0	0	0	0	0	0	0	0	0	0	0	0	0	0	0	0	0	0	0	0	0	0	0	0	0	0	0	0	0	0	0	0	1	1	0	0	0	0	0	0	0
chr19:5492823-5492994	0	0	0	0	0	0	0	0	0	0	0	0	0	0	0	0	0	0	0	0	0	0	0	0	0	0	0	0	0	0	0	0	0	0	0	0	0	0	0	0	0	0	0	0	0	0	0	0	0
chr19:6743992-6744163	0	0	0	0	0	0	0	0	0	0	0	0	0	1	0	0	0	0	0	0	0	0	0	0	0	0	0	0	0	0	0	0	0	0	0	0	0	0	0	0	0	0	0	0	0	0	0	0	0
chr19:9760174-9760345	0	0	0	0	0	0	0	0	0	0	0	0	0	0	0	0	0	0	0	0	0	0	0	0	0	0	0	0	0	0	0	0	0	0	0	0	0	0	0	0	0	0	0	0	0	0	0	0	0
chr19:18365972-18366143	0	0	0	0	0	0	0	0	0	0	0	0	0	0	0	0	0	0	0	0	0	0	0	0	0	0	0	0	0	0	0	0	0	0	0	0	0	0	0	0	0	0	0	0	0	0	0	0	0
chr19:45582397-45582568	0	0	0	0	0	0	0	0	0	0	0	0	0	0	0	0	0	0	0	0	0	0	0	0	0	0	0	0	0	0	0	0	0	0	0	0	0	0	0	0	0	0	0	0	0	0	0	0	0
chr19:54098635-54098806	0	0	0	0	0	0	0	0	0	0	0	0	0	0	0	0	0	0	0	0	0	0	0	0	0	0	0	0	0	0	0	0	0	0	0	0	0	0	0	0	0	0	0	0	0	0	0	0	0
chr2:152128-152299	0	0	0	0	0	0	0	0	0	0	0	0	0	0	0	0	0	0	0	0	0	0	0	0	0	0	0	0	0	0	0	0	0	0	0	0	0	0	0	0	0	0	0	0	0	0	0	0	0
chr2:1629251-1629422	0	0	0	0	0	0	0	0	0	0	0	0	0	0	0	0	0	0	0	0	0	0	0	0	0	0	0	0	0	0	0	0	0	0	0	0	0	0	0	0	0	0	0	0	0	0	0	0	0
chr2:17720204-17720375	0	0	0	0	0	0	0	0	0	0	0	0	0	0	0	0	0	0	0	0	0	0	0	0	0	0	0	0	0	0	0	0	0	0	0	0	0	0	0	0	0	0	0	0	0	0	0	0	0
chr2:17721822-17721993	0	0	0	0	0	0	0	0	0	0	0	1	0	0	0	0	0	0	0	0	0	0	0	0	0	0	0	0	0	0	0	0	0	0	0	0	0	0	0	0	0	0	0	0	0	0	0	0	0
chr1:69442968-69443139	0	0	0	0	0	0	0	0	0	0	0	0	0	0	0	0	0	0	0	0	0	0	0	0	0	0	0	0	0	0	0	0	0	0	0	0	0	0	0	0	0	0	0	0	0	0	0	0	0
chr2:27137234-27137405	0	0	0	0	0	0	0	0	0	0	0	0	0	0	0	0	0	0	0	0	0	0	0	0	0	0	0	0	0	0	0	0	0	0	0	0	0	0	0	0	0	0	0	0	0	0	0	0	0
chr2:36498298-36498469	0	0	0	0	0	0	0	0	0	0	0	0	0	0	0	0	0	0	0	0	0	0	0	0	0	0	0	0	0	0	0	0	0	0	0	0	0	0	0	0	0	0	0	0	0	0	0	0	0
chr1:75540912-75541083	0	0	0	0	0	0	0	0	0	0	0	0	0	0	0	0	0	0	0	0	0	0	0	0	0	0	0	0	0	0	0	0	0	0	0	0	0	0	0	0	0	0	0	0	0	0	0	0	0
chr2:42175711-42175882	0	0	0	0	0	0	0	0	0	0	0	0	0	1	0	0	0	0	0	0	0	0	0	0	0	0	0	0	0	0	0	0	0	0	0	0	0	0	0	0	0	0	0	0	0	0	0	0	0
chr2:42257447-42257618	0	0	0	0	0	0	0	0	0	0	0	0	0	0	0	0	0	0	0	0	0	0	0	0	0	0	0	0	0	0	0	0	0	0	0	0	0	0	0	0	0	0	0	0	0	0	0	0	0
chr2:42273999-42274170	0	0	0	0	0	0	0	0	0	0	0	0	0	0	0	0	0	0	0	0	0	0	0	0	0	0	0	0	0	0	0	0	0	0	0	0	0	0	0	0	0	0	0	0	0	0	0	0	0
chr2:45200340-45200511	0	0	0	0	0	0	0	0	0	0	0	1	0	0	0	0	0	0	0	0	0	0	0	0	0	0	0	0	0	0	0	0	0	0	0	0	0	0	0	0	0	0	0	0	0	0	0	0	1
chr2:47630109-47630280	0	0	0	0	0	0	0	0	0	0	0	0	0	0	0	0	0	0	0	0	0	0	0	0	0	0	0	1	0	0	0	0	0	0	0	0	0	0	0	0	0	0	0	0	0	0	0	0	0
chr2:53339840-53340011	0	0	0	0	0	0	0	0	0	0	0	0	0	0	0	0	0	0	0	0	0	0	0	0	0	0	0	0	0	0	0	0	0	0	0	0	0	0	0	0	0	0	0	0	0	0	0	0	0
chr2:58762421-58762592	0	0	0	0	0	0	0	0	0	0	0	0	0	0	0	0	0	0	0	0	0	0	0	0	0	0	0	0	0	0	0	0	0	0	0	0	0	0	0	0	0	0	0	0	0	0	0	0	0
chr2:58767176-58767347	0	0	0	0	0	0	0	0	0	0	0	0	0	1	0	0	0	0	0	0	0	0	0	0	1	0	0	0	0	0	0	0	0	0	0	0	0	0	0	0	0	0	0	0	0	0	1	0	0
chr2:67558764-67558935	0	0	0	0	0	0	0	0	0	0	0	0	0	0	0	0	0	0	0	0	0	0	0	0	0	0	0	0	0	0	0	0	0	0	0	0	0	0	0	0	0	0	0	0	0	0	0	0	0
chr2:77320816-77320987	0	0	0	0	0	0	0	0	0	0	0	0	0	0	0	0	0	0	0	0	0	0	0	0	0	0	0	0	0	0	0	0	0	0	0	0	0	0	0	0	0	0	0	0	0	0	0	0	0
chr2:80059766-80059937	0	0	0	0	0	0	0	0	0	0	0	0	0	0	0	0	0	0	0	0	0	0	0	0	0	0	0	0	0	0	0	0	0	0	0	0	0	0	0	0	0	0	0	0	0	0	0	0	0
chr2:89157649-89157820	0	0	0	0	0	0	0	0	0	0	0	0	0	0	0	0	0	0	0	0	0	0	0	0	0	0	0	0	0	0	0	0	0	0	0	0	0	0	0	0	0	0	0	0	0	0	0	0	0
chr2:106781671-106781842	0	0	0	0	0	0	0	0	0	0	0	0	0	0	0	0	0	0	0	0	0	0	0	0	0	0	0	0	0	0	0	0	0	0	0	0	0	0	0	0	0	0	0	0	0	0	0	0	0
chr2:111529928-111530099	0	0	0	0	0	0	0	0	0	0	0	0	0	0	0	0	0	0	0	0	0	0	0	0	0	0	0	0	0	0	0	0	0	0	0	0	0	0	0	0	0	0	0	0	0	0	0	0	0
chr2:120458572-120458743	0	0	0	0	0	0	0	0	0	0	0	0	0	0	0	0	0	0	0	0	0	0	0	0	0	0	0	0	0	0	0	0	0	0	0	0	0	0	0	0	0	0	0	0	0	0	0	0	0
chr2:120995685-120995856	0	0	0	0	0	0	0	0	0	0	0	0	0	0	0	0	0	0	0	0	0	0	0	0	0	0	0	0	0	0	0	0	0	0	0	0	0	0	0	0	0	0	0	0	0	0	0	0	0
chr2:121467288-121467459	0	0	0	0	0	0	0	0	0	0	0	0	0	0	0	0	0	0	0	0	0	0	0	0	0	0	0	0	0	0	0	0	0	0	0	0	0	0	0	0	0	0	0	0	0	0	0	0	0
chr2:131630174-131630345	0	0	0	0	0	0	0	0	0	0	1	0	1	0	0	0	0	0	0	0	0	0	0	0	0	0	0	0	0	0	0	0	0	0	0	0	0	0	0	0	0	0	0	0	0	0	0	0	0
chr2:147298028-147298199	0	0	0	0	0	0	1	0	0	0	0	0	0	0	0	0	0	0	0	0	0	0	0	0	0	0	0	0	0	0	0	0	0	0	0	0	0	0	0	0	0	0	0	0	0	0	0	0	0
chr1:85810070-85810241	0	0	0	0	0	0	0	0	0	0	1	0	0	0	0	0	0	1	0	0	0	0	0	0	0	0	0	1	0	0	0	0	0	0	0	0	0	0	0	0	0	0	0	0	0	0	0	0	0
chr2:151968526-151968697	0	0	0	0	0	0	0	0	0	0	0	0	0	0	0	0	0	0	0	0	0	0	0	0	0	0	0	0	0	0	0	0	0	0	0	0	0	0	0	0	0	0	0	0	0	0	0	0	0
chr2:169409039-169409210	0	0	0	0	0	0	0	0	0	0	0	0	0	0	0	0	0	0	0	0	0	0	0	0	0	0	0	0	0	0	0	0	0	0	0	0	0	0	0	0	0	0	0	0	0	0	0	0	0
chr1:94294747-94294918	0	0	0	0	0	0	0	0	0	0	0	0	0	1	0	0	0	1	0	0	0	0	0	0	0	0	0	0	0	0	0	0	0	0	0	0	0	0	0	0	0	0	0	0	0	0	0	0	0
chr2:177628920-177629091	0	0	0	0	0	0	0	0	0	0	0	0	0	1	0	0	0	0	0	0	0	0	0	0	0	0	0	0	0	0	0	0	0	0	0	0	0	0	1	0	0	0	0	0	0	0	0	0	0
chr2:180921504-180921675	0	0	0	0	0	0	0	0	0	0	0	0	0	0	0	0	0	0	0	0	0	0	0	0	0	0	0	0	0	0	0	0	0	0	0	0	0	0	0	0	0	0	0	0	0	0	0	0	0
chr2:187120671-187120842	0	0	0	0	0	0	0	0	0	0	0	0	0	0	0	0	0	0	0	0	0	0	0	0	0	0	0	0	0	0	0	0	0	0	0	0	0	0	0	0	0	0	0	0	0	0	0	0	0
chr2:189168414-189168585	0	0	0	0	0	0	0	0	0	0	0	0	0	1	0	0	0	0	0	0	0	0	0	0	0	0	0	0	0	0	0	0	0	0	0	0	0	0	0	0	0	0	0	0	0	0	0	0	0
chr2:198452084-198452255	0	0	0	0	0	0	0	0	0	0	0	0	0	0	0	0	0	0	0	0	0	0	0	0	0	0	0	0	0	0	0	0	0	0	0	0	0	0	0	0	0	0	0	0	0	0	0	0	0
chr2:208634681-208634852	0	0	0	0	0	0	0	0	0	0	0	1	0	0	0	0	1	0	0	0	0	0	0	0	0	0	0	0	0	0	0	0	0	0	0	0	0	0	0	0	0	0	0	0	0	0	0	0	0
chr2:210164076-210164247	0	0	0	0	0	0	0	0	0	0	0	0	0	0	0	0	0	0	0	0	0	0	0	0	0	0	0	0	0	0	0	0	0	0	0	0	0	0	0	0	0	0	0	0	0	0	0	0	0
chr2:224588788-224588959	0	0	0	0	0	0	0	0	0	0	0	0	0	0	0	0	0	0	0	0	0	0	0	0	0	0	0	0	0	0	0	0	0	0	0	0	0	0	0	0	0	0	0	0	0	0	0	0	0
chr2:235860506-235860677	0	0	0	0	0	0	0	0	0	0	0	0	0	0	0	0	0	0	0	0	0	0	0	0	0	0	0	0	0	0	0	0	0	0	0	0	0	0	1	0	0	0	0	0	0	0	0	0	0
chr2:236995714-236995885	0	0	0	0	0	0	1	0	0	0	0	0	0	0	0	0	0	0	0	0	0	0	0	0	0	0	0	0	0	0	0	0	0	0	0	0	0	0	0	0	0	0	0	0	0	0	0	0	0
chr20:9553432-9553603	0	0	0	0	0	0	0	0	0	0	0	0	0	0	0	0	0	0	0	0	0	0	0	0	0	0	0	0	0	0	0	0	0	0	0	0	0	0	0	0	0	0	0	0	0	0	0	0	0
chr1:117811765-117811936	0	0	0	0	0	0	0	0	0	0	0	0	0	0	0	0	0	0	0	0	0	0	0	0	0	0	0	0	0	0	0	0	0	0	0	0	0	0	0	0	0	0	0	0	0	0	0	0	0
chr20:34679567-34679738	0	0	0	0	0	0	1	0	0	0	0	0	0	0	0	0	0	0	0	0	0	0	0	0	0	0	0	0	0	0	0	0	0	0	0	0	0	0	0	0	0	0	0	0	0	0	0	0	0
chr20:35880332-35880503	0	0	0	0	0	0	0	0	0	0	0	0	0	0	0	0	0	0	0	0	0	0	0	0	0	0	0	0	0	0	0	0	0	0	0	0	0	0	0	0	0	0	0	0	0	0	0	0	0
chr20:36356086-36356257	0	0	1	0	0	0	0	0	0	0	0	0	0	0	0	0	0	0	0	0	0	0	0	0	0	0	0	0	0	0	0	0	0	0	0	0	0	0	0	0	0	0	0	0	0	0	0	0	0
chr1:117889282-117889453	0	0	0	0	0	0	0	0	0	0	0	0	0	0	0	0	0	0	0	0	0	0	0	0	0	0	0	0	0	0	0	0	0	0	0	0	0	0	0	0	0	0	0	0	0	0	0	0	0
chr20:38902955-38903126	0	0	0	0	0	0	0	0	0	0	0	0	0	0	0	0	0	0	0	0	0	0	0	0	0	0	0	0	0	0	0	0	0	0	0	0	0	0	0	0	0	0	0	0	0	0	0	0	0
chr20:50664982-50665153	0	0	0	0	0	0	0	0	0	0	0	0	0	0	0	0	0	0	0	0	0	0	0	0	0	0	0	0	0	0	0	0	0	0	0	0	0	0	0	0	0	0	0	0	0	0	0	0	0
[truncated: 206 more columns]

## Sheet: Fig. 3
Fig. 3a
	motif	region	WTalpha_TP0hr	WTalpha_TP3hr	WTalpha_TP6hr	WTalpha_TP12hr	WTalpha_TP24hr	WTalpha_TP48hr	WTalpha_TP72hr	PERTalpha_TP0hr	PERTalpha_TP3hr	PERTalpha_TP6hr	PERTalpha_TP12hr	PERTalpha_TP24hr	PERTalpha_TP48hr	PERTalpha_TP72hr	SCRAM_mean_TP0hr	SCRAM_mean_TP3hr	SCRAM_mean_TP6hr	SCRAM_mean_TP12hr	SCRAM_mean_TP24hr	SCRAM_mean_TP48hr	SCRAM_mean_TP72hr
	NEUROD2_1	chr15:75409661-75409832	1.29791	1.35345	1.28561	1.29428	1.15848	1.38131	1.57923	1.32906	1.3617	1.42706	1.34876	1.4323	1.93224	2.08602	1.2761	1.2824	1.2678	1.2735	1.181	1.2107	1.3492
Fig. 3b
	NANOG_disc2	chr6:167854597-167854768	4.91512	3.73088	4.47785	5.09585	4.3845	5.51381	5.3827	1.50191	1.34329	1.49951	1.53049	1.44478	1.7304	1.80834	1.2761	1.2824	1.2678	1.2735	1.181	1.2107	1.3492
	TP73_M6117_1.02	chr6:167854597-167854768	4.91512	3.73088	4.47785	5.09585	4.3845	5.51381	5.3827	6.59532	5.30771	6.22615	6.82241	6.42276	7.68919	7.38589	1.2761	1.2824	1.2678	1.2735	1.181	1.2107	1.3492
	SOX1_M3910_1.02	chr6:167854597-167854768	4.91512	3.73088	4.47785	5.09585	4.3845	5.51381	5.3827	2.57486	2.07055	2.31763	2.5363	2.27248	2.55085	2.49323	1.2761	1.2824	1.2678	1.2735	1.181	1.2107	1.3492
Fig. 3c
	BX088580.2_M6121_1.02	chr18:48944394-48944565	5.22593	4.36378	5.356	6.313	6.46925	6.85398	5.57395	1.37711	1.24378	1.24332	1.12608	1.05866	1.13285	1.1438	1.2761	1.2824	1.2678	1.2735	1.181	1.2107	1.3492
	TP73_M6117_1.02	chr18:48944394-48944565	5.22593	4.36378	5.356	6.313	6.46925	6.85398	5.57395	1.25162	1.23297	1.23607	1.25375	1.25057	1.23377	1.31009	1.2761	1.2824	1.2678	1.2735	1.181	1.2107	1.3492

## Sheet: Fig. 4
Fig. 4a									Fig. 4b									Fig. 4c
TF	avg_effect_act_TP0hr	avg_effect_act_TP3hr	avg_effect_act_TP6hr	avg_effect_act_TP12hr	avg_effect_act_TP24hr	avg_effect_act_TP48hr	avg_effect_act_TP72hr		TF	avg_effect_rep_TP0hr	avg_effect_rep_TP3hr	avg_effect_rep_TP6hr	avg_effect_rep_TP12hr	avg_effect_rep_TP24hr	avg_effect_rep_TP48hr	avg_effect_rep_TP72hr			motif	region	WTalpha_TP0hr	WTalpha_TP3hr	WTalpha_TP6hr	WTalpha_TP12hr	WTalpha_TP24hr	WTalpha_TP48hr	WTalpha_TP72hr	PERTalpha_TP0hr	PERTalpha_TP3hr	PERTalpha_TP6hr	PERTalpha_TP12hr	PERTalpha_TP24hr	PERTalpha_TP48hr	PERTalpha_TP72hr	SCRAM_mean_TP0hr	SCRAM_mean_TP3hr	SCRAM_mean_TP6hr	SCRAM_mean_TP12hr	SCRAM_mean_TP24hr	SCRAM_mean_TP48hr	SCRAM_mean_TP72hr
ATF5	0.315213	0.290814	0.335497	0.425801	0.545421	0.54699	0.316007		ATF5	-0.155974	-0.20473	-0.188818	-0.225599	-0.252481	-0.212051	-0.314323			OTX2_2	chr9:108414176-108414347	2.75014	2.26277	2.50272	2.42241	2.17211	4.84244	9.84381	1.30641	1.27637	1.24326	1.07695	1.03137	1.14581	1.56948	1.2761	1.2824	1.2678	1.2735	1.181	1.2107	1.3492
BARHL1	0.545646	0.513641	0.540898	0.549862	0.578347	0.753517	0.956534		BHLHE40	-0.338918	-0.221432	-0.292281	-0.377957	-0.564574	-0.431096	-0.387849			CTCFL_disc1	chr9:108414176-108414347	2.75014	2.26277	2.50272	2.42241	2.17211	4.84244	9.84381	2.46412	2.2513	2.27801	2.1927	1.96834	4.01694	7.18151	1.2761	1.2824	1.2678	1.2735	1.181	1.2107	1.3492
BARHL2	0.478978	0.276127	0.39665	0.335369	0	0	0		CEBPZ	-0.482657	-0.433089	-0.412513	-0.459459	-0.564403	-0.487217	-0.450032			OTP_M3694_1.02	chr9:108414176-108414347	2.75014	2.26277	2.50272	2.42241	2.17211	4.84244	9.84381	2.04934	1.83364	2.0032	1.99716	1.84884	2.99565	5.87159	1.2761	1.2824	1.2678	1.2735	1.181	1.2107	1.3492
BCL6	0.444969	0.408491	0.472279	0.458388	0.500988	0.585667	0.491643		DMRTA2	-0.170896	0	0	0	0	0	0			POU3F1_2	chr9:108414176-108414347	2.75014	2.26277	2.50272	2.42241	2.17211	4.84244	9.84381	1.32402	1.45972	1.3249	1.30939	1.12022	1.35165	2.7388	1.2761	1.2824	1.2678	1.2735	1.181	1.2107	1.3492
BHLHE40	0.363698	0.334371	0.368924	0.386846	0.394731	0.464053	0.453838		ENSG00000250096	0	0	-0.108621	-0.181852	-0.197337	-0.376842	-0.261401			RAD21_disc5	chr9:108414176-108414347	2.75014	2.26277	2.50272	2.42241	2.17211	4.84244	9.84381	2.01562	1.81004	1.59287	1.51411	1.46444	1.98694	3.79977	1.2761	1.2824	1.2678	1.2735	1.181	1.2107	1.3492
BX088580.2	1.03352	0.926092	1.07922	1.16366	1.19184	1.32788	1.27369		ESRRA	-0.416466	-0.360016	-0.434696	-0.684824	-0.488338	-0.966225	-0.744132		Fig. 4d
CEBPZ	0.421833	0.419227	0.495985	0.531475	0.570017	0.5745	0.635258		FOXB1	-0.228595	-0.187644	-0.316645	-0.33329	-0.312342	-0.417729	-0.425443			BARHL1_1	chr8:89100767-89100938	1.74614	1.71503	1.70015	1.66312	1.70477	2.76443	6.2034	1.25923	1.23456	1.22155	1.20709	1.03275	1.09139	1.31564	1.2761	1.2824	1.2678	1.2735	1.181	1.2107	1.3492
CTCF	0.540554	0.460097	0.569588	0.632603	0.648086	0.696005	0.569874		GATA	-0.312627	-0.206514	-0.294627	-0.391904	-0.27904	-0.265768	-0.266332			GBX2_5	chr8:89100767-89100938	1.74614	1.71503	1.70015	1.66312	1.70477	2.76443	6.2034	1.43749	1.42292	1.30229	1.2693	1.11946	1.34652	1.21595	1.2761	1.2824	1.2678	1.2735	1.181	1.2107	1.3492
CTCFL	0.497295	0.560452	0.48475	0.466166	0.501277	0.503689	0.548853		GFI1B	-0.159198	0	0	-0.13555	0	0	0			POU3F1_2	chr8:89100767-89100938	1.74614	1.71503	1.70015	1.66312	1.70477	2.76443	6.2034	1.31238	1.39895	1.32629	1.29358	1.06787	1.20012	1.4158	1.2761	1.2824	1.2678	1.2735	1.181	1.2107	1.3492
DMRT1	0.47259	0.489845	0.543129	0.487305	0.467173	0.641034	0.605274		GLI2	0	0	0	0	-0.209721	0	0		Fig. 4e
DMRT2	0.621231	0.619307	0.659085	0.716041	0.780414	0.895743	0.945438		HIF1A	-0.250364	-0.272261	-0.253815	-0.240668	-0.350638	-0.295617	-0.366473			ENSG00000250096_M5792_1.02	chr7:2864339-2864510	1.76172	1.68976	1.71053	1.94628	1.77082	1.70716	1.63283	1.85046	1.79527	1.86075	2.32068	2.14282	2.36902	2.20715	1.2761	1.2824	1.2678	1.2735	1.181	1.2107	1.3492
DMRTA2	0	0	0	0.153723	0	0.245997	0.253909		HOMEZ	0	0	-0.17779	0	-0.145361	0	-0.190434			HOXD9_2	chr7:2864339-2864510	1.76172	1.68976	1.71053	1.94628	1.77082	1.70716	1.63283	2.19287	2.08863	2.46615	2.84101	2.74885	3.12509	2.99868	1.2761	1.2824	1.2678	1.2735	1.181	1.2107	1.3492
E2F	0.538877	0.540286	0.525591	0.56501	0.591323	0.523476	0.553965		HOXD12	-0.416998	-0.420706	-0.403662	-0.521402	-0.476591	-0.523056	-0.558127
E2F3	0.222399	0.219724	0.239731	0.272817	0.311558	0.318707	0.297792		HOXD9	-0.212715	-0.255856	-0.36385	-0.427482	-0.454939	-0.626901	-0.593634
E2F7	0	0	0	0	0	0	0.465373		HSF	-0.501689	-0.281475	-0.473165	-0.659394	-0.539556	-0.580699	-0.629073
ELF1	0.629763	0.447882	0.471397	0.582328	0.428317	0.674942	0.692729		IRF	0	0	0	0	-0.172221	0	0
ESRRA	0.436947	0.32236	0.501794	0.370749	0.44902	0.443062	0.384225		IRF4	-0.392965	-0.199647	-0.187898	0	0	0	0
ESRRG	0.647208	0.505003	0.411885	0.670125	0.4884	0.681225	0.393376		IRF6	-0.159267	0	-0.170942	-0.211094	0	0	0
ETV5	0.606196	0.534471	0.660933	0.853188	0.670223	0.762519	0.692559		IRX3	-0.311746	-0.39274	-0.279593	-0.256931	-0.136376	-0.230875	-0.167496
FOSL1	0.59392	0.560114	0.643022	0.736006	0.714961	0.759336	0.726989		KLF15	-0.238456	-0.180767	-0.243822	-0.230561	-0.198304	-0.35976	-0.381993
FOXB1	0.815824	0.635351	0.697798	0.890685	0.782898	0.831331	0.972091		MEIS2	-0.368228	-0.333573	-0.362347	-0.51409	-0.371119	-0.462601	-0.447302
FOXD1	0.607004	0.525185	0.5861	0.487924	0.545897	0.626713	0.520592		MXI1	-0.370624	-0.354446	-0.273298	-0.3942	-0.339253	-0.36354	-0.297998
FOXJ3	0.112709	0.148046	0.126868	0	0	0	0		MYBL1	-0.471342	-0.183492	-0.225911	-0.259012	-0.291366	-0.256765	-0.254486
FOXO6	0.57124	0.519758	0.349278	0.325033	0.353103	0.386739	0.33572		NEUROD2	0	0	0	0	0	-0.333554	-0.251358
FOXP3	1.48009	1.32748	1.52704	1.66565	1.69337	1.71541	1.48866		NR2F2	0	-0.191594	-0.185859	-0.306475	-0.368177	-0.418646	-0.23197
FOXP4	0.686021	0.41821	0.732489	0.702788	0.732781	0.694595	0.717695		PAX6	-0.549923	-0.511537	-0.579162	-0.696441	-0.616266	-0.769449	-0.61613
GATA2	0	0	0	0	0	0.189307	0		PTEN	0	0	0	-0.405642	0	0	0
GBX2	0.228124	0.220734	0.182146	0.278609	0.345559	0.653009	0.968093		RARG	-0.753062	-0.471808	-0.558148	-0.434277	-0.448654	-0.335411	-0.288214
GFI1B	0.528404	0.498485	0.646489	0.775879	0.654441	0.75548	0.765656		RELA	0	0	-0.246808	0	0	0	-0.319447
GLI1	1.54729	1.26026	1.49097	1.46495	1.6307	1.68968	1.48151		RELB	-0.373901	0	-0.359775	0	-0.316572	-0.376537	-0.662838
GLI2	0.560464	0.36782	0.455409	0.506464	0.491425	0.524205	0.488792		REST	-0.332197	-0.205767	-0.228106	-0.233999	-0.287155	-0.306225	-0.222277
GLIS3	0.321894	0.391513	0.391604	0.408874	0.378523	0.323794	0.283257		RFX5	-0.400683	-0.414551	-0.451956	-0.481505	-0.569533	-0.602118	-0.495607
HBP1	1.36507	1.22179	1.536	1.68187	1.78709	2.01187	1.66486		RUNX1	-0.121832	0	0	0	0	-0.162219	-0.171944
HNF4	0.16781	0.154081	0.224188	0.179353	0.279685	0.23191	0.157107		SIN3A	-0.380969	-0.321726	-0.282994	-0.294501	0	0	0
HOXA5	1.12146	0.997861	1.16634	2.2578	2.27934	2.33176	2.07068		SOX11	-0.394927	-0.347809	-0.467014	-0.50892	-0.528603	-0.693021	-0.636316
HOXC10	0.415955	0.475174	0.44315	0.535011	0.622255	0.578961	0.555735		TCF4	0	0	0	-0.140171	0	0	0
HSF	0.441894	0.423055	0.411579	0.469336	0.428815	0.618317	0.600384		TCF7L2	-0.39671	-0.288007	-0.317896	-0.331463	-0.43937	-0.295891	-0.404024
HSF1	0.521337	0.30624	0.373562	0.417903	0.332248	0.358375	0.360672		TEAD4	-0.291255	0	-0.139793	-0.158738	-0.30411	0	-0.256954
IRF	0	0	0	0.21139	0	0.17619	0.223541		TP53	-0.215984	-0.175642	-0.210215	0	-0.299655	0	0
IRF3	0.269685	0.243501	0.295776	0.329274	0.392054	0.447405	0.359971		TP73	-0.303655	-0.334191	-0.263952	-0.24689	-0.284425	-0.357016	-0.316287
IRF4	0.442187	0.381675	0.460856	0.41558	0.49811	0.340304	0.283683		TRIM28	-0.227369	-0.18047	-0.155389	-0.296489	-0.296797	-0.229133	-0.229665
IRX2	1.62688	1.44499	1.67176	1.87298	1.9033	2.00119	1.89745		ZEB1	-0.479695	-0.491674	-0.390189	-0.457216	-0.410177	-0.384637	-0.347124
IRX3	0.279651	0.207374	0.320965	0.394473	0.404812	0	0		ZIC2	-0.500791	-0.471997	-0.326656	-0.299571	-0.298106	-0.338257	-0.467641
JUN	0.927651	0.827728	1.12777	1.01413	1.04397	1.13241	0.902103		ZIC3	-0.342082	-0.237493	0	0	-0.170212	0	0
KIAA0415	0.266616	0	0	0.325178	0	0	0		ZIC5	-0.16985	0	0	0	0	0	0
KLF15	0.360705	0.279596	0.366483	0.36741	0.3784	0.486495	0.44599
LCOR	1.39498	1.30735	1.43438	1.54728	1.52559	1.3975	1.4702
LHX3	1.86303	1.65779	1.90021	2.01905	2.01962	1.89739	1.76846
MEIS2	1.30731	1.13091	1.15387	1.14104	1.13242	0.90606	0.649947
MEIS3	0.230685	0.258341	0.268984	0.209773	0.305532	0.275705	0.205774
MXI1	0.324098	0.267132	0.250717	0.318521	0.286007	0.316784	0.353999
NANOG	0.872024	0.717981	0.731674	0.761252	0.828	0.739749	0.708903
NEUROG1	0.349541	0.235709	0.233104	0.305353	0.23416	0.30069	0.298417
NFATC1	0.303151	0.26045	0.328837	0.510972	0.510997	0.694043	0.979483
NFIA	0.402276	0.377905	0.464929	0.475507	0.498232	0	0
NKX2-2	0.788163	0.740755	0.779507	0.800885	0.739834	0.553963	0.399672
NKX2-4	0	0	0	0.183073	0.199642	0.180139	0
NKX2-5	0.159127	0.192472	0	0	0	0	0
NKX3-1	0.332809	0.338197	0.36918	0.300336	0.30263	0.174888	0.247321
NR2F2	0.287389	0.409223	0.459345	0.496135	0.55599	0.578088	0.410723
OTP	0.248977	0.189449	0.248085	0.249311	0.209414	0.514379	0.637584
OTX2	0.715336	0.617324	0.696486	0.713752	0.685517	1.12139	1.32241
PAX6	0.716843	0.671753	0.935586	0.968443	1.02591	1.08139	1.04879
PITX1	0.282939	0.290267	0.302659	0.347932	0.354673	0.407676	0.470434
POU3F1	0.778818	0.707193	0.864917	0.907465	0.930709	1.01502	0.950586
POU4F1	1.00547	0.906679	1.01384	1.12957	1.16868	1.15646	0.956634
POU6F2	0.415516	0.318743	0.410546	0.413632	0.497111	0.642713	0.753657
PTEN	0.275221	0.267999	0.259414	0.332992	0.308496	0.281302	0.374559
RAD21	0.331921	0.359951	0.376393	0.508186	0.458005	0.553008	0.704183
RARG	0.227216	0.257122	0.252651	0.296937	0.32019	0.298759	0.299356
RELA	0.608829	0.480729	0.597063	0.618258	0.648926	0.704008	0.775804
RELB	0.793189	0.601159	0.501879	0.585355	0.697486	0.834873	0.883465
REST	0.539195	0.57067	0.591592	0.648469	0.538642	0.568666	0.632881
RFX5	0.293216	0.273488	0.377255	0.313691	0.385059	0.408982	0.259412
SCXA	0.321852	0.448242	0.563132	0.567025	0.756777	1.19298	1.1846
SIN3A	0.341353	0.22595	0.262497	0.27533	0.294494	0.259385	0.197063
SOX1	0.798193	0.714412	0.838974	0.883744	0.928518	0.968017	0.8184
SOX11	0.373815	0.362334	0.326619	0.428698	0.461938	0.691269	0.463515
SOX5	0.856669	0.786014	0.922042	0.966503	0.991534	1.03546	1.02591
SOX7	0.613573	0.769251	0.681343	0.892498	1.02225	0.757082	0.751094
SP8	0.427909	0.327005	0.363726	0.383805	0.401948	0.465089	0.444378
SRF	0.869143	0.892133	1.02015	1.15321	1.17222	1.24388	1.1404
STAT	0.512956	0.459579	0.522418	0.546785	0.511973	0.435573	0.275136
TATA	0.827701	0.654443	0.866388	0.926587	0.985016	0.947176	0.742744
TBPL2	0.456679	0.332523	0.391064	0.583817	0.537897	0.596985	0.511486
TCF4	0.239844	0.358157	0.225961	0.202881	0.257507	0.33874	0.315741
TCF7L2	0.178235	0.19441	0	0.250096	0	0.357148	0
TEAD1	0.754722	0.665498	0.760396	0.828085	0.839591	0.844052	0.741377
TEAD4	0.70248	0.522652	0.645978	0.801668	0.875628	0.791238	0.842845
TP53	0.546733	0.473058	0.618001	0.510077	0.657439	0.59246	0.352636
TP73	0.759723	0.506627	0.771538	0.683372	0.705801	0.663387	0.695504
TRIM28	0.556409	0.572511	0.508671	0.495849	0.485206	0.457092	0.604971
ZEB1	0.889812	0.690372	0.63928	0.922836	0.737624	0.807332	0.818957
ZIC1	0.433072	0.297181	0.443467	0.477177	0.488511	0.371534	0.294841
ZIC2	0.66297	0.600931	0.646612	0.627354	0.644864	0.631244	0.516355
ZIC3	1.02092	0.977234	1.1134	1.0576	1.06708	0.672588	0.662036
ZIC4	0.266632	0.272138	0.352556	0.356756	0.276526	0.243487	0.347293
ZIC5	0.684555	0.536419	0.724389	0.782897	0.835979	0.663817	0.546628
ZNF219	0.347554	0.337971	0.35688	0.346865	0.436672	0.393539	0.363955
ZSCAN4	0.378491	0.243924	0.313177	0.384623	0.457125	0.532263	0.591103

## Sheet: Fig. 5
Fig. 5b										Fig 5c.
region	motif1	motif2	pert	pval	fdr	logFC	sig	consistent			TFBS_regions	TFBS	regions	WTalpha_TP0hr	WTalpha_TP3hr	WTalpha_TP6hr	WTalpha_TP12hr	WTalpha_TP24hr	WTalpha_TP48hr	WTalpha_TP72hr	PERTalpha_TP0hr	PERTalpha_TP3hr	PERTalpha_TP6hr	PERTalpha_TP12hr	PERTalpha_TP24hr	PERTalpha_TP48hr	PERTalpha_TP72hr	SCRAM_mean_TP0hr	SCRAM_mean_TP3hr	SCRAM_mean_TP6hr	SCRAM_mean_TP12hr	SCRAM_mean_TP24hr	SCRAM_mean_TP48hr	SCRAM_mean_TP72hr
chr17:70708892-70709063	IRX3_M5581_1.02	IRX3_M5582_1.02	pert3	0.0213324	0.0312112	-0.0900536	FALSE	TRUE			ELF1_known3|chr10:100206539-100206710	ELF1_known3	chr10:100206539-100206710	3.698	3.67095	4.33633	4.48297	4.52001	4.92465	4.37642	1.99596	1.96015	2.1307	2.30712	2.27116	2.22374	2.06767	1.2761	1.2824	1.2678	1.2735	1.181	1.2107	1.3492
chr17:70708892-70709063	IRX3_M5581_1.02	IRX3_M5582_1.02	pert1	0.368546	0.429942	-0.2952	FALSE	TRUE			ELF1_known3|chr10:100206539-100206710	ELF1_known3	chr10:100206539-100206710	3.698	3.67095	4.33633	4.48297	4.52001	4.92465	4.37642	1.28367	1.21263	1.41602	1.49861	1.28322	1.52493	1.59496	1.2761	1.2824	1.2678	1.2735	1.181	1.2107	1.3492
chr17:70708892-70709063	IRX3_M5581_1.02	IRX3_M5582_1.02	pert2	0.833057	0.862738	-0.130919	FALSE	TRUE			ELF1_known3|chr10:100206539-100206710	ELF1_known3	chr10:100206539-100206710	3.698	3.67095	4.33633	4.48297	4.52001	4.92465	4.37642	0.722558	0.86798	0.744499	0.879824	0.859293	0.891744	0.868537	1.2761	1.2824	1.2678	1.2735	1.181	1.2107	1.3492
chr9:73735655-73735826	LHX5_1	POU3F1_1	pert2	0.404254	0.46552	0.539577	FALSE	TRUE		Fig 5d.
chr9:73735655-73735826	LHX5_1	POU3F1_1	pert1	0.0169804	0.0250964	0.582689	TRUE	TRUE			SOX1_M6134_1.02|chr4:152405951-152406122	SOX1_M6134_1.02	chr4:152405951-152406122	14.7323	11.2653	13.5296	16.6814	15.7946	12.678	9.58558	2.84716	2.50775	2.69023	3.37101	3.07917	3.02466	3.40059	1.2761	1.2824	1.2678	1.2735	1.181	1.2107	1.3492
chr9:73735655-73735826	LHX5_1	POU3F1_1	pert3	7.87628e-07	1.70849e-06	-0.160515	FALSE	TRUE			ZIC2_1|chr4:152405951-152406122	ZIC2_1	chr4:152405951-152406122	14.7323	11.2653	13.5296	16.6814	15.7946	12.678	9.58558	20.603	14.3434	19.2083	23.3525	22.4993	20.6748	15.5451	1.2761	1.2824	1.2678	1.2735	1.181	1.2107	1.3492
chr5:16061477-16061648	SOX1_M5824_1.02	SOX1_M5831_1.02	pert3	0.945811	0.959009	0.00234739	FALSE	TRUE			both_motifs:SOX1_M6134_1.02:ZIC2_1|chr4:152405951-152406122	SOX1_M6134_1.02:ZIC2_1	chr4:152405951-152406122	14.7323	11.2653	13.5296	16.6814	15.7946	12.678	9.58558	3.98034	3.20901	3.64359	4.60458	3.88487	3.98583	3.58923	1.2761	1.2824	1.2678	1.2735	1.181	1.2107	1.3492
chr5:16061477-16061648	SOX1_M5824_1.02	SOX1_M5831_1.02	pert1	0.181189	0.225709	0.251396	FALSE	TRUE		Fig 5e.
chr5:16061477-16061648	SOX1_M5824_1.02	SOX1_M5831_1.02	pert2	0.39679	0.458887	0.176895	FALSE	TRUE			SOX1_M6129_1.02|chr8:62736150-62736321	SOX1_M6129_1.02	chr8:62736150-62736321	7.00887	5.71869	6.76484	7.74688	7.05723	8.35217	8.62866	1.51852	1.49483	1.49184	1.35337	1.20237	1.24608	1.27865	1.2761	1.2824	1.2678	1.2735	1.181	1.2107	1.3492
chr10:99097104-99097275	PAX6_2	ZIC2_2	pert1	0.0873634	0.113028	0.197785	FALSE	TRUE			POU3F1_2|chr8:62736150-62736321	POU3F1_2	chr8:62736150-62736321	7.00887	5.71869	6.76484	7.74688	7.05723	8.35217	8.62866	1.64585	1.55276	1.55513	1.47132	1.46201	1.49407	1.65573	1.2761	1.2824	1.2678	1.2735	1.181	1.2107	1.3492
chr10:99097104-99097275	PAX6_2	ZIC2_2	pert3	3.13098e-06	6.65905e-06	-0.142966	FALSE	TRUE			both_motifs:SOX1_M6129_1.02:POU3F1_2|chr8:62736150-62736321	SOX1_M6129_1.02:POU3F1_2	chr8:62736150-62736321	7.00887	5.71869	6.76484	7.74688	7.05723	8.35217	8.62866	1.21994	1.23732	1.16599	1.12512	1.07105	1.11422	1.1587	1.2761	1.2824	1.2678	1.2735	1.181	1.2107	1.3492
chr10:99097104-99097275	PAX6_2	ZIC2_2	pert2	0.00279285	0.00457776	0.388707	FALSE	TRUE		Fig 5f.
chr7:116017866-116018037	SOX1_M3910_1.02	SOX1_M6129_1.02	pert3	0.0759117	0.0996912	-0.061016	FALSE	TRUE			MEIS2_4|chr11:130016427-130016598	MEIS2_4	chr11:130016427-130016598	1.71615	1.621	1.82859	1.93396	2.03931	2.2643	2.04581	2.51841	2.37752	2.34362	2.49169	2.43316	2.76688	2.38207	1.2761	1.2824	1.2678	1.2735	1.181	1.2107	1.3492
chr7:116017866-116018037	SOX1_M3910_1.02	SOX1_M6129_1.02	pert2	0.782416	0.818066	-0.0098334	FALSE	TRUE			SOX1_M6134_1.02|chr11:130016427-130016598	SOX1_M6134_1.02	chr11:130016427-130016598	1.71615	1.621	1.82859	1.93396	2.03931	2.2643	2.04581	1.5625	1.47625	1.42416	1.49767	1.33616	1.33935	1.56952	1.2761	1.2824	1.2678	1.2735	1.181	1.2107	1.3492
chr7:116017866-116018037	SOX1_M3910_1.02	SOX1_M6129_1.02	pert1	0.0757015	0.0996912	-0.0615408	FALSE	TRUE			both_motifs:MEIS2_4:SOX1_M6134_1.02|chr11:130016427-130016598	MEIS2_4:SOX1_M6134_1.02	chr11:130016427-130016598	1.71615	1.621	1.82859	1.93396	2.03931	2.2643	2.04581	1.41233	1.39512	1.46474	1.44817	1.35074	1.37482	1.34171	1.2761	1.2824	1.2678	1.2735	1.181	1.2107	1.3492
chr2:224588788-224588959	ZIC2_1	POU3F1_2	pert1	9.20325e-05	0.000177549	0.486342	FALSE	TRUE		Fig 5g.
chr2:224588788-224588959	ZIC2_1	POU3F1_2	pert2	9.99374e-11	2.5631e-10	0.691808	TRUE	TRUE			TRIM28_M3835_1.02|chr16:51185391-51185562	TRIM28_M3835_1.02	chr16:51185391-51185562	3.25377	2.98606	3.40971	3.53418	3.26362	3.69545	3.54147	3.47577	2.82714	3.39371	3.52723	3.59232	3.34572	3.19699	1.2761	1.2824	1.2678	1.2735	1.181	1.2107	1.3492
chr2:224588788-224588959	ZIC2_1	POU3F1_2	pert3	4.14209e-120	4.01323e-119	0.677443	TRUE	TRUE			TRIM28_M3835_1.02|chr16:51185391-51185562	TRIM28_M3835_1.02	chr16:51185391-51185562	3.25377	2.98606	3.40971	3.53418	3.26362	3.69545	3.54147	3.65448	3.1564	3.60822	3.94108	3.67398	3.78926	3.62328	1.2761	1.2824	1.2678	1.2735	1.181	1.2107	1.3492
chr13:60162663-60162834	LHX5_1	OTX2_2	pert3	0.0238596	0.034676	-0.0731902	FALSE	TRUE			TRIM28_M3835_1.02|chr16:51185391-51185562	TRIM28_M3835_1.02	chr16:51185391-51185562	3.25377	2.98606	3.40971	3.53418	3.26362	3.69545	3.54147	2.52455	2.32452	2.46669	2.44829	2.6002	2.52278	2.31025	1.2761	1.2824	1.2678	1.2735	1.181	1.2107	1.3492
chr13:60162663-60162834	LHX5_1	OTX2_2	pert2	0.827561	0.859088	0.0536	FALSE	TRUE
chr13:60162663-60162834	LHX5_1	OTX2_2	pert1	0.150753	0.190517	-0.631445	FALSE	TRUE
chr2:212268918-212269089	SOX1_5	SOX1_M6090_1.02	pert3	4.20979e-15	1.22364e-14	-0.226317	FALSE	TRUE
chr2:212268918-212269089	SOX1_5	SOX1_M6090_1.02	pert2	0.600108	0.654118	-0.160323	FALSE	TRUE
chr2:212268918-212269089	SOX1_5	SOX1_M6090_1.02	pert1	0.376072	0.437247	0.250754	FALSE	TRUE
chr18:53019258-53019429	SOX1_M6129_1.02	SOX1_M6134_1.02	pert3	0.0123076	0.0184402	0.0851002	FALSE	FALSE
chr19:9760174-9760345	SOX1_M5829_1.02	ZIC2_2	pert3	0.729724	0.772232	-0.0120177	FALSE	TRUE
chr19:9760174-9760345	SOX1_M5829_1.02	ZIC2_2	pert2	0.388246	0.4502	-0.163183	FALSE	TRUE
chr19:9760174-9760345	SOX1_M5829_1.02	ZIC2_2	pert1	0.57979	0.635147	0.0944389	FALSE	TRUE
chr17:12623392-12623563	FOXB1_1	POU3F1_2	pert3	0	0	1.35585	TRUE	TRUE
chr17:12623392-12623563	FOXB1_1	POU3F1_2	pert1	0.000592565	0.00104599	0.733071	TRUE	TRUE
chr17:12623392-12623563	FOXB1_1	POU3F1_2	pert2	4.31455e-35	1.7418e-34	1.52403	TRUE	TRUE
chr13:43167230-43167401	PAX6_M6410_1.02	POU3F1_2	pert3	1.79548e-130	2.00725e-129	-0.74907	TRUE	TRUE
chr13:43167230-43167401	PAX6_M6410_1.02	POU3F1_2	pert2	0.0395981	0.0556928	-0.250683	FALSE	TRUE
chr13:43167230-43167401	MEIS2_1	MEIS2_4	pert1	1.03171e-10	2.63055e-10	-1.0502	TRUE	FALSE
chr13:43167230-43167401	MEIS2_1	MEIS2_4	pert3	1.15692e-78	7.6427e-78	-0.555022	TRUE	TRUE
chr13:43167230-43167401	MEIS2_1	MEIS2_4	pert2	0.00574205	0.00910376	0.327677	FALSE	TRUE
chr13:43167230-43167401	MEIS2_1	MEIS2_4	pert1	7.84597e-13	2.13803e-12	-1.14771	TRUE	TRUE
chr13:43167230-43167401	MEIS2_1	MEIS2_4	pert3	1.44869e-07	3.23913e-07	-0.156959	FALSE	FALSE
chr13:43167230-43167401	MEIS2_1	MEIS2_4	pert2	2.94431e-08	6.68605e-08	0.650719	TRUE	FALSE
chr13:43167230-43167401	PAX6_M6410_1.02	POU3F1_2	pert1	5.40414e-07	1.1781e-06	-0.593113	TRUE	TRUE
chr9:108414176-108414347	OTX2_2	POU3F1_2	pert1	8.95982e-09	2.08903e-08	0.652501	TRUE	TRUE
chr9:108414176-108414347	OTX2_2	POU3F1_2	pert3	0	0	1.28697	TRUE	TRUE
chr9:108414176-108414347	OTX2_2	POU3F1_2	pert2	1.15311e-34	4.61245e-34	1.14679	TRUE	TRUE
chr4:185537875-185538046	IRX3_M5581_1.02	IRX3_M5582_1.02	pert3	7.98324e-27	2.87661e-26	0.291419	FALSE	TRUE
chr4:185537875-185538046	IRX3_M5581_1.02	IRX3_M5582_1.02	pert1	1	1	NA	FALSE	TRUE
chr4:185537875-185538046	IRX3_M5581_1.02	IRX3_M5582_1.02	pert2	2.54137e-05	5.17775e-05	1.26741	TRUE	TRUE
chr1:230736475-230736646	IRX3_M5581_1.02	IRX3_M5582_1.02	pert1	4.87515e-05	9.70578e-05	2.65164	TRUE	TRUE
chr1:230736475-230736646	IRX3_M5581_1.02	IRX3_M5582_1.02	pert2	3.60898e-05	7.25122e-05	1.15169	TRUE	TRUE
chr1:230736475-230736646	IRX3_M5581_1.02	IRX3_M5582_1.02	pert3	0	0	1.64008	TRUE	TRUE
chr2:151184377-151184548	SOX1_M5824_1.02	SOX1_M5831_1.02	pert1	0.0853411	0.11074	0.563393	FALSE	TRUE
chr2:151184377-151184548	SOX1_M5824_1.02	SOX1_M5831_1.02	pert3	3.60037e-51	1.8253e-50	0.455753	FALSE	TRUE
chr2:151184377-151184548	SOX1_M5824_1.02	SOX1_M5831_1.02	pert2	1.19312e-05	2.48901e-05	-1.43721	TRUE	TRUE
chr5:159471587-159471758	SOX1_M6134_1.02	POU3F1_2	pert3	0.0079548	0.0122989	-0.0836196	FALSE	TRUE
chr5:159471587-159471758	SOX1_M6134_1.02	POU3F1_2	pert1	0.153233	0.193091	0.193136	FALSE	TRUE
chr5:159471587-159471758	SOX1_M6134_1.02	POU3F1_2	pert2	0.694182	0.740008	-0.0511841	FALSE	TRUE
chr15:66125309-66125480	PAX6_2	PAX6_M3728_1.02	pert3	0.000213149	0.000393784	-0.138163	FALSE	TRUE
chr15:66125309-66125480	PAX6_2	PAX6_M3728_1.02	pert1	0.149432	0.189396	0.0521424	FALSE	TRUE
chr15:66125309-66125480	PAX6_2	PAX6_M3728_1.02	pert2	0.218742	0.266401	-0.223315	FALSE	TRUE
chr7:27950066-27950237	SOX1_M6134_1.02	SOX1_M6475_1.02	pert2	1.48234e-10	3.71437e-10	1.16673	TRUE	TRUE
chr7:27950066-27950237	SOX1_M6134_1.02	SOX1_M6475_1.02	pert3	1.94195e-120	1.92429e-119	0.707764	TRUE	TRUE
chr7:27950066-27950237	SOX1_M6134_1.02	SOX1_M6475_1.02	pert1	0.00817965	0.0126019	0.47537	FALSE	TRUE
chr14:65801655-65801826	FOXB1_4	SOX1_M6134_1.02	pert1	0.495456	0.561088	-0.0707652	FALSE	TRUE
chr14:65801655-65801826	FOXB1_4	SOX1_M6134_1.02	pert2	0.523785	0.584184	-0.0684331	FALSE	TRUE
chr14:65801655-65801826	FOXB1_4	SOX1_M6134_1.02	pert3	0.0556783	0.0768219	-0.0556107	FALSE	TRUE
chr5:81602082-81602253	LHX5_1	POU3F1_1	pert1	0.335826	0.396802	0.453344	FALSE	TRUE
chr5:81602082-81602253	LHX5_1	POU3F1_1	pert2	0.524703	0.584184	-0.153799	FALSE	TRUE
chr5:81602082-81602253	LHX5_1	POU3F1_1	pert3	2.74389e-08	6.26353e-08	0.189284	FALSE	TRUE
chr10:54212380-54212551	SOX1_M5824_1.02	SOX1_M5831_1.02	pert3	1.7709e-12	4.76612e-12	0.197174	FALSE	TRUE
chr10:54212380-54212551	SOX1_M5824_1.02	SOX1_M5831_1.02	pert2	0.00354015	0.00573795	0.337545	FALSE	TRUE
chr10:54212380-54212551	SOX1_M5824_1.02	SOX1_M5831_1.02	pert1	0.0327295	0.0470959	0.197222	FALSE	TRUE
chr17:16189363-16189534	SOX1_M6129_1.02	SOX1_M6475_1.02	pert3	3.03718e-11	7.88221e-11	0.254492	FALSE	TRUE
chr17:16189363-16189534	SOX1_M6129_1.02	SOX1_M6475_1.02	pert1	0.00622046	0.00975583	0.417862	FALSE	TRUE
chr17:16189363-16189534	SOX1_M6129_1.02	SOX1_M6475_1.02	pert2	0.00542885	0.00863861	0.438903	FALSE	TRUE
chr3:173950554-173950725	IRX3_M5581_1.02	IRX3_M5582_1.02	pert2	0.000433967	0.000785103	1.50911	TRUE	FALSE
chr3:173950554-173950725	IRX3_M5581_1.02	IRX3_M5582_1.02	pert3	1.4978e-127	1.6326e-126	0.767109	TRUE	FALSE
chr2:53339840-53340011	SOX1_M6129_1.02	SOX1_M6475_1.02	pert3	7.34809e-65	4.21548e-64	0.557833	TRUE	TRUE
chr2:53339840-53340011	SOX1_M6129_1.02	SOX1_M6475_1.02	pert1	0.000127114	0.000243077	0.631473	TRUE	TRUE
chr2:53339840-53340011	SOX1_M6129_1.02	SOX1_M6475_1.02	pert2	4.64755e-07	1.01826e-06	0.669538	TRUE	TRUE
chr4:152405951-152406122	SOX1_M6134_1.02	ZIC2_1	pert1	7.50131e-13	2.05696e-12	2.414	TRUE	TRUE
chr4:152405951-152406122	SOX1_M6134_1.02	ZIC2_1	pert2	1.83742e-11	4.7971e-11	2.3817	TRUE	TRUE
chr4:152405951-152406122	SOX1_M6134_1.02	ZIC2_1	pert3	0	0	3.14832	TRUE	TRUE
chr7:76302788-76302959	SP8_1	POU3F1_2	pert1	1.12488e-14	3.22664e-14	1.91948	TRUE	FALSE
chr7:76302788-76302959	SP8_1	POU3F1_2	pert2	3.01479e-37	1.27616e-36	1.83901	TRUE	FALSE
chr7:76302788-76302959	SP8_1	POU3F1_2	pert3	1.32423e-23	4.54616e-23	0.274397	FALSE	FALSE
chr16:24150712-24150883	SOX1_M6129_1.02	SOX1_M6475_1.02	pert3	0	0	1.74159	TRUE	TRUE
chr16:24150712-24150883	SOX1_M6129_1.02	SOX1_M6475_1.02	pert1	3.04065e-35	1.23899e-34	1.62213	TRUE	TRUE
chr16:24150712-24150883	SOX1_M6129_1.02	SOX1_M6475_1.02	pert2	3.76155e-69	2.24662e-68	1.5846	TRUE	TRUE
chr12:67197744-67197915	PAX6_1	PAX6_M3727_1.02	pert1	0.0435208	0.0608176	-0.0577765	FALSE	TRUE
chr12:67197744-67197915	PAX6_1	PAX6_M3727_1.02	pert3	0.00138398	0.00233881	-0.0960339	FALSE	TRUE
chr12:67197744-67197915	PAX6_1	PAX6_M3727_1.02	pert2	6.19772e-05	0.000121721	-0.127626	FALSE	TRUE
chr1:12676021-12676192	SOX1_M6129_1.02	SOX1_M6134_1.02	pert3	8.35076e-280	2.80072e-278	1.25254	TRUE	FALSE
chr1:12676021-12676192	FOXB1_2	FOXB1_3	pert3	1.61738e-266	5.03698e-265	1.11913	TRUE	TRUE
chr1:12676021-12676192	SOX1_M6129_1.02	SOX1_M6134_1.02	pert1	0.769804	0.808758	0.242739	FALSE	FALSE
chr1:12676021-12676192	FOXB1_2	FOXB1_3	pert2	1.00595e-201	2.43664e-200	0.907572	TRUE	TRUE
chr1:12676021-12676192	FOXB1_2	FOXB1_3	pert1	1.06186e-10	2.69169e-10	0.192991	FALSE	TRUE
chr20:14697076-14697247	PAX6_M3728_1.02	OTX2_1	pert1	0.452479	0.517798	-0.105148	FALSE	TRUE
chr20:14697076-14697247	PAX6_M3728_1.02	OTX2_1	pert2	0.326021	0.388375	-0.747701	FALSE	TRUE
chr20:14697076-14697247	PAX6_M3728_1.02	OTX2_1	pert3	0.00972338	0.0148751	-0.0747003	FALSE	TRUE
chr1:69442968-69443139	IRX3_3	IRX3_M6037_1.02	pert1	0.533809	0.590894	0.0777992	FALSE	TRUE
chr1:69442968-69443139	IRX3_3	IRX3_M6037_1.02	pert2	0.905781	0.924501	0.0146312	FALSE	TRUE
chr1:69442968-69443139	IRX3_3	IRX3_M6037_1.02	pert3	1.91317e-40	8.68898e-40	0.489509	FALSE	TRUE
chr11:130016427-130016598	MEIS2_4	SOX1_M6134_1.02	pert2	0.183203	0.227568	0.705835	FALSE	TRUE
chr11:130016427-130016598	MEIS2_4	SOX1_M6134_1.02	pert1	0.00306817	0.0049915	-0.556231	TRUE	TRUE
chr11:130016427-130016598	MEIS2_4	SOX1_M6134_1.02	pert3	7.53894e-14	2.12063e-13	-0.258611	FALSE	TRUE
chr9:90060679-90060850	SOX1_M5830_1.02	SOX1_M5832_1.02	pert3	0.197425	0.243846	0.0434657	FALSE	FALSE
chr9:90060679-90060850	SOX1_M5830_1.02	SOX1_M5832_1.02	pert1	0.506736	0.572376	0.457774	FALSE	FALSE
chr10:88613588-88613759	SOX1_M6129_1.02	SOX1_M6475_1.02	pert3	4.95433e-47	2.4001e-46	0.486518	FALSE	FALSE
chr10:88613588-88613759	SOX1_M6129_1.02	SOX1_M6475_1.02	pert2	1.97744e-05	4.08609e-05	0.513249	TRUE	FALSE
chr10:88613588-88613759	SOX1_M6129_1.02	SOX1_M6475_1.02	pert1	2.88493e-09	6.79908e-09	0.65743	TRUE	FALSE
chr2:151968526-151968697	IRX3_M5581_1.02	IRX3_M5582_1.02	pert1	0.983835	0.99202	0.0410979	FALSE	TRUE
chr2:151968526-151968697	IRX3_M5581_1.02	IRX3_M5582_1.02	pert2	0.0122431	0.0184069	1.15589	TRUE	TRUE
chr2:151968526-151968697	IRX3_M5581_1.02	IRX3_M5582_1.02	pert3	0	0	1.51666	TRUE	TRUE
chr8:62736150-62736321	SOX1_M6129_1.02	POU3F1_2	pert1	0.00127979	0.00217116	2.40769	TRUE	TRUE
chr8:62736150-62736321	SOX1_M6129_1.02	POU3F1_2	pert3	0	0	2.42848	TRUE	TRUE
chr8:62736150-62736321	SOX1_M6129_1.02	POU3F1_2	pert2	5.50741e-60	2.96448e-59	2.22712	TRUE	TRUE
chr15:26375177-26375348	SOX1_M6134_1.02	SOX1_M6475_1.02	pert2	0.333598	0.395241	0.189468	FALSE	TRUE
chr15:26375177-26375348	SOX1_M6134_1.02	SOX1_M6475_1.02	pert3	0.000595532	0.00104698	0.138985	FALSE	TRUE
chr15:26375177-26375348	SOX1_M6134_1.02	SOX1_M6475_1.02	pert1	0.88993	0.912963	-0.0232671	FALSE	TRUE
chr8:5023671-5023842	SOX1_M6129_1.02	SOX1_M6134_1.02	pert1	1.30874e-94	1.01895e-93	1.53415	TRUE	FALSE
chr8:5023671-5023842	SOX1_M6129_1.02	SOX1_M6134_1.02	pert2	2.15658e-40	9.69348e-40	1.05181	TRUE	FALSE
chr8:5023671-5023842	SOX1_M6129_1.02	SOX1_M6134_1.02	pert3	0.0394925	0.0556928	0.0641949	FALSE	FALSE
chr6:137278018-137278189	MEIS2_1	MEIS2_4	pert2	0	0	2.97587	TRUE	TRUE
chr6:137278018-137278189	MEIS2_1	MEIS2_4	pert3	0	0	2.67693	TRUE	TRUE
chr6:137278018-137278189	MEIS2_1	MEIS2_4	pert1	0.190452	0.2359	-0.171891	FALSE	TRUE
chr16:26997149-26997320	IRX3_M5581_1.02	IRX3_M5582_1.02	pert3	3.55348e-10	8.6554e-10	0.453233	FALSE	TRUE
chr16:26997149-26997320	IRX3_M5581_1.02	IRX3_M5582_1.02	pert2	0.213905	0.262712	0.329218	FALSE	TRUE
chr16:26997149-26997320	IRX3_M5581_1.02	IRX3_M5582_1.02	pert1	0.035296	0.050456	0.762649	FALSE	TRUE
chr18:74110956-74111127	IRX3_M0909_1.02	IRX3_M0987_1.02	pert2	0.0160075	0.0237389	-0.116249	FALSE	TRUE
chr18:74110956-74111127	IRX3_M0909_1.02	IRX3_M0987_1.02	pert3	0.0102428	0.0155605	-0.122601	FALSE	TRUE
chr18:74110956-74111127	IRX3_M0909_1.02	IRX3_M0987_1.02	pert1	0.533973	0.590894	-0.0274365	FALSE	TRUE
chr10:112896851-112897022	SOX1_M6129_1.02	SOX1_M6475_1.02	pert2	0.0724762	0.0969314	0.315281	FALSE	TRUE
chr10:112896851-112897022	SOX1_M6129_1.02	SOX1_M6475_1.02	pert3	1.58802e-20	5.16699e-20	0.329816	FALSE	TRUE
chr10:112896851-112897022	SOX1_M6129_1.02	SOX1_M6475_1.02	pert1	0.000589131	0.00104415	0.491329	FALSE	TRUE
chr4:56147528-56147699	SOX1_M6129_1.02	SOX1_M6475_1.02	pert2	3.49832e-12	9.30041e-12	0.869531	TRUE	TRUE
chr4:56147528-56147699	SOX1_M6129_1.02	SOX1_M6475_1.02	pert3	9.36784e-163	1.40841e-161	0.885038	TRUE	TRUE
chr4:56147528-56147699	SOX1_M6129_1.02	SOX1_M6475_1.02	pert1	8.14749e-07	1.75857e-06	0.682101	TRUE	TRUE
chr17:11572054-11572225	FOXB1_3	SP8_1	pert3	5.42394e-05	0.000107006	0.144449	FALSE	TRUE
chr17:11572054-11572225	FOXB1_3	SP8_1	pert2	0.40466	0.46552	0.181415	FALSE	TRUE
chr17:11572054-11572225	FOXB1_3	SP8_1	pert1	0.000135183	0.00025531	0.584018	TRUE	TRUE
chr2:152128-152299	SOX1_M1605_1.02	POU3F1_2	pert2	0.000158597	0.000296774	0.49267	FALSE	TRUE
chr2:152128-152299	SOX1_M1605_1.02	POU3F1_2	pert1	5.2136e-09	1.22211e-08	-0.644423	TRUE	TRUE
chr2:152128-152299	SOX1_M1605_1.02	POU3F1_2	pert3	0.0647146	0.0876259	-0.0567824	FALSE	TRUE
chr8:89100767-89100938	FOXB1_3	POU3F1_2	pert3	0.00084665	0.00145905	0.107139	FALSE	TRUE
chr8:89100767-89100938	FOXB1_3	POU3F1_2	pert1	0.00192314	0.0032126	-0.440391	FALSE	TRUE
chr8:89100767-89100938	FOXB1_3	POU3F1_2	pert2	0.0578871	0.0796176	0.421096	FALSE	TRUE
chr10:2243989-2244160	IRX3_M5581_1.02	IRX3_M5582_1.02	pert1	2.81634e-05	5.71129e-05	1.44809	TRUE	FALSE
chr10:2243989-2244160	IRX3_M5581_1.02	IRX3_M5582_1.02	pert3	1.61919e-94	1.23854e-93	1.45845	TRUE	FALSE
chr10:2243989-2244160	ZIC2_1	SP8_1	pert3	0.651171	0.702749	-0.0378024	FALSE	FALSE
chr10:2243989-2244160	ZIC2_1	SP8_1	pert1	5.41713e-16	1.59586e-15	1.07924	TRUE	FALSE
chr10:2243989-2244160	ZIC2_1	SP8_1	pert2	3.03833e-13	8.43765e-13	0.89843	TRUE	FALSE
chr11:94964591-94964762	SP8_1	POU3F1_2	pert3	2.2108e-20	7.14006e-20	0.269093	FALSE	TRUE
chr11:94964591-94964762	SP8_1	POU3F1_2	pert2	3.21299e-16	9.59496e-16	0.995197	TRUE	TRUE
chr11:94964591-94964762	SP8_1	POU3F1_2	pert1	0.0362833	0.0516978	0.21004	FALSE	TRUE
chr4:173995522-173995693	PAX6_2	PAX6_M3728_1.02	pert2	0.00535577	0.00855354	0.381417	FALSE	TRUE
chr4:173995522-173995693	PAX6_2	PAX6_M3728_1.02	pert1	0.0642107	0.0872145	-0.0815548	FALSE	TRUE
chr4:173995522-173995693	PAX6_2	PAX6_M3728_1.02	pert3	0.0214055	0.0312134	-0.10485	FALSE	TRUE
chr6:98973888-98974059	SOX1_M3910_1.02	SOX1_M6129_1.02	pert2	0.00379715	0.00610906	0.111086	FALSE	TRUE
chr6:98973888-98974059	SOX1_M3910_1.02	SOX1_M6129_1.02	pert3	6.65069e-06	1.40082e-05	0.171356	FALSE	TRUE
chr6:98973888-98974059	SOX1_M3910_1.02	SOX1_M6129_1.02	pert1	0.0153097	0.0227816	-0.0853131	FALSE	TRUE
chr12:83436836-83437007	HOMEZ_2	HOMEZ_M5530_1.02	pert2	0.863759	0.890305	-0.0355689	FALSE	TRUE
chr12:83436836-83437007	HOMEZ_2	HOMEZ_M5530_1.02	pert1	0.00233172	0.00386551	-0.339885	FALSE	TRUE
chr12:83436836-83437007	HOMEZ_2	HOMEZ_M5530_1.02	pert3	0.00301687	0.00492643	-0.0982852	FALSE	TRUE
chr21:37477109-37477280	ZIC2_1	SP8_1	pert1	0.655293	0.705451	-0.17747	FALSE	TRUE
chr21:37477109-37477280	ZIC2_1	SP8_1	pert2	0.323568	0.386509	-0.638973	FALSE	TRUE
chr21:37477109-37477280	ZIC2_1	SP8_1	pert3	6.89815e-05	0.00013487	0.158672	FALSE	TRUE
chr18:53435512-53435683	LHX5_1	PAX6_4	pert3	0.158202	0.198778	-0.0365896	FALSE	TRUE
chr18:53435512-53435683	LHX5_1	PAX6_4	pert1	1	1	0.203037	FALSE	TRUE
chr18:53435512-53435683	LHX5_1	PAX6_4	pert2	0.170592	0.21373	0.286583	FALSE	TRUE
chr22:29385292-29385463	SOX1_4	SOX1_M6089_1.02	pert3	0.000111442	0.000214047	0.121301	FALSE	TRUE
chr22:29385292-29385463	SOX1_4	SOX1_M6089_1.02	pert1	0.674206	0.722246	-0.148871	FALSE	TRUE
chr22:29385292-29385463	SOX1_4	SOX1_M6089_1.02	pert2	0.0771514	0.101015	0.60557	FALSE	TRUE
chr4:55306954-55307125	IRX3_3	IRX3_M6037_1.02	pert2	0.0346936	0.0497579	-0.284672	FALSE	TRUE
chr4:55306954-55307125	IRX3_3	IRX3_M6037_1.02	pert3	0.563402	0.618748	0.0192736	FALSE	TRUE
chr4:55306954-55307125	IRX3_3	IRX3_M6037_1.02	pert1	0.0394784	0.0556928	0.247641	FALSE	TRUE
chr7:151167883-151168054	PAX6_2	PAX6_M3728_1.02	pert2	0.0665327	0.0898088	0.244337	FALSE	TRUE
chr7:151167883-151168054	PAX6_2	PAX6_M3728_1.02	pert3	0.223934	0.271209	0.0390405	FALSE	TRUE
chr7:151167883-151168054	PAX6_2	PAX6_M3728_1.02	pert1	7.53648e-05	0.00014604	0.125541	FALSE	TRUE
chr12:85445765-85445936	FOXB1_4	POU3F1_2	pert2	0.558174	0.614555	0.105813	FALSE	TRUE
chr12:85445765-85445936	FOXB1_4	POU3F1_2	pert1	0.889512	0.912963	-0.023899	FALSE	TRUE
chr12:85445765-85445936	FOXB1_4	POU3F1_2	pert3	0.000394691	0.000717022	-0.17473	FALSE	TRUE
chr2:235860506-235860677	ZIC2_1	SP8_1	pert3	0.327063	0.388554	0.157803	FALSE	FALSE
chr2:235860506-235860677	ZIC2_1	SP8_1	pert2	0.00199738	0.00332389	1.1077	TRUE	FALSE
chr3:193656383-193656554	KLF15_M6321_1.02	KLF15_M6321_1.02	pert2	0.516528	0.580644	-0.0185819	FALSE	TRUE
chr3:193656383-193656554	KLF15_M6321_1.02	KLF15_M6321_1.02	pert3	0.219752	0.266886	0.0376576	FALSE	TRUE
chr3:193656383-193656554	KLF15_M6321_1.02	KLF15_M6321_1.02	pert1	0.171703	0.214506	0.0409877	FALSE	TRUE
chr15:37387291-37387462	BHLHE40_disc2	BHLHE40_disc2	pert3	0.00606417	0.00954505	-0.0781405	FALSE	TRUE
chr15:37387291-37387462	KLF15_M6321_1.02	KLF15_M6321_1.02	pert2	7.42556e-24	2.56948e-23	0.393256	FALSE	TRUE
chr15:37387291-37387462	KLF15_M6321_1.02	KLF15_M6321_1.02	pert1	1.11994e-09	2.68293e-09	0.221203	FALSE	TRUE
chr15:37387291-37387462	BHLHE40_disc2	BHLHE40_disc2	pert2	0.0617691	0.0842453	0.066541	FALSE	TRUE
chr15:37387291-37387462	BHLHE40_disc2	BHLHE40_disc2	pert1	0.814603	0.847653	0.00896777	FALSE	TRUE
chr15:37387291-37387462	KLF15_M6321_1.02	KLF15_M6321_1.02	pert3	3.4619e-34	1.35981e-33	-0.374862	FALSE	TRUE
chr5:7269040-7269211	RFX5_disc3	RFX5_disc3	pert1	1.77736e-44	8.42315e-44	-0.575778	TRUE	FALSE
chr5:7269040-7269211	RFX5_disc3	RFX5_disc3	pert2	3.0805e-37	1.29144e-36	-0.508099	TRUE	FALSE
chr5:7269040-7269211	RFX5_disc3	RFX5_disc3	pert3	0.000588736	0.00104415	-0.130571	FALSE	FALSE
chr5:121810074-121810245	RFX5_disc3	RFX5_disc3	pert2	4.08192e-10	9.88732e-10	0.25933	FALSE	FALSE
chr5:121810074-121810245	RFX5_disc3	RFX5_disc3	pert1	0.723349	0.767348	0.013972	FALSE	FALSE
chr5:121810074-121810245	RFX5_disc3	RFX5_disc3	pert3	2.35855e-99	1.94024e-98	-0.879573	TRUE	FALSE
chr9:73735655-73735826	LHX3_3	LHX3_3	pert1	0.670583	0.720133	0.0926967	FALSE	FALSE
chr9:73735655-73735826	LHX5_1	LHX5_1	pert3	0.712073	0.757229	-0.0124981	FALSE	FALSE
chr9:73735655-73735826	LHX3_3	LHX3_3	pert3	5.79074e-69	3.36635e-68	-0.600056	TRUE	FALSE
chr9:73735655-73735826	LHX5_1	LHX5_1	pert1	0.907537	0.924501	0.0313822	FALSE	FALSE
chr7:116017866-116018037	PITX2_M5720_1.02	PITX2_M5720_1.02	pert2	0.208256	0.256496	-0.281403	FALSE	TRUE
chr7:116017866-116018037	PITX1_3	PITX1_3	pert1	0.550677	0.607835	0.130587	FALSE	TRUE
chr7:116017866-116018037	PITX1_3	PITX1_3	pert2	0.000335314	0.000611702	-0.738949	TRUE	TRUE
chr7:116017866-116018037	PITX2_M5720_1.02	PITX2_M5720_1.02	pert3	0.000722973	0.00125086	-0.122829	FALSE	TRUE
chr7:116017866-116018037	PITX2_M5720_1.02	PITX2_M5720_1.02	pert1	0.0964144	0.123637	0.337523	FALSE	TRUE
chr7:116017866-116018037	PITX1_3	PITX1_3	pert3	0.423091	0.485442	-0.0274807	FALSE	TRUE
chr3:57165008-57165179	ZIC2_2	ZIC2_2	pert3	0.000159767	0.000297686	0.106134	FALSE	FALSE
chr3:57165008-57165179	ZIC2_2	ZIC2_2	pert2	0	0	1.21339	TRUE	FALSE
chr3:57165008-57165179	ZIC2_2	ZIC2_2	pert1	0	0	1.24144	TRUE	FALSE
chr11:19838755-19838926	FOXP4_M3284_1.02	FOXP4_M3284_1.02	pert3	0.000239894	0.000441324	-0.113901	FALSE	TRUE
chr11:19838755-19838926	FOXP4_M3284_1.02	FOXP4_M3284_1.02	pert2	0.099809	0.127361	0.0529277	FALSE	TRUE
chr11:19838755-19838926	FOXP4_M3284_1.02	FOXP4_M3284_1.02	pert1	3.80966e-165	6.1519e-164	-0.851835	TRUE	TRUE
chr16:64614549-64614720	NFIA_M5662_1.02	NFIA_M5662_1.02	pert1	0.603031	0.655054	0.120046	FALSE	TRUE
chr16:64614549-64614720	NFIB_1	NFIB_1	pert1	0.841921	0.869852	0.0424839	FALSE	TRUE
chr16:64614549-64614720	NFIA_M5662_1.02	NFIA_M5662_1.02	pert2	0.51672	0.580644	0.0896411	FALSE	TRUE
chr16:64614549-64614720	NFIB_1	NFIB_1	pert3	0.0201072	0.0295176	-0.0733297	FALSE	TRUE
chr16:64614549-64614720	NFIB_1	NFIB_1	pert2	0.0708983	0.0951128	-0.326219	FALSE	TRUE
chr16:64614549-64614720	NFIA_M5662_1.02	NFIA_M5662_1.02	pert3	0.0618314	0.0842453	-0.0611557	FALSE	TRUE
chr1:160983559-160983730	BCL6_M6136_1.02	BCL6_M6136_1.02	pert2	1.02558e-74	6.4805e-74	0.5554	TRUE	TRUE
chr1:160983559-160983730	BCL6_M6136_1.02	BCL6_M6136_1.02	pert1	3.10836e-140	3.87213e-139	0.701186	TRUE	TRUE
chr1:160983559-160983730	E2F3_M2271_1.02	E2F3_M2271_1.02	pert3	8.57764e-52	4.39982e-51	0.442939	FALSE	TRUE
chr1:160983559-160983730	E2F3_M2271_1.02	E2F3_M2271_1.02	pert1	4.82266e-16	1.43039e-15	0.222963	FALSE	TRUE
chr1:160983559-160983730	E2F3_M2271_1.02	E2F3_M2271_1.02	pert2	5.49496e-69	3.23757e-68	0.500206	TRUE	TRUE
chr1:160983559-160983730	BCL6_M6136_1.02	BCL6_M6136_1.02	pert3	3.74992e-39	1.65148e-38	0.595109	TRUE	TRUE
chr2:208634681-208634852	BHLHE40_disc2	BHLHE40_disc2	pert1	0.0133422	0.0199219	-0.104571	FALSE	TRUE
chr2:208634681-208634852	BHLHE40_disc2	BHLHE40_disc2	pert2	3.17583e-10	7.77901e-10	0.26226	FALSE	TRUE
chr2:208634681-208634852	BHLHE40_disc2	BHLHE40_disc2	pert3	5.31391e-11	1.37093e-10	-0.302843	FALSE	TRUE
chr1:40442528-40442699	ATF5_M2977_1.02	ATF5_M2977_1.02	pert1	1.80126e-89	1.28746e-88	0.663579	TRUE	FALSE
chr1:40442528-40442699	ATF5_M2977_1.02	ATF5_M2977_1.02	pert3	3.56972e-21	1.17909e-20	0.339805	FALSE	FALSE
chr1:40442528-40442699	ATF5_M2977_1.02	ATF5_M2977_1.02	pert2	6.35355e-167	1.06544e-165	0.965588	TRUE	FALSE
chr11:113259992-113260163	HBP1_1	HBP1_1	pert1	3.26366e-19	1.03865e-18	-0.359365	FALSE	TRUE
chr11:113259992-113260163	HBP1_1	HBP1_1	pert3	0.0751422	0.0992788	-0.0723858	FALSE	TRUE
chr11:113259992-113260163	HBP1_1	HBP1_1	pert2	9.55521e-17	2.87315e-16	-0.332358	FALSE	TRUE
chr8:10192311-10192482	MXI1_M4678_1.02	MXI1_M4678_1.02	pert1	6.10292e-139	7.19154e-138	-0.55789	TRUE	TRUE
chr8:10192311-10192482	MXI1_M4678_1.02	MXI1_M4678_1.02	pert2	2.53436e-31	9.69281e-31	0.261297	FALSE	TRUE
chr8:10192311-10192482	MXI1_M4678_1.02	MXI1_M4678_1.02	pert3	7.45594e-74	4.64399e-73	0.456029	FALSE	TRUE
chr8:10192311-10192482	BHLHE40_disc2	BHLHE40_disc2	pert2	1.20555e-64	6.82625e-64	0.526952	TRUE	FALSE
chr8:10192311-10192482	BHLHE40_disc2	BHLHE40_disc2	pert1	5.46894e-117	5.07332e-116	0.714962	TRUE	FALSE
chr8:10192311-10192482	BHLHE40_disc2	BHLHE40_disc2	pert3	4.49179e-31	1.70297e-30	0.270004	FALSE	FALSE
chr11:61717138-61717309	CEBPZ_M6174_1.02	CEBPZ_M6174_1.02	pert3	4.33637e-30	1.60225e-29	0.450511	FALSE	FALSE
chr11:61717138-61717309	FOSL1_M6231_1.02	FOSL1_M6231_1.02	pert1	2.66098e-25	9.35635e-25	1.05402	TRUE	TRUE
chr11:61717138-61717309	CEBPZ_M6174_1.02	CEBPZ_M6174_1.02	pert1	6.88435e-85	4.76441e-84	0.75076	TRUE	FALSE
chr11:61717138-61717309	CEBPZ_M6174_1.02	CEBPZ_M6174_1.02	pert2	1.38103e-102	1.15794e-101	0.801499	TRUE	FALSE
chr11:61717138-61717309	FOSL1_M6231_1.02	FOSL1_M6231_1.02	pert3	3.93409e-154	5.36019e-153	1.03839	TRUE	TRUE
chr11:61717138-61717309	FOSL1_M6231_1.02	FOSL1_M6231_1.02	pert2	4.1409e-84	2.82099e-83	0.798661	TRUE	TRUE
chr1:45008967-45009138	KLF15_M6321_1.02	KLF15_M6321_1.02	pert1	0.00518763	0.00831547	0.143899	FALSE	TRUE
chr1:45008967-45009138	KLF15_M6321_1.02	KLF15_M6321_1.02	pert2	2.65136e-15	7.75833e-15	0.457587	FALSE	TRUE
chr1:45008967-45009138	KLF15_M6321_1.02	KLF15_M6321_1.02	pert3	3.93443e-05	7.86885e-05	-0.353352	FALSE	TRUE
chr8:128219358-128219529	CTCF_M4592_1.02	CTCF_M4592_1.02	pert2	6.18551e-08	1.39015e-07	0.176175	FALSE	TRUE
chr8:128219358-128219529	CTCF_M4592_1.02	CTCF_M4592_1.02	pert1	7.75e-41	3.55684e-40	0.43967	FALSE	TRUE
chr8:128219358-128219529	CTCF_M4592_1.02	CTCF_M4592_1.02	pert3	0.0908742	0.117222	0.0562533	FALSE	TRUE
chr1:212732260-212732431	BHLHE40_disc2	BHLHE40_disc2	pert1	0.0798284	0.103896	0.0665724	FALSE	TRUE
chr1:212732260-212732431	BHLHE40_disc2	BHLHE40_disc2	pert3	3.79607e-14	1.08176e-13	-0.281539	FALSE	TRUE
chr1:212732260-212732431	BHLHE40_disc2	BHLHE40_disc2	pert2	4.52076e-38	1.9324e-37	0.474142	FALSE	TRUE
chr16:70655764-70655935	RFX5_disc3	RFX5_disc3	pert2	3.25873e-12	8.71661e-12	-0.262071	FALSE	TRUE
chr16:70655764-70655935	RFX5_disc3	RFX5_disc3	pert1	4.34534e-97	3.44467e-96	-0.804207	TRUE	TRUE
chr16:70655764-70655935	RFX5_disc3	RFX5_disc3	pert3	1.48126e-116	1.34548e-115	-0.92625	TRUE	TRUE
chr11:113906948-113907119	TRIM28_M3835_1.02	TRIM28_M3835_1.02	pert3	0.00153191	0.00257881	0.140292	FALSE	TRUE
chr11:113906948-113907119	TRIM28_M3835_1.02	TRIM28_M3835_1.02	pert1	0.0702502	0.0945342	-0.10712	FALSE	TRUE
chr11:113906948-113907119	BHLHE40_disc2	BHLHE40_disc2	pert3	0.0738689	0.0981916	0.0808832	FALSE	TRUE
chr11:113906948-113907119	TRIM28_M3835_1.02	TRIM28_M3835_1.02	pert2	0.0278323	0.0403152	-0.127355	FALSE	TRUE
chr11:113906948-113907119	BHLHE40_disc2	BHLHE40_disc2	pert1	9.23243e-06	1.93526e-05	0.384215	FALSE	TRUE
chr11:113906948-113907119	BHLHE40_disc2	BHLHE40_disc2	pert2	0.054503	0.0756793	-0.140156	FALSE	TRUE
chr17:16189363-16189534	SRF_known7	SRF_known7	pert3	7.09618e-213	1.93371e-211	1.15973	TRUE	TRUE
chr17:16189363-16189534	SRF_known7	SRF_known7	pert1	1.06424e-124	1.13172e-123	0.842797	TRUE	TRUE
chr17:16189363-16189534	SRF_known7	SRF_known7	pert2	8.05899e-119	7.63853e-118	0.89561	TRUE	TRUE
chr3:162459109-162459280	ATF5_M2977_1.02	ATF5_M2977_1.02	pert3	9.47214e-36	3.93319e-35	0.411743	FALSE	TRUE
chr3:162459109-162459280	ATF5_M2977_1.02	ATF5_M2977_1.02	pert2	0.0200207	0.0294899	-0.0759639	FALSE	TRUE
chr3:162459109-162459280	ATF5_M2977_1.02	ATF5_M2977_1.02	pert1	6.01159e-17	1.84581e-16	-0.275559	FALSE	TRUE
chr17:19314399-19314570	ZIC2_2	ZIC2_2	pert2	1.89776e-09	4.52144e-09	0.2317	FALSE	TRUE
chr17:19314399-19314570	ZIC2_2	ZIC2_2	pert3	3.3946e-05	6.85206e-05	0.156265	FALSE	TRUE
chr17:19314399-19314570	ZIC2_2	ZIC2_2	pert1	0.00631306	0.00986557	0.104681	FALSE	TRUE
chr6:35181392-35181563	MXI1_M4678_1.02	MXI1_M4678_1.02	pert3	2.16705e-09	5.13497e-09	0.364915	FALSE	TRUE
chr6:35181392-35181563	MXI1_M4678_1.02	MXI1_M4678_1.02	pert1	2.47644e-08	5.68278e-08	0.339478	FALSE	TRUE
chr6:35181392-35181563	MXI1_M4678_1.02	MXI1_M4678_1.02	pert2	6.92706e-33	2.67274e-32	0.705524	TRUE	TRUE
chr1:181939130-181939301	TATA_known6	TATA_known6	pert2	2.13054e-30	7.93945e-30	0.369793	FALSE	TRUE
chr1:181939130-181939301	TATA_known6	TATA_known6	pert1	3.71171e-48	1.83898e-47	0.515362	TRUE	TRUE
chr1:181939130-181939301	TATA_known6	TATA_known6	pert3	1.49918e-210	3.84495e-209	1.07191	TRUE	TRUE
chr9:108420772-108420943	FOXP4_M3284_1.02	FOXP4_M3284_1.02	pert2	0.318042	0.380952	0.0386816	FALSE	TRUE
chr9:108420772-108420943	FOXP4_M3284_1.02	FOXP4_M3284_1.02	pert1	0.48261	0.549394	0.0258542	FALSE	TRUE
chr9:108420772-108420943	FOXP4_M3284_1.02	FOXP4_M3284_1.02	pert3	4.43959e-08	1.00293e-07	-0.208961	FALSE	TRUE
chr17:74117554-74117725	CTCF_M4592_1.02	CTCF_M4592_1.02	pert2	1.8197e-35	7.48481e-35	0.660767	TRUE	TRUE
chr17:74117554-74117725	CTCF_M4592_1.02	CTCF_M4592_1.02	pert3	9.34113e-57	4.96675e-56	0.968508	TRUE	TRUE
chr17:74117554-74117725	CTCF_M4592_1.02	CTCF_M4592_1.02	pert1	0.001777	0.00297989	0.178613	FALSE	TRUE
chr4:152405951-152406122	TEAD1_M4047_1.02	TEAD1_M4047_1.02	pert1	4.94528e-52	2.56684e-51	-0.499388	FALSE	FALSE
chr4:152405951-152406122	TEAD1_M4047_1.02	TEAD1_M4047_1.02	pert2	8.69326e-31	3.26747e-30	0.397992	FALSE	FALSE
chr4:152405951-152406122	TEAD1_M4047_1.02	TEAD1_M4047_1.02	pert3	6.02184e-199	1.38185e-197	1.09903	TRUE	FALSE
chr20:55841589-55841760	BHLHE40_disc2	BHLHE40_disc2	pert3	3.33318e-38	1.43888e-37	0.656753	TRUE	TRUE
chr20:55841589-55841760	BHLHE40_disc2	BHLHE40_disc2	pert2	1.19788e-10	3.01894e-10	0.514476	TRUE	TRUE
chr20:55841589-55841760	BHLHE40_disc2	BHLHE40_disc2	pert1	1.10244e-06	2.3678e-06	0.331492	FALSE	TRUE
chr9:123638639-123638810	ZIC2_2	ZIC2_2	pert1	1.62547e-28	5.9555e-28	-0.327242	FALSE	TRUE
chr9:123638639-123638810	ZIC2_2	ZIC2_2	pert2	1.58492e-05	3.2906e-05	-0.133651	FALSE	TRUE
chr9:123638639-123638810	ZIC2_2	ZIC2_2	pert3	4.03706e-18	1.25725e-17	-0.368307	FALSE	TRUE
chr10:69621992-69622163	KLF15_M6321_1.02	KLF15_M6321_1.02	pert1	9.81423e-91	7.13168e-90	0.595531	TRUE	FALSE
chr10:69621992-69622163	KLF15_M6321_1.02	KLF15_M6321_1.02	pert2	7.55525e-78	4.91655e-77	0.569347	TRUE	FALSE
chr10:69621992-69622163	KLF15_M6321_1.02	KLF15_M6321_1.02	pert3	2.23073e-41	1.03468e-40	0.447805	FALSE	FALSE
chr14:77428196-77428367	BHLHE40_disc2	BHLHE40_disc2	pert1	8.61225e-17	2.6076e-16	0.2579	FALSE	TRUE
chr14:77428196-77428367	BHLHE40_disc2	BHLHE40_disc2	pert2	4.72177e-121	4.78765e-120	0.758696	TRUE	TRUE
chr14:77428196-77428367	BHLHE40_disc2	BHLHE40_disc2	pert3	6.12162e-123	6.35482e-122	0.70852	TRUE	TRUE
chr9:126122582-126122753	MXI1_M4678_1.02	MXI1_M4678_1.02	pert3	1.44272e-54	7.57861e-54	0.479495	FALSE	TRUE
chr9:126122582-126122753	MXI1_M4678_1.02	MXI1_M4678_1.02	pert1	5.23722e-05	0.000103792	0.138884	FALSE	TRUE
chr9:126122582-126122753	MXI1_M4678_1.02	MXI1_M4678_1.02	pert2	2.49957e-44	1.17184e-43	0.495246	FALSE	TRUE
chr7:29596495-29596666	OTX1_1	OTX1_1	pert2	0.985195	0.99202	0.00174412	FALSE	TRUE
chr7:29596495-29596666	OTX1_1	OTX1_1	pert3	0.647899	0.700953	-0.0158059	FALSE	TRUE
chr7:29596495-29596666	OTX1_1	OTX1_1	pert1	0.00373272	0.00602765	0.364429	FALSE	TRUE
chrX:71272534-71272705	BCL6_M6136_1.02	BCL6_M6136_1.02	pert2	0	0	2.15574	TRUE	FALSE
chrX:71272534-71272705	BCL6_M6136_1.02	BCL6_M6136_1.02	pert1	1.51775e-176	2.75724e-175	0.829679	TRUE	FALSE
chrX:71272534-71272705	BCL6_M6136_1.02	BCL6_M6136_1.02	pert3	0.0746868	0.098977	0.053304	FALSE	FALSE
chr1:155804390-155804561	SRF_known7	SRF_known7	pert3	2.25102e-05	4.60771e-05	-0.163444	FALSE	TRUE
chr1:155804390-155804561	SRF_known7	SRF_known7	pert2	8.09829e-110	7.06171e-109	-0.858679	TRUE	TRUE
chr1:155804390-155804561	SRF_known7	SRF_known7	pert1	0.00101739	0.00173954	0.118802	FALSE	TRUE
chr6:98484339-98484510	BCL6_M6136_1.02	BCL6_M6136_1.02	pert2	2.04093e-07	4.54004e-07	0.164586	FALSE	TRUE
chr6:98484339-98484510	BCL6_M6136_1.02	BCL6_M6136_1.02	pert3	0.312975	0.376953	-0.0297035	FALSE	TRUE
chr6:98484339-98484510	BCL6_M6136_1.02	BCL6_M6136_1.02	pert1	6.66973e-19	2.10725e-18	0.288192	FALSE	TRUE
chr10:74020531-74020702	E2F3_M2271_1.02	E2F3_M2271_1.02	pert1	0.000672663	0.00117312	0.124415	FALSE	TRUE
chr10:74020531-74020702	E2F3_M2271_1.02	E2F3_M2271_1.02	pert2	1.83695e-23	6.2571e-23	0.382516	FALSE	TRUE
chr10:74020531-74020702	E2F3_M2271_1.02	E2F3_M2271_1.02	pert3	5.46908e-10	1.31741e-09	0.248302	FALSE	TRUE
chr2:47630109-47630280	E2F3_M2271_1.02	E2F3_M2271_1.02	pert3	3.7587e-20	1.205e-19	-0.439366	FALSE	TRUE
chr2:47630109-47630280	E2F3_M2271_1.02	E2F3_M2271_1.02	pert1	1.85389e-13	5.18139e-13	0.354732	FALSE	TRUE
chr2:47630109-47630280	E2F3_M2271_1.02	E2F3_M2271_1.02	pert2	1.86979e-10	4.65846e-10	-0.317189	FALSE	TRUE
chr5:12323863-12324034	BCL6_M6136_1.02	BCL6_M6136_1.02	pert2	0.760994	0.801434	-0.00942851	FALSE	TRUE
chr5:12323863-12324034	BCL6_M6136_1.02	BCL6_M6136_1.02	pert1	0.0793593	0.103595	0.0545279	FALSE	TRUE
chr5:12323863-12324034	BCL6_M6136_1.02	BCL6_M6136_1.02	pert3	0.000163828	0.000303954	-0.121002	FALSE	TRUE
chr1:228110601-228110772	LMX1A_1	LMX1A_1	pert2	0.0297128	0.0428967	-0.302975	FALSE	TRUE
chr1:228110601-228110772	LMX1A_1	LMX1A_1	pert3	3.54456e-12	9.36622e-12	-0.277588	FALSE	TRUE
chr1:228110601-228110772	LMX1A_1	LMX1A_1	pert1	0.798267	0.832642	0.0241249	FALSE	TRUE
chr1:33808004-33808175	KLF15_M6321_1.02	KLF15_M6321_1.02	pert2	1.77043e-63	9.89624e-63	0.664915	TRUE	TRUE
chr1:33808004-33808175	KLF15_M6321_1.02	KLF15_M6321_1.02	pert3	6.60803e-46	3.16605e-45	0.529423	TRUE	TRUE
chr1:33808004-33808175	KLF15_M6321_1.02	KLF15_M6321_1.02	pert1	1.90948e-91	1.43541e-90	0.715755	TRUE	TRUE
chr8:110274714-110274885	FOSL1_M6231_1.02	FOSL1_M6231_1.02	pert1	3.83638e-07	8.44778e-07	0.168191	FALSE	TRUE
chr8:110274714-110274885	FOSL1_M6231_1.02	FOSL1_M6231_1.02	pert3	4.39504e-06	9.30212e-06	-0.163775	FALSE	TRUE
chr8:110274714-110274885	FOSL1_M6231_1.02	FOSL1_M6231_1.02	pert2	0.00115637	0.00196944	-0.119274	FALSE	TRUE
chr10:100206539-100206710	BHLHE40_disc2	BHLHE40_disc2	pert1	1.95597e-23	6.61086e-23	0.459898	FALSE	FALSE
chr10:100206539-100206710	ELF1_known3	ELF1_known3	pert2	0.000135267	0.00025531	1.41752	TRUE	TRUE
chr10:100206539-100206710	BHLHE40_disc2	BHLHE40_disc2	pert2	1.46829e-26	5.24734e-26	0.429104	FALSE	FALSE
chr10:100206539-100206710	ELF1_M5374_1.02	ELF1_M5374_1.02	pert2	0.0399329	0.0559832	0.767637	FALSE	TRUE
chr10:100206539-100206710	ELF1_known3	ELF1_known3	pert3	5.00384e-164	7.79169e-163	1.29683	TRUE	TRUE
chr10:100206539-100206710	BHLHE40_disc2	BHLHE40_disc2	pert3	4.75082e-77	3.04611e-76	0.838679	TRUE	FALSE
chr10:100206539-100206710	ELF1_known3	ELF1_known3	pert1	0.0366254	0.0520152	0.734339	FALSE	TRUE
chr10:100206539-100206710	ELF1_M5374_1.02	ELF1_M5374_1.02	pert3	1.31334e-176	2.48963e-175	1.3524	TRUE	TRUE
chr10:100206539-100206710	ELF1_M5374_1.02	ELF1_M5374_1.02	pert1	0.0100656	0.0153448	0.691555	TRUE	TRUE
chr1:27933863-27934034	NR2F2_M5676_1.02	NR2F2_M5676_1.02	pert2	0.216846	0.265575	0.0407414	FALSE	FALSE
chr1:27933863-27934034	NR2F2_M5676_1.02	NR2F2_M5676_1.02	pert1	0.363453	0.425982	-0.0296954	FALSE	FALSE
chr1:27933863-27934034	NR2F2_M5676_1.02	NR2F2_M5676_1.02	pert3	4.69411e-39	2.04663e-38	0.622572	TRUE	FALSE
chr16:51185391-51185562	TRIM28_M3835_1.02	TRIM28_M3835_1.02	pert2	6.17056e-33	2.40211e-32	-0.360557	FALSE	TRUE
chr16:51185391-51185562	TRIM28_M3835_1.02	TRIM28_M3835_1.02	pert1	1.10605e-11	2.90504e-11	-0.209654	FALSE	TRUE
chr16:51185391-51185562	TRIM28_M3835_1.02	TRIM28_M3835_1.02	pert3	5.77365e-40	2.56868e-39	0.435792	FALSE	TRUE
chr2:42175711-42175882	LMX1A_1	LMX1A_1	pert3	0.000333467	0.000610889	-0.118502	FALSE	TRUE
chr2:42175711-42175882	LMX1A_1	LMX1A_1	pert1	0.0612204	0.0839374	-0.358285	FALSE	TRUE
chr2:42175711-42175882	LMX1A_1	LMX1A_1	pert2	0.0554358	0.0767301	0.386588	FALSE	TRUE
chr12:111843242-111843413	SP8_1	SP8_1	pert2	5.40948e-116	4.81333e-115	1.18996	TRUE	TRUE
chr12:111843242-111843413	SP8_1	SP8_1	pert3	6.03094e-91	4.45676e-90	0.782005	TRUE	TRUE
chr12:111843242-111843413	SP8_1	SP8_1	pert1	4.48867e-60	2.44632e-59	0.81009	TRUE	TRUE
chr9:16768931-16769102	BCL6_M6136_1.02	BCL6_M6136_1.02	pert3	6.32436e-256	1.83828e-254	1.15553	TRUE	TRUE
chr9:16768931-16769102	BCL6_M6136_1.02	BCL6_M6136_1.02	pert1	1.96146e-187	4.07237e-186	1.02743	TRUE	TRUE
chr9:16768931-16769102	BCL6_M6136_1.02	BCL6_M6136_1.02	pert2	4.6387e-167	8.08989e-166	1.01593	TRUE	TRUE
chr17:1619583-1619754	SP8_1	SP8_1	pert2	3.98943e-13	1.10088e-12	0.384467	FALSE	TRUE
chr17:1619583-1619754	SP8_1	SP8_1	pert3	1.49542e-12	4.04971e-12	0.293237	FALSE	TRUE
chr17:1619583-1619754	BHLHE40_disc2	BHLHE40_disc2	pert1	5.7417e-25	2.0027e-24	0.520511	TRUE	TRUE
chr17:1619583-1619754	SP8_1	SP8_1	pert1	0.000641699	0.00112362	0.170403	FALSE	TRUE
chr17:1619583-1619754	BHLHE40_disc2	BHLHE40_disc2	pert2	8.89747e-51	4.45896e-50	0.854961	TRUE	TRUE
chr17:1619583-1619754	BHLHE40_disc2	BHLHE40_disc2	pert3	2.1195e-71	1.30155e-70	0.769416	TRUE	TRUE
chr3:181429414-181429585	BCL6_M6136_1.02	BCL6_M6136_1.02	pert3	0.520558	0.583453	0.0399639	FALSE	TRUE
chr3:181429414-181429585	BCL6_M6136_1.02	BCL6_M6136_1.02	pert1	0.00701579	0.0109246	0.119612	FALSE	TRUE
chr3:181429414-181429585	BCL6_M6136_1.02	BCL6_M6136_1.02	pert2	0.776822	0.814169	-0.0125633	FALSE	TRUE
chr7:107573352-107573523	TEAD1_M4047_1.02	TEAD1_M4047_1.02	pert3	1.15272e-61	6.36183e-61	0.571236	TRUE	TRUE
chr7:107573352-107573523	TEAD1_M4047_1.02	TEAD1_M4047_1.02	pert2	2.20176e-149	2.90899e-148	0.864731	TRUE	TRUE
chr7:107573352-107573523	TEAD1_M4047_1.02	TEAD1_M4047_1.02	pert1	2.7477e-47	1.34606e-46	0.502564	TRUE	TRUE
chrX:46618343-46618514	TRIM28_M3835_1.02	TRIM28_M3835_1.02	pert3	0.954099	0.965167	-0.00401725	FALSE	TRUE
chrX:46618343-46618514	TRIM28_M3835_1.02	TRIM28_M3835_1.02	pert1	0.317764	0.380952	0.0651375	FALSE	TRUE
chrX:46618343-46618514	TRIM28_M3835_1.02	TRIM28_M3835_1.02	pert2	0.217803	0.266001	-0.0862991	FALSE	TRUE
chr6:683977-684148	GLI2_1	GLI2_1	pert1	0.235384	0.284287	0.0456268	FALSE	TRUE
chr6:683977-684148	GLI2_1	GLI2_1	pert3	0.000473463	0.000853016	0.141247	FALSE	TRUE
chr6:683977-684148	GLI2_1	GLI2_1	pert2	0.906744	0.924501	-0.00457564	FALSE	TRUE
chr22:46440725-46440896	E2F3_M2271_1.02	E2F3_M2271_1.02	pert1	4.93207e-21	1.61683e-20	-0.488461	FALSE	TRUE
chr22:46440725-46440896	E2F3_M2271_1.02	E2F3_M2271_1.02	pert2	2.23925e-10	5.54724e-10	-0.374929	FALSE	TRUE
chr22:46440725-46440896	E2F3_M2271_1.02	E2F3_M2271_1.02	pert3	0.679703	0.726349	-0.027239	FALSE	TRUE
chr22:45898393-45898564	ZNF219_M6553_1.02	ZNF219_M6553_1.02	pert2	0.0534217	0.0744149	0.424497	FALSE	TRUE
chr22:45898393-45898564	ZNF219_M6553_1.02	ZNF219_M6553_1.02	pert1	1	1	NA	FALSE	TRUE
chr22:45898393-45898564	ZNF219_M6553_1.02	ZNF219_M6553_1.02	pert3	0.000566274	0.00101603	0.167941	FALSE	TRUE
chr16:75279057-75279228	SRF_known7	SRF_known7	pert3	4.93377e-140	5.97535e-139	1.06291	TRUE	TRUE
chr16:75279057-75279228	SRF_known7	SRF_known7	pert2	1.23275e-186	2.44308e-185	1.24915	TRUE	TRUE
chr16:75279057-75279228	SRF_known7	SRF_known7	pert1	4.84515e-156	7.04162e-155	1.04322	TRUE	TRUE
chr4:56146759-56146930	RFX5_disc3	RFX5_disc3	pert2	1.77938e-108	1.52119e-107	-1.14999	TRUE	FALSE
chr4:56146759-56146930	RFX5_disc3	RFX5_disc3	pert1	1.18962e-97	9.60511e-97	-1.04495	TRUE	FALSE
chr4:56146759-56146930	RFX5_disc3	RFX5_disc3	pert3	2.63284e-10	6.48541e-10	-0.29936	FALSE	FALSE
chr2:210164076-210164247	RFX5_disc3	RFX5_disc3	pert3	0.00582487	0.0092016	-0.114848	FALSE	TRUE
chr2:210164076-210164247	RFX5_disc3	RFX5_disc3	pert2	0.0119304	0.0179988	-0.109778	FALSE	TRUE
chr2:210164076-210164247	RFX5_disc3	RFX5_disc3	pert1	0.525229	0.584184	0.0276937	FALSE	TRUE
chr1:205641296-205641467	BCL6_M6136_1.02	BCL6_M6136_1.02	pert1	1.63829e-08	3.79944e-08	0.184159	FALSE	TRUE
chr1:205641296-205641467	BCL6_M6136_1.02	BCL6_M6136_1.02	pert3	7.09531e-05	0.000138105	0.143082	FALSE	TRUE
chr1:205641296-205641467	BCL6_M6136_1.02	BCL6_M6136_1.02	pert2	2.30598e-08	5.31961e-08	0.749128	TRUE	TRUE
chr10:33247227-33247398	ESRRA_disc4	ESRRA_disc4	pert1	0.00739111	0.0114681	-0.127308	FALSE	TRUE
chr10:33247227-33247398	ESRRA_disc4	ESRRA_disc4	pert2	2.72089e-34	1.07846e-33	0.558053	TRUE	TRUE
chr10:33247227-33247398	ESRRA_disc4	ESRRA_disc4	pert3	1.64528e-70	9.96306e-70	-0.778213	TRUE	TRUE
chr9:32344650-32344821	IRF_known20	IRF_known20	pert2	1.46743e-193	3.19899e-192	-1.0532	TRUE	TRUE
chr9:32344650-32344821	IRF_known20	IRF_known20	pert3	1.76969e-146	2.26936e-145	0.922416	TRUE	TRUE
chr9:32344650-32344821	IRF_known20	IRF_known20	pert1	6.69477e-84	4.49065e-83	-0.608961	TRUE	TRUE
chr17:63204956-63205127	FOXP4_M3284_1.02	FOXP4_M3284_1.02	pert2	3.48413e-07	7.71106e-07	0.209201	FALSE	TRUE
chr17:63204956-63205127	FOXP4_M3284_1.02	FOXP4_M3284_1.02	pert1	6.58447e-17	2.00757e-16	0.301881	FALSE	TRUE
chr17:63204956-63205127	FOXP4_M3284_1.02	FOXP4_M3284_1.02	pert3	0.603972	0.655054	0.0208321	FALSE	TRUE
chr9:110252110-110252281	SP8_1	SP8_1	pert2	5.63891e-28	2.0488e-27	0.579717	TRUE	TRUE
chr9:110252110-110252281	SP8_1	SP8_1	pert1	0.00936824	0.0143822	-0.137863	FALSE	TRUE
chr9:110252110-110252281	SP8_1	SP8_1	pert3	0.00252249	0.00415021	-0.157341	FALSE	TRUE
chr16:87811446-87811617	MXI1_M4678_1.02	MXI1_M4678_1.02	pert2	0.756388	0.798512	-0.0899515	FALSE	TRUE
chr16:87811446-87811617	MXI1_M4678_1.02	MXI1_M4678_1.02	pert1	0.0999022	0.127361	1.21702	FALSE	TRUE
chr16:87811446-87811617	MXI1_M4678_1.02	MXI1_M4678_1.02	pert3	0.461997	0.527305	-0.0687439	FALSE	TRUE
chr1:233431341-233431512	ESRRA_disc4	ESRRA_disc4	pert2	0.489901	0.556242	0.043196	FALSE	TRUE
chr1:233431341-233431512	ESRRA_disc4	ESRRA_disc4	pert3	0.0024939	0.00411872	0.140002	FALSE	TRUE
chr1:233431341-233431512	ESRRA_disc4	ESRRA_disc4	pert1	0.000572927	0.00102376	0.211147	FALSE	TRUE
chr18:57567236-57567407	BHLHE40_disc2	BHLHE40_disc2	pert3	0.589854	0.644552	0.0511858	FALSE	TRUE
chr18:57567236-57567407	BHLHE40_disc2	BHLHE40_disc2	pert2	0.926249	0.941363	0.0070752	FALSE	TRUE
chr18:57567236-57567407	BHLHE40_disc2	BHLHE40_disc2	pert1	0.368804	0.429942	-0.0664824	FALSE	TRUE
chr7:73157350-73157521	MXI1_M4678_1.02	MXI1_M4678_1.02	pert3	4.57288e-14	1.29466e-13	0.498573	FALSE	FALSE
chr7:73157350-73157521	MXI1_M4678_1.02	MXI1_M4678_1.02	pert1	7.87815e-19	2.47113e-18	0.549808	TRUE	FALSE
chr7:73157350-73157521	MXI1_M4678_1.02	MXI1_M4678_1.02	pert2	3.39766e-22	1.13952e-21	0.619335	TRUE	FALSE
chr8:142692020-142692191	SP8_1	SP8_1	pert2	2.19718e-154	3.09023e-153	1.47129	TRUE	FALSE
chr8:142692020-142692191	SP8_1	SP8_1	pert1	9.63965e-131	1.10602e-129	1.28606	TRUE	FALSE
chr8:142692020-142692191	SP8_1	SP8_1	pert3	0.357237	0.419826	0.0610274	FALSE	FALSE
chr9:126889214-126889385	ZIC2_2	ZIC2_2	pert1	0.000131048	0.000249506	-0.238928	FALSE	FALSE
chr9:126889214-126889385	ZIC2_2	ZIC2_2	pert2	0.0916846	0.117919	0.105958	FALSE	FALSE
chr9:126889214-126889385	ZIC2_2	ZIC2_2	pert3	6.25782e-15	1.80689e-14	-0.577287	TRUE	FALSE
chr10:73368864-73369035	CTCFL_disc1	CTCFL_disc1	pert2	0.345553	0.407192	-0.0658127	FALSE	TRUE
chr10:73368864-73369035	CTCFL_disc1	CTCFL_disc1	pert3	0.0001453	0.000273063	-0.286279	FALSE	TRUE
chr10:73368864-73369035	CTCFL_disc1	CTCFL_disc1	pert1	2.45104e-17	7.57909e-17	-0.578606	TRUE	TRUE
chr10:74033438-74033609	BHLHE40_disc2	BHLHE40_disc2	pert2	1.08953e-21	3.62621e-21	0.679548	TRUE	TRUE
chr10:74033438-74033609	BHLHE40_disc2	BHLHE40_disc2	pert3	4.93691e-88	3.47177e-87	1.2977	TRUE	TRUE
chr10:74033438-74033609	BHLHE40_disc2	BHLHE40_disc2	pert1	1.46456e-25	5.19146e-25	0.806777	TRUE	TRUE
chr2:235860506-235860677	ZIC4_M4149_1.02	ZIC4_M4149_1.02	pert1	0.0737076	0.0981916	0.203075	FALSE	TRUE
chr2:235860506-235860677	ZIC2_1	ZIC2_1	pert3	0.000893631	0.00153395	-0.472775	FALSE	FALSE
chr2:235860506-235860677	ZIC4_M4149_1.02	ZIC4_M4149_1.02	pert2	0.000699841	0.00121566	0.570207	TRUE	TRUE
chr2:235860506-235860677	ZIC4_M4149_1.02	ZIC4_M4149_1.02	pert3	0.108408	0.137801	-0.200347	FALSE	TRUE
chr10:74057827-74057998	MXI1_M4678_1.02	MXI1_M4678_1.02	pert3	1.24506e-06	2.66102e-06	-0.386926	FALSE	TRUE
chr10:74057827-74057998	MXI1_M4678_1.02	MXI1_M4678_1.02	pert1	1.98801e-05	4.08855e-05	-0.348588	FALSE	TRUE
chr10:74057827-74057998	MXI1_M4678_1.02	MXI1_M4678_1.02	pert2	0.0114921	0.0173977	0.194491	FALSE	TRUE

## Sheet: Supp Fig. 1-2
Supp Fig. 1-2
Sample	Total Barcodes	Total UMIs	Matched Barcodes	Matched UMIs	Unassigned Barcodes	Unassiged UMIs	Ambiguous Barcodes	Ambiguous UMIs
Processing/pert-6h-DNA-rep1_S10_counted.csv	414418	6636036	255984	4081726	2672	39750	155762	2514560
Processing/pert-48h-DNA-rep3_S27_counted.csv	269239	3969651	165047	2427196	1600	22527	102592	1519928
Processing/pert-6h-RNA-rep1_S3_counted.csv	773143	25546211	479632	15985629	10477	300977	283034	9259605
Processing/pert-0h-RNA-rep1_S1_counted.csv	693743	22248597	428698	13882520	9409	265115	255636	8100962
Processing/pert-48h-DNA-rep1_S13_counted.csv	313263	4769603	192488	2923465	2023	29129	118752	1817009
Processing/pert-72h-RNA-rep1_S7_counted.csv	706915	23030781	438048	14529209	10196	308913	258671	8192659
Processing/pert-48h-RNA-rep2_S6_counted.csv	467997	13744964	288761	8620500	6549	167111	172687	4957353
Processing/pert-6h-DNA-rep3_S24_counted.csv	227384	3261220	138789	1985083	1289	17534	87306	1258603
Processing/pert-3h-RNA-rep3_S16_counted.csv	651848	15424495	403668	9561292	6800	146382	241380	5716821
Processing/pert-3h-DNA-rep1_S9_counted.csv	361898	5648933	222932	3466783	2352	34397	136614	2147753
Processing/pert-24h-RNA-rep1_S5_counted.csv	679276	24309170	420160	15278643	10254	315661	248862	8714866
Processing/pert-72h-DNA-rep3_S28_counted.csv	238086	3458398	145900	2111624	1434	19780	90752	1326994
Processing/pert-24h-DNA-rep3_S26_counted.csv	280658	4152202	171967	2536208	1759	24713	106932	1591281
Processing/pert-24h-DNA-rep1_S12_counted.csv	430141	6968405	265779	4284988	2852	43382	161510	2640035
Processing/pert-24h-RNA-rep3_S19_counted.csv	447974	12437549	275810	7737449	5826	139001	166338	4561099
Processing/pert-24h-DNA-rep2_S12_counted.csv	278407	4117676	170828	2520958	1706	23923	105873	1572795
Processing/pert-0h-DNA-rep3_S22_counted.csv	246713	3544584	150582	2156671	1426	19533	94705	1368380
Processing/pert-72h-RNA-rep3_S21_counted.csv	435239	13009681	268449	8211548	6527	173973	160263	4624160
Processing/pert-3h-RNA-rep2_S2_counted.csv	694358	15998348	430267	9915437	6989	146252	257102	5936659
Processing/pert-0h-DNA-rep2_S8_counted.csv	284001	4194020	173880	2559149	1707	23972	108414	1610899
Processing/pert-48h-DNA-rep2_S13_counted.csv	266021	3923895	163195	2401539	1647	23194	101179	1499162
Processing/pert-6h-DNA-rep2_S10_counted.csv	299040	4465379	183442	2730900	1837	26009	113761	1708470
Processing/pert-12h-RNA-rep2_S4_counted.csv	450074	12042679	277297	7493659	5692	128521	167085	4420499
Processing/pert-3h-DNA-rep3_S23_counted.csv	247963	3562456	151454	2166990	1459	19982	95050	1375484
Processing/pert-72h-DNA-rep1_S14_counted.csv	378310	5986333	233614	3684266	2552	37790	142144	2264277
Processing/pert-24h-RNA-rep2_S5_counted.csv	543357	15918340	335004	9908003	7101	177491	201252	5832846
Processing/pert-12h-RNA-rep3_S18_counted.csv	589813	18114574	363929	11263856	7867	209137	218017	6641581
Processing/pert-12h-DNA-rep3_S25_counted.csv	273578	4043626	167459	2466524	1700	23703	104419	1553399
Processing/pert-48h-RNA-rep3_S20_counted.csv	423425	12729391	261162	8024998	6316	162088	155947	4542305
Processing/pert-48h-RNA-rep1_S6_counted.csv	695654	25502863	430559	16115932	10826	349505	254269	9037426
Processing/pert-72h-RNA-rep2_S7_counted.csv	426291	11772012	263515	7429226	5900	145794	156876	4196992
Processing/pert-3h-DNA-rep2_S9_counted.csv	302133	4513187	185309	2758922	1852	26110	114972	1728155
Processing/pert-6h-RNA-rep2_S3_counted.csv	585969	14628689	361829	9078799	6752	148327	217388	5401563
Processing/pert-0h-RNA-rep2_S1_counted.csv	690219	17385752	426406	10774000	7692	175282	256121	6436470
Processing/pert-12h-DNA-rep1_S11_counted.csv	388427	6156070	239670	3785395	2544	37799	146213	2332876
Processing/pert-12h-RNA-rep1_S4_counted.csv	695622	22841182	430942	14296165	9551	267102	255129	8277915
Processing/pert-12h-DNA-rep2_S11_counted.csv	182501	2550864	111042	1550126	1059	14038	70400	986700
Processing/pert-0h-DNA-rep1_S8_counted.csv	326603	4999593	201092	3067377	2055	29362	123456	1902854
Processing/pert-72h-DNA-rep2_S14_counted.csv	301715	4551514	185226	2785067	1945	27610	114544	1738837
Processing/pert-3h-RNA-rep1_S2_counted.csv	844469	27789783	524376	17366703	11261	328168	308832	10094912
Processing/pert-0h-RNA-rep3_S15_counted.csv	514367	12772784	316482	7926037	6025	132356	191860	4714391
Processing/pert-6h-RNA-rep3_S17_counted.csv	676086	18322945	418701	11395928	8025	193608	249360	6733409

## Sheet: Supp Fig. 3a-c
Supp Fig. 3a-c
Rep 1									Rep2									Rep3
perturbation sequence	TP_0hr	TP_3hr	TP_6hr	TP_12hr	TP_24hr	TP_48hr	TP_72hr		perturbation sequence	TP_0hr	TP_3hr	TP_6hr	TP_12hr	TP_24hr	TP_48hr	TP_72hr		perturbation sequence	TP_0hr	TP_3hr	TP_6hr	TP_12hr	TP_24hr	TP_48hr	TP_72hr
'hit1_pert2_chr9:32344650-32344821_IRF4_M5573_1.02'	1.83443	1.59087	1.57411	1.40753	1.39848	1.13556	1.05753		'hit1_pert2_chr9:32344650-32344821_IRF4_M5573_1.02'	1.41352	1.33012	1.32324	1.45967	1.33298	1.18459	1.16603		'hit1_pert2_chr9:32344650-32344821_IRF4_M5573_1.02'	1.47546	1.32561	1.46429	1.37842	1.5232	1.14217	1.05579
'hit1_pert3_chr14:64854652-64854823_FOSL1_M6231_1.02'	1.25555	1.18038	1.31428	1.25343	1.34572	1.21879	1.32183		'hit1_pert3_chr14:64854652-64854823_FOSL1_M6231_1.02'	1.21002	1.15057	1.2163	1.14207	1.19724	1.29914	1.34408		'hit1_pert3_chr14:64854652-64854823_FOSL1_M6231_1.02'	1.12774	1.16231	1.18593	1.25904	1.221	1.2768	1.31575
'nonmotif_seq85_loc11_pert2'	0.740029	0.769254	0.728597	0.712346	0.687091	0.737815	0.71575		'nonmotif_seq85_loc11_pert2'	0.8497	0.891462	0.809157	0.759445	0.765832	0.741479	0.788262		'nonmotif_seq85_loc11_pert2'	0.805319	0.86823	0.807263	0.759331	0.750312	0.691888	0.667244
'hit2diff_2_pert3_chr7:116017866-116018037_PITX2_M5720_1.02'	0.81664	0.806996	0.770211	0.772128	0.783891	0.743421	0.841693		'hit2diff_2_pert3_chr7:116017866-116018037_PITX2_M5720_1.02'	0.849942	0.913839	0.860228	0.844685	0.822287	0.792283	0.763253		'hit2diff_2_pert3_chr7:116017866-116018037_PITX2_M5720_1.02'	0.845977	0.889296	0.842643	0.796902	0.776337	0.752931	0.727878
'hit1_pert1_chr13:72695690-72695861_DMRTC2_M0634_1.02'	0.75807	0.924643	0.83521	0.626331	0.918337	0.737884	1.19996		'hit1_pert1_chr13:72695690-72695861_DMRTC2_M0634_1.02'	0.922308	0.933039	0.742066	0.874514	0.870388	0.696085	0.791718		'hit1_pert1_chr13:72695690-72695861_DMRTC2_M0634_1.02'	0.7625	0.996825	0.800151	0.800325	0.891481	0.790753	0.708565
'hit1_pert3_chr10:126745821-126745992_RARG_M5768_1.02'	0.933331	0.933217	0.960781	0.957783	0.823709	0.864215	0.97474		'hit1_pert3_chr10:126745821-126745992_RARG_M5768_1.02'	0.971447	1.00428	0.944798	0.901243	0.948705	0.989775	0.920578		'hit1_pert3_chr10:126745821-126745992_RARG_M5768_1.02'	0.972111	0.955603	0.97763	0.928701	0.959093	0.899386	0.986404
'hit1_pert3_chr1:229163660-229163831_DMBX1_M5286_1.02'	0.784	0.742509	0.733956	0.767257	0.755599	0.720967	0.753119		'hit1_pert3_chr1:229163660-229163831_DMBX1_M5286_1.02'	0.85413	0.848898	0.79006	0.756991	0.773147	0.798886	0.805104		'hit1_pert3_chr1:229163660-229163831_DMBX1_M5286_1.02'	0.783952	0.892898	0.806775	0.800605	0.713934	0.739794	0.772484
'hit1_pert1_chr10:105564784-105564955_GBX2_5'	0.874651	0.83681	0.862297	0.890919	0.855366	0.946505	0.840107		'hit1_pert1_chr10:105564784-105564955_GBX2_5'	0.930167	0.929267	0.919103	0.856402	0.888549	0.825607	0.885545		'hit1_pert1_chr10:105564784-105564955_GBX2_5'	0.831579	0.88574	0.894426	0.869793	0.899368	0.857717	0.920818
'hit1_pert2_chr10:102576599-102576770_OTP_M3694_1.02'	0.726101	0.781552	0.719925	0.728972	0.692602	0.701547	0.76868		'hit1_pert2_chr10:102576599-102576770_OTP_M3694_1.02'	0.869796	0.933082	0.820528	0.768395	0.786327	0.762058	0.761527		'hit1_pert2_chr10:102576599-102576770_OTP_M3694_1.02'	0.798925	0.868446	0.816284	0.761905	0.754596	0.692802	0.716645
'nonmotif_seq501_loc149_pert3'	0.817178	0.821828	0.853776	0.859672	0.830994	0.841949	0.966025		'nonmotif_seq501_loc149_pert3'	0.882796	0.901758	0.878867	0.861552	0.82581	0.811993	0.961571		'nonmotif_seq501_loc149_pert3'	0.855887	0.866613	0.837612	0.826505	0.804011	0.784785	0.850044
'nonmotif_seq58_loc35_pert3'	1.12749	1.16012	1.20548	1.28494	1.39631	1.77921	1.56639		'nonmotif_seq58_loc35_pert3'	1.13468	1.11995	1.18349	1.41205	1.48819	1.83734	1.72105		'nonmotif_seq58_loc35_pert3'	1.06532	1.15565	1.20322	1.53388	1.32084	2.07749	1.84842
'scram_seq464'	0.73935	0.737188	0.719706	0.673759	0.627783	0.729432	0.727465		'scram_seq464'	0.876468	0.912561	0.798609	0.739821	0.732573	0.71194	0.703836		'scram_seq464'	0.80399	0.887612	0.780301	0.750622	0.706279	0.659316	0.83021
'WT_region210_chr1:233249267-233249438'	1.09992	1.10953	1.10665	1.04987	1.08618	1.08541	0.983332		'WT_region210_chr1:233249267-233249438'	1.12334	1.08319	1.12777	1.17689	1.29063	1.29028	1.31124		'WT_region210_chr1:233249267-233249438'	1.21192	1.08614	1.14159	1.36262	1.21986	1.24198	1.26722
'nonmotif_seq143_loc96_pert3'	1.4637	1.37867	1.45091	1.43868	1.52059	1.22397	1.23824		'nonmotif_seq143_loc96_pert3'	1.347	1.34272	1.3753	1.54767	1.76529	1.57239	1.46753		'nonmotif_seq143_loc96_pert3'	1.39239	1.3873	1.46592	1.75491	1.56068	1.47243	1.47456
'hit1_pert3_chrX:50337911-50338082_ZIC3_4'	1.02873	1.04019	1.03325	1.03851	1.02155	0.987122	0.887493		'hit1_pert3_chrX:50337911-50338082_ZIC3_4'	1.06385	0.995123	1.03166	1.06523	0.965426	0.931124	0.966936		'hit1_pert3_chrX:50337911-50338082_ZIC3_4'	1.03932	0.975074	1.04752	1.00455	1.04239	0.9821	0.951498
'Overexpressed_permutation_pert3_chr17:12623392-12623563_TFs-FOXB1_1-POU3F1_2'	0.786093	0.760567	0.816178	0.747106	0.752496	0.692088	0.75149		'Overexpressed_permutation_pert3_chr17:12623392-12623563_TFs-FOXB1_1-POU3F1_2'	0.855497	0.902537	0.83819	0.750878	0.778756	0.765234	0.730612		'Overexpressed_permutation_pert3_chr17:12623392-12623563_TFs-FOXB1_1-POU3F1_2'	0.84291	0.880339	0.82314	0.843682	0.771891	0.687037	0.728936
'hit2diff_pert1_chr8:110274714-110274885_FOSL1_M6231_1.02'	0.725314	0.746175	0.731576	0.713299	0.680976	0.699062	0.748777		'hit2diff_pert1_chr8:110274714-110274885_FOSL1_M6231_1.02'	0.810482	0.868301	0.818782	0.741439	0.761592	0.711251	0.745639		'hit2diff_pert1_chr8:110274714-110274885_FOSL1_M6231_1.02'	0.80961	0.843189	0.803371	0.735375	0.756871	0.702843	0.692823
'hit1_pert3_chr16:52560367-52560538_BCL6_M6136_1.02'	0.827968	0.866702	0.81428	0.738489	0.819222	0.80368	0.943857		'hit1_pert3_chr16:52560367-52560538_BCL6_M6136_1.02'	0.916403	0.921223	0.856143	0.796069	0.758036	0.893715	0.902504		'hit1_pert3_chr16:52560367-52560538_BCL6_M6136_1.02'	0.80952	0.932837	0.909765	0.758054	0.821386	0.843893	0.866703
'hit1_pert3_chr10:69621992-69622163_SP8_1'	0.782021	0.850685	0.77882	0.784894	0.759661	0.78327	0.744518		'hit1_pert3_chr10:69621992-69622163_SP8_1'	0.939874	0.973996	0.867096	0.855658	0.821724	0.739215	0.749054		'hit1_pert3_chr10:69621992-69622163_SP8_1'	0.849678	0.910221	0.843207	0.809625	0.831698	0.768437	0.753718
'hit1_pert2_chr12:96652450-96652621_ZIC5_M2259_1.02'	0.809003	0.816793	0.817828	0.797817	0.78026	0.757553	0.848649		'hit1_pert2_chr12:96652450-96652621_ZIC5_M2259_1.02'	0.883373	0.889703	0.888353	0.856454	0.803937	0.81989	0.833037		'hit1_pert2_chr12:96652450-96652621_ZIC5_M2259_1.02'	0.85074	0.877226	0.845704	0.842516	0.860854	0.796777	0.769022
'hit1_pert3_chr1:85810070-85810241_BCL6_M6136_1.02'	1.00191	1.04203	1.03382	1.00267	1.06707	1.00511	0.984668		'hit1_pert3_chr1:85810070-85810241_BCL6_M6136_1.02'	1.02959	1.10893	1.04005	1.00326	0.944628	0.987145	1.02469		'hit1_pert3_chr1:85810070-85810241_BCL6_M6136_1.02'	1.05903	1.03242	1.02959	0.993634	0.986095	1.0271	0.920243
'hit1_pert1_chr3:193930684-193930855_HOXA5_3'	0.773751	0.781256	0.738373	0.722037	0.70535	0.668355	0.774673		'hit1_pert1_chr3:193930684-193930855_HOXA5_3'	0.812286	0.879962	0.808854	0.725332	0.72228	0.736982	0.753234		'hit1_pert1_chr3:193930684-193930855_HOXA5_3'	0.777871	0.890249	0.779799	0.756558	0.753027	0.656606	0.707072
'hit1_pert1_chr16:23410456-23410627_NKX2-5_M1052_1.02'	0.886445	0.867993	0.884678	0.892848	0.902355	0.849238	0.938058		'hit1_pert1_chr16:23410456-23410627_NKX2-5_M1052_1.02'	0.918288	0.943732	0.880441	0.904488	0.880846	0.878845	0.895752		'hit1_pert1_chr16:23410456-23410627_NKX2-5_M1052_1.02'	0.895911	0.940049	0.894935	0.855511	0.872538	0.852041	0.873156
'hit2diff_1_pert1_chr9:73735655-73735826_LHX5_1'	0.832338	0.818364	0.9524	0.703505	0.917816	0.859303	0.809873		'hit2diff_1_pert1_chr9:73735655-73735826_LHX5_1'	0.718918	1.1053	0.919596	1.23958	0.832518	0.888647	0		'hit2diff_1_pert1_chr9:73735655-73735826_LHX5_1'	0.648465	0.716239	1.20049	0.968354	0.817713	0.78166	0.683973
'hit1_pert1_chr3:20371482-20371653_ZIC4_M4149_1.02'	0.800934	0.80629	0.797303	0.843357	0.818839	0.813586	0.869727		'hit1_pert1_chr3:20371482-20371653_ZIC4_M4149_1.02'	0.87557	0.881123	0.865485	0.813254	0.81365	0.797514	0.891323		'hit1_pert1_chr3:20371482-20371653_ZIC4_M4149_1.02'	0.847675	0.913474	0.830299	0.831168	0.833552	0.837998	0.809751
'nonmotif_seq309_loc110_pert1'	0.796021	0.824799	0.805822	0.772317	0.771603	0.756573	0.839749		'nonmotif_seq309_loc110_pert1'	0.907489	0.920414	0.875096	0.830379	0.810129	0.799107	0.803747		'nonmotif_seq309_loc110_pert1'	0.906606	0.897343	0.870647	0.774161	0.851732	0.74817	0.833893
'hit1_pert3_chr9:32344650-32344821_IRF4_M5573_1.02'	1.454	1.30296	1.40683	1.32696	1.18159	1.1304	1.09385		'hit1_pert3_chr9:32344650-32344821_IRF4_M5573_1.02'	1.21222	1.25229	1.26649	1.27232	1.23482	1.11743	1.25237		'hit1_pert3_chr9:32344650-32344821_IRF4_M5573_1.02'	1.32433	1.26082	1.30135	1.29744	1.20349	1.08121	1.09398
'hit1_pert1_chr2:45200340-45200511_FOXD1_M0757_1.02'	0.92159	1.09886	0.980497	1.12736	0.873904	0.800234	1.03516		'hit1_pert1_chr2:45200340-45200511_FOXD1_M0757_1.02'	0.876177	1.03051	1.15712	1.03437	0.962269	0.940425	0.859707		'hit1_pert1_chr2:45200340-45200511_FOXD1_M0757_1.02'	1.00508	0.854618	0.866381	0.823867	0.973849	0.884758	1.21086
'nonmotif_seq104_loc48_pert1'	2.79154	2.66512	2.49878	2.61372	3.25982	3.97381	3.39898		'nonmotif_seq104_loc48_pert1'	2.30379	1.98609	2.25363	2.69098	2.81525	3.30754	2.72446		'nonmotif_seq104_loc48_pert1'	2.28854	1.95667	2.29671	2.82273	2.44089	3.62606	3.02231
'nonmotif_seq225_loc86_pert2'	0.838367	0.803534	0.778551	0.798152	0.706438	0.757759	0.768373		'nonmotif_seq225_loc86_pert2'	0.905771	0.964232	0.826852	0.780753	0.77267	0.840264	0.758346		'nonmotif_seq225_loc86_pert2'	0.860339	0.939097	0.823178	0.788262	0.774312	0.719728	0.751329
'nonmotif_seq214_loc68_pert2'	1.03095	1.01049	1.03431	1.08394	1.02599	0.991188	0.90754		'nonmotif_seq214_loc68_pert2'	1.04023	1.04894	1.01393	1.0132	1.04177	1.04905	0.921121		'nonmotif_seq214_loc68_pert2'	1.04147	1.01345	0.961155	1.02745	0.986187	0.958369	0.983571
'WT_region54_chr22:46241067-46241238'	0.805204	0.817079	0.804006	0.791565	0.760595	0.699365	0.81889		'WT_region54_chr22:46241067-46241238'	0.894324	0.920027	0.845514	0.823971	0.780192	0.803786	0.835653		'WT_region54_chr22:46241067-46241238'	0.859301	0.922664	0.855572	0.784166	0.783549	0.796474	0.767905
'Overexpressed_hit1_pert1_chr10:88613588-88613759_SOX1_M6475_1.02'	0.761054	0.804691	0.813086	1.00324	1.03281	0.692057	0.89083		'Overexpressed_hit1_pert1_chr10:88613588-88613759_SOX1_M6475_1.02'	0.918314	0.972788	0.926392	0.810425	0.883436	1.01414	1.00653		'Overexpressed_hit1_pert1_chr10:88613588-88613759_SOX1_M6475_1.02'	0.970513	0.891071	0.901975	0.822173	0.92912	0.928132	0.745421
'hit2diff_2_pert1_chr10:100206539-100206710_ELF1_M5374_1.02'	1.01944	0.909627	0.901049	0.754794	1.19603	1.04094	0.865435		'hit2diff_2_pert1_chr10:100206539-100206710_ELF1_M5374_1.02'	1.00941	0.805626	0.941061	0.658285	0.795263	1.10663	0.630649		'hit2diff_2_pert1_chr10:100206539-100206710_ELF1_M5374_1.02'	0.735736	0.922135	0.795542	0.803755	0.841476	0.648944	0.848699
'hit1_pert2_chr6:98484339-98484510_E2F_known18'	0.782955	0.826627	0.792669	0.774	0.761213	0.731246	0.804344		'hit1_pert2_chr6:98484339-98484510_E2F_known18'	0.894334	0.932295	0.859466	0.821463	0.805236	0.801216	0.787725		'hit1_pert2_chr6:98484339-98484510_E2F_known18'	0.837943	0.933615	0.87234	0.771976	0.822489	0.804935	0.785036
'nonmotif_seq58_loc35_pert2'	1.77889	1.69774	1.72711	1.78395	2.18227	2.51523	2.1069		'nonmotif_seq58_loc35_pert2'	1.42525	1.37447	1.57461	1.68456	2.04984	2.34995	2.1073		'nonmotif_seq58_loc35_pert2'	1.49414	1.40791	1.54552	1.95652	1.76813	2.41405	2.25326
'nonmotif_seq465_loc66_pert2'	0.676817	0.811667	0.72249	0.735665	0.705445	0.736757	0.784611		'nonmotif_seq465_loc66_pert2'	0.819388	0.89967	0.853713	0.721915	0.728937	0.711417	0.895808		'nonmotif_seq465_loc66_pert2'	0.917657	0.917348	0.806573	0.721926	0.785458	0.692127	0.621076
'hit1_pert2_chr16:51185391-51185562_BHLHE40_disc2'	1.14529	1.11732	1.09152	1.08198	1.1162	1.15764	1.09121		'hit1_pert2_chr16:51185391-51185562_BHLHE40_disc2'	1.09727	1.08164	1.08402	1.08431	1.01867	0.995013	1.07763		'hit1_pert2_chr16:51185391-51185562_BHLHE40_disc2'	1.12803	1.07496	1.04865	1.07117	1.07077	1.06815	1.0747
'hit2diff_2_pert1_chr9:73735655-73735826_LHX3_3'	0.810575	0.882128	0.8825	0.974177	0.776984	0.869098	0.886269		'hit2diff_2_pert1_chr9:73735655-73735826_LHX3_3'	0.781121	1.0282	0.915768	0.855876	0.655459	0.86442	0.927738		'hit2diff_2_pert1_chr9:73735655-73735826_LHX3_3'	0.814335	0.642978	0.829917	0.801394	0.948317	0.771951	0.662204
'nonmotif_seq218_loc148_pert1'	4.44682	4.01082	3.90867	4.11228	3.89538	3.01574	2.46883		'nonmotif_seq218_loc148_pert1'	3.55107	2.84995	3.35821	3.8333	3.50651	2.91594	2.86957		'nonmotif_seq218_loc148_pert1'	3.89777	3.06141	3.54336	3.5222	3.60765	3.3268	3.02428
'hit1_pert3_chr3:57165008-57165179_TP53_M6103_1.02'	1.20278	1.22328	1.25757	1.18491	1.10084	0.878387	0.87036		'hit1_pert3_chr3:57165008-57165179_TP53_M6103_1.02'	1.1098	1.18306	1.1045	1.14746	0.981456	0.926327	0.87055		'hit1_pert3_chr3:57165008-57165179_TP53_M6103_1.02'	1.14255	1.13494	1.16812	1.10086	1.13889	0.876933	0.860366
'Overexpressed_permutation_pert3_chr18:53019258-53019429_TFs-SOX1_M6129_1.02-SOX1_M6134_1.02'	0.736987	0.783212	0.691278	0.711173	0.647433	0.635545	0.681169		'Overexpressed_permutation_pert3_chr18:53019258-53019429_TFs-SOX1_M6129_1.02-SOX1_M6134_1.02'	0.865446	0.875114	0.820028	0.766516	0.728469	0.697384	0.725062		'Overexpressed_permutation_pert3_chr18:53019258-53019429_TFs-SOX1_M6129_1.02-SOX1_M6134_1.02'	0.810326	0.841815	0.769243	0.737889	0.723218	0.656521	0.71468
'nonmotif_seq265_loc135_pert3'	0.764262	0.808572	0.784269	0.753711	0.7229	0.710097	0.739629		'nonmotif_seq265_loc135_pert3'	0.852428	0.890847	0.825267	0.773551	0.796497	0.745803	0.721535		'nonmotif_seq265_loc135_pert3'	0.843057	0.917485	0.84191	0.769722	0.790339	0.795651	0.708706
'hit1_pert3_chr17:65970854-65971025_EP300_disc6'	0.845162	0.855642	0.85791	0.820496	0.821999	0.817919	0.769703		'hit1_pert3_chr17:65970854-65971025_EP300_disc6'	0.944799	0.961133	0.92068	0.863153	0.841405	0.826589	0.827023		'hit1_pert3_chr17:65970854-65971025_EP300_disc6'	0.897912	0.938578	0.92356	0.868182	0.791866	0.81926	0.820538
'Overexpressed_hit1_pert1_chr11:13119680-13119851_SOX1_M3910_1.02'	0.887939	0.906332	0.878912	0.83779	0.858862	0.841209	0.854988		'Overexpressed_hit1_pert1_chr11:13119680-13119851_SOX1_M3910_1.02'	0.902187	0.938033	0.917945	0.880657	0.852098	0.840288	0.88009		'Overexpressed_hit1_pert1_chr11:13119680-13119851_SOX1_M3910_1.02'	0.892148	0.884667	0.874773	0.893472	0.829667	0.830999	0.875517
'Overexpressed_permutation_pert2_chr2:152128-152299_TFs-SOX1_M1605_1.02-POU3F1_2'	2.39582	2.1367	2.25653	2.33329	2.04798	1.81229	1.52693		'Overexpressed_permutation_pert2_chr2:152128-152299_TFs-SOX1_M1605_1.02-POU3F1_2'	2.03075	1.82481	1.95573	2.26496	2.22141	1.91132	1.58858		'Overexpressed_permutation_pert2_chr2:152128-152299_TFs-SOX1_M1605_1.02-POU3F1_2'	2.0842	1.81259	2.14871	2.2672	2.21953	1.78924	1.6879
'hit2diff_2_pert2_chr8:10192311-10192482_BHLHE40_disc2'	1.09195	1.02364	0.969671	1.05965	0.964444	1.05216	0.95032		'hit2diff_2_pert2_chr8:10192311-10192482_BHLHE40_disc2'	1.009	1.03341	0.961583	0.954885	1.0298	1.06288	0.938037		'hit2diff_2_pert2_chr8:10192311-10192482_BHLHE40_disc2'	0.962843	1.04119	0.986879	0.940528	0.977228	0.95171	0.98675
'Overexpressed_hit1_pert1_chr2:189168414-189168585_SOX1_M6475_1.02'	0	1.00587	0	0	0.882249	0	1.00223		'Overexpressed_hit1_pert1_chr2:189168414-189168585_SOX1_M6475_1.02'	1.0847	0.961611	0.876681	0	0.67854	1.11611	0		'Overexpressed_hit1_pert1_chr2:189168414-189168585_SOX1_M6475_1.02'	0.92412	0.916064	0.899288	1.04003	0	0.677306	0
'hit1_pert3_chr5:36725223-36725394_E2F3_M2271_1.02'	1.83864	1.67733	1.72694	1.70174	1.87366	1.87134	1.80633		'hit1_pert3_chr5:36725223-36725394_E2F3_M2271_1.02'	1.50106	1.47888	1.51807	1.57763	1.5039	1.61155	1.42551		'hit1_pert3_chr5:36725223-36725394_E2F3_M2271_1.02'	1.63194	1.42773	1.58484	1.57315	1.53573	1.69854	1.5788
'hit1_pert3_chr3:58567097-58567268_MXI1_M4678_1.02'	0.750896	0.804139	0.804006	0.787655	0.727995	0.750074	0.776958		'hit1_pert3_chr3:58567097-58567268_MXI1_M4678_1.02'	0.857867	0.920331	0.839485	0.773575	0.807591	0.7413	0.783689		'hit1_pert3_chr3:58567097-58567268_MXI1_M4678_1.02'	0.862531	0.887039	0.793642	0.774065	0.794976	0.728656	0.720292
'hit1_pert3_chr17:71609370-71609541_REST_M4657_1.02'	1.17178	1.18865	1.25943	1.2463	1.26645	1.34267	1.28638		'hit1_pert3_chr17:71609370-71609541_REST_M4657_1.02'	1.06367	1.06946	1.14311	1.14359	1.21584	1.30769	1.1967		'hit1_pert3_chr17:71609370-71609541_REST_M4657_1.02'	1.03779	1.05749	1.12536	1.22258	1.18001	1.27502	1.30326
'hit1_pert1_chr1:27337557-27337728_BHLHE40_disc2'	0.867736	0.879913	0.801417	0.85733	0.830643	0.838246	0.861157		'hit1_pert1_chr1:27337557-27337728_BHLHE40_disc2'	0.90761	0.911882	0.877355	0.945702	0.954681	0.845512	0.852565		'hit1_pert1_chr1:27337557-27337728_BHLHE40_disc2'	0.874437	0.907678	0.896389	0.934659	0.896892	0.875196	0.838616
'hit1_pert2_chr2:131630174-131630345_BCL6_M6136_1.02'	0.80775	0.817518	0.777451	0.759362	0.769468	0.740017	0.82337		'hit1_pert2_chr2:131630174-131630345_BCL6_M6136_1.02'	0.895025	0.934842	0.844637	0.812504	0.820252	0.790467	0.835594		'hit1_pert2_chr2:131630174-131630345_BCL6_M6136_1.02'	0.850427	0.88567	0.827542	0.797247	0.796144	0.819082	0.759158
'hit1_pert3_chr1:12676021-12676192_PITX1_3'	1.27027	1.24578	1.20777	1.19541	1.19864	1.29663	1.03135		'hit1_pert3_chr1:12676021-12676192_PITX1_3'	1.10019	1.04502	1.10936	1.16472	1.09618	1.05529	1.03318		'hit1_pert3_chr1:12676021-12676192_PITX1_3'	1.13294	1.05775	1.08012	1.07074	1.13235	1.12356	0.984144
'hit1_pert2_chr3:45726101-45726272_BX088580.2_M6121_1.02'	0.779667	0.818663	0.916662	0.836374	0.873805	0.892953	0.855197		'hit1_pert2_chr3:45726101-45726272_BX088580.2_M6121_1.02'	0.947537	0.83698	0.825461	0.884007	0.782173	0.953068	0.609775		'hit1_pert2_chr3:45726101-45726272_BX088580.2_M6121_1.02'	0.942063	0.814518	0.989136	1.17283	0.960197	1.08734	0.915689
'hit1_pert2_chr14:63163083-63163254_ATF5_M2977_1.02'	0.816143	0.794668	0.793941	0.839614	0.720512	0.753976	0.8511		'hit1_pert2_chr14:63163083-63163254_ATF5_M2977_1.02'	0.926141	0.93359	0.874571	0.822653	0.821143	0.775229	0.821954		'hit1_pert2_chr14:63163083-63163254_ATF5_M2977_1.02'	0.855019	0.883753	0.845208	0.788377	0.811138	0.779616	0.786424
'scram_seq159'	0.794478	0.815642	0.756555	0.766094	0.753206	0.779004	0.850194		'scram_seq159'	0.864132	0.88344	0.871247	0.807977	0.759343	0.777814	0.772775		'scram_seq159'	0.831901	0.862569	0.857925	0.765978	0.822779	0.699901	0.828077
'Overexpressed_permutation_pert3_chr20:14697076-14697247_TFs-PAX6_M3728_1.02'	0.862847	0.909558	0.82842	0.811474	0.75738	0.771176	0.868104		'Overexpressed_permutation_pert3_chr20:14697076-14697247_TFs-PAX6_M3728_1.02'	0.946817	0.912349	0.903906	0.837037	0.806884	0.76949	0.783883		'Overexpressed_permutation_pert3_chr20:14697076-14697247_TFs-PAX6_M3728_1.02'	0.881453	0.946176	0.891511	0.808242	0.832394	0.795657	0.797507
'nonmotif_seq369_loc79_pert3'	2.05982	1.74507	1.89556	1.96699	2.04201	2.15148	2.08852		'nonmotif_seq369_loc79_pert3'	1.63413	1.48027	1.78274	1.75968	1.80083	1.76757	2.07045		'nonmotif_seq369_loc79_pert3'	1.55073	1.4849	1.76671	1.84639	1.80837	2.19454	2.13413
'nonmotif_seq568_loc25_pert2'	0.782259	0.898995	0.865162	0.866818	0.819612	0.858662	0.809838		'nonmotif_seq568_loc25_pert2'	0.896393	0.90954	0.960924	0.857576	0.788028	0.880854	0.912432		'nonmotif_seq568_loc25_pert2'	0.883459	0.848253	0.937813	0.801087	0.870854	0.869891	0.783906
'hit2_pert2_chr1:212732260-212732431_FOSL1_M2279_1.02'	1.77321	1.83759	2.13841	1.84792	2.05506	2.19039	2.24019		'hit2_pert2_chr1:212732260-212732431_FOSL1_M2279_1.02'	1.54743	1.38106	1.59103	1.72238	1.65126	1.97458	1.95042		'hit2_pert2_chr1:212732260-212732431_FOSL1_M2279_1.02'	1.6294	1.47515	1.65579	1.53733	1.76538	2.05371	2.11295
'hit1_pert2_chr10:70630913-70631084_CTCF_M4592_1.02'	0.697309	0.75656	0.717639	0.716211	0.695808	0.641122	0.714334		'hit1_pert2_chr10:70630913-70631084_CTCF_M4592_1.02'	0.792496	0.868915	0.76412	0.749471	0.786032	0.700736	0.717039		'hit1_pert2_chr10:70630913-70631084_CTCF_M4592_1.02'	0.828858	0.89548	0.773673	0.76031	0.707068	0.7206	0.676869
'nonmotif_seq428_loc93_pert2'	0.83964	0.840413	0.856381	0.861249	0.902417	0.953279	0.933262		'nonmotif_seq428_loc93_pert2'	0.864366	0.950004	0.936516	0.865838	0.884272	0.91115	0.952138		'nonmotif_seq428_loc93_pert2'	0.873912	0.91077	0.892021	0.841617	0.900951	0.920476	0.890229
'scram_seq266'	0.897046	0.873892	0.891604	0.8601	0.84272	0.844825	0.876181		'scram_seq266'	0.899043	0.956662	0.903635	0.888357	0.895504	0.901741	0.890422		'scram_seq266'	0.8831	0.878582	0.897101	0.847049	0.865617	0.925594	0.874742
'Overexpressed_permutation_pert3_chr6:137278018-137278189_TFs-SOX1_M3910_1.02-SOX1_M6129_1.02-SOX1_M6475_1.02'	0.827624	0.862029	0.905192	0.834479	0.752798	0.790171	0.838395		'Overexpressed_permutation_pert3_chr6:137278018-137278189_TFs-SOX1_M3910_1.02-SOX1_M6129_1.02-SOX1_M6475_1.02'	0.92934	1.03101	0.894458	0.90629	0.804035	0.837594	0.796352		'Overexpressed_permutation_pert3_chr6:137278018-137278189_TFs-SOX1_M3910_1.02-SOX1_M6129_1.02-SOX1_M6475_1.02'	1.04177	0.990701	0.964826	0.878	0.946635	0.795434	0.774338
'hit1_pert1_chr17:11572054-11572225_REST_M4657_1.02'	1.00131	1.0429	0.988776	1.06002	0.929853	0.979519	0.995102		'hit1_pert1_chr17:11572054-11572225_REST_M4657_1.02'	1.05959	1.01878	1.03351	0.945018	0.966861	0.889672	0.960851		'hit1_pert1_chr17:11572054-11572225_REST_M4657_1.02'	1.01592	0.988448	0.990686	0.978261	0.968205	0.939564	0.916283
'scram_seq31'	1.63274	1.50101	1.656	1.63918	1.84985	1.80889	1.63227		'scram_seq31'	1.35547	1.29108	1.41989	1.55647	1.57462	1.65104	1.65643		'scram_seq31'	1.37727	1.31383	1.4657	1.57634	1.46634	1.70018	1.73553
'nonmotif_seq330_loc151_pert2'	0.812029	0.850632	0.835839	0.823651	0.837482	0.745808	0.894421		'nonmotif_seq330_loc151_pert2'	0.91814	0.925872	0.85965	0.822798	0.805044	0.853322	0.807394		'nonmotif_seq330_loc151_pert2'	0.870755	0.869997	0.884314	0.865175	0.870954	0.770991	0.81502
'hit1_pert2_chr2:169409039-169409210_GLI1_M3352_1.02'	0.780533	0.813511	0.915485	0.971321	0.697281	0.801685	0.903234		'hit1_pert2_chr2:169409039-169409210_GLI1_M3352_1.02'	0.779598	0.857168	0.84585	0.928873	0.838985	0.935025	1.02548		'hit1_pert2_chr2:169409039-169409210_GLI1_M3352_1.02'	1.12019	0.957358	0.870722	0.988447	0.902723	0.50948	0.577284
'hit1_pert3_chrX:50337911-50338082_ZIC5_M2259_1.02'	1.70643	1.50401	1.5885	1.54589	1.42097	1.2793	1.06295		'hit1_pert3_chrX:50337911-50338082_ZIC5_M2259_1.02'	1.46617	1.39715	1.48196	1.50209	1.5319	1.2078	1.12502		'hit1_pert3_chrX:50337911-50338082_ZIC5_M2259_1.02'	1.42236	1.45115	1.44885	1.39021	1.51509	1.28368	1.08187
'hit1_pert2_chr17:70708892-70709063_TP53_M6103_1.02'	0.774243	0.750389	0.771724	0.78373	0.738263	0.765546	0.807746		'hit1_pert2_chr17:70708892-70709063_TP53_M6103_1.02'	0.886501	0.898831	0.882298	0.807911	0.799483	0.806539	0.763152		'hit1_pert2_chr17:70708892-70709063_TP53_M6103_1.02'	0.850676	0.890067	0.823019	0.779408	0.811128	0.73278	0.70041
'scram_seq527'	0.782253	0.81381	0.781309	0.776476	0.762777	0.759604	0.757998		'scram_seq527'	0.84736	0.88429	0.849432	0.854942	0.826573	0.784885	0.814258		'scram_seq527'	0.825669	0.822103	0.824549	0.795954	0.791706	0.782046	0.759132
'nonmotif_seq380_loc105_pert3'	0.782078	0.80243	0.786069	0.762871	0.74608	0.735795	0.779751		'nonmotif_seq380_loc105_pert3'	0.837993	0.862712	0.827831	0.765826	0.778853	0.706809	0.762237		'nonmotif_seq380_loc105_pert3'	0.843971	0.893387	0.809046	0.761241	0.77829	0.719418	0.716756
'hit1_pert3_chr22:46440725-46440896_CTCF_M4592_1.02'	0.76193	0.758571	0.731825	0.773279	0.78696	0.755139	0.787908		'hit1_pert3_chr22:46440725-46440896_CTCF_M4592_1.02'	0.787069	0.829026	0.804506	0.786555	0.74263	0.753818	0.80481		'hit1_pert3_chr22:46440725-46440896_CTCF_M4592_1.02'	0.739775	0.735217	0.806217	0.799492	0.775686	0.757391	0.795775
'hit1_pert1_chr17:585088-585259_PITX1_3'	0.79439	0.836501	0.982005	0.748445	0.860594	0.751995	0.905165		'hit1_pert1_chr17:585088-585259_PITX1_3'	0.906642	0.887624	0.784599	0.806453	0.775703	0.605682	0.785946		'hit1_pert1_chr17:585088-585259_PITX1_3'	0.907701	0.865358	0.782366	0.840845	0.808482	0.769102	0.844738
'hit2diff_pert2_chr1:228110601-228110772_LMX1A_1'	0.896034	0.858228	0.829267	0.83336	0.822986	0.820317	0.900917		'hit2diff_pert2_chr1:228110601-228110772_LMX1A_1'	0.897524	0.92241	0.919047	0.902472	0.875693	0.868947	0.919626		'hit2diff_pert2_chr1:228110601-228110772_LMX1A_1'	0.868206	0.927794	0.891329	0.853271	0.880457	0.861543	0.853428
'nonmotif_seq342_loc23_pert2'	0.923552	0.892346	0.945049	0.933045	0.879455	0.925744	0.926731		'nonmotif_seq342_loc23_pert2'	0.988636	0.944977	0.94026	0.933092	0.953663	0.967626	0.953832		'nonmotif_seq342_loc23_pert2'	0.922209	0.942931	0.954362	0.970896	0.947869	0.939973	1.03568
'hit2diff_2_pert3_chr9:16768931-16769102_BCL6_M6136_1.02'	1.1117	1.12387	1.09909	1.08988	1.0144	0.958758	0.948149		'hit2diff_2_pert3_chr9:16768931-16769102_BCL6_M6136_1.02'	1.08681	1.08002	1.1351	0.987702	1.08921	0.990425	0.94331		'hit2diff_2_pert3_chr9:16768931-16769102_BCL6_M6136_1.02'	1.11271	1.07447	1.06195	0.980195	1.02986	0.91402	0.919798
'hit2diff_pert2_chr17:74117554-74117725_CTCF_M4592_1.02'	0.633175	0.680972	0.641473	0.620487	0.665316	0.645789	0.723021		'hit2diff_pert2_chr17:74117554-74117725_CTCF_M4592_1.02'	0.673477	0.78667	0.660806	0.624298	0.68174	0.644205	0.747089		'hit2diff_pert2_chr17:74117554-74117725_CTCF_M4592_1.02'	0.698566	0.698008	0.719811	0.668146	0.649822	0.641584	0.64024
'hit1_pert1_chr8:99023456-99023627_LCOR_M1510_1.02'	1.17367	1.27214	1.31743	1.30467	1.30803	1.42818	1.5069		'hit1_pert1_chr8:99023456-99023627_LCOR_M1510_1.02'	1.14985	1.17606	1.22531	1.29786	1.2587	1.41116	1.39467		'hit1_pert1_chr8:99023456-99023627_LCOR_M1510_1.02'	1.12307	1.14406	1.16019	1.31625	1.18739	1.33925	1.61782
'scram_seq20'	0.904932	0.880898	0.880742	0.896887	0.867729	0.86221	0.948358		'scram_seq20'	0.947308	0.915769	0.921623	0.860737	0.868635	0.945497	0.953255		'scram_seq20'	0.880861	0.903344	0.917608	0.897853	0.892069	0.867404	0.973537
'nonmotif_seq519_loc160_pert1'	1.23928	1.20609	1.20297	1.18872	1.16765	1.19327	1.72288		'nonmotif_seq519_loc160_pert1'	1.15929	1.19259	1.16248	1.1807	1.12321	1.25096	1.61814		'nonmotif_seq519_loc160_pert1'	1.25336	1.16908	1.15958	1.22079	1.06424	1.26289	1.50932
'hit1_pert2_chr11:19838755-19838926_BX088580.2_M6121_1.02'	0.900603	0.901021	0.89227	0.853847	0.826966	0.87233	0.885407		'hit1_pert2_chr11:19838755-19838926_BX088580.2_M6121_1.02'	0.92399	0.936847	0.857505	0.875821	0.905166	0.875561	0.884592		'hit1_pert2_chr11:19838755-19838926_BX088580.2_M6121_1.02'	0.900622	0.931361	0.899115	0.889365	0.882548	0.892223	0.83974
'scram_seq85'	0.832455	0.867183	0.845782	0.87332	0.882075	0.86251	0.874588		'scram_seq85'	0.902055	0.914772	0.876879	0.861486	0.895594	0.951894	0.91038		'scram_seq85'	0.84824	0.88654	0.870137	0.821103	0.830143	0.819198	0.824158
'hit1_pert2_chr13:63086519-63086690_ZIC2_1'	0.765756	0.817961	0.815761	0.765685	0.78544	0.773777	0.820672		'hit1_pert2_chr13:63086519-63086690_ZIC2_1'	0.888784	0.921372	0.878198	0.791424	0.767572	0.799645	0.828633		'hit1_pert2_chr13:63086519-63086690_ZIC2_1'	0.848456	0.875348	0.859839	0.808577	0.777356	0.755933	0.78105
'hit1_pert2_chr9:94649069-94649240_TCF7L2_known7'	0.859227	0.854677	0.848124	0.826132	0.828984	0.827095	0.869763		'hit1_pert2_chr9:94649069-94649240_TCF7L2_known7'	0.865656	0.895531	0.898167	0.874045	0.847522	0.884663	0.859117		'hit1_pert2_chr9:94649069-94649240_TCF7L2_known7'	0.867039	0.875823	0.851744	0.860238	0.86335	0.869158	0.867347
'hit1_pert3_chr6:163681520-163681691_HSF_known3'	0.935587	0.947397	0.908832	0.922021	0.948876	0.958206	0.991057		'hit1_pert3_chr6:163681520-163681691_HSF_known3'	0.908346	0.998973	1.01139	0.944639	0.873372	0.943224	0.833467		'hit1_pert3_chr6:163681520-163681691_HSF_known3'	0.977271	0.99748	0.954049	0.902134	0.939754	0.961048	0.876404
'hit1_pert3_chr2:106781671-106781842_NR2F2_M5676_1.02'	0.780127	0.822482	0.867804	0.806336	0.799708	0.763559	0.802618		'hit1_pert3_chr2:106781671-106781842_NR2F2_M5676_1.02'	0.885503	0.881307	0.862201	0.837927	0.826197	0.825462	0.867496		'hit1_pert3_chr2:106781671-106781842_NR2F2_M5676_1.02'	0.866384	0.895985	0.847545	0.841767	0.777641	0.802832	0.84078
'hit1_pert2_chr12:67197744-67197915_SRY_M5870_1.02'	0.799555	0.699467	0.863343	0.66181	0.918754	0.782778	0.919378		'hit1_pert2_chr12:67197744-67197915_SRY_M5870_1.02'	0.925923	0.919625	0.857523	0.959204	0.936643	0.740045	0.78289		'hit1_pert2_chr12:67197744-67197915_SRY_M5870_1.02'	0.732238	1.03022	0.748859	0.912193	0.946304	0.852085	0.776144
'hit1_pert2_chr2:147298028-147298199_ATF5_M2977_1.02'	0.801615	0.775439	0.762748	0.791621	0.69731	0.766367	0.752997		'hit1_pert2_chr2:147298028-147298199_ATF5_M2977_1.02'	0.836554	0.872334	0.802842	0.768317	0.767386	0.791708	0.759517		'hit1_pert2_chr2:147298028-147298199_ATF5_M2977_1.02'	0.803601	0.854422	0.803941	0.768515	0.806911	0.718453	0.711394
'nonmotif_seq418_loc139_pert2'	0.819802	0.840945	0.827716	0.896934	0.803604	0.807196	0.86815		'nonmotif_seq418_loc139_pert2'	0.867834	0.919149	0.882966	0.823711	0.801973	0.806079	0.815635		'nonmotif_seq418_loc139_pert2'	0.858846	0.903651	0.870245	0.804349	0.840994	0.772368	0.837611
'nonmotif_seq178_loc38_pert1'	1.2582	1.32323	1.37288	1.25835	1.30219	1.33725	1.4043		'nonmotif_seq178_loc38_pert1'	1.26511	1.12712	1.19226	1.1953	1.20749	1.29074	1.25605		'nonmotif_seq178_loc38_pert1'	1.26844	1.17451	1.24759	1.19415	1.19396	1.24936	1.31931
'hit1_pert3_chrX:130611511-130611682_TCF4_M0219_1.02'	1.5588	1.6468	1.66717	1.76785	1.47808	1.16412	1.12417		'hit1_pert3_chrX:130611511-130611682_TCF4_M0219_1.02'	1.32592	1.29315	1.42926	1.58406	1.45331	1.36843	1.10096		'hit1_pert3_chrX:130611511-130611682_TCF4_M0219_1.02'	1.38887	1.3487	1.4631	1.46356	1.48619	1.28469	1.13883
'hit2_pert1_chr9:26746781-26746952_FOXO3_4'	2.11226	2.23678	4.35388	3.53695	2.98414	1.33517	1.55996		'hit2_pert1_chr9:26746781-26746952_FOXO3_4'	1.31427	1.9829	1.74609	2.6652	2.15495	2.00499	1.61649		'hit2_pert1_chr9:26746781-26746952_FOXO3_4'	2.00878	2.38916	4.8375	3.44904	2.38188	1.96016	1.62841
'nonmotif_seq581_loc98_pert3'	1.14412	1.15811	1.10158	1.08335	1.06387	1.17312	1.01503		'nonmotif_seq581_loc98_pert3'	1.05841	1.13106	1.09531	1.08539	1.0991	1.07051	1.05996		'nonmotif_seq581_loc98_pert3'	1.07603	1.07175	1.16867	1.08266	1.06273	1.10744	1.01887
'hit1_pert2_chr11:8350449-8350620_JUN_M4531_1.02'	0.944831	0.708004	0.98258	0.864376	0.991609	0.938505	0.899583		'hit1_pert2_chr11:8350449-8350620_JUN_M4531_1.02'	0.716074	0.906466	0.809265	0.947989	0.697395	0.778525	0.539921		'hit1_pert2_chr11:8350449-8350620_JUN_M4531_1.02'	1.16546	0.972476	0.896664	0.710097	0.662963	0.674852	1.06089
'nonmotif_seq333_loc20_pert3'	0.796452	0.8092	0.781639	0.816671	0.76968	0.738502	0.841315		'nonmotif_seq333_loc20_pert3'	0.837427	0.879044	0.852458	0.804467	0.770673	0.761184	0.77562		'nonmotif_seq333_loc20_pert3'	0.836494	0.864282	0.849568	0.787561	0.797733	0.744667	0.785182
'nonmotif_seq168_loc30_pert2'	0.90792	0.92965	0.91687	0.886339	0.93919	0.89458	0.886172		'nonmotif_seq168_loc30_pert2'	0.854807	0.891493	1.06024	0.955641	0.90525	0.915303	0.996619		'nonmotif_seq168_loc30_pert2'	0.961945	0.924248	0.897554	0.906861	1.0488	0.87123	0.856669
'hit1_pert2_chr1:9774467-9774638_FOXP4_M3284_1.02'	1.04436	1.07839	1.08066	1.11234	1.27683	1.20723	1.08627		'hit1_pert2_chr1:9774467-9774638_FOXP4_M3284_1.02'	1.02632	1.06914	1.0388	1.13331	1.06803	1.06413	0.92492		'hit1_pert2_chr1:9774467-9774638_FOXP4_M3284_1.02'	0.939584	1.04446	1.04108	1.01003	1.05865	1.08505	0.994726
'hit1_pert1_chr11:125226677-125226848_LHX3_3'	0.920371	0.940359	1.14033	0.837781	0.879977	0.717731	0		'hit1_pert1_chr11:125226677-125226848_LHX3_3'	0.946291	0.821369	0.599495	1.03589	0.857435	0.919278	0.975702		'hit1_pert1_chr11:125226677-125226848_LHX3_3'	0.989673	0.837779	1.10306	0.914329	1.0161	0.938741	0.991802
'WT_region295_chr3:193656383-193656554'	0.764871	0.790995	0.730034	0.757365	0.671586	0.693552	0.778666		'WT_region295_chr3:193656383-193656554'	0.817634	0.906059	0.8221	0.764765	0.759142	0.748955	0.707467		'WT_region295_chr3:193656383-193656554'	0.827987	0.891446	0.815758	0.791295	0.733415	0.689176	0.668953
'hit1_pert3_chr5:16061477-16061648_SOX11_M5834_1.02'	0.841235	0.88165	0.881116	0.844811	0.842439	0.833384	0.892734		'hit1_pert3_chr5:16061477-16061648_SOX11_M5834_1.02'	0.899248	0.939979	0.908035	0.858663	0.839492	0.891123	0.881566		'hit1_pert3_chr5:16061477-16061648_SOX11_M5834_1.02'	0.893447	0.870971	0.876649	0.850601	0.868362	0.856431	0.859485
'WT_region7_chr17:70708892-70709063'	0.734994	0.774858	0.76959	0.721679	0.672761	0.700479	0.780628		'WT_region7_chr17:70708892-70709063'	0.835724	0.870912	0.844333	0.80026	0.758421	0.708211	0.737721		'WT_region7_chr17:70708892-70709063'	0.813563	0.860414	0.823405	0.75322	0.751066	0.692136	0.704432
'hit1_pert2_chr9:110252110-110252281_HIF1A_1'	1.067	1.20334	1.05859	1.09184	1.07946	1.13945	1.17984		'hit1_pert2_chr9:110252110-110252281_HIF1A_1'	0.859776	0.854752	0.960738	0.98344	1.00603	1.00739	1.03098		'hit1_pert2_chr9:110252110-110252281_HIF1A_1'	0.928863	0.917509	0.980228	0.947187	1.04362	1.06594	1.25139
'hit1_pert1_chr2:45200340-45200511_SOX5_1'	0.938083	0.904587	0.873336	0.870375	0.892745	0.884327	0.969908		'hit1_pert1_chr2:45200340-45200511_SOX5_1'	0.922118	0.965405	0.944966	0.880595	0.869184	0.836071	0.895662		'hit1_pert1_chr2:45200340-45200511_SOX5_1'	0.860509	0.94403	0.867792	0.871673	0.922254	0.862257	0.834887
'nonmotif_seq292_loc119_pert3'	0.85956	0.898098	0.877458	0.905818	0.884621	0.871583	0.873275		'nonmotif_seq292_loc119_pert3'	0.922737	0.916914	0.901763	0.882333	0.847014	0.848792	0.938749		'nonmotif_seq292_loc119_pert3'	0.933566	0.851466	0.8729	0.962255	0.871403	0.921276	0.797534
'Overexpressed_hit2_pert3_chr1:12676021-12676192_FOXB1_2'	1.03814	1.1213	1.16094	1.09235	1.1197	1.13793	0.993515		'Overexpressed_hit2_pert3_chr1:12676021-12676192_FOXB1_2'	1.05261	1.02633	1.06741	1.06966	1.05354	0.990104	0.93998		'Overexpressed_hit2_pert3_chr1:12676021-12676192_FOXB1_2'	1.05514	1.0938	1.0359	1.04451	1.05816	1.01716	0.9889
'hit1_pert3_chr20:9553432-9553603_GFI1B_M5188_1.02'	1.00763	1.01097	1.07971	1.09781	1.09206	1.58288	1.6257		'hit1_pert3_chr20:9553432-9553603_GFI1B_M5188_1.02'	1.05765	1.04132	1.07969	1.1837	1.19769	1.66939	2.05054		'hit1_pert3_chr20:9553432-9553603_GFI1B_M5188_1.02'	1.01953	1.05206	1.03954	1.32779	1.14955	1.70114	1.98757
'hit1_pert2_chr2:42175711-42175882_BX088580.2_M6121_1.02'	0.752397	0	0	0	0	0	0		'hit1_pert2_chr2:42175711-42175882_BX088580.2_M6121_1.02'	0	0	0.811831	0	0.918047	0.8608	0		'hit1_pert2_chr2:42175711-42175882_BX088580.2_M6121_1.02'	0	0.700468	0.880119	0	0	0.866198	0
'nonmotif_seq529_loc19_pert1'	0.727434	0.764481	0.776148	0.745692	0.72138	0.730781	0.815279		'nonmotif_seq529_loc19_pert1'	0.847119	0.911069	0.824348	0.795228	0.814719	0.769723	0.790434		'nonmotif_seq529_loc19_pert1'	0.815375	0.891791	0.817773	0.77849	0.796685	0.731207	0.74715
'nonmotif_seq574_loc85_pert1'	0.833022	0.806183	0.797821	0.765468	0.750986	0.820361	0.809674		'nonmotif_seq574_loc85_pert1'	0.905211	0.86912	0.771344	0.870689	0.81333	0.800039	0.874544		'nonmotif_seq574_loc85_pert1'	0.903211	0.904708	0.835821	0.836523	0.782411	0.798161	0.977515
'hit1_pert1_chr9:92292936-92293107_MYC_known13'	0.727908	0.748661	0.739993	0.744118	0.689702	0.664323	0.767465		'hit1_pert1_chr9:92292936-92293107_MYC_known13'	0.871527	0.906359	0.805613	0.774424	0.763394	0.735365	0.748817		'hit1_pert1_chr9:92292936-92293107_MYC_known13'	0.833635	0.915894	0.807442	0.737853	0.769163	0.695926	0.788115
'hit1_pert3_chr10:74114346-74114517_KLF15_M6321_1.02'	2.20818	2.03492	1.99412	2.01943	2.15496	2.24105	2.37403		'hit1_pert3_chr10:74114346-74114517_KLF15_M6321_1.02'	1.68285	1.51993	1.70294	1.84614	1.82287	2.08428	2.14505		'hit1_pert3_chr10:74114346-74114517_KLF15_M6321_1.02'	1.71693	1.53279	1.78214	1.90591	1.79962	2.20683	2.26606
'Overexpressed_permutation_pert1_chr2:58767176-58767347_TFs-FOXB1_3'	0.969943	0.999014	1.23071	1.55036	1.36381	1.35358	1.17866		'Overexpressed_permutation_pert1_chr2:58767176-58767347_TFs-FOXB1_3'	1.12391	0.880435	1.2684	0.770337	1.15997	1.52927	1.20731		'Overexpressed_permutation_pert1_chr2:58767176-58767347_TFs-FOXB1_3'	1.48287	1.13748	1.16962	1.02172	1.07009	0.919252	0.938551
'hit1_pert1_chr5:68218210-68218381_TEAD1_M4047_1.02'	2.08622	2.03434	1.92471	2.05777	2.23788	1.56179	1.35772		'hit1_pert1_chr5:68218210-68218381_TEAD1_M4047_1.02'	1.68217	1.58848	1.70362	1.79727	1.71331	1.58654	1.19777		'hit1_pert1_chr5:68218210-68218381_TEAD1_M4047_1.02'	1.86111	1.48645	1.7543	1.774	2.00891	1.53727	1.2233
'hit1_pert2_chr13:43167230-43167401_BX088580.2_M6121_1.02'	0.846713	0	0.802323	0	0	0.677096	1.13774		'hit1_pert2_chr13:43167230-43167401_BX088580.2_M6121_1.02'	0.683025	0.877827	0	0.762704	0.988229	1.13352	0.825611		'hit1_pert2_chr13:43167230-43167401_BX088580.2_M6121_1.02'	0.799187	0.877206	0.777846	0.564259	1.27188	0.809394	0.53842
'Overexpressed_hit1_pert3_chr6:112824499-112824670_SOX1_M5816_1.02'	0.863252	0.837613	0.816343	0.787312	0.80755	0.811768	0.839165		'Overexpressed_hit1_pert3_chr6:112824499-112824670_SOX1_M5816_1.02'	0.885667	0.938271	0.884768	0.847568	0.853353	0.770023	0.844002		'Overexpressed_hit1_pert3_chr6:112824499-112824670_SOX1_M5816_1.02'	0.845775	0.870014	0.863181	0.801922	0.824274	0.851669	0.801138
'scram_seq393'	0.722995	0.743374	0.696614	0.66299	0.649352	0.68261	0.65448		'scram_seq393'	0.789491	0.873867	0.773492	0.668473	0.699386	0.673116	0.647662		'scram_seq393'	0.766268	0.82259	0.734064	0.695497	0.695328	0.631348	0.627751
'hit1_pert1_chr20:34679567-34679738_HSF_known3'	1.34884	1.29981	1.34607	1.25335	1.40327	1.502	1.57453		'hit1_pert1_chr20:34679567-34679738_HSF_known3'	1.26741	1.21977	1.22455	1.30405	1.50927	1.68482	1.71829		'hit1_pert1_chr20:34679567-34679738_HSF_known3'	1.31272	1.1881	1.29802	1.4197	1.34305	1.62982	1.77194
'hit1_pert1_chr5:16061477-16061648_SOX11_M5834_1.02'	0.846713	0.854258	0.773304	0.878859	0.927727	0.899874	0		'hit1_pert1_chr5:16061477-16061648_SOX11_M5834_1.02'	0.807635	0.834338	0	0.658285	0.765841	0	1.13651		'hit1_pert1_chr5:16061477-16061648_SOX11_M5834_1.02'	0.763963	0.967552	0.826769	0.880497	1.10175	0.922258	0.992744
'hit1_pert1_chr2:58762421-58762592_MYBL1_M1923_1.02'	0.783448	0.835882	0.789193	0.779247	0.755609	0.785149	0.783983		'hit1_pert1_chr2:58762421-58762592_MYBL1_M1923_1.02'	0.88321	0.898918	0.830762	0.792153	0.788124	0.836043	0.83299		'hit1_pert1_chr2:58762421-58762592_MYBL1_M1923_1.02'	0.826637	0.854496	0.862719	0.791976	0.793786	0.760205	0.846694
'scram_seq377'	0.768478	0.799413	0.772704	0.781234	0.74616	0.76019	0.790702		'scram_seq377'	0.867613	0.917581	0.853025	0.824001	0.792278	0.799039	0.751284		'scram_seq377'	0.841391	0.849992	0.825226	0.831762	0.787682	0.741992	0.800658
'hit1_pert2_chr18:6752628-6752799_HSF1_M3443_1.02'	0.825404	0.880667	0.864222	0.848007	0.825218	0.811198	0.887243		'hit1_pert2_chr18:6752628-6752799_HSF1_M3443_1.02'	0.855763	0.922188	0.89402	0.889274	0.858589	0.829997	0.818524		'hit1_pert2_chr18:6752628-6752799_HSF1_M3443_1.02'	0.843236	0.888211	0.880541	0.847677	0.834428	0.846768	0.837668
'nonmotif_seq525_loc14_pert3'	0.865492	0.952715	0.847887	0.89754	0.816659	0.723636	0.831796		'nonmotif_seq525_loc14_pert3'	0.937898	0.994763	0.903622	0.832319	0.858343	0.809657	0.782323		'nonmotif_seq525_loc14_pert3'	0.934761	0.960275	0.928457	0.864201	0.799015	0.783674	0.755553
'hit1_pert3_chr1:204995527-204995698_CTCF_M4592_1.02'	0.824339	0.808231	0.789843	0.767042	0.778024	0.802345	0.787303		'hit1_pert3_chr1:204995527-204995698_CTCF_M4592_1.02'	0.874945	0.940274	0.842873	0.792164	0.833671	0.774172	0.856922		'hit1_pert3_chr1:204995527-204995698_CTCF_M4592_1.02'	0.866448	0.853764	0.824579	0.773822	0.80256	0.837323	0.784057
'hit1_pert1_chr12:117556619-117556790_SOX5_1'	0.759654	0.701077	0.720498	0.708515	0.692994	0.687415	0.718068		'hit1_pert1_chr12:117556619-117556790_SOX5_1'	0.843307	0.914782	0.803657	0.75885	0.775269	0.746548	0.749551		'hit1_pert1_chr12:117556619-117556790_SOX5_1'	0.832736	0.888883	0.816826	0.716401	0.743702	0.702994	0.734306
'Overexpressed_permutation_pert1_chr14:65801655-65801826_TFs-SOX1_M6134_1.02'	0.891638	0.973763	0.921506	0.765167	0.701508	0.686787	0.708106		'Overexpressed_permutation_pert1_chr14:65801655-65801826_TFs-SOX1_M6134_1.02'	0.802976	0.920919	0.789642	1.02402	0.783302	0.935839	0.838175		'Overexpressed_permutation_pert1_chr14:65801655-65801826_TFs-SOX1_M6134_1.02'	0.807385	0.899427	0.871922	0.740421	0.718151	0.710696	0.7876
'hit1_pert3_chr18:20674501-20674672_BCL6_M6136_1.02'	0.757773	0.799272	0.794168	0.784189	0.760855	0.768968	0.81015		'hit1_pert3_chr18:20674501-20674672_BCL6_M6136_1.02'	0.900067	0.896356	0.849428	0.819495	0.742876	0.712648	0.746641		'hit1_pert3_chr18:20674501-20674672_BCL6_M6136_1.02'	0.843128	0.901446	0.837939	0.7652	0.784035	0.727588	0.762031
'hit1_pert1_chr19:9760174-9760345_TCF4_M0219_1.02'	0.733203	0.760057	0.709507	0.748662	0.693615	0.690754	0.727279		'hit1_pert1_chr19:9760174-9760345_TCF4_M0219_1.02'	0.821714	0.91197	0.8192	0.773896	0.768004	0.745211	0.783605		'hit1_pert1_chr19:9760174-9760345_TCF4_M0219_1.02'	0.786516	0.849459	0.790958	0.753879	0.766888	0.665955	0.731367
'nonmotif_seq467_loc20_pert1'	0.804179	0.853653	0.751737	0.80734	0.764622	0.839877	0.780459		'nonmotif_seq467_loc20_pert1'	0.892223	0.921168	0.871628	0.791046	0.791942	0.838588	0.838475		'nonmotif_seq467_loc20_pert1'	0.839603	0.887979	0.856449	0.794785	0.843001	0.810734	0.790805
'hit1_pert3_chr8:128822473-128822644_NKX3-1_6'	2.81487	2.6626	2.8991	3.12053	3.42215	3.36098	2.57647		'hit1_pert3_chr8:128822473-128822644_NKX3-1_6'	2.35526	2.44808	2.96062	3.83265	3.89057	3.58381	3.76105		'hit1_pert3_chr8:128822473-128822644_NKX3-1_6'	2.61053	2.20659	3.15273	3.96037	3.32413	3.61336	3.33223
'scram_seq113'	0.830458	0.872793	0.841138	0.877587	0.880179	0.886141	0.842138		'scram_seq113'	0.913002	0.919379	0.902594	0.880812	0.869512	0.873827	0.930138		'scram_seq113'	0.838073	0.862333	0.890654	0.896968	0.878927	0.803683	0.827582
'Overexpressed_permutation_pert3_chr13:43167230-43167401_TFs-PAX6_M6410_1.02-POU3F1_2'	0.779272	0.825414	0.795803	0.762779	0.780057	0.783314	0.814594		'Overexpressed_permutation_pert3_chr13:43167230-43167401_TFs-PAX6_M6410_1.02-POU3F1_2'	0.857461	0.9137	0.855415	0.818991	0.813169	0.777434	0.776027		'Overexpressed_permutation_pert3_chr13:43167230-43167401_TFs-PAX6_M6410_1.02-POU3F1_2'	0.803737	0.905054	0.820586	0.808217	0.778647	0.772507	0.758171
'hit1_pert3_chr3:82377949-82378120_SOX8_2'	0.725161	0.787455	0.73415	0.72245	0.716896	0.729224	0.731144		'hit1_pert3_chr3:82377949-82378120_SOX8_2'	0.847199	0.929335	0.799941	0.805462	0.749456	0.776032	0.762111		'hit1_pert3_chr3:82377949-82378120_SOX8_2'	0.814244	0.91043	0.776597	0.772633	0.734112	0.687215	0.748002
'hit2_pert1_chr3:82377949-82378120_SRY_M5870_1.02'	0.854689	0.834593	0.674321	0.872361	0.964185	0.84494	0.809873		'hit2_pert1_chr3:82377949-82378120_SRY_M5870_1.02'	0	0.893515	0.729511	0.980345	0.744045	0.792619	0.935762		'hit2_pert1_chr3:82377949-82378120_SRY_M5870_1.02'	0	0.938112	0.86737	1.01773	0.999724	0.904199	0.488541
'hit1_pert2_chr6:158622031-158622202_ZSCAN4_2'	0.842936	0.817241	0.842545	0.864081	0.784697	0.894779	0.895037		'hit1_pert2_chr6:158622031-158622202_ZSCAN4_2'	0.871996	0.918074	0.897617	0.841316	0.795165	0.819367	0.893232		'hit1_pert2_chr6:158622031-158622202_ZSCAN4_2'	0.881323	0.907434	0.850901	0.82063	0.856329	0.828901	0.84918
'nonmotif_seq105_loc4_pert2'	0.841554	0.843632	0.804791	0.874856	0.788523	0.814109	0.838807		'nonmotif_seq105_loc4_pert2'	0.892318	0.922276	0.87519	0.833951	0.871957	0.836477	0.899737		'nonmotif_seq105_loc4_pert2'	0.873721	0.911569	0.890202	0.893944	0.857139	0.834967	0.807604
'hit1_pert1_chr8:89100767-89100938_GBX2_5'	0.853237	0.942588	0.856869	0.833024	0.865585	0.897967	1.01552		'hit1_pert1_chr8:89100767-89100938_GBX2_5'	0.941114	0.969483	0.922281	0.891595	0.848918	0.909494	0.896496		'hit1_pert1_chr8:89100767-89100938_GBX2_5'	0.91576	0.972145	0.927807	0.854006	0.907928	0.906207	0.993408
'Overexpressed_hit1_pert3_chr10:74008392-74008563_SOX1_M6475_1.02'	0.77223	0.790572	0.772613	0.761417	0.715961	0.744285	0.782187		'Overexpressed_hit1_pert3_chr10:74008392-74008563_SOX1_M6475_1.02'	0.865748	0.858553	0.816344	0.781363	0.760483	0.719514	0.788732		'Overexpressed_hit1_pert3_chr10:74008392-74008563_SOX1_M6475_1.02'	0.822053	0.901577	0.817389	0.769905	0.783188	0.699056	0.769998
'nonmotif_seq375_loc140_pert3'	0.710199	0.779113	0.793061	0.818651	0.721147	0.766277	0.748084		'nonmotif_seq375_loc140_pert3'	0.856672	0.872788	0.843887	0.768881	0.776339	0.762995	0.863969		'nonmotif_seq375_loc140_pert3'	0.793281	0.84938	0.816024	0.792931	0.801664	0.76793	0.870029
'scram_seq33'	0.793502	0.810247	0.769742	0.809547	0.751225	0.818218	0.815194		'scram_seq33'	0.888629	0.880808	0.883865	0.837221	0.816486	0.78022	0.845938		'scram_seq33'	0.852891	0.917742	0.852666	0.786506	0.809666	0.823137	0.739867
'hit1_pert3_chr4:79473652-79473823_HSF_known3'	3.91508	3.77234	4.13199	4.75959	4.74729	4.72292	3.81918		'hit1_pert3_chr4:79473652-79473823_HSF_known3'	4.01069	3.54908	4.53744	6.46557	6.65181	7.42427	6.44767		'hit1_pert3_chr4:79473652-79473823_HSF_known3'	4.68676	4.07838	5.02188	7.24668	6.03791	6.38699	6.20375
'hit1_pert1_chr6:44630545-44630716_RUNX3_2'	0	0.912642	0.651642	0.382203	0.871448	0	0.919378		'hit1_pert1_chr6:44630545-44630716_RUNX3_2'	0.843021	0.926889	0.706006	0.900648	0.811497	0.792619	0		'hit1_pert1_chr6:44630545-44630716_RUNX3_2'	0.957671	0.680453	0.773419	0.844186	0.930839	0.922258	0
'hit1_pert2_chr1:27933863-27934034_TEAD4_1'	1.77892	1.72935	1.73467	1.69065	1.75579	1.80323	1.7553		'hit1_pert2_chr1:27933863-27934034_TEAD4_1'	1.5839	1.34837	1.47487	1.635	1.5194	1.74187	1.94656		'hit1_pert2_chr1:27933863-27934034_TEAD4_1'	1.78937	1.65183	1.59371	1.81885	1.5554	1.78102	1.88976
'hit2diff_pert1_chr10:100206539-100206710_BHLHE40_disc2'	1.26913	1.26123	1.24008	1.27501	1.43148	1.32122	1.22068		'hit2diff_pert1_chr10:100206539-100206710_BHLHE40_disc2'	1.21667	1.13956	1.1474	1.38289	1.2887	1.40804	1.12731		'hit2diff_pert1_chr10:100206539-100206710_BHLHE40_disc2'	1.30863	1.28975	1.3361	1.22544	1.16183	1.32552	1.19517
'Overexpressed_permutation_pert1_chr11:13119680-13119851_TFs-PAX6_M3728_1.02-SOX1_3-SOX1_M3910_1.02-SOX1_M5816_1.02-SOX1_M5833_1.02-SOX1_M6088_1.02'	0.831969	0.887893	0.863659	0.83749	0.857162	0.887626	0.924938		'Overexpressed_permutation_pert1_chr11:13119680-13119851_TFs-PAX6_M3728_1.02-SOX1_3-SOX1_M3910_1.02-SOX1_M5816_1.02-SOX1_M5833_1.02-SOX1_M6088_1.02'	0.940123	0.940367	0.951301	0.874017	0.886209	0.841129	0.983923		'Overexpressed_permutation_pert1_chr11:13119680-13119851_TFs-PAX6_M3728_1.02-SOX1_3-SOX1_M3910_1.02-SOX1_M5816_1.02-SOX1_M5833_1.02-SOX1_M6088_1.02'	0.829797	0.87611	0.897344	0.797871	0.896647	0.799098	0.817299
'hit1_pert2_chr10:102576599-102576770_NKX3-2_3'	0.867579	0.837647	0.971476	0.845073	0.889047	0.798711	0.997693		'hit1_pert2_chr10:102576599-102576770_NKX3-2_3'	0.943704	0.79931	0.880377	0.911674	1.01343	1.1085	0.869676		'hit1_pert2_chr10:102576599-102576770_NKX3-2_3'	1.04052	0.971729	0.987412	0.880317	0.932611	0.924346	0.880123
'WT_region96_chr4:184026377-184026548'	0.880563	0.789322	0.849924	0.87177	0.800367	0.838049	0.854885		'WT_region96_chr4:184026377-184026548'	0.835752	0.92703	0.889466	0.836596	0.901077	0.791812	0.871057		'WT_region96_chr4:184026377-184026548'	0.849702	0.90912	0.904765	0.864418	0.845434	0.79252	0.859433
'Overexpressed_permutation_pert1_chr8:5023671-5023842_TFs-SOX1_M6129_1.02-SOX1_M6134_1.02'	1.70298	1.71739	1.70887	1.9387	2.43125	2.73343	2.45554		'Overexpressed_permutation_pert1_chr8:5023671-5023842_TFs-SOX1_M6129_1.02-SOX1_M6134_1.02'	1.46099	1.47223	1.55715	1.78797	1.79856	2.42383	2.1824		'Overexpressed_permutation_pert1_chr8:5023671-5023842_TFs-SOX1_M6129_1.02-SOX1_M6134_1.02'	1.61904	1.48255	1.62853	1.82089	1.68248	2.46253	2.38456
'nonmotif_seq195_loc4_pert3'	0.819888	0.851623	0.812586	0.832885	0.783148	0.812952	0.820043		'nonmotif_seq195_loc4_pert3'	0.876352	0.899279	0.876084	0.85649	0.861016	0.859022	0.820666		'nonmotif_seq195_loc4_pert3'	0.834217	0.881758	0.811471	0.847481	0.861632	0.860309	0.813703
'hit1_pert1_chr6:163681520-163681691_HSF1_M3443_1.02'	1.16538	1.22393	1.1226	1.15868	1.21137	1.29885	1.20539		'hit1_pert1_chr6:163681520-163681691_HSF1_M3443_1.02'	1.08632	1.14347	1.1152	1.14677	1.15353	1.1938	1.18405		'hit1_pert1_chr6:163681520-163681691_HSF1_M3443_1.02'	1.147	1.10752	1.11129	1.14622	1.09211	1.27568	1.13285
'hit1_pert3_chr8:5023671-5023842_BX088580.2_M6121_1.02'	0.903016	0.977779	0.895919	0.992092	1.09015	1.15357	1.0209		'hit1_pert3_chr8:5023671-5023842_BX088580.2_M6121_1.02'	1.00954	0.991662	0.958844	0.9712	1.08127	1.09113	0.977934		'hit1_pert3_chr8:5023671-5023842_BX088580.2_M6121_1.02'	0.955931	0.998275	0.977425	1.03051	0.999344	1.07836	0.94664
'hit1_pert2_chr19:3971213-3971384_REST_M4657_1.02'	1.79593	1.65992	1.6713	1.65768	1.78468	1.83436	1.77852		'hit1_pert2_chr19:3971213-3971384_REST_M4657_1.02'	1.47254	1.39613	1.51084	1.49875	1.66253	1.66401	1.84334		'hit1_pert2_chr19:3971213-3971384_REST_M4657_1.02'	1.38704	1.35081	1.54175	1.44804	1.66265	1.58625	1.74264
'nonmotif_seq14_loc129_pert1'	2.14492	1.97352	2.12756	2.34793	2.18185	1.95594	1.71729		'nonmotif_seq14_loc129_pert1'	1.92583	1.69511	2.03675	2.67962	2.90896	2.77476	2.54422		'nonmotif_seq14_loc129_pert1'	2.03069	1.67646	2.24293	3.01402	2.38953	2.78814	2.71741
'Overexpressed_permutation_pert1_chr16:26188895-26189066_TFs-SOX1_M5830_1.02-SOX1_M5831_1.02-SOX1_M5832_1.02-SOX1_M6475_1.02'	0.74252	0.741601	0.732016	0.746082	0.705533	0.680617	0.69191		'Overexpressed_permutation_pert1_chr16:26188895-26189066_TFs-SOX1_M5830_1.02-SOX1_M5831_1.02-SOX1_M5832_1.02-SOX1_M6475_1.02'	0.85469	0.884376	0.830066	0.769653	0.759801	0.733969	0.74821		'Overexpressed_permutation_pert1_chr16:26188895-26189066_TFs-SOX1_M5830_1.02-SOX1_M5831_1.02-SOX1_M5832_1.02-SOX1_M6475_1.02'	0.798424	0.839691	0.790411	0.780284	0.752646	0.681777	0.70088
'hit1_pert3_chr10:88613588-88613759_RELB_M6448_1.02'	0.95662	1.08182	1.12383	1.07697	0.984717	0.992835	0.968572		'hit1_pert3_chr10:88613588-88613759_RELB_M6448_1.02'	0.953381	1.00991	1.00738	0.989084	0.916664	0.90725	0.938465		'hit1_pert3_chr10:88613588-88613759_RELB_M6448_1.02'	0.976906	0.991901	0.983815	0.888602	0.968474	0.941911	0.969703
'nonmotif_seq417_loc9_pert3'	0.77157	0.788622	0.757266	0.760744	0.735569	0.73545	0.750563		'nonmotif_seq417_loc9_pert3'	0.833857	0.87413	0.81502	0.765117	0.778781	0.762192	0.808913		'nonmotif_seq417_loc9_pert3'	0.843975	0.868125	0.822122	0.781418	0.801107	0.747828	0.787929
'hit1_pert2_chr10:21706297-21706468_NKX3-2_3'	0.887038	0.830684	0.894268	0.792489	0.783604	0.674838	0.807097		'hit1_pert2_chr10:21706297-21706468_NKX3-2_3'	0.802015	0.853748	0.876156	0.964973	0.890005	1.0035	0.763188		'hit1_pert2_chr10:21706297-21706468_NKX3-2_3'	0.939174	0.841801	0.833351	0.535052	0.774315	0.331458	0.657486
'hit1_pert1_chr7:27950066-27950237_TEAD1_M4047_1.02'	0.905781	0.907652	0.900742	0.88422	0.882629	1.02339	1.08608		'hit1_pert1_chr7:27950066-27950237_TEAD1_M4047_1.02'	0.947452	0.923746	0.89766	0.91498	0.873459	0.962301	1.07552		'hit1_pert1_chr7:27950066-27950237_TEAD1_M4047_1.02'	0.921442	0.974832	0.911925	0.883757	0.864253	0.970787	1.00102
'hit2diff_2_pert1_chr14:77428196-77428367_BHLHE40_disc2'	1.5461	1.59799	1.69517	1.54746	1.6017	1.4138	1.37724		'hit2diff_2_pert1_chr14:77428196-77428367_BHLHE40_disc2'	1.50599	1.32744	1.42519	1.60225	1.57163	1.63466	1.77639		'hit2diff_2_pert1_chr14:77428196-77428367_BHLHE40_disc2'	1.56744	1.40267	1.52572	1.65716	1.61117	1.52784	1.71166
'nonmotif_seq94_loc40_pert2'	1.06145	1.15644	1.16907	1.22942	1.31048	1.41675	1.3385		'nonmotif_seq94_loc40_pert2'	1.06753	1.04171	1.07945	1.15123	1.22945	1.57984	1.4975		'nonmotif_seq94_loc40_pert2'	1.07778	1.09948	1.19701	1.33434	1.20806	1.60567	1.49739
'nonmotif_seq86_loc94_pert1'	0.971855	0.955333	0.987716	0.998948	0.963412	0.874757	0.903115		'nonmotif_seq86_loc94_pert1'	0.971135	1.00645	0.980393	1.0362	0.922201	0.897549	1.02519		'nonmotif_seq86_loc94_pert1'	0.943001	1.00189	0.95343	0.978861	0.9727	0.814775	0.91686
'hit1_pert3_chr1:23133250-23133421_BARHL2_M5992_1.02'	0.724727	0.794	0.776051	0.796551	0.705155	0.724292	0.773378		'hit1_pert3_chr1:23133250-23133421_BARHL2_M5992_1.02'	0.896546	0.990572	0.830915	0.780839	0.794748	0.756856	0.765756		'hit1_pert3_chr1:23133250-23133421_BARHL2_M5992_1.02'	0.825343	0.926627	0.836915	0.764951	0.831615	0.741613	0.71902
'Overexpressed_hit1_pert1_chr1:94294747-94294918_SOX1_M6134_1.02'	0	0	0	0	1.032	0.806867	0		'Overexpressed_hit1_pert1_chr1:94294747-94294918_SOX1_M6134_1.02'	0	0	0	0	0	0	0.715461		'Overexpressed_hit1_pert1_chr1:94294747-94294918_SOX1_M6134_1.02'	1.00457	0	0	0.795056	0	0	0
'hit1_pert1_chr17:585088-585259_OTX1_1'	0.79016	0.937698	0.849666	0.817224	1.02179	0.865801	0.876786		'hit1_pert1_chr17:585088-585259_OTX1_1'	0.985358	0.955813	0.874015	0.833231	0.779052	1.03838	0.935027		'hit1_pert1_chr17:585088-585259_OTX1_1'	0.87395	1.01913	0.792603	0.928069	0.942358	2.85386	0.890197
'WT_region467_chr15:37387291-37387462'	0.924913	0.906841	0.916005	0.914813	0.928528	0.835023	0.792982		'WT_region467_chr15:37387291-37387462'	0.93939	0.963872	0.948862	0.949315	0.933009	0.884451	0.887168		'WT_region467_chr15:37387291-37387462'	0.926821	1.00665	0.967105	0.929086	0.945673	0.873234	0.839452
'hit1_pert1_chr17:1620389-1620560_FOSL1_M6231_1.02'	0.875577	0.916713	0.859206	0.85706	0.845782	0.829453	0.802748		'hit1_pert1_chr17:1620389-1620560_FOSL1_M6231_1.02'	0.891727	0.951372	0.897814	0.859187	0.904598	0.863422	0.829471		'hit1_pert1_chr17:1620389-1620560_FOSL1_M6231_1.02'	0.887026	0.967024	0.936092	0.844197	0.891985	0.797313	0.804362
'hit1_pert3_chr16:23410456-23410627_TCF4_M0219_1.02'	0.816837	0.855481	0.802864	0.760465	0.785777	0.813013	0.839264		'hit1_pert3_chr16:23410456-23410627_TCF4_M0219_1.02'	0.883229	0.977851	0.862947	0.831746	0.795044	0.812049	0.820858		'hit1_pert3_chr16:23410456-23410627_TCF4_M0219_1.02'	0.851219	0.908382	0.88484	0.769838	0.845366	0.785825	0.827406
'Overexpressed_permutation_pert3_chr2:53339840-53340011_TFs-SOX1_M6129_1.02-SOX1_M6475_1.02'	0.810123	0.901826	0.908892	0.840346	0.829637	0.809857	0.885135		'Overexpressed_permutation_pert3_chr2:53339840-53340011_TFs-SOX1_M6129_1.02-SOX1_M6475_1.02'	0.920862	0.932099	0.876461	0.849191	0.865828	0.833739	0.847177		'Overexpressed_permutation_pert3_chr2:53339840-53340011_TFs-SOX1_M6129_1.02-SOX1_M6475_1.02'	0.85571	0.897872	0.899667	0.839346	0.80021	0.83594	0.828673
'hit1_pert2_chr2:168155198-168155369_SOX8_2'	0.912372	0.828311	0.874378	0.835404	0.792995	0.832917	0.81661		'hit1_pert2_chr2:168155198-168155369_SOX8_2'	0.792525	0.912542	0.881401	1.03589	0.833303	0.951708	1.02548		'hit1_pert2_chr2:168155198-168155369_SOX8_2'	0.840574	0.741393	0.960365	0.898258	0.910172	0.922258	0.776144
'hit2diff_pert1_chr8:10192311-10192482_MXI1_M4678_1.02'	1.22024	1.22273	1.25751	1.24941	1.24355	1.28508	1.10741		'hit2diff_pert1_chr8:10192311-10192482_MXI1_M4678_1.02'	1.14912	1.15118	1.17821	1.16954	1.1449	1.1633	1.2049		'hit2diff_pert1_chr8:10192311-10192482_MXI1_M4678_1.02'	1.16079	1.10342	1.16596	1.11776	1.17947	1.15913	1.14765
'hit1_pert3_chr17:16189363-16189534_ZNF219_M6553_1.02'	0.933603	1.12366	1.13364	1.07484	1.12806	1.16748	1.14217		'hit1_pert3_chr17:16189363-16189534_ZNF219_M6553_1.02'	1.03242	1.14222	1.12893	1.2233	1.23785	1.31505	1.31105		'hit1_pert3_chr17:16189363-16189534_ZNF219_M6553_1.02'	0.957914	1.11714	1.09844	1.30262	1.26509	1.29803	1.29551
'hit1_pert2_chr4:79473652-79473823_SRF_known7'	0.865871	0.859275	0.856669	0.888336	0.83801	0.85254	0.861989		'hit1_pert2_chr4:79473652-79473823_SRF_known7'	0.976793	0.980447	0.996971	0.92365	0.97228	0.935648	0.874248		'hit1_pert2_chr4:79473652-79473823_SRF_known7'	0.968342	0.984324	0.929375	1.02648	0.921417	0.863796	0.895583
'hit1_pert3_chr6:44630545-44630716_RUNX3_2'	0.761497	0.795913	0.759732	0.756068	0.716061	0.730179	0.794648		'hit1_pert3_chr6:44630545-44630716_RUNX3_2'	0.862482	0.928654	0.868017	0.825178	0.805703	0.735543	0.734715		'hit1_pert3_chr6:44630545-44630716_RUNX3_2'	0.889854	0.933267	0.867107	0.763227	0.792671	0.730755	0.808778
'WT_region100_chr5:7269040-7269211'	1.20896	1.22942	1.26825	1.23858	1.26517	1.14809	1.03097		'WT_region100_chr5:7269040-7269211'	1.21137	1.09879	1.14773	1.23521	1.16673	1.18201	1.05828		'WT_region100_chr5:7269040-7269211'	1.17365	1.08104	1.16756	1.16391	1.26858	1.1298	1.01043
'WT_region371_chr17:13542497-13542668'	1.1105	1.19736	1.18798	1.17265	1.21978	1.31243	1.24896		'WT_region371_chr17:13542497-13542668'	1.0367	1.14602	1.1816	1.33086	1.35006	1.46494	1.25541		'WT_region371_chr17:13542497-13542668'	1.10157	1.16187	1.20418	1.20525	1.20034	1.4936	1.23061
'hit1_pert2_chr14:54209001-54209172_BARHL1_1'	1.74038	1.59998	1.57272	1.79059	1.62511	1.41934	1.24289		'hit1_pert2_chr14:54209001-54209172_BARHL1_1'	1.56349	1.47462	1.54616	1.59733	1.70258	1.51253	1.38357		'hit1_pert2_chr14:54209001-54209172_BARHL1_1'	1.54378	1.44292	1.48158	1.78475	1.73118	1.50251	1.44203
'scram_seq524'	0.744027	0.75284	0.716757	0.703481	0.677562	0.68207	0.733477		'scram_seq524'	0.833637	0.84226	0.765522	0.785356	0.789975	0.714991	0.735626		'scram_seq524'	0.792183	0.857052	0.800245	0.75223	0.764549	0.645806	0.708893
'hit1_pert3_chr2:147298028-147298199_NKX2-2_2'	0.739629	0.77606	0.794166	0.728471	0.702977	0.686167	0.751601		'hit1_pert3_chr2:147298028-147298199_NKX2-2_2'	0.819226	0.874276	0.814056	0.752502	0.775266	0.732023	0.845158		'hit1_pert3_chr2:147298028-147298199_NKX2-2_2'	0.80703	0.856458	0.82137	0.769957	0.767246	0.721476	0.696418
'hit1_pert1_chr21:37477109-37477280_ZIC2_1'	0.793825	0	0.867641	0	0.61946	0	0		'hit1_pert1_chr21:37477109-37477280_ZIC2_1'	0.918429	0.706594	0	0	0	1.0141	1.02548		'hit1_pert1_chr21:37477109-37477280_ZIC2_1'	0.70401	0	0.773419	0	0	0	0.91713
'hit1_pert1_chr20:9553432-9553603_TCF4_M4849_1.02'	0.982256	0.707947	1.17467	0.975793	0.774885	1.04826	1.16643		'hit1_pert1_chr20:9553432-9553603_TCF4_M4849_1.02'	0.943584	0.866057	0.819573	0.832187	0.938554	0.916996	0.927539		'hit1_pert1_chr20:9553432-9553603_TCF4_M4849_1.02'	0.906992	0.905415	1.12561	0.952577	0.778031	0.922258	0.916649
'Overexpressed_permutation_pert1_chr8:62736150-62736321_TFs-SOX1_M6129_1.02-POU3F1_2'	0.800196	0.819571	0.845814	0.825367	0.768805	0.766335	0.878551		'Overexpressed_permutation_pert1_chr8:62736150-62736321_TFs-SOX1_M6129_1.02-POU3F1_2'	0.892466	0.888045	0.878094	0.779122	0.873796	0.82048	0.803329		'Overexpressed_permutation_pert1_chr8:62736150-62736321_TFs-SOX1_M6129_1.02-POU3F1_2'	0.850835	0.881318	0.858886	0.797367	0.814457	0.801534	0.813563
'WT_region204_chr9:94649069-94649240'	0.838205	0.84858	0.814784	0.808433	0.777103	0.788327	0.928119		'WT_region204_chr9:94649069-94649240'	0.908251	0.876191	0.853166	0.802666	0.790244	0.819644	0.963833		'WT_region204_chr9:94649069-94649240'	0.84975	0.864516	0.827567	0.826685	0.869561	0.831842	0.860678
'hit1_pert1_chr16:26188895-26189066_TATA_known6'	0.743132	0.780407	0.770625	0.781103	0.700702	0.774512	0.777474		'hit1_pert1_chr16:26188895-26189066_TATA_known6'	0.8491	0.913647	0.837643	0.831532	0.752339	0.736176	0.735264		'hit1_pert1_chr16:26188895-26189066_TATA_known6'	0.843213	0.878671	0.838901	0.807551	0.7774	0.786528	0.776481
'hit1_pert3_chr5:146712245-146712416_POU4F1_M5741_1.02'	0.752875	0.780656	0.732201	0.749725	0.710393	0.75779	0.760894		'hit1_pert3_chr5:146712245-146712416_POU4F1_M5741_1.02'	0.880077	0.895427	0.795002	0.775244	0.7822	0.779902	0.790743		'hit1_pert3_chr5:146712245-146712416_POU4F1_M5741_1.02'	0.827326	0.887815	0.816891	0.782298	0.76712	0.758534	0.781405
'hit1_pert2_chr15:89529347-89529518_POU3F1_2'	0.866346	0.873557	0.851788	0.802133	0.846366	0.858754	0.818195		'hit1_pert2_chr15:89529347-89529518_POU3F1_2'	0.871465	0.907436	0.865251	0.852537	0.838034	0.799757	0.805522		'hit1_pert2_chr15:89529347-89529518_POU3F1_2'	0.855372	0.930515	0.858383	0.830075	0.844716	0.8016	0.785168
'Overexpressed_permutation_pert2_chr11:13119680-13119851_TFs-SOX1_3-SOX1_M3910_1.02-SOX1_M5816_1.02-SOX1_M5833_1.02-SOX1_M6088_1.02'	0.80707	0.808182	0.811468	0.784541	0.785996	0.759763	0.858292		'Overexpressed_permutation_pert2_chr11:13119680-13119851_TFs-SOX1_3-SOX1_M3910_1.02-SOX1_M5816_1.02-SOX1_M5833_1.02-SOX1_M6088_1.02'	0.862919	0.895931	0.850076	0.786884	0.773585	0.797222	0.832489		'Overexpressed_permutation_pert2_chr11:13119680-13119851_TFs-SOX1_3-SOX1_M3910_1.02-SOX1_M5816_1.02-SOX1_M5833_1.02-SOX1_M6088_1.02'	0.881571	0.870159	0.866086	0.806035	0.831698	0.796558	0.751006
'hit1_pert3_chr9:126122582-126122753_SP8_1'	1.31587	1.31276	1.31665	1.2901	1.41329	1.47351	1.47757		'hit1_pert3_chr9:126122582-126122753_SP8_1'	1.26531	1.16869	1.18773	1.24202	1.3019	1.44261	1.44627		'hit1_pert3_chr9:126122582-126122753_SP8_1'	1.26667	1.1642	1.24475	1.24657	1.21859	1.45129	1.48417
'hit2diff_1_pert3_chr17:1619583-1619754_SP8_1'	1.83853	1.84045	1.7453	1.75371	1.8852	1.88352	1.76199		'hit2diff_1_pert3_chr17:1619583-1619754_SP8_1'	1.50862	1.26138	1.52135	1.43265	1.63879	1.62225	1.65413		'hit2diff_1_pert3_chr17:1619583-1619754_SP8_1'	1.48294	1.39708	1.43182	1.47669	1.50429	1.79926	1.74336
'hit1_pert2_chr9:90060679-90060850_SOX1_M5830_1.02'	1.06591	0.793307	1.82226	1.30689	0.944872	1.17002	1.14491		'hit1_pert2_chr9:90060679-90060850_SOX1_M5830_1.02'	1.19819	1.41903	1.30063	0.991302	0.857737	0.792619	0		'hit1_pert2_chr9:90060679-90060850_SOX1_M5830_1.02'	0.972053	0.978038	1.1164	1.09305	0.889334	0	1.41058
'WT_region533_chr18:56475717-56475888'	0.832748	0.916138	0.826067	0.816897	0.788461	0.757647	0.83186		'WT_region533_chr18:56475717-56475888'	0.888186	0.959931	0.874508	0.863843	0.861727	0.804983	0.74628		'WT_region533_chr18:56475717-56475888'	0.950412	0.909168	0.897609	0.812454	0.884424	0.737419	0.758073
'hit1_pert1_chr7:29596495-29596666_OTP_M3694_1.02'	0.790325	0.831258	0.815873	0.753703	0.775325	0.753855	0.813988		'hit1_pert1_chr7:29596495-29596666_OTP_M3694_1.02'	0.897217	0.88379	0.863789	0.859145	0.82779	0.782699	0.823786		'hit1_pert1_chr7:29596495-29596666_OTP_M3694_1.02'	0.870444	0.856804	0.847558	0.805657	0.816572	0.779124	0.773734
'hit1_pert3_chr3:181930352-181930523_RFX5_disc3'	0.920683	0.886036	0.912667	0.896485	0.872045	0.851878	0.88723		'hit1_pert3_chr3:181930352-181930523_RFX5_disc3'	0.950031	0.915507	0.938527	0.936894	0.902812	0.910944	0.865165		'hit1_pert3_chr3:181930352-181930523_RFX5_disc3'	0.886338	0.925321	0.893402	0.938695	0.868776	0.92814	0.887137
'nonmotif_seq299_loc142_pert3'	0.718612	0.753589	0.718823	0.722651	0.734869	0.712563	0.789841		'nonmotif_seq299_loc142_pert3'	0.845477	0.907791	0.811281	0.755092	0.775758	0.733112	0.690658		'nonmotif_seq299_loc142_pert3'	0.786957	0.906459	0.812389	0.766997	0.743872	0.682349	0.683227
'hit1_pert1_chr14:59240122-59240293_NR2F2_M5676_1.02'	0.733829	0.738704	0.717947	0.725384	0.650179	0.65798	0.706229		'hit1_pert1_chr14:59240122-59240293_NR2F2_M5676_1.02'	0.835155	0.869437	0.778323	0.746895	0.761837	0.697791	0.672622		'hit1_pert1_chr14:59240122-59240293_NR2F2_M5676_1.02'	0.797699	0.86902	0.782868	0.740687	0.746948	0.660964	0.65058
'WT_region40_chr6:112824499-112824670'	0.813486	0.884182	0.796766	0.825947	0.750355	0.869709	0.867468		'WT_region40_chr6:112824499-112824670'	0.888481	0.910772	0.875604	0.820251	0.825363	0.8239	0.848181		'WT_region40_chr6:112824499-112824670'	0.857784	0.921396	0.858584	0.904227	0.84843	0.80583	0.872236
'hit1_pert2_chr14:100350342-100350513_MEIS2_4'	0.843287	0.990292	0.959414	0.846829	0.889208	0.911282	1.00009		'hit1_pert2_chr14:100350342-100350513_MEIS2_4'	0.897403	0.971788	0.937745	0.975067	0.815024	0.865522	1.0612		'hit1_pert2_chr14:100350342-100350513_MEIS2_4'	0.986958	0.97018	0.803898	0.945612	0.880271	0.782193	1.52315
'Overexpressed_hit1_pert1_chr4:169762283-169762454_SOX1_M6134_1.02'	0.915945	0.899565	0.984905	0.795542	1.01189	0.984441	0.866132		'Overexpressed_hit1_pert1_chr4:169762283-169762454_SOX1_M6134_1.02'	0.944694	0.922175	0.853056	1.01491	1.07012	0.911329	0.966434		'Overexpressed_hit1_pert1_chr4:169762283-169762454_SOX1_M6134_1.02'	1.07355	0.858682	0.894416	0.893181	0.87542	0.901845	0.949869
'hit2diff_pert3_chr3:162459109-162459280_ATF5_M2977_1.02'	1.40965	1.34177	1.31334	1.39365	1.28958	1.22877	1.17325		'hit2diff_pert3_chr3:162459109-162459280_ATF5_M2977_1.02'	1.34551	1.20956	1.31629	1.27642	1.45568	1.46141	1.19714		'hit2diff_pert3_chr3:162459109-162459280_ATF5_M2977_1.02'	1.36987	1.26393	1.29682	1.36624	1.4126	1.23842	1.20171
'hit1_pert3_chr7:20093058-20093229_TP73_M6117_1.02'	0.835808	0.883591	0.818788	0.837167	0.809223	0.850301	0.79782		'hit1_pert3_chr7:20093058-20093229_TP73_M6117_1.02'	0.901907	0.900481	0.88511	0.869938	0.861964	0.848033	0.843361		'hit1_pert3_chr7:20093058-20093229_TP73_M6117_1.02'	0.869967	0.889198	0.851798	0.841315	0.829016	0.852264	0.773664
'hit1_pert2_chr7:75793252-75793423_TP73_M6117_1.02'	0.844606	0.846255	0.811683	0.811567	0.748441	0.82928	0.825374		'hit1_pert2_chr7:75793252-75793423_TP73_M6117_1.02'	0.852845	0.876902	0.921235	0.810745	0.874032	0.806016	0.866981		'hit1_pert2_chr7:75793252-75793423_TP73_M6117_1.02'	0.851489	0.932046	0.901996	0.806512	0.853696	0.809077	0.786334
'hit1_pert1_chr3:183152898-183153069_PITX1_3'	0.952017	0.987612	0.989053	0.954835	0.884036	0.913325	0.966471		'hit1_pert1_chr3:183152898-183153069_PITX1_3'	1.01398	0.961398	0.952058	0.887977	0.881906	0.944309	0.932652		'hit1_pert1_chr3:183152898-183153069_PITX1_3'	0.931218	0.998851	0.986158	0.872647	0.908217	0.926472	0.873117
'nonmotif_seq252_loc31_pert3'	0.811685	0.820937	0.759692	0.756163	0.724136	0.768732	0.77244		'nonmotif_seq252_loc31_pert3'	0.873764	0.883217	0.84708	0.800655	0.798926	0.853436	0.785357		'nonmotif_seq252_loc31_pert3'	0.844753	0.893665	0.829078	0.823968	0.780397	0.70559	0.749532
'hit2diff_2_pert3_chr9:108420772-108420943_FOXP4_M3284_1.02'	0.779728	0.82282	0.800173	0.798506	0.769478	0.822707	0.86598		'hit2diff_2_pert3_chr9:108420772-108420943_FOXP4_M3284_1.02'	0.875717	0.89336	0.864948	0.849206	0.820469	0.826454	0.822507		'hit2diff_2_pert3_chr9:108420772-108420943_FOXP4_M3284_1.02'	0.8379	0.828327	0.828053	0.813724	0.824063	0.789779	0.904281
'Overexpressed_hit1_pert1_chr6:112824499-112824670_SOX1_M5833_1.02'	0	0	1.02523	0	0	0	0.766648		'Overexpressed_hit1_pert1_chr6:112824499-112824670_SOX1_M5833_1.02'	0	0	0	0	0	0.919278	0		'Overexpressed_hit1_pert1_chr6:112824499-112824670_SOX1_M5833_1.02'	0	0	0	0	0	0	0
'hit1_pert1_chr11:78640779-78640950_RARG_M5768_1.02'	0.799086	0.822997	0.775259	0.776731	0.760834	0.780743	0.785443		'hit1_pert1_chr11:78640779-78640950_RARG_M5768_1.02'	0.878442	0.894036	0.851144	0.82791	0.783838	0.773237	0.803751		'hit1_pert1_chr11:78640779-78640950_RARG_M5768_1.02'	0.839282	0.906488	0.794373	0.807243	0.822325	0.777182	0.78676
'scram_seq536'	0.870479	0.902092	0.94559	0.878599	0.857795	0.893023	0.881591		'scram_seq536'	0.918507	0.907151	0.922244	0.924919	0.875601	0.881159	0.932959		'scram_seq536'	0.854713	0.917611	0.939315	0.912139	0.891321	0.886978	0.809537
'scram_seq225'	0.797698	0.804822	0.797347	0.771141	0.740922	0.77609	0.830511		'scram_seq225'	0.892669	0.889503	0.860017	0.807052	0.793387	0.782235	0.827213		'scram_seq225'	0.860005	0.909035	0.838791	0.78883	0.826769	0.759105	0.732141
'hit2diff_1_pert3_chr22:45898393-45898564_ZNF219_M6553_1.02'	1.07893	1.04001	1.07168	1.04549	1.04526	1.06326	0.982532		'hit2diff_1_pert3_chr22:45898393-45898564_ZNF219_M6553_1.02'	0.968098	0.976703	0.94891	1.04374	1.04239	1.08163	1.13267		'hit2diff_1_pert3_chr22:45898393-45898564_ZNF219_M6553_1.02'	1.02897	0.999654	1.06231	1.09525	0.960979	1.05117	0.917479
'hit1_pert2_chr8:89100767-89100938_GBX2_5'	1.04203	0.965111	0.945491	0.956213	0.897451	1.12168	1.14276		'hit1_pert2_chr8:89100767-89100938_GBX2_5'	0.996749	1.0231	0.945734	0.914983	0.880733	0.990468	1.0144		'hit1_pert2_chr8:89100767-89100938_GBX2_5'	0.985398	1.00766	1.00187	0.917505	0.923179	0.944779	1.02457
'Overexpressed_hit1_pert2_chr2:151184377-151184548_SOX1_M5831_1.02'	1.10729	0.615296	0.783754	0.970492	0.884528	0.859429	1.35202		'Overexpressed_hit1_pert2_chr2:151184377-151184548_SOX1_M5831_1.02'	0.814654	0.955413	0.831096	0.900648	0.671692	0.67116	1.06972		'Overexpressed_hit1_pert2_chr2:151184377-151184548_SOX1_M5831_1.02'	0.856588	0.958268	0.785644	0.845189	0.97176	0.630638	0.7395
'nonmotif_seq370_loc128_pert1'	0.92887	0.897925	0.955291	0.986443	0.946604	0.948438	1.00177		'nonmotif_seq370_loc128_pert1'	0.929519	0.99909	0.965634	0.955939	0.9956	0.958099	1.00792		'nonmotif_seq370_loc128_pert1'	0.982808	0.924157	0.942157	0.96536	0.924166	0.980049	0.943896
'nonmotif_seq163_loc11_pert2'	1.74003	1.64653	1.66087	1.88518	2.00962	2.27281	2.12212		'nonmotif_seq163_loc11_pert2'	1.44819	1.37332	1.57347	1.6965	1.67217	1.8738	1.95935		'nonmotif_seq163_loc11_pert2'	1.43269	1.35291	1.5552	1.54106	1.63634	1.92389	2.11791
'hit1_pert2_chr17:12623392-12623563_POU4F2_2'	0.753652	1.09687	0.953527	0.95028	1.08668	1.127	0.750711		'hit1_pert2_chr17:12623392-12623563_POU4F2_2'	0.947449	0.932801	0.938605	0.903331	0.844591	1.0954	0.986428		'hit1_pert2_chr17:12623392-12623563_POU4F2_2'	0.837878	0.947571	1.05437	0.989339	0.84955	0	0
'hit1_pert2_chr7:75793252-75793423_RELB_M6448_1.02'	0.630452	0.961949	1.01154	0.732727	0.959017	0.886267	0.815596		'hit1_pert2_chr7:75793252-75793423_RELB_M6448_1.02'	0.986116	0.962999	0.981283	0.818581	0.851341	0.997511	0.791415		'hit1_pert2_chr7:75793252-75793423_RELB_M6448_1.02'	0.829014	0.96274	0.650585	0.881996	0.892106	1.00671	0.856224
'nonmotif_seq270_loc30_pert3'	1.39491	1.38925	1.31583	1.31667	1.38598	1.39793	1.31391		'nonmotif_seq270_loc30_pert3'	1.30353	1.208	1.24998	1.16608	1.26475	1.25568	1.20208		'nonmotif_seq270_loc30_pert3'	1.22604	1.22483	1.24701	1.27275	1.26526	1.24459	1.27124
'hit1_pert1_chr10:74114346-74114517_BHLHE40_disc2'	1.67765	1.51804	1.51306	1.55576	1.67745	1.83443	1.7831		'hit1_pert1_chr10:74114346-74114517_BHLHE40_disc2'	1.3591	1.23431	1.36987	1.34771	1.35133	1.72882	1.71803		'hit1_pert1_chr10:74114346-74114517_BHLHE40_disc2'	1.3734	1.32136	1.395	1.46857	1.50609	1.85274	1.85606
'WT_region444_chr13:60053907-60054078'	1.63093	1.66182	1.41698	1.56448	1.58478	1.88027	1.79377		'WT_region444_chr13:60053907-60054078'	1.398	1.2922	1.39381	1.56394	1.46905	1.71459	1.56434		'WT_region444_chr13:60053907-60054078'	1.44136	1.34861	1.48099	1.57712	1.57668	1.70352	1.55984
'hit1_pert1_chr1:38910332-38910503_KIAA0415_M0752_1.02'	0	0.87662	1.00032	0.776893	0.801654	0.924606	0.766775		'hit1_pert1_chr1:38910332-38910503_KIAA0415_M0752_1.02'	1.01603	0.822784	0.872641	0.78215	0.91835	0.895487	0.873339		'hit1_pert1_chr1:38910332-38910503_KIAA0415_M0752_1.02'	0	0.859076	0.826769	0	0.628119	0	0.992744
'Overexpressed_hit1_pert3_chr2:212268918-212269089_SOX1_M6090_1.02'	0.767441	0.785553	0.766924	0.769389	0.717065	0.704191	0.783011		'Overexpressed_hit1_pert3_chr2:212268918-212269089_SOX1_M6090_1.02'	0.856764	0.871301	0.846036	0.79432	0.782625	0.759992	0.730352		'Overexpressed_hit1_pert3_chr2:212268918-212269089_SOX1_M6090_1.02'	0.797988	0.849401	0.794625	0.772054	0.742404	0.72121	0.735686
'hit2_pert1_chr4:79473652-79473823_SRF_known1'	1.01005	0.994062	1.00468	0.976162	0.943545	0.954981	1.00904		'hit2_pert1_chr4:79473652-79473823_SRF_known1'	1.12906	1.04123	1.10821	1.1006	1.13959	1.08539	1.00494		'hit2_pert1_chr4:79473652-79473823_SRF_known1'	1.13674	1.12154	1.07224	1.1295	1.08292	0.989862	1.03878
'nonmotif_seq89_loc105_pert2'	1.3286	1.38275	1.35286	1.36564	1.33952	1.20755	1.12242		'nonmotif_seq89_loc105_pert2'	1.24102	1.22216	1.25086	1.3283	1.28049	1.23832	1.23413		'nonmotif_seq89_loc105_pert2'	1.19587	1.27791	1.3089	1.27879	1.29657	1.2855	1.1956
'nonmotif_seq482_loc8_pert1'	0.950389	1.00027	0.959007	0.927198	0.954908	0.960633	1.01267		'nonmotif_seq482_loc8_pert1'	0.943501	0.991303	0.941882	0.952441	0.979885	0.965361	0.984948		'nonmotif_seq482_loc8_pert1'	0.909569	0.954307	0.958405	0.929537	0.975494	0.958293	1.01227
'hit2diff_2_pert2_chr2:42175711-42175882_LMX1A_1'	1.38253	1.14571	1.42374	2.94579	0.845247	0.723556	0		'hit2diff_2_pert2_chr2:42175711-42175882_LMX1A_1'	0.485327	1.05436	1.35391	0.975309	0	0	0		'hit2diff_2_pert2_chr2:42175711-42175882_LMX1A_1'	1.08501	0	1.02335	1.10335	0	1.45122	0.912287
'hit1_pert3_chr1:9774467-9774638_FOXD1_M6017_1.02'	1.64994	1.68208	1.81306	2.14386	2.78042	3.36944	2.95834		'hit1_pert3_chr1:9774467-9774638_FOXD1_M6017_1.02'	1.37775	1.31931	1.5692	1.89154	2.0226	2.40763	2.30162		'hit1_pert3_chr1:9774467-9774638_FOXD1_M6017_1.02'	1.41488	1.41286	1.52661	1.94828	1.836	2.79019	2.98082
'WT_region402_chr11:84254977-84255148'	0.921409	0.890809	0.894505	0.928252	0.832264	0.856677	0.890346		'WT_region402_chr11:84254977-84255148'	0.931854	0.948273	0.907855	0.909849	0.923832	0.86821	0.865125		'WT_region402_chr11:84254977-84255148'	0.888768	0.978375	0.907579	0.896428	0.919189	0.842924	0.784343
'scram_seq302'	0.846111	0.84446	0.836495	0.805802	0.817515	0.829894	0.871237		'scram_seq302'	0.87456	0.936249	0.893061	0.811183	0.861428	0.813112	0.855159		'scram_seq302'	0.878692	0.872157	0.876744	0.845022	0.852739	0.821151	0.851536
'nonmotif_seq70_loc142_pert2'	3.84702	3.16216	3.45747	3.51308	3.74288	4.25932	3.50172		'nonmotif_seq70_loc142_pert2'	2.99939	2.48633	2.84177	3.28504	3.34367	3.6257	3.2342		'nonmotif_seq70_loc142_pert2'	3.26534	2.47316	2.74275	3.379	3.62333	4.01001	3.79816
'hit2diff_2_pert3_chr16:64614549-64614720_NFIA_M5662_1.02'	0.789114	0.783358	0.775531	0.778303	0.731815	0.758094	0.787591		'hit2diff_2_pert3_chr16:64614549-64614720_NFIA_M5662_1.02'	0.86743	0.906199	0.847254	0.76458	0.759319	0.763155	0.784179		'hit2diff_2_pert3_chr16:64614549-64614720_NFIA_M5662_1.02'	0.822131	0.886437	0.850747	0.748729	0.789963	0.735623	0.751956
'hit1_pert2_chr19:6743992-6744163_TP53_M6104_1.02'	0.736649	0.766878	0.769443	0.720824	0.720243	0.70112	0.754479		'hit1_pert2_chr19:6743992-6744163_TP53_M6104_1.02'	0.863009	0.935319	0.835896	0.759835	0.744318	0.730259	0.78231		'hit1_pert2_chr19:6743992-6744163_TP53_M6104_1.02'	0.79877	0.891336	0.825394	0.778793	0.751995	0.731488	0.735954
'nonmotif_seq470_loc31_pert2'	0.854062	0.874642	0.921077	0.860906	0.858617	0.762421	0.892376		'nonmotif_seq470_loc31_pert2'	0.884504	0.906741	0.910739	0.821968	0.863419	0.801275	0.894541		'nonmotif_seq470_loc31_pert2'	0.871895	0.921821	0.905511	0.8205	0.893308	0.87461	0.881518
'WT_region115_chr5:121810074-121810245'	2.21313	1.9914	2.07511	1.87926	1.86025	1.35537	1.1584		'WT_region115_chr5:121810074-121810245'	2.03366	1.69961	1.96985	1.92499	1.76445	1.35199	1.13038		'WT_region115_chr5:121810074-121810245'	2.18582	1.76961	1.91992	1.65419	1.86579	1.33771	1.02634
'nonmotif_seq118_loc133_pert2'	1.45992	1.25239	1.2758	1.20886	1.09917	1.02046	0.979334		'nonmotif_seq118_loc133_pert2'	1.17836	1.22317	1.22475	1.14203	1.08067	0.995273	0.929172		'nonmotif_seq118_loc133_pert2'	1.31664	1.17228	1.27227	1.04323	1.27597	0.980391	0.888741
'hit1_pert2_chr4:169762283-169762454_RELA_M4497_1.02'	1.03689	1.06971	1.11546	1.0926	1.09779	1.09392	1.16204		'hit1_pert2_chr4:169762283-169762454_RELA_M4497_1.02'	1.06056	1.01878	1.06969	1.12845	1.10493	1.17307	1.1962		'hit1_pert2_chr4:169762283-169762454_RELA_M4497_1.02'	1.03739	1.02907	0.994421	1.13667	1.04154	1.09995	1.16813
'nonmotif_seq561_loc132_pert1'	0.958995	0.899655	0.978531	0.955601	0.929631	0.885278	0.85742		'nonmotif_seq561_loc132_pert1'	1.00626	1.0287	0.979231	0.997507	0.948526	0.830565	0.87524		'nonmotif_seq561_loc132_pert1'	1.06256	0.925841	0.962885	0.977804	0.944458	0.786511	0.855526
'hit1_pert1_chr3:193656383-193656554_SP8_1'	0.741818	0.774673	0.74723	0.753315	0.717667	0.708326	0.739144		'hit1_pert1_chr3:193656383-193656554_SP8_1'	0.856818	0.923966	0.873533	0.837467	0.810922	0.786596	0.768393		'hit1_pert1_chr3:193656383-193656554_SP8_1'	0.857207	0.864178	0.806573	0.781743	0.819029	0.707578	0.719851
'hit1_pert2_chr4:65593775-65593946_TP53_M6104_1.02'	1.37256	1.37691	1.44135	1.33094	1.35341	1.27112	1.14757		'hit1_pert2_chr4:65593775-65593946_TP53_M6104_1.02'	1.25548	1.1881	1.30147	1.26065	1.19668	1.13473	1.15494		'hit1_pert2_chr4:65593775-65593946_TP53_M6104_1.02'	1.32509	1.25176	1.29329	1.21466	1.26979	1.18253	1.17502
'hit1_pert1_chr16:46994321-46994492_ZEB1_M2954_1.02'	2.59294	2.61216	2.58045	3.34486	3.95551	3.32534	1.99221		'hit1_pert1_chr16:46994321-46994492_ZEB1_M2954_1.02'	2.00877	1.79488	2.2294	3.01327	2.8627	2.402	1.4376		'hit1_pert1_chr16:46994321-46994492_ZEB1_M2954_1.02'	2.08145	1.90929	2.2599	3.2745	3.16965	2.67383	1.72365
'Overexpressed_hit1_pert1_chr7:102574229-102574400_SOX1_M5831_1.02'	1.10729	0.862828	0.973036	0.730243	0.774489	0.825806	0.739134		'Overexpressed_hit1_pert1_chr7:102574229-102574400_SOX1_M5831_1.02'	0.813723	0.970049	0.856996	0.634805	0.988229	0.67484	2.30795		'Overexpressed_hit1_pert1_chr7:102574229-102574400_SOX1_M5831_1.02'	0.905666	0.951443	0.830947	1.00703	0.753127	1.05118	0.776144
'nonmotif_seq371_loc4_pert2'	1.03756	1.11412	1.12471	1.14625	1.19387	1.21924	1.1687		'nonmotif_seq371_loc4_pert2'	1.09593	1.09352	1.03389	1.15032	1.26247	1.29238	1.19455		'nonmotif_seq371_loc4_pert2'	1.05859	1.06049	1.16522	1.26478	1.15666	1.1545	1.23335
'hit1_pert2_chr14:95359759-95359930_HSF_known3'	0.737161	0.77167	0.753229	0.737072	0.707065	0.702195	0.738648		'hit1_pert2_chr14:95359759-95359930_HSF_known3'	0.843723	0.892935	0.863383	0.744503	0.770954	0.735284	0.734967		'hit1_pert2_chr14:95359759-95359930_HSF_known3'	0.816778	0.846175	0.780321	0.785367	0.823702	0.702739	0.738414
'Overexpressed_hit1_pert3_chr7:116017866-116018037_SOX1_M6129_1.02'	0.808853	0.807102	0.757002	0.788283	0.720893	0.759388	0.790457		'Overexpressed_hit1_pert3_chr7:116017866-116018037_SOX1_M6129_1.02'	0.826121	0.872956	0.855363	0.791403	0.774285	0.747088	0.745764		'Overexpressed_hit1_pert3_chr7:116017866-116018037_SOX1_M6129_1.02'	0.823013	0.863255	0.819984	0.763201	0.833538	0.718387	0.763079
'hit1_pert1_chr19:38887916-38888087_SOX11_M5834_1.02'	0.777978	0.855168	1.07774	0.71022	0.695746	0.98814	0.607528		'hit1_pert1_chr19:38887916-38888087_SOX11_M5834_1.02'	0.860904	0.940614	0.899377	0.872901	0.779682	0.849705	0.807721		'hit1_pert1_chr19:38887916-38888087_SOX11_M5834_1.02'	0.880128	0.821434	0.891327	0.925044	0.981628	0.851987	0.72755
'Overexpressed_permutation_pert3_chr5:159471587-159471758_TFs-SOX1_M6134_1.02-POU3F1_2'	0.797524	0.792337	0.73019	0.756154	0.714405	0.703274	0.768207		'Overexpressed_permutation_pert3_chr5:159471587-159471758_TFs-SOX1_M6134_1.02-POU3F1_2'	0.850376	0.883901	0.794902	0.831213	0.767518	0.773785	0.737328		'Overexpressed_permutation_pert3_chr5:159471587-159471758_TFs-SOX1_M6134_1.02-POU3F1_2'	0.814047	0.929809	0.838048	0.771857	0.770555	0.723361	0.724691
'scram_seq488'	0.751204	0.763225	0.722814	0.758748	0.723749	0.724716	0.731278		'scram_seq488'	0.829019	0.922466	0.822409	0.760892	0.73962	0.703761	0.700733		'scram_seq488'	0.824865	0.892303	0.789243	0.746198	0.743869	0.680687	0.715826
'hit1_pert3_chr22:17714994-17715165_SP8_1'	1.02503	1.00016	1.03827	1.04143	1.00174	1.0174	1.08328		'hit1_pert3_chr22:17714994-17715165_SP8_1'	1.02381	0.968365	0.992432	0.988354	1.01194	0.980591	0.944726		'hit1_pert3_chr22:17714994-17715165_SP8_1'	0.959127	0.910278	0.952787	0.961913	0.985604	0.993899	0.946211
'Overexpressed_permutation_pert1_chr7:76302788-76302959_TFs-SP8_1-POU3F1_2'	0.948174	0.962948	0.94923	0.926284	0.915597	0.945884	1.00329		'Overexpressed_permutation_pert1_chr7:76302788-76302959_TFs-SP8_1-POU3F1_2'	0.935513	0.9842	0.976144	0.968487	0.957517	0.993434	0.957543		'Overexpressed_permutation_pert1_chr7:76302788-76302959_TFs-SP8_1-POU3F1_2'	0.924488	0.966152	0.966487	0.920497	1.01552	0.939376	0.913944
'hit1_pert1_chr11:61394378-61394549_MXI1_M4678_1.02'	0.964968	0.945783	0.947009	0.990029	0.983203	1.32313	1.44455		'hit1_pert1_chr11:61394378-61394549_MXI1_M4678_1.02'	0.980395	0.920269	1.02598	1.01087	0.892439	1.10232	1.18173		'hit1_pert1_chr11:61394378-61394549_MXI1_M4678_1.02'	0.914603	1.01456	0.99448	0.904206	0.959105	1.31293	1.23846
'hit1_pert3_chr14:54209001-54209172_JUN_M4531_1.02'	2.29755	2.20594	2.22415	1.96696	2.09613	1.95089	1.99028		'hit1_pert3_chr14:54209001-54209172_JUN_M4531_1.02'	1.99187	1.69755	1.97793	2.23041	2.28724	1.97293	2.06179		'hit1_pert3_chr14:54209001-54209172_JUN_M4531_1.02'	2.15167	1.82302	1.97025	2.42386	2.14307	2.16933	2.11578
'hit1_pert1_chr12:49380486-49380657_E2F3_M2271_1.02'	0.887838	0.878732	0.843114	0.872004	0.847823	0.775407	0.799292		'hit1_pert1_chr12:49380486-49380657_E2F3_M2271_1.02'	0.902466	0.921973	0.876241	0.875418	0.911836	0.832342	0.757328		'hit1_pert1_chr12:49380486-49380657_E2F3_M2271_1.02'	0.951643	0.859548	0.87432	0.863581	0.782814	0.832683	0.869458
'WT_region201_chr9:73735655-73735826'	0.758551	0.797723	0.782084	0.713308	0.683315	0.708655	0.711887		'WT_region201_chr9:73735655-73735826'	0.867751	0.892069	0.835668	0.739232	0.772996	0.708645	0.75001		'WT_region201_chr9:73735655-73735826'	0.831857	0.919942	0.841078	0.747481	0.757142	0.654824	0.725304
'hit1_pert2_chr6:144651799-144651970_TCF4_M0219_1.02'	0.909058	0.876384	0.900183	0.874797	0.839877	0.878672	0.875603		'hit1_pert2_chr6:144651799-144651970_TCF4_M0219_1.02'	0.955758	0.968645	0.932057	0.860565	0.916684	0.848873	0.920025		'hit1_pert2_chr6:144651799-144651970_TCF4_M0219_1.02'	0.94304	0.952068	0.933882	0.883609	0.867727	0.849281	0.895275
'hit1_pert2_chr2:80059766-80059937_POU4F1_M5741_1.02'	0	0	0	0	0	1.14719	0		'hit1_pert2_chr2:80059766-80059937_POU4F1_M5741_1.02'	0	0	0	0	0	0	0		'hit1_pert2_chr2:80059766-80059937_POU4F1_M5741_1.02'	1.16546	0	0	0	0	0	0
'hit1_pert2_chr1:27337557-27337728_SP8_1'	0.813318	0.871952	0.808658	0.795796	0.760735	0.815146	0.850984		'hit1_pert2_chr1:27337557-27337728_SP8_1'	0.864893	0.879293	0.912398	0.87172	0.794136	0.841429	0.816184		'hit1_pert2_chr1:27337557-27337728_SP8_1'	0.8652	0.8537	0.89518	0.839564	0.791667	0.821181	0.841505
'hit1_pert2_chr11:78640779-78640950_RARG_4'	0.887754	0.878529	0.881866	0.823279	0.815479	0.868589	1.01974		'hit1_pert2_chr11:78640779-78640950_RARG_4'	0.907606	0.943185	0.84551	0.957856	0.872513	0.888502	0.847488		'hit1_pert2_chr11:78640779-78640950_RARG_4'	0.862003	0.874936	0.863494	0.846917	0.855987	0.884897	0.900736
'nonmotif_seq324_loc50_pert1'	0.734684	0.765737	0.752811	0.754795	0.697512	0.739325	0.805898		'nonmotif_seq324_loc50_pert1'	0.85168	0.862948	0.809435	0.739305	0.784098	0.769537	0.734197		'nonmotif_seq324_loc50_pert1'	0.826395	0.810489	0.815417	0.729478	0.785477	0.717189	0.725625
'Overexpressed_permutation_pert2_chr11:130016427-130016598_TFs-MEIS2_4-SOX1_M6134_1.02'	0.791307	0.863295	0.840152	0.850462	0.806236	0.836844	0.807395		'Overexpressed_permutation_pert2_chr11:130016427-130016598_TFs-MEIS2_4-SOX1_M6134_1.02'	0.856079	0.941488	0.903108	0.835781	0.851815	0.86634	0.833061		'Overexpressed_permutation_pert2_chr11:130016427-130016598_TFs-MEIS2_4-SOX1_M6134_1.02'	0.883123	0.928986	0.848282	0.835038	0.825281	0.802437	0.802411
'Overexpressed_permutation_pert1_chr1:230736475-230736646_TFs-IRX3_M5581_1.02-IRX3_M5582_1.02'	0.838966	0	0.9256	0	0	0.463741	0		'Overexpressed_permutation_pert1_chr1:230736475-230736646_TFs-IRX3_M5581_1.02-IRX3_M5582_1.02'	0	0	0	0	0	0.919278	0		'Overexpressed_permutation_pert1_chr1:230736475-230736646_TFs-IRX3_M5581_1.02-IRX3_M5582_1.02'	0	0	0.678458	0	0	0	0
'hit1_pert2_chr10:61900516-61900687_DMRT2_M3118_1.02'	0.921819	0.936348	0.913666	0.89314	0.919092	0.952414	0.931254		'hit1_pert2_chr10:61900516-61900687_DMRT2_M3118_1.02'	0.908468	0.935689	0.920777	0.921433	0.842872	0.886328	0.917327		'hit1_pert2_chr10:61900516-61900687_DMRT2_M3118_1.02'	0.930389	0.94117	0.942661	0.901516	0.956667	0.950613	0.917563
'hit1_pert2_chr12:114101973-114102144_LBX2_1'	0.837024	0.835816	0.809975	0.799473	0.796873	0.790489	0.789623		'hit1_pert2_chr12:114101973-114102144_LBX2_1'	0.902527	0.907553	0.8322	0.832069	0.82452	0.830093	0.841658		'hit1_pert2_chr12:114101973-114102144_LBX2_1'	0.859803	0.912752	0.875512	0.81894	0.847753	0.814276	0.800694
'hit1_pert2_chr18:18844707-18844878_HNF4_disc3'	0.761105	0.765377	0.7798	0.726056	0.718414	0.736724	0.80012		'hit1_pert2_chr18:18844707-18844878_HNF4_disc3'	0.866511	0.929917	0.864394	0.766371	0.795992	0.758272	0.83361		'hit1_pert2_chr18:18844707-18844878_HNF4_disc3'	0.823256	0.903778	0.830779	0.826996	0.780525	0.767067	0.836559
'hit1_pert2_chr5:141931369-141931540_E2F3_M2271_1.02'	0.775007	0.785968	0.775955	0.760641	0.739605	0.729191	0.78804		'hit1_pert2_chr5:141931369-141931540_E2F3_M2271_1.02'	0.847762	0.898802	0.794497	0.693938	0.723539	0.690522	0.729536		'hit1_pert2_chr5:141931369-141931540_E2F3_M2271_1.02'	0.805304	0.875895	0.839583	0.753628	0.740499	0.709917	0.73998
'Overexpressed_hit1_pert1_chr11:6325010-6325181_SOX1_M3910_1.02'	0.877476	0.902379	0.868032	0.882223	0.911414	0.882654	0.916869		'Overexpressed_hit1_pert1_chr11:6325010-6325181_SOX1_M3910_1.02'	0.935189	0.89065	0.877692	0.93264	0.882396	0.881734	0.931857		'Overexpressed_hit1_pert1_chr11:6325010-6325181_SOX1_M3910_1.02'	0.896816	0.878983	0.896223	0.869317	0.897831	0.888818	0.901166
'Overexpressed_hit1_pert2_chr17:11572054-11572225_FOXB1_3'	0.727592	0.915266	0.8442	1.07552	1.05807	0.752903	1.00223		'Overexpressed_hit1_pert2_chr17:11572054-11572225_FOXB1_3'	0.850046	0.967996	0.683355	0	0.922983	0.84924	1.34285		'Overexpressed_hit1_pert2_chr17:11572054-11572225_FOXB1_3'	0.812608	0.760348	1.07257	0.845189	0.903843	1.00244	0.67657
'hit1_pert3_chr5:138298392-138298563_ZIC3_4'	0.746082	0.810861	0.742452	0.733287	0.693477	0.769373	0.776973		'hit1_pert3_chr5:138298392-138298563_ZIC3_4'	0.843905	0.880997	0.831829	0.787555	0.747165	0.745227	0.854213		'hit1_pert3_chr5:138298392-138298563_ZIC3_4'	0.826865	0.845471	0.845779	0.741036	0.749646	0.656668	0.725276
'hit1_pert1_chr10:33247227-33247398_TRIM28_M3835_1.02'	1.91418	1.83342	1.81939	1.85378	2.12247	1.85508	1.95345		'hit1_pert1_chr10:33247227-33247398_TRIM28_M3835_1.02'	1.50505	1.53813	1.83755	1.82211	2.04095	1.89518	1.99761		'hit1_pert1_chr10:33247227-33247398_TRIM28_M3835_1.02'	1.60307	1.52061	1.67544	2.18493	1.90576	2.16188	2.02444
'scram_seq72'	0.849387	0.856516	0.837832	0.821453	0.822703	0.803477	0.871127		'scram_seq72'	0.900732	0.916329	0.88675	0.8515	0.83227	0.866475	0.862773		'scram_seq72'	0.863309	0.935487	0.903631	0.840385	0.86709	0.805856	0.841065
'nonmotif_seq268_loc131_pert2'	0.723115	0.712933	0.697908	0.716226	0.658948	0.691124	0.739586		'nonmotif_seq268_loc131_pert2'	0.836477	0.868626	0.757642	0.718023	0.696882	0.700635	0.71593		'nonmotif_seq268_loc131_pert2'	0.715052	0.899527	0.74329	0.672799	0.704692	0.587048	0.700148
'hit1_pert2_chr12:83436836-83437007_FOSL1_M2279_1.02'	0.891752	0.863318	0.843662	0.867928	0.777824	0.86944	1.05701		'hit1_pert2_chr12:83436836-83437007_FOSL1_M2279_1.02'	0.94098	0.962133	0.903304	0.858223	0.866611	0.824682	1.11342		'hit1_pert2_chr12:83436836-83437007_FOSL1_M2279_1.02'	0.919996	0.963356	0.905056	0.894334	0.836487	0.868124	1.13213
'scram_seq498'	0.813894	0.784077	0.790033	0.79224	0.793164	0.778185	0.792582		'scram_seq498'	0.827469	0.914958	0.888721	0.803883	0.798529	0.775429	0.788844		'scram_seq498'	0.844376	0.885129	0.809961	0.801229	0.835835	0.728774	0.830547
'hit1_pert1_chr1:18807298-18807469_TEAD1_M4047_1.02'	0.959623	0.928898	0.999787	0.94827	0.920216	0.910812	0.86069		'hit1_pert1_chr1:18807298-18807469_TEAD1_M4047_1.02'	0.959405	0.998845	0.940327	0.88468	0.907509	0.869293	0.942063		'hit1_pert1_chr1:18807298-18807469_TEAD1_M4047_1.02'	0.975137	0.900078	0.974421	0.947756	0.934059	0.929294	0.881908
'nonmotif_seq482_loc8_pert3'	0.9097	0.95406	0.906753	0.914787	0.902592	0.872047	0.913439		'nonmotif_seq482_loc8_pert3'	0.971541	0.97207	0.960306	0.929329	0.9293	0.939372	0.974617		'nonmotif_seq482_loc8_pert3'	0.909461	0.924935	0.923669	0.895898	0.968137	0.886725	0.924821
'hit1_pert2_chr20:9553432-9553603_SCXA_M4850_1.02'	0.892711	0.819203	0.819483	0.979113	1.08414	0.760502	0.667527		'hit1_pert2_chr20:9553432-9553603_SCXA_M4850_1.02'	0.888918	0.754299	0.811831	0.928892	0.816079	0.945637	0.963058		'hit1_pert2_chr20:9553432-9553603_SCXA_M4850_1.02'	0.860128	1.05693	0.898386	0.789521	0.973469	0	0.885502
'Overexpressed_hit1_pert2_chr3:183152898-183153069_SOX1_M3910_1.02'	0.794913	0.856348	0.812776	0.815104	0.772844	0.878514	0.822103		'Overexpressed_hit1_pert2_chr3:183152898-183153069_SOX1_M3910_1.02'	0.865284	0.885612	0.867662	0.819393	0.790712	0.817502	0.835838		'Overexpressed_hit1_pert2_chr3:183152898-183153069_SOX1_M3910_1.02'	0.842336	0.92071	0.848265	0.81824	0.790312	0.812831	0.799889
'WT_region338_chr10:86326999-86327170'	0.841275	0.808182	0.827197	0.78465	0.801318	0.773009	0.88213		'WT_region338_chr10:86326999-86327170'	0.889552	0.921735	0.872012	0.824283	0.83587	0.836444	0.830567		'WT_region338_chr10:86326999-86327170'	0.828329	0.892647	0.879713	0.815083	0.816054	0.819847	0.75959
'hit1_pert1_chr9:123638639-123638810_GFI1_3'	0.688546	0.740819	0.725667	0.722861	0.697003	0.784118	0.719318		'hit1_pert1_chr9:123638639-123638810_GFI1_3'	0.771911	0.780261	0.755681	0.683784	0.707093	0.717602	0.765922		'hit1_pert1_chr9:123638639-123638810_GFI1_3'	0.716799	0.732898	0.757548	0.732892	0.69414	0.727854	0.75935
'hit1_pert3_chr7:27950066-27950237_BX088580.2_M6121_1.02'	0.778583	0.772924	0.774009	0.770275	0.708295	0.715899	0.82822		'hit1_pert3_chr7:27950066-27950237_BX088580.2_M6121_1.02'	0.845687	0.914423	0.857512	0.790472	0.838144	0.775917	0.777095		'hit1_pert3_chr7:27950066-27950237_BX088580.2_M6121_1.02'	0.831615	0.885129	0.815755	0.793745	0.802799	0.732464	0.771148
'hit1_pert3_chr7:76302788-76302959_BX088580.2_M6121_1.02'	0.998195	1.03823	1.03465	0.971139	1.0149	1.00835	1.0064		'hit1_pert3_chr7:76302788-76302959_BX088580.2_M6121_1.02'	0.988291	1.03669	1.01718	0.997081	0.958006	0.987531	1.01216		'hit1_pert3_chr7:76302788-76302959_BX088580.2_M6121_1.02'	1.019	0.994628	0.995554	0.999966	1.0014	0.996712	0.969263
'nonmotif_seq101_loc108_pert1'	0.769709	0.813012	0.818596	0.773453	0.729654	0.743738	0.759686		'nonmotif_seq101_loc108_pert1'	0.89802	0.928011	0.87364	0.858073	0.802906	0.74276	0.800793		'nonmotif_seq101_loc108_pert1'	0.902092	0.920896	0.881677	0.833693	0.791152	0.737415	0.757915
'hit1_pert3_chr5:3101526-3101697_KLF15_M6321_1.02'	1.46232	1.39226	1.35104	1.34432	1.29714	1.21218	1.18207		'hit1_pert3_chr5:3101526-3101697_KLF15_M6321_1.02'	1.33587	1.2519	1.15796	1.31989	1.2745	1.21152	1.16687		'hit1_pert3_chr5:3101526-3101697_KLF15_M6321_1.02'	1.36133	1.27681	1.30688	1.30467	1.22812	1.30906	1.08173
'Overexpressed_hit1_pert1_chr20:14697076-14697247_PAX6_M3728_1.02'	0.796757	0.924247	1.05171	0.815875	0.885464	0.994222	0.796162		'Overexpressed_hit1_pert1_chr20:14697076-14697247_PAX6_M3728_1.02'	1.01342	0.98899	0.908428	0.782564	0.750284	0.814496	0.866566		'Overexpressed_hit1_pert1_chr20:14697076-14697247_PAX6_M3728_1.02'	0.810484	0.960035	0.85022	0.878095	1.15851	0.877122	0.769159
'hit1_pert2_chr8:133412942-133413113_BCL6_M6136_1.02'	0.714711	0.786621	0.775504	0.753745	0.700921	0.675474	0.743907		'hit1_pert2_chr8:133412942-133413113_BCL6_M6136_1.02'	0.84962	0.920499	0.798389	0.758661	0.774238	0.712495	0.698008		'hit1_pert2_chr8:133412942-133413113_BCL6_M6136_1.02'	0.799861	0.885759	0.778306	0.763994	0.767403	0.724576	0.693286
'hit1_pert2_chr14:57757594-57757765_NR2F2_M5676_1.02'	0.853541	0.826154	0.849445	0.830222	0.829666	0.856924	0.885209		'hit1_pert2_chr14:57757594-57757765_NR2F2_M5676_1.02'	0.880458	0.933938	0.85879	0.872803	0.851317	0.849066	0.838268		'hit1_pert2_chr14:57757594-57757765_NR2F2_M5676_1.02'	0.853627	0.89616	0.86703	0.838724	0.857673	0.78485	0.805182
'scram_seq437'	0.802518	0.780169	0.822702	0.833204	0.845676	0.813008	0.861272		'scram_seq437'	0.855296	0.933168	0.832938	0.839901	0.812626	0.857603	0.859648		'scram_seq437'	0.832122	0.849396	0.866788	0.822498	0.768254	0.80466	0.786693
'hit1_pert1_chr5:121810074-121810245_ZIC5_M2259_1.02'	0.809647	0.811124	0.824701	0.852871	0.767627	0.767975	0.829694		'hit1_pert1_chr5:121810074-121810245_ZIC5_M2259_1.02'	0.897256	0.936058	0.890219	0.801454	0.845242	0.793508	0.730985		'hit1_pert1_chr5:121810074-121810245_ZIC5_M2259_1.02'	0.896085	0.952853	0.88598	0.876621	0.768636	0.696755	0.786447
'hit1_pert1_chr16:53078136-53078307_ZIC2_2'	1.06998	1.07852	1.10705	1.12126	1.0948	1.07493	1.07448		'hit1_pert1_chr16:53078136-53078307_ZIC2_2'	1.00718	1.10619	1.09762	1.01639	1.102	1.03246	1.19111		'hit1_pert1_chr16:53078136-53078307_ZIC2_2'	1.0266	1.05167	1.06609	1.09278	1.0447	1.12657	1.10418
'Overexpressed_permutation_pert1_chr3:45726101-45726272_TFs-SOX1_M6129_1.02-SOX1_M6134_1.02-SOX1_M6475_1.02'	0.720315	0.755396	0.831414	0.769967	0.735979	0.879567	1.02604		'Overexpressed_permutation_pert1_chr3:45726101-45726272_TFs-SOX1_M6129_1.02-SOX1_M6134_1.02-SOX1_M6475_1.02'	0.902028	0.987946	0.893825	0.764499	0.849656	1.01139	0.771218		'Overexpressed_permutation_pert1_chr3:45726101-45726272_TFs-SOX1_M6129_1.02-SOX1_M6134_1.02-SOX1_M6475_1.02'	1.00106	1.02597	0.92416	0.850667	0.810328	0.823	0.795105
'hit1_pert1_chr13:47064323-47064494_OTP_M3694_1.02'	0.699184	0.768964	0.729675	0.668016	0.674618	0.713472	0.826502		'hit1_pert1_chr13:47064323-47064494_OTP_M3694_1.02'	0.816712	0.88565	0.821645	0.753584	0.776191	0.74441	0.710928		'hit1_pert1_chr13:47064323-47064494_OTP_M3694_1.02'	0.829131	0.907838	0.776689	0.704661	0.785544	0.749543	0.802759
'hit1_pert2_chr7:22372157-22372328_JUN_M4531_1.02'	0.755037	0.73936	0.756865	0.74601	0.687336	0.679274	0.753391		'hit1_pert2_chr7:22372157-22372328_JUN_M4531_1.02'	0.863783	0.898745	0.821708	0.765323	0.766087	0.74698	0.793739		'hit1_pert2_chr7:22372157-22372328_JUN_M4531_1.02'	0.837453	0.863942	0.805126	0.799266	0.765597	0.707316	0.741696
'nonmotif_seq566_loc99_pert3'	0.880692	0.950203	0.959683	0.870988	0.917044	0.934162	0.965929		'nonmotif_seq566_loc99_pert3'	0.920792	0.925698	0.957457	0.893531	0.930541	0.96675	0.995849		'nonmotif_seq566_loc99_pert3'	0.904259	0.880362	0.905233	0.921766	0.938553	0.907831	0.923406
'hit1_pert2_chr22:38379064-38379235_TCF4_M0219_1.02'	1.00168	1.04747	1.03928	1.03871	0.897003	0.937019	1.0718		'hit1_pert2_chr22:38379064-38379235_TCF4_M0219_1.02'	0.962517	1.03068	0.989675	0.904321	0.997802	0.92547	0.89082		'hit1_pert2_chr22:38379064-38379235_TCF4_M0219_1.02'	0.905	0.905569	0.95974	1.01365	0.858605	0.910398	1.10045
'hit1_pert2_chr1:160983559-160983730_FLI1_3'	0.893161	0.909287	0.973438	0.997282	0.930147	1.05469	0.799576		'hit1_pert2_chr1:160983559-160983730_FLI1_3'	0.960475	0.881873	0.910378	0.892389	1.16199	0.933204	0.901781		'hit1_pert2_chr1:160983559-160983730_FLI1_3'	1.12315	0.819217	0.8719	0.904978	1.04274	0.850807	1.00968
'hit1_pert1_chr16:26997149-26997320_IRX2_2'	0.744629	0.773141	0.785538	0.721249	0.722652	0.735948	0.786712		'hit1_pert1_chr16:26997149-26997320_IRX2_2'	0.841077	0.916607	0.83859	0.754572	0.774203	0.7352	0.750843		'hit1_pert1_chr16:26997149-26997320_IRX2_2'	0.82046	0.942322	0.799452	0.767331	0.755973	0.773277	0.728829
'hit1_pert1_chr2:42175711-42175882_LHX5_1'	0.907302	0.977122	1.37393	1.11077	1.10329	0	1.97786		'hit1_pert1_chr2:42175711-42175882_LHX5_1'	1.27629	0.926889	1.29634	0	1.0935	0	8.57474		'hit1_pert1_chr2:42175711-42175882_LHX5_1'	1.73025	1.0682	1.03131	1.23177	0.880181	0.938741	1.40604
'nonmotif_seq272_loc104_pert1'	0.832602	0.872162	0.822316	0.830679	0.805437	0.793175	0.816445		'nonmotif_seq272_loc104_pert1'	0.924323	0.939717	0.865121	0.88404	0.856833	0.866485	0.857027		'nonmotif_seq272_loc104_pert1'	0.877182	0.92716	0.875203	0.890155	0.863981	0.824211	0.846148
'hit1_pert2_chr2:58767176-58767347_DMRTA2_M0629_1.02'	5.46785	4.69069	5.33674	5.33449	5.50795	5.65547	4.71809		'hit1_pert2_chr2:58767176-58767347_DMRTA2_M0629_1.02'	3.78394	3.3174	3.87376	5.26883	5.38594	4.96092	4.28733		'hit1_pert2_chr2:58767176-58767347_DMRTA2_M0629_1.02'	4.10136	3.35638	4.22835	4.7188	5.60162	5.20704	4.7939
'hit1_pert1_chr8:103918611-103918782_FOSL1_M2279_1.02'	1.23306	1.3344	0.949241	1.10253	1.28399	0.918267	1.13646		'hit1_pert1_chr8:103918611-103918782_FOSL1_M2279_1.02'	1.04645	0.934695	1.00447	1.01715	1.19424	1.24599	1.0058		'hit1_pert1_chr8:103918611-103918782_FOSL1_M2279_1.02'	0.930196	0.970554	1.46095	1.2445	1.09917	1.09033	1.56271
'nonmotif_seq536_loc135_pert3'	1.46635	1.43218	1.38675	1.34538	1.49353	1.56542	1.57699		'nonmotif_seq536_loc135_pert3'	1.2733	1.2275	1.26471	1.33977	1.33083	1.4022	1.43154		'nonmotif_seq536_loc135_pert3'	1.25934	1.20652	1.28554	1.29604	1.38027	1.42279	1.44427
'Overexpressed_hit1_pert2_chr6:137278018-137278189_SOX1_M3910_1.02'	1.03773	1.0389	1.07232	1.08557	0.957067	0.909811	0.893152		'Overexpressed_hit1_pert2_chr6:137278018-137278189_SOX1_M3910_1.02'	1.09482	1.05132	1.08434	1.07238	0.984953	0.87109	0.850456		'Overexpressed_hit1_pert2_chr6:137278018-137278189_SOX1_M3910_1.02'	1.09303	1.04889	1.03358	0.954209	1.02426	0.908317	0.889048
'hit1_pert2_chr11:19838755-19838926_FOXD1_M6017_1.02'	0.776827	0.899138	0.825621	0.889914	0.951177	0.822119	0.860731		'hit1_pert2_chr11:19838755-19838926_FOXD1_M6017_1.02'	0.947665	1.14498	0.851643	0.926568	0.80147	0.79651	0.910212		'hit1_pert2_chr11:19838755-19838926_FOXD1_M6017_1.02'	1.0655	0.953467	0.963373	0.835861	0.753261	0.696529	0.868192
'hit1_pert2_chr4:154711421-154711592_NKX2-2_2'	1.19159	1.23501	1.21853	1.19197	1.10462	1.06958	1.05229		'hit1_pert2_chr4:154711421-154711592_NKX2-2_2'	1.08934	1.16403	1.16422	1.11683	1.09964	0.996108	0.950398		'hit1_pert2_chr4:154711421-154711592_NKX2-2_2'	1.22188	1.03484	1.13436	1.12751	1.11505	0.979866	1.0176
'hit1_pert1_chrX:130611511-130611682_TCF4_M0219_1.02'	1.49982	1.42579	1.55463	1.48436	1.35819	1.12798	1.1145		'hit1_pert1_chrX:130611511-130611682_TCF4_M0219_1.02'	1.35159	1.2727	1.32177	1.28762	1.22606	1.07659	1.12948		'hit1_pert1_chrX:130611511-130611682_TCF4_M0219_1.02'	1.36597	1.23256	1.2714	1.17229	1.37341	1.10325	1.04818
'Overexpressed_hit1_pert1_chr6:137278018-137278189_SOX1_M6475_1.02'	1.05222	0.983828	0.977637	0.994551	0.893491	0.822992	0.881491		'Overexpressed_hit1_pert1_chr6:137278018-137278189_SOX1_M6475_1.02'	1.03818	1.04247	1.05916	0.977541	0.939051	0.856792	0.891079		'Overexpressed_hit1_pert1_chr6:137278018-137278189_SOX1_M6475_1.02'	1.02188	1.10327	1.04835	0.927034	1.04476	0.795372	0.776185
'hit1_pert2_chr11:13123770-13123941_NKX2-5_M1052_1.02'	0.786352	0.833853	0.839218	0.82804	0.800526	0.849511	0.828492		'hit1_pert2_chr11:13123770-13123941_NKX2-5_M1052_1.02'	0.970034	0.941981	0.865964	0.841028	0.840276	0.811644	0.841166		'hit1_pert2_chr11:13123770-13123941_NKX2-5_M1052_1.02'	0.851384	0.960074	0.852014	0.905004	0.841349	0.824743	0.827533
'Overexpressed_hit1_pert2_chr6:137278018-137278189_SOX1_M6475_1.02'	0.885519	0.909655	0.890668	0.888476	0.847335	0.854165	0.901906		'Overexpressed_hit1_pert2_chr6:137278018-137278189_SOX1_M6475_1.02'	0.897612	0.957633	0.921615	0.88056	0.88713	0.839293	0.838046		'Overexpressed_hit1_pert2_chr6:137278018-137278189_SOX1_M6475_1.02'	0.943124	0.990298	0.918937	0.859978	0.902052	0.781467	0.779151
'hit1_pert1_chr8:103918611-103918782_SRF_known7'	1.03053	1.00153	0.966983	0.986885	0.974415	0.969274	0.942541		'hit1_pert1_chr8:103918611-103918782_SRF_known7'	1.06366	1.03775	0.990504	1.10084	1.06335	1.02897	1.03661		'hit1_pert1_chr8:103918611-103918782_SRF_known7'	1.02982	1.01125	1.04299	1.08906	1.07676	1.0538	1.10399
'hit1_pert3_chr1:38648859-38649030_FOSL1_M2279_1.02'	0.833563	0.831052	0.923587	0.780318	0.79552	0.80575	0.916802		'hit1_pert3_chr1:38648859-38649030_FOSL1_M2279_1.02'	0.893074	0.936815	0.926192	0.833429	0.899751	0.827981	0.820997		'hit1_pert3_chr1:38648859-38649030_FOSL1_M2279_1.02'	0.864686	0.926023	0.905838	0.787563	0.871943	0.818536	0.870904
'Overexpressed_hit1_pert3_chr7:27950066-27950237_SOX1_M6134_1.02'	0.778139	0.829486	0.820137	0.839917	0.803475	0.794494	0.821845		'Overexpressed_hit1_pert3_chr7:27950066-27950237_SOX1_M6134_1.02'	0.865536	0.926209	0.862952	0.799763	0.829174	0.791024	0.851267		'Overexpressed_hit1_pert3_chr7:27950066-27950237_SOX1_M6134_1.02'	0.812445	0.89222	0.838956	0.848664	0.848428	0.80466	0.80073
'hit1_pert1_chr9:94649069-94649240_TCF7L2_known7'	0.849066	0.847535	0.861356	0.822588	0.845737	0.804141	0.94077		'hit1_pert1_chr9:94649069-94649240_TCF7L2_known7'	0.850189	0.886798	0.891869	0.793389	0.836527	0.858091	0.905481		'hit1_pert1_chr9:94649069-94649240_TCF7L2_known7'	0.832119	0.907955	0.862922	0.850773	0.798995	0.824378	0.855215
'nonmotif_seq36_loc12_pert3'	0.870207	0.881812	0.871398	0.843341	0.844981	0.883436	0.893221		'nonmotif_seq36_loc12_pert3'	0.886265	0.902823	0.882715	0.826673	0.899726	0.865315	0.892971		'nonmotif_seq36_loc12_pert3'	0.865714	0.905226	0.864979	0.909856	0.867389	0.802989	0.842934
'scram_seq178'	0.834241	0.882108	0.86943	0.881752	0.848697	0.865779	0.85729		'scram_seq178'	0.901722	0.937986	0.883595	0.841702	0.85036	0.845008	0.872176		'scram_seq178'	0.857357	0.896582	0.878209	0.859458	0.873003	0.86066	0.839462
'hit1_pert2_chr10:47006149-47006320_REST_M4657_1.02'	0.732422	0.732136	0.702675	0.691916	0.666629	0.679731	0.795728		'hit1_pert2_chr10:47006149-47006320_REST_M4657_1.02'	0.852245	0.885403	0.83309	0.7738	0.801263	0.785129	0.731436		'hit1_pert2_chr10:47006149-47006320_REST_M4657_1.02'	0.816164	0.895922	0.807596	0.720072	0.741775	0.700052	0.756457
'hit2_pert1_chr6:44630545-44630716_DMBX1_M5983_1.02'	0.723198	0.893567	1.07257	0.845603	0.486865	0.400177	0.778843		'hit2_pert1_chr6:44630545-44630716_DMBX1_M5983_1.02'	0.758376	1.04547	0.991925	0.508485	0.918652	0.55005	1.30996		'hit2_pert1_chr6:44630545-44630716_DMBX1_M5983_1.02'	0.654153	0.861757	0.898386	0.974925	1.10136	0	0
'Overexpressed_hit1_pert2_chr12:67197744-67197915_PAX6_M3727_1.02'	0.836637	0.823526	0.831025	0.798607	0.80958	0.789696	0.862668		'Overexpressed_hit1_pert2_chr12:67197744-67197915_PAX6_M3727_1.02'	0.876966	0.93232	0.888403	0.881394	0.856653	0.808729	0.828381		'Overexpressed_hit1_pert2_chr12:67197744-67197915_PAX6_M3727_1.02'	0.85739	0.883606	0.861871	0.828626	0.832699	0.801094	0.818398
'hit1_pert1_chr10:74032637-74032808_REST_M4657_1.02'	1.49598	1.73372	1.61845	1.67014	1.48042	1.60647	1.51303		'hit1_pert1_chr10:74032637-74032808_REST_M4657_1.02'	1.43718	1.30447	1.39915	1.58628	1.60163	1.91431	1.82414		'hit1_pert1_chr10:74032637-74032808_REST_M4657_1.02'	1.43032	1.44905	1.40483	1.7187	1.65938	1.59605	2.34976
'nonmotif_seq568_loc25_pert1'	0.85122	0.898581	0.911662	0.904172	0.82372	0.837463	0.853259		'nonmotif_seq568_loc25_pert1'	0.949725	0.931273	0.890961	0.898908	0.830646	0.8665	0.94069		'nonmotif_seq568_loc25_pert1'	0.892421	0.925079	0.912452	0.839431	0.877323	0.881336	0.853224
'hit1_pert3_chr5:123211396-123211567_ESRRG_M6008_1.02'	0.793733	0.865797	0.8789	0.85503	0.834662	0.843475	0.852038		'hit1_pert3_chr5:123211396-123211567_ESRRG_M6008_1.02'	0.867118	0.980651	0.89756	0.82105	0.836304	0.924158	0.860176		'hit1_pert3_chr5:123211396-123211567_ESRRG_M6008_1.02'	0.863078	0.879938	0.893952	0.842438	0.838808	0.821079	0.835899
'scram_seq481'	0.808105	0.886209	0.83392	0.858432	0.859365	0.846184	0.879352		'scram_seq481'	0.892023	0.91891	0.87701	0.88969	0.839033	0.891022	0.806416		'scram_seq481'	0.902892	0.89481	0.862683	0.856563	0.875012	0.846427	0.817556
'nonmotif_seq203_loc119_pert1'	0.778942	0.782629	0.756943	0.794378	0.737283	0.758769	0.895869		'nonmotif_seq203_loc119_pert1'	0.82899	0.900854	0.843765	0.850837	0.79891	0.850128	0.860673		'nonmotif_seq203_loc119_pert1'	0.819946	0.860616	0.815022	0.8138	0.78651	0.779801	0.812329
'hit1_pert1_chr16:85660192-85660363_CTCFL_disc1'	0.72025	0.792696	0.70268	0.769838	0.687645	0.706128	0.855125		'hit1_pert1_chr16:85660192-85660363_CTCFL_disc1'	0.795961	0.877864	0.846353	0.728613	0.727631	0.748807	0.690194		'hit1_pert1_chr16:85660192-85660363_CTCFL_disc1'	0.809	0.891294	0.8318	0.766627	0.747994	0.710118	0.675265
'hit1_pert3_chr6:57384102-57384273_RELA_M4497_1.02'	0.958666	1.00698	0.961205	0.917392	0.913296	0.880248	0.8678		'hit1_pert3_chr6:57384102-57384273_RELA_M4497_1.02'	0.933463	0.986096	1.01281	0.869238	0.921797	0.863581	0.908505		'hit1_pert3_chr6:57384102-57384273_RELA_M4497_1.02'	0.92376	0.973807	0.940977	0.872937	1.03704	0.955197	0.970818
'WT_region105_chr5:16061477-16061648'	0.851578	0.899602	0.856371	0.839265	0.861722	0.902403	0.885392		'WT_region105_chr5:16061477-16061648'	0.916014	0.928567	0.872082	0.876707	0.862655	0.94298	0.90369		'WT_region105_chr5:16061477-16061648'	0.880138	0.854981	0.909317	0.837761	0.848998	0.874617	0.827784
'hit1_pert2_chr2:2524343-2524514_CTCFL_disc1'	0.900424	0.962669	0.985438	0.861963	0.852344	0.840431	1.03724		'hit1_pert2_chr2:2524343-2524514_CTCFL_disc1'	0.944698	0.91944	0.91414	0.907341	0.790416	0.764487	0.873924		'hit1_pert2_chr2:2524343-2524514_CTCFL_disc1'	0.959704	0.94606	0.875081	1.10875	0.911152	0.860301	0.862377
'hit1_pert3_chr3:106549298-106549469_REST_M4657_1.02'	1.0089	1.03425	1.0187	0.93206	0.882196	0.765282	0.76726		'hit1_pert3_chr3:106549298-106549469_REST_M4657_1.02'	1.15979	1.03147	1.00108	1.01983	0.972147	0.788026	0.757579		'hit1_pert3_chr3:106549298-106549469_REST_M4657_1.02'	1.07518	1.09098	1.08256	0.896556	0.955948	0.730229	0.744696
'hit1_pert1_chr12:92860237-92860408_DMRT1_M0630_1.02'	0.796847	0.828279	1.30101	0.91079	0.801975	0.807622	0.702826		'hit1_pert1_chr12:92860237-92860408_DMRT1_M0630_1.02'	0.878003	0.923711	0.824857	0.79502	1.04812	0.847495	1.09969		'hit1_pert1_chr12:92860237-92860408_DMRT1_M0630_1.02'	0.881995	0.941784	0.893864	0.752432	0.805596	0.757531	0.967102
'WT_region138_chr1:201708818-201708989'	0.948173	1.04119	1.04094	1.11471	0.946441	0.93467	1.08482		'WT_region138_chr1:201708818-201708989'	0.958748	0.945538	1.00978	0.966548	1.00985	1.16749	1.01748		'WT_region138_chr1:201708818-201708989'	0.932627	0.930622	1.00045	0.958069	1.05614	0.988161	0.901862
'hit1_pert3_chr4:113442799-113442970_OTX1_1'	0.682274	0.708955	0.708696	0.675149	0.627256	0.699848	0.724902		'hit1_pert3_chr4:113442799-113442970_OTX1_1'	0.814237	0.875857	0.806825	0.724069	0.720741	0.713562	0.71111		'hit1_pert3_chr4:113442799-113442970_OTX1_1'	0.762194	0.850861	0.738763	0.742404	0.696795	0.651307	0.672558
'scram_seq588'	0.786767	0.890246	0.802431	0.847205	0.80599	0.821409	0.831578		'scram_seq588'	0.919367	0.888052	0.880594	0.793209	0.832116	0.798395	0.86653		'scram_seq588'	0.85717	0.875689	0.885388	0.841789	0.835572	0.763856	0.809638
'hit1_pert1_chr18:57567236-57567407_REST_M4657_1.02'	0.900076	0.980386	0.882504	0.86468	0.949374	1.01149	0.8359		'hit1_pert1_chr18:57567236-57567407_REST_M4657_1.02'	0.910622	1.01739	0.958691	0.763704	0.864942	0.938218	0.881108		'hit1_pert1_chr18:57567236-57567407_REST_M4657_1.02'	0.851734	0.909404	0.924135	0.956478	0.858511	0.992709	0.871855
'nonmotif_seq100_loc60_pert1'	3.1262	3.01126	3.1036	3.02787	3.10678	2.33746	1.81324		'nonmotif_seq100_loc60_pert1'	2.21343	2.20695	2.27445	2.83206	2.82348	2.2382	1.9631		'nonmotif_seq100_loc60_pert1'	2.40348	2.12688	2.44066	2.76146	2.77513	2.36725	2.00542
'hit1_pert3_chr2:120458572-120458743_SIN3A_disc3'	0.830544	0.8655	0.887822	0.852252	0.825288	0.814822	0.90648		'hit1_pert3_chr2:120458572-120458743_SIN3A_disc3'	0.925041	0.933023	0.921555	0.896574	0.890293	0.894846	0.9322		'hit1_pert3_chr2:120458572-120458743_SIN3A_disc3'	0.906698	0.945532	0.89396	0.867033	0.890281	0.864618	0.950455
'Overexpressed_permutation_pert3_chr11:6325010-6325181_TFs-SOX1_M3910_1.02-SOX1_M6129_1.02-SOX1_M6134_1.02-SOX1_M6475_1.02'	0.857034	0.898543	0.870753	0.885598	0.844644	0.849023	0.893365		'Overexpressed_permutation_pert3_chr11:6325010-6325181_TFs-SOX1_M3910_1.02-SOX1_M6129_1.02-SOX1_M6134_1.02-SOX1_M6475_1.02'	0.904878	0.927873	0.900975	0.848342	0.885999	0.858737	0.885247		'Overexpressed_permutation_pert3_chr11:6325010-6325181_TFs-SOX1_M3910_1.02-SOX1_M6129_1.02-SOX1_M6134_1.02-SOX1_M6475_1.02'	0.856751	0.866384	0.881455	0.823362	0.874609	0.864611	0.838054
'hit2diff_pert3_chr17:74117554-74117725_CTCF_M4592_1.02'	0.643427	0.714206	0.624528	0.595821	0.660511	0.623849	0.650442		'hit2diff_pert3_chr17:74117554-74117725_CTCF_M4592_1.02'	0.686073	0.688128	0.649907	0.617671	0.621447	0.599345	0.62363		'hit2diff_pert3_chr17:74117554-74117725_CTCF_M4592_1.02'	0.635092	0.703633	0.61186	0.685052	0.567122	0.605383	0.609144
'scram_seq316'	0.765961	0.78222	0.776168	0.747241	0.744941	0.794366	0.845544		'scram_seq316'	0.833747	0.91774	0.862404	0.826895	0.782267	0.794224	0.799182		'scram_seq316'	0.826173	0.879779	0.824538	0.788945	0.785011	0.781567	0.752617
'hit1_pert2_chr2:151968526-151968697_IRX2_2'	0.763245	0.788559	0.80059	0.783926	0.790106	0.726484	0.83222		'hit1_pert2_chr2:151968526-151968697_IRX2_2'	0.827949	0.873281	0.885239	0.808773	0.806455	0.811739	0.801377		'hit1_pert2_chr2:151968526-151968697_IRX2_2'	0.849623	0.889305	0.835428	0.797562	0.826957	0.780288	0.819853
'hit1_pert1_chr6:98484339-98484510_HMGA2_M6280_1.02'	0.884722	0.857598	0.855578	0.804595	0.86949	0.78385	0.885092		'hit1_pert1_chr6:98484339-98484510_HMGA2_M6280_1.02'	0.89935	0.918657	0.892923	0.857333	0.830196	0.853288	0.928063		'hit1_pert1_chr6:98484339-98484510_HMGA2_M6280_1.02'	0.860586	0.902757	0.850913	0.881926	0.865236	0.837939	0.90549
'hit1_pert2_chr10:74114346-74114517_BHLHE40_disc2'	1.76019	1.58413	1.59266	1.53286	1.63155	1.72765	1.88297		'hit1_pert2_chr10:74114346-74114517_BHLHE40_disc2'	1.43547	1.28616	1.33902	1.49198	1.37427	1.61531	1.79644		'hit1_pert2_chr10:74114346-74114517_BHLHE40_disc2'	1.37483	1.2629	1.42256	1.44562	1.51218	1.70053	1.82321
'hit1_pert3_chr7:12369047-12369218_NANOG_disc2'	0.798794	0.799816	0.791714	0.837124	0.760947	0.76658	0.883722		'hit1_pert3_chr7:12369047-12369218_NANOG_disc2'	0.881578	0.97019	0.904989	0.888589	0.770455	0.787479	0.769294		'hit1_pert3_chr7:12369047-12369218_NANOG_disc2'	0.86881	0.918015	0.892565	0.845418	0.841336	0.733374	0.748703
'hit1_pert1_chr7:76302788-76302959_SP8_1'	0.846713	0.817246	0.773182	0.871252	1.60551	0.986308	0.930301		'hit1_pert1_chr7:76302788-76302959_SP8_1'	0.864086	1.0347	1.01839	0.83802	0.857737	0.728292	1.23162		'hit1_pert1_chr7:76302788-76302959_SP8_1'	0.81501	1.03094	0.773419	1.98333	1.12128	0.902469	0.992744
'nonmotif_seq194_loc34_pert2'	0.836299	0.846087	0.837696	0.818199	0.792346	0.790812	0.782021		'nonmotif_seq194_loc34_pert2'	0.874712	0.954711	0.863695	0.884576	0.795876	0.756523	0.845855		'nonmotif_seq194_loc34_pert2'	0.899853	0.922205	0.898467	0.828795	0.865889	0.780521	0.800953
'hit1_pert3_chr16:24150712-24150883_JUN_M4531_1.02'	1.10187	1.17492	1.12344	1.2087	1.29748	1.27084	1.15778		'hit1_pert3_chr16:24150712-24150883_JUN_M4531_1.02'	1.07417	1.03849	1.08188	1.17507	1.1404	1.25621	1.17464		'hit1_pert3_chr16:24150712-24150883_JUN_M4531_1.02'	1.08639	1.11857	1.08937	1.1691	1.08505	1.19816	1.09669
'hit1_pert1_chr8:38326145-38326316_RAD21_disc5'	0.939542	1.00283	1.02069	0.964773	0.898183	0.898222	0.997074		'hit1_pert1_chr8:38326145-38326316_RAD21_disc5'	1.00329	0.995116	1.03504	0.973175	0.937936	0.986519	0.934461		'hit1_pert1_chr8:38326145-38326316_RAD21_disc5'	0.9814	0.952751	0.982972	0.943813	1.02178	0.89296	0.900336
'hit1_pert3_chr2:80380434-80380605_OTX1_1'	0.824204	0.887438	0.83308	0.816413	0.788438	0.782883	0.925996		'hit1_pert3_chr2:80380434-80380605_OTX1_1'	0.892293	0.922544	0.907985	0.817852	0.824441	0.808803	0.885505		'hit1_pert3_chr2:80380434-80380605_OTX1_1'	0.89354	0.920131	0.874052	0.832491	0.911659	0.776667	0.82658
'hit1_pert1_chr12:59434711-59434882_FOXD1_M6017_1.02'	0.832036	0.816366	0.914152	0.614283	0.822519	0.728697	0.720488		'hit1_pert1_chr12:59434711-59434882_FOXD1_M6017_1.02'	0.809633	0.962484	0.749926	0.945137	0.852789	0.75336	1.16372		'hit1_pert1_chr12:59434711-59434882_FOXD1_M6017_1.02'	0.910839	0.914847	0.786362	0.852943	0.88424	0.984552	0.781737
'hit1_pert1_chr1:188148828-188148999_NKX2-2_2'	0.736074	0.706139	0.718558	0.772386	0.661081	0.713597	0.709526		'hit1_pert1_chr1:188148828-188148999_NKX2-2_2'	0.87447	0.872362	0.821647	0.751296	0.732792	0.782554	0.719904		'hit1_pert1_chr1:188148828-188148999_NKX2-2_2'	0.771069	0.863561	0.766562	0.782229	0.743816	0.688069	0.740747
'WT_region542_chr19:54098635-54098806'	1.06418	1.03111	1.02479	0.952811	0.930827	0.941751	0.938211		'WT_region542_chr19:54098635-54098806'	0.98624	1.02864	0.995135	0.948351	0.934974	0.907106	0.836623		'WT_region542_chr19:54098635-54098806'	0.992789	1.05193	1.01171	0.952522	1.04089	0.919906	0.83779
'hit1_pert1_chr8:109092235-109092406_DDIT3_M6187_1.02'	0.700039	0.713809	0.723666	0.685591	0.657466	0.67278	0.714091		'hit1_pert1_chr8:109092235-109092406_DDIT3_M6187_1.02'	0.832749	0.918132	0.779022	0.697146	0.724464	0.707863	0.696308		'hit1_pert1_chr8:109092235-109092406_DDIT3_M6187_1.02'	0.818867	0.882568	0.783527	0.711387	0.720513	0.66219	0.689924
'WT_region319_chr9:73886662-73886833'	0.839385	0.79809	0.868012	0.877717	0.798239	0.808402	0.865771		'WT_region319_chr9:73886662-73886833'	0.90018	0.932807	0.887843	0.798526	0.878673	0.858105	0.893896		'WT_region319_chr9:73886662-73886833'	0.842703	0.869374	0.814417	0.844052	0.914497	0.85997	0.859598
'hit1_pert1_chr4:152405951-152406122_BX088580.2_M6121_1.02'	1.08592	1.53074	1.13753	1.18959	1.09322	1.89722	1.2838		'hit1_pert1_chr4:152405951-152406122_BX088580.2_M6121_1.02'	1.56164	0.991438	0.972982	1.21568	1.35798	1.0191	1.41707		'hit1_pert1_chr4:152405951-152406122_BX088580.2_M6121_1.02'	1.06631	0	0.845286	1.36988	1.39717	3.1158	1.82518
'hit1_pert3_chr13:35487333-35487504_REST_M4657_1.02'	0.841871	0.885752	0.847156	0.827233	0.861505	0.838733	0.880337		'hit1_pert3_chr13:35487333-35487504_REST_M4657_1.02'	0.905062	0.923963	0.892004	0.836296	0.820863	0.855848	0.897155		'hit1_pert3_chr13:35487333-35487504_REST_M4657_1.02'	0.858585	0.880623	0.889264	0.885064	0.845938	0.818343	0.831302
'hit1_pert2_chr1:155804390-155804561_MXI1_M4678_1.02'	1.00053	1.14863	1.27888	1.23285	1.23083	1.21967	1.29966		'hit1_pert2_chr1:155804390-155804561_MXI1_M4678_1.02'	0.993828	1.05865	1.15939	1.18565	1.13526	1.19255	1.2516		'hit1_pert2_chr1:155804390-155804561_MXI1_M4678_1.02'	1.01702	1.06625	1.11461	1.13859	1.14763	1.1424	1.25172
'scram_seq60'	0.820814	0.85255	0.877393	0.897422	0.878838	0.832325	0.882455		'scram_seq60'	0.8979	0.966081	0.906857	0.886163	0.840163	0.934612	0.889933		'scram_seq60'	0.850091	0.923982	0.870684	0.916411	0.854176	0.85692	0.890431
'Overexpressed_permutation_pert3_chr2:224588788-224588959_TFs-POU3F1_2'	0.928921	0.905375	1.05799	0.893305	0.860605	0.839435	0.93096		'Overexpressed_permutation_pert3_chr2:224588788-224588959_TFs-POU3F1_2'	0.951908	0.989547	0.916221	0.919528	0.893276	0.822917	0.836615		'Overexpressed_permutation_pert3_chr2:224588788-224588959_TFs-POU3F1_2'	0.964549	0.930958	0.929976	0.919601	0.914788	0.840097	0.88135
'hit1_pert3_chr10:2243989-2244160_ZIC2_1'	1.22216	1.2094	1.13665	1.27155	1.48268	1.68509	1.54409		'hit1_pert3_chr10:2243989-2244160_ZIC2_1'	1.13932	1.30703	1.20152	1.3219	1.29851	1.40062	1.35706		'hit1_pert3_chr10:2243989-2244160_ZIC2_1'	1.14141	1.19765	1.34398	1.26702	1.16648	1.45993	1.51466
'hit2diff_1_pert2_chr8:128219358-128219529_CTCF_M4592_1.02'	0.835219	0.86469	0.868195	0.84258	0.842834	0.818999	0.893022		'hit2diff_1_pert2_chr8:128219358-128219529_CTCF_M4592_1.02'	0.939346	0.938433	0.885063	0.884224	0.878586	0.831953	0.89998		'hit2diff_1_pert2_chr8:128219358-128219529_CTCF_M4592_1.02'	0.927384	0.932426	0.852248	0.876279	0.838848	0.827921	0.899745
'Overexpressed_permutation_pert3_chr13:43167230-43167401_TFs-MEIS2_1-MEIS2_4-PAX6_M6410_1.02-SOX1_M3910_1.02-SOX1_M6129_1.02-SOX1_M6134_1.02-SOX1_M6475_1.02'	0.745214	0.813242	0.774559	0.740395	0.72936	0.723618	0.859789		'Overexpressed_permutation_pert3_chr13:43167230-43167401_TFs-MEIS2_1-MEIS2_4-PAX6_M6410_1.02-SOX1_M3910_1.02-SOX1_M6129_1.02-SOX1_M6134_1.02-SOX1_M6475_1.02'	0.879883	0.910453	0.844163	0.806351	0.76648	0.731993	0.73208		'Overexpressed_permutation_pert3_chr13:43167230-43167401_TFs-MEIS2_1-MEIS2_4-PAX6_M6410_1.02-SOX1_M3910_1.02-SOX1_M6129_1.02-SOX1_M6134_1.02-SOX1_M6475_1.02'	0.837607	0.914821	0.816647	0.775587	0.760466	0.76134	0.722411
'hit1_pert3_chr6:112824499-112824670_E2F_known18'	0.817736	0.873033	0.814187	0.824453	0.801612	0.802718	0.791714		'hit1_pert3_chr6:112824499-112824670_E2F_known18'	0.851728	0.940665	0.907697	0.817045	0.823314	0.832659	0.868138		'hit1_pert3_chr6:112824499-112824670_E2F_known18'	0.859363	0.842611	0.869673	0.872779	0.868908	0.830042	0.896525
'hit1_pert3_chr1:160983559-160983730_ETV5_M5433_1.02'	1.02845	1.02287	1.05541	1.05409	1.04579	0.934521	0.994819		'hit1_pert3_chr1:160983559-160983730_ETV5_M5433_1.02'	0.992242	1.02944	1.02156	1.01336	1.06279	0.98469	0.929567		'hit1_pert3_chr1:160983559-160983730_ETV5_M5433_1.02'	1.04567	1.01646	1.01069	1.03671	1.01147	0.967813	0.917715
'hit1_pert1_chr10:73368864-73369035_PTEN_1'	1.0678	1.02005	1.00083	1.02511	1.02477	0.986315	1.04825		'hit1_pert1_chr10:73368864-73369035_PTEN_1'	1.00482	1.01472	1.06213	0.982466	1.02932	0.902853	1.11403		'hit1_pert1_chr10:73368864-73369035_PTEN_1'	1.15156	1.05509	0.955326	0.985765	0.987758	1.03305	1.00437
'WT_region522_chr18:6752628-6752799'	0.824113	0.860653	0.813171	0.828269	0.813794	0.801273	0.852923		'WT_region522_chr18:6752628-6752799'	0.883793	0.934861	0.915414	0.860976	0.856017	0.829844	0.819896		'WT_region522_chr18:6752628-6752799'	0.860824	0.87611	0.879001	0.827839	0.848659	0.857816	0.823299
'hit1_pert2_chr11:6325010-6325181_BX088580.2_M6121_1.02'	0.803052	0.912642	0	0	0	0	0.887089		'hit1_pert2_chr11:6325010-6325181_BX088580.2_M6121_1.02'	0.800727	0.903788	0.92941	0	1.40932	1.07743	0		'hit1_pert2_chr11:6325010-6325181_BX088580.2_M6121_1.02'	0.868757	0	0	0.900856	0	0	0
'hit1_pert3_chr10:105564784-105564955_GBX2_M6021_1.02'	0.874379	0.897998	0.871484	0.871493	0.838732	0.826922	0.862319		'hit1_pert3_chr10:105564784-105564955_GBX2_M6021_1.02'	0.891576	0.958393	0.938335	0.886111	0.925935	0.851249	0.909251		'hit1_pert3_chr10:105564784-105564955_GBX2_M6021_1.02'	0.851676	0.897868	0.91542	0.852946	0.904412	0.84751	0.85702
'nonmotif_seq151_loc116_pert1'	0.867901	0.963397	0.906942	0.910545	0.919458	0.893469	0.881409		'nonmotif_seq151_loc116_pert1'	0.946249	0.972186	0.926722	0.907268	0.946929	0.883198	0.934266		'nonmotif_seq151_loc116_pert1'	0.968943	0.949858	0.985475	0.922872	0.954434	0.877328	0.843058
'hit1_pert3_chr5:141931369-141931540_GLI2_1'	0.782229	0.815065	0.793968	0.784472	0.720186	0.767142	0.81084		'hit1_pert3_chr5:141931369-141931540_GLI2_1'	0.893306	0.999527	0.876092	0.816919	0.770427	0.817623	0.823705		'hit1_pert3_chr5:141931369-141931540_GLI2_1'	0.877166	0.886464	0.843506	0.786225	0.806536	0.719878	0.793452
'hit1_pert3_chr3:29517435-29517606_IRX3_M5581_1.02'	0.778863	0.784338	0.743153	0.782094	0.750759	0.80788	0.769485		'hit1_pert3_chr3:29517435-29517606_IRX3_M5581_1.02'	0.872698	0.873825	0.831634	0.81334	0.818792	0.758584	0.836243		'hit1_pert3_chr3:29517435-29517606_IRX3_M5581_1.02'	0.8058	0.884013	0.80576	0.799748	0.766234	0.779634	0.816551
'hit1_pert3_chr14:65801655-65801826_NR2F2_M5676_1.02'	1.13479	1.171	1.1866	1.1261	1.20199	1.45499	1.38106		'hit1_pert3_chr14:65801655-65801826_NR2F2_M5676_1.02'	1.02595	1.10918	1.04725	1.1005	1.09603	1.18406	1.23334		'hit1_pert3_chr14:65801655-65801826_NR2F2_M5676_1.02'	1.05866	1.15351	1.08156	1.05716	1.11167	1.35673	1.35982
'nonmotif_seq528_loc54_pert3'	0.709979	0.72885	0.712846	0.701909	0.663662	0.672132	0.691825		'nonmotif_seq528_loc54_pert3'	0.821107	0.876883	0.798696	0.725433	0.703388	0.739104	0.714769		'nonmotif_seq528_loc54_pert3'	0.783661	0.841175	0.760754	0.707801	0.731389	0.665799	0.670673
'Overexpressed_permutation_pert1_chr2:189168414-189168585_TFs-SOX1_M6129_1.02-SOX1_M6134_1.02-SOX1_M6475_1.02'	1.24652	0.676577	0.873737	0.918303	0.950066	0.778652	1.13774		'Overexpressed_permutation_pert1_chr2:189168414-189168585_TFs-SOX1_M6129_1.02-SOX1_M6134_1.02-SOX1_M6475_1.02'	1.04856	0.926889	0	0.985382	0.865306	0.897227	0		'Overexpressed_permutation_pert1_chr2:189168414-189168585_TFs-SOX1_M6129_1.02-SOX1_M6134_1.02-SOX1_M6475_1.02'	0.833972	0.855124	1.05437	0.815387	0.711192	0.922258	0.73802
'hit1_pert1_chr14:100350342-100350513_RELA_M4497_1.02'	0.856337	0.891045	0.854479	0.840553	0.803317	0.808936	0.880483		'hit1_pert1_chr14:100350342-100350513_RELA_M4497_1.02'	0.927483	0.928107	0.874875	0.86623	0.831745	0.842072	0.921487		'hit1_pert1_chr14:100350342-100350513_RELA_M4497_1.02'	0.868358	0.9728	0.916896	0.805696	0.823799	0.831782	0.950189
'hit1_pert1_chr11:84254977-84255148_POU4F1_M5741_1.02'	0	0	0	0	0.825079	0	0		'hit1_pert1_chr11:84254977-84255148_POU4F1_M5741_1.02'	0	0	0.941532	0.900648	0.857737	0.792619	1.02548		'hit1_pert1_chr11:84254977-84255148_POU4F1_M5741_1.02'	1.08501	1.19759	1.08539	0	0	0	0
'WT_region236_chr10:99097104-99097275'	0.808966	0.864557	0.761586	0.796955	0.786951	0.817619	0.803882		'WT_region236_chr10:99097104-99097275'	0.893913	0.936446	0.862372	0.794904	0.754684	0.816017	0.837917		'WT_region236_chr10:99097104-99097275'	0.854533	0.917368	0.857229	0.825335	0.831225	0.775905	0.822365
'hit1_pert2_chr5:146712245-146712416_POU4F1_M5741_1.02'	0.719941	0.766765	0.755698	0.746105	0.731677	0.726593	0.787376		'hit1_pert2_chr5:146712245-146712416_POU4F1_M5741_1.02'	0.872496	0.892842	0.830014	0.789312	0.802202	0.780803	0.766949		'hit1_pert2_chr5:146712245-146712416_POU4F1_M5741_1.02'	0.812842	0.885973	0.811182	0.78727	0.773189	0.713005	0.763442
'nonmotif_seq222_loc45_pert1'	3.26415	3.03407	3.39071	3.77078	5.11463	5.99979	5.81674		'nonmotif_seq222_loc45_pert1'	2.08329	1.99334	2.46567	3.17179	3.40095	4.91756	4.22449		'nonmotif_seq222_loc45_pert1'	2.24945	2.06718	2.43189	3.25655	3.19838	5.10912	4.79696
'WT_region147_chr6:167854597-167854768'	1.76009	1.65222	1.64205	1.5436	1.69852	1.76475	1.80592		'WT_region147_chr6:167854597-167854768'	1.55887	1.31825	1.42021	1.59917	1.43007	1.53786	1.67431		'WT_region147_chr6:167854597-167854768'	1.58791	1.36188	1.47403	1.48472	1.49135	1.67024	1.62446
'hit1_pert1_chr12:114101960-114102131_LBX2_1'	0.723728	0.767513	0.767057	0.736977	0.677729	0.688426	0.729637		'hit1_pert1_chr12:114101960-114102131_LBX2_1'	0.875125	0.900091	0.831577	0.750004	0.752305	0.740125	0.711766		'hit1_pert1_chr12:114101960-114102131_LBX2_1'	0.842951	0.857051	0.798002	0.729816	0.753659	0.693533	0.732408
'WT_region188_chr8:128822473-128822644'	3.4896	2.99788	3.11992	3.54816	3.54532	3.59752	3.68772		'WT_region188_chr8:128822473-128822644'	2.81371	2.35199	3.10509	4.37267	4.31439	4.38315	3.90203		'WT_region188_chr8:128822473-128822644'	2.87842	2.48031	3.41117	4.63829	3.86836	4.02331	4.33159
'nonmotif_seq164_loc1_pert3'	1.20582	1.16807	1.17857	1.17918	1.1064	1.0749	1.16158		'nonmotif_seq164_loc1_pert3'	1.08495	1.15541	1.13641	1.21714	1.05251	0.964324	0.959348		'nonmotif_seq164_loc1_pert3'	1.1547	1.19647	1.15411	1.03785	1.06642	0.955032	0.98174
'Overexpressed_permutation_pert3_chr19:9760174-9760345_TFs-SOX1_M5829_1.02-ZIC2_2'	0.796158	0.805619	0.784741	0.783127	0.755719	0.73151	0.767625		'Overexpressed_permutation_pert3_chr19:9760174-9760345_TFs-SOX1_M5829_1.02-ZIC2_2'	0.870105	0.88272	0.829526	0.797204	0.823123	0.819299	0.807137		'Overexpressed_permutation_pert3_chr19:9760174-9760345_TFs-SOX1_M5829_1.02-ZIC2_2'	0.832956	0.86798	0.836858	0.79561	0.798978	0.74093	0.780145
'hit1_pert1_chr6:112824499-112824670_RFX5_disc3'	0.783196	0.772659	0.811924	0.828083	0.798453	0.782635	0.87363		'hit1_pert1_chr6:112824499-112824670_RFX5_disc3'	0.877658	0.909325	0.848136	0.86142	0.795176	0.851069	0.842172		'hit1_pert1_chr6:112824499-112824670_RFX5_disc3'	0.82625	0.858485	0.857458	0.840392	0.812197	0.797637	0.863453
'WT_region289_chr22:21325479-21325650'	0.7046	0.740941	0.748699	0.685281	0.666736	0.665687	0.736052		'WT_region289_chr22:21325479-21325650'	0.828612	0.9005	0.818398	0.736495	0.79521	0.686621	0.729933		'WT_region289_chr22:21325479-21325650'	0.788852	0.840167	0.828372	0.748055	0.718927	0.720697	0.683434
'nonmotif_seq422_loc69_pert3'	0.88864	0.904318	0.826345	0.833805	0.856259	0.835115	0.914671		'nonmotif_seq422_loc69_pert3'	0.930858	0.896028	0.913493	0.920763	0.896841	0.945928	0.873635		'nonmotif_seq422_loc69_pert3'	0.878392	0.924888	0.859485	0.944037	0.893263	0.931292	0.860478
'hit1_pert3_chr9:126122582-126122753_RELB_M6448_1.02'	1.57819	1.54942	1.55149	1.64561	1.71357	1.93468	1.73817		'hit1_pert3_chr9:126122582-126122753_RELB_M6448_1.02'	1.31209	1.25152	1.35251	1.37955	1.49842	1.65276	1.72358		'hit1_pert3_chr9:126122582-126122753_RELB_M6448_1.02'	1.38711	1.28283	1.39707	1.45315	1.36088	1.69637	1.84584
'nonmotif_seq170_loc49_pert3'	0.84629	0.893889	0.861926	0.870622	0.832956	0.83457	0.940603		'nonmotif_seq170_loc49_pert3'	0.91889	0.947953	0.917849	0.865911	0.888429	0.856945	0.928683		'nonmotif_seq170_loc49_pert3'	0.9167	0.906784	0.897306	0.852637	0.857073	0.883774	0.877626
'hit2_pert1_chr14:29859573-29859744_LHX2_3'	0.903897	0.716309	0.959791	0.980893	1.12453	0.751889	1.00889		'hit2_pert1_chr14:29859573-29859744_LHX2_3'	0.966488	0.943303	0.853864	0.978629	0.927041	0.941473	0.84197		'hit2_pert1_chr14:29859573-29859744_LHX2_3'	1.05292	0.825588	0.924516	0.910276	0.819449	0.859342	0.937648
'scram_seq70'	0.796643	0.828068	0.837056	0.792702	0.753696	0.816431	0.823032		'scram_seq70'	0.909175	0.893905	0.896471	0.810398	0.820885	0.822724	0.823981		'scram_seq70'	0.840534	0.910789	0.80951	0.861221	0.801239	0.759562	0.846812
'nonmotif_seq527_loc132_pert2'	0.775945	0.786859	0.768298	0.777118	0.732541	0.7159	0.78105		'nonmotif_seq527_loc132_pert2'	0.838401	0.856236	0.817228	0.775047	0.780758	0.794124	0.823409		'nonmotif_seq527_loc132_pert2'	0.831987	0.886996	0.869542	0.751692	0.773193	0.792698	0.748362
'scram_seq373'	0.83284	0.885567	0.845433	0.838485	0.794937	0.825299	0.820418		'scram_seq373'	0.896385	0.924903	0.858855	0.874568	0.869648	0.873647	0.789317		'scram_seq373'	0.805885	0.903422	0.87119	0.864532	0.826479	0.818823	0.800763
'Overexpressed_permutation_pert2_chr9:73735655-73735826_TFs-LHX5_1-POU3F1_1'	0.721905	0.748801	0.704619	0.689316	0.652834	0.632617	0.739295		'Overexpressed_permutation_pert2_chr9:73735655-73735826_TFs-LHX5_1-POU3F1_1'	0.83558	0.84383	0.787516	0.677802	0.729651	0.717775	0.673679		'Overexpressed_permutation_pert2_chr9:73735655-73735826_TFs-LHX5_1-POU3F1_1'	0.800178	0.803999	0.810893	0.752304	0.7386	0.719361	0.709264
'hit1_pert3_chr9:110399958-110400129_STAT_disc6'	0.795563	0.832278	0.89178	0.830221	0.827476	0.87128	0.853169		'hit1_pert3_chr9:110399958-110400129_STAT_disc6'	0.902213	0.898804	0.880187	0.901123	0.851519	0.888196	0.855385		'hit1_pert3_chr9:110399958-110400129_STAT_disc6'	0.896015	0.974234	0.872275	0.955409	0.875529	0.864718	0.802742
'Overexpressed_hit1_pert3_chr7:76302788-76302959_SOX1_M6129_1.02'	1.22088	1.18476	1.20995	1.19645	1.19386	1.29199	1.15191		'Overexpressed_hit1_pert3_chr7:76302788-76302959_SOX1_M6129_1.02'	1.12336	1.11694	1.12005	1.1556	1.09141	1.19895	1.13186		'Overexpressed_hit1_pert3_chr7:76302788-76302959_SOX1_M6129_1.02'	1.137	1.13136	1.11253	1.06804	1.13358	1.29878	1.18114
'scram_seq578'	0.850952	0.828142	0.80887	0.817251	0.793965	0.839132	0.862573		'scram_seq578'	0.831108	0.927419	0.837924	0.820655	0.806402	0.848491	0.835028		'scram_seq578'	0.860464	0.843279	0.87526	0.833786	0.852542	0.812364	0.872611
'hit1_pert2_chr17:63568967-63569138_RARG_4'	0.866487	0.91775	0.899897	0.866883	0.850988	0.846216	0.890692		'hit1_pert2_chr17:63568967-63569138_RARG_4'	0.915403	0.919457	0.883387	0.873458	0.839555	0.818236	0.842232		'hit1_pert2_chr17:63568967-63569138_RARG_4'	0.872306	0.941201	0.869013	0.884606	0.899589	0.781197	0.850268
'WT_region312_chr7:116017866-116018037'	0.738909	0.787499	0.76997	0.741195	0.746488	0.718724	0.766931		'WT_region312_chr7:116017866-116018037'	0.831504	0.89011	0.835573	0.73148	0.760082	0.748915	0.743125		'WT_region312_chr7:116017866-116018037'	0.836097	0.845445	0.801581	0.726274	0.751734	0.730332	0.703001
'hit1_pert1_chr1:156675951-156676122_NR2F2_M5676_1.02'	1.01393	0.887831	0.94064	0.95329	0.863236	0.945762	1.03548		'hit1_pert1_chr1:156675951-156676122_NR2F2_M5676_1.02'	1.00666	0.993151	0.994649	0.910404	0.881385	0.934611	0.974539		'hit1_pert1_chr1:156675951-156676122_NR2F2_M5676_1.02'	0.962	0.991179	0.978839	0.95009	0.940513	1.08671	0.917034
'hit1_pert3_chr9:94649069-94649240_PRDM16_M3228_1.02'	0.818135	0.879116	0.838193	0.844082	0.838493	0.940546	0.944114		'hit1_pert3_chr9:94649069-94649240_PRDM16_M3228_1.02'	0.910778	0.936557	0.926962	0.843339	0.897625	0.913545	0.913858		'hit1_pert3_chr9:94649069-94649240_PRDM16_M3228_1.02'	0.873868	0.936922	0.88357	0.85661	0.878873	0.849686	0.910404
'nonmotif_seq515_loc50_pert1'	0.827389	0.846509	0.921359	0.851363	0.846245	0.855888	0.903097		'nonmotif_seq515_loc50_pert1'	0.900558	0.948866	0.921191	0.873701	0.89205	0.855132	0.89425		'nonmotif_seq515_loc50_pert1'	0.844832	0.897921	0.924045	0.915165	0.84744	0.861176	0.886599
'nonmotif_seq348_loc124_pert1'	0.735319	0.766827	0.749079	0.73228	0.725771	0.782987	0.833416		'nonmotif_seq348_loc124_pert1'	0.894708	0.902252	0.859662	0.76618	0.817688	0.803573	0.767344		'nonmotif_seq348_loc124_pert1'	0.821841	0.889276	0.845218	0.75387	0.763541	0.718296	0.71902
'hit1_pert1_chr12:7940244-7940415_TCF7L2_M5596_1.02'	0.806276	0.827067	0.807283	0.803047	0.783164	0.762381	0.790764		'hit1_pert1_chr12:7940244-7940415_TCF7L2_M5596_1.02'	0.903885	0.985148	0.833413	0.83123	0.777039	0.804238	0.792879		'hit1_pert1_chr12:7940244-7940415_TCF7L2_M5596_1.02'	0.862123	0.88985	0.866978	0.777813	0.797512	0.76177	0.764358
'hit1_pert3_chr2:103909719-103909890_DMRT2_M3118_1.02'	0.816684	0.838979	0.848623	0.790946	0.766909	0.778767	0.838178		'hit1_pert3_chr2:103909719-103909890_DMRT2_M3118_1.02'	0.854646	0.929381	0.881792	0.806481	0.867169	0.825207	0.824208		'hit1_pert3_chr2:103909719-103909890_DMRT2_M3118_1.02'	0.847612	0.900533	0.862798	0.827836	0.846822	0.792255	0.822805
'hit1_pert3_chr8:89100767-89100938_GBX2_5'	0.826861	0.825908	0.808739	0.818398	0.727761	0.889286	0.809121		'hit1_pert3_chr8:89100767-89100938_GBX2_5'	0.879861	0.936998	0.893544	0.785448	0.812355	0.82327	0.788875		'hit1_pert3_chr8:89100767-89100938_GBX2_5'	0.88543	0.922133	0.85037	0.792	0.802547	0.816415	0.776254
'hit1_pert3_chr2:187120671-187120842_TCF4_M0219_1.02'	0.890692	0.918483	0.92189	0.937003	1.04723	1.15017	1.06507		'hit1_pert3_chr2:187120671-187120842_TCF4_M0219_1.02'	0.967563	0.957187	0.981241	0.916955	0.952689	1.04349	0.98404		'hit1_pert3_chr2:187120671-187120842_TCF4_M0219_1.02'	0.924114	1.00936	0.924626	0.964866	0.95849	1.01809	1.1097
'hit1_pert3_chr17:12623392-12623563_BX088580.2_M6121_1.02'	0.906334	0.983738	0.967091	0.933765	0.887586	0.818336	0.859693		'hit1_pert3_chr17:12623392-12623563_BX088580.2_M6121_1.02'	0.971983	1.04424	0.938647	0.94057	0.954406	0.864887	0.841308		'hit1_pert3_chr17:12623392-12623563_BX088580.2_M6121_1.02'	1.03924	0.994304	0.975217	0.969258	0.898153	0.889017	0.853628
'nonmotif_seq290_loc1_pert2'	0.765388	0.809874	0.78766	0.773283	0.710679	0.747825	0.757713		'nonmotif_seq290_loc1_pert2'	0.8601	0.928734	0.821727	0.80138	0.802499	0.817948	0.786975		'nonmotif_seq290_loc1_pert2'	0.845903	0.896154	0.823179	0.786256	0.770426	0.766843	0.800654
'nonmotif_seq559_loc42_pert2'	0.828466	0.854745	0.830487	0.810485	0.758522	0.751416	0.843909		'nonmotif_seq559_loc42_pert2'	0.924773	0.921823	0.871093	0.856626	0.816333	0.803675	0.859385		'nonmotif_seq559_loc42_pert2'	0.838728	0.920197	0.880433	0.810622	0.84793	0.7879	0.773677
'hit1_pert2_chr7:20093058-20093229_FOSL1_M6231_1.02'	0.768084	0.828277	0.784647	0.761548	0.763364	0.829299	0.757145		'hit1_pert2_chr7:20093058-20093229_FOSL1_M6231_1.02'	0.88856	0.894173	0.871272	0.80578	0.803169	0.836915	0.792421		'hit1_pert2_chr7:20093058-20093229_FOSL1_M6231_1.02'	0.799144	0.854559	0.833709	0.805259	0.796542	0.775518	0.764503
'scram_seq241'	0.790278	0.831906	0.824293	0.825919	0.829438	0.830289	0.881855		'scram_seq241'	0.869116	0.867705	0.882276	0.850674	0.863274	0.897446	0.888845		'scram_seq241'	0.820078	0.831114	0.834765	0.860615	0.833377	0.806972	0.917288
'hit1_pert1_chr7:91521883-91522054_BSX_M4780_1.02'	0.946512	0.905613	0.900453	0.900784	0.867866	0.932097	0.958449		'hit1_pert1_chr7:91521883-91522054_BSX_M4780_1.02'	0.915962	0.948224	0.916879	0.929275	0.888185	0.88659	0.957565		'hit1_pert1_chr7:91521883-91522054_BSX_M4780_1.02'	0.880751	0.905465	0.920763	0.880745	0.8355	1.06234	0.9779
'Overexpressed_permutation_pert1_chr7:102574229-102574400_TFs-SOX1_M1599_1.02-SOX1_M5824_1.02-SOX1_M5831_1.02'	0.843706	0.834617	0.806083	0.821316	0.848136	0.826215	0.850672		'Overexpressed_permutation_pert1_chr7:102574229-102574400_TFs-SOX1_M1599_1.02-SOX1_M5824_1.02-SOX1_M5831_1.02'	0.92685	0.901432	0.862694	0.828363	0.819316	0.847506	0.918297		'Overexpressed_permutation_pert1_chr7:102574229-102574400_TFs-SOX1_M1599_1.02-SOX1_M5824_1.02-SOX1_M5831_1.02'	0.857885	0.880851	0.900118	0.822648	0.866836	0.823092	0.834455
'nonmotif_seq441_loc158_pert3'	0.760429	0.827458	0.768308	0.776425	0.775645	0.823724	0.84974		'nonmotif_seq441_loc158_pert3'	0.832044	0.952163	0.812446	0.859366	0.772161	0.77382	0.809824		'nonmotif_seq441_loc158_pert3'	0.845073	0.884872	0.851706	0.788039	0.784763	0.800282	0.77592
'hit1_pert1_chr11:8861925-8862096_SCXA_M4850_1.02'	0.826713	0.998956	0.812452	0.825935	0.880769	0.821885	0.85125		'hit1_pert1_chr11:8861925-8862096_SCXA_M4850_1.02'	0.803186	0.995816	0.8706	0.905626	0.80423	0.75111	0.791209		'hit1_pert1_chr11:8861925-8862096_SCXA_M4850_1.02'	0.906032	0.87356	0.877091	0.934309	0.920775	0.703673	0.970043
'hit1_pert2_chr18:49573351-49573522_TCF3_2'	0.7903	0.781808	0.760201	0.775627	0.746676	0.723317	0.755254		'hit1_pert2_chr18:49573351-49573522_TCF3_2'	0.883389	0.891029	0.851817	0.788824	0.797419	0.753373	0.782799		'hit1_pert2_chr18:49573351-49573522_TCF3_2'	0.830379	0.884606	0.789237	0.768485	0.823169	0.748873	0.7228
'WT_region52_chr22:39610562-39610733'	0.92349	0.959387	0.892385	0.885875	0.962806	0.957968	0.953305		'WT_region52_chr22:39610562-39610733'	0.924286	0.96447	0.950926	1.01152	1.06159	1.1503	1.20851		'WT_region52_chr22:39610562-39610733'	0.918446	0.946932	0.977017	1.09608	0.986813	1.16532	1.21861
'hit1_pert3_chr10:59546819-59546990_ZNF784_M5980_1.02'	0.768471	0.778125	0.814383	0.738853	0.7277	0.738424	0.782908		'hit1_pert3_chr10:59546819-59546990_ZNF784_M5980_1.02'	0.875664	0.893488	0.859832	0.775364	0.781234	0.762469	0.795079		'hit1_pert3_chr10:59546819-59546990_ZNF784_M5980_1.02'	0.830327	0.858174	0.84104	0.779929	0.802456	0.758161	0.736285
'hit1_pert1_chr13:36429897-36430068_JUN_M4531_1.02'	0.981036	0.944021	1.12569	1.059	0.978391	0.97247	0.843773		'hit1_pert1_chr13:36429897-36430068_JUN_M4531_1.02'	1.21282	1.07743	1.19606	1.04197	1.33327	1.10578	0.839521		'hit1_pert1_chr13:36429897-36430068_JUN_M4531_1.02'	1.01153	0.916061	0.949743	1.06134	0.978271	0.841975	1.0781
'Overexpressed_hit1_pert3_chr12:67197744-67197915_PAX6_1'	0.778402	0.828649	0.797425	0.814087	0.735193	0.762944	0.791626		'Overexpressed_hit1_pert3_chr12:67197744-67197915_PAX6_1'	0.862516	0.920229	0.853476	0.825357	0.784223	0.763731	0.777846		'Overexpressed_hit1_pert3_chr12:67197744-67197915_PAX6_1'	0.823651	0.885542	0.843064	0.815733	0.811924	0.758444	0.754208
'hit1_pert2_chr8:103918611-103918782_FOSL1_M2279_1.02'	1.2857	1.49846	1.17099	1.22787	1.27753	0.983832	1.5971		'hit1_pert2_chr8:103918611-103918782_FOSL1_M2279_1.02'	0.970632	1.12379	1.107	1.1469	1.21278	0.932303	1.18644		'hit1_pert2_chr8:103918611-103918782_FOSL1_M2279_1.02'	1.28333	1.2112	1.11083	1.13829	1.04124	1.58494	1.13259
'nonmotif_seq488_loc122_pert2'	0.818942	0.731003	0.746889	0.688861	0.686124	0.697212	0.757752		'nonmotif_seq488_loc122_pert2'	0.854625	0.92583	0.802132	0.66992	0.739857	0.774422	0.752013		'nonmotif_seq488_loc122_pert2'	0.745546	0.912301	0.785815	0.754026	0.725933	0.773519	0.757615
'Overexpressed_hit1_pert3_chr4:173995522-173995693_PAX6_M3728_1.02'	0.868043	0.862116	0.848314	0.952992	0.858217	0.834546	0.946698		'Overexpressed_hit1_pert3_chr4:173995522-173995693_PAX6_M3728_1.02'	0.90611	0.893594	0.886842	0.898219	0.886889	0.900941	0.883553		'Overexpressed_hit1_pert3_chr4:173995522-173995693_PAX6_M3728_1.02'	0.866875	0.833639	0.874726	0.847559	0.869197	0.883506	0.834535
'hit1_pert2_chr2:103909719-103909890_DMRT2_1'	0.868018	0.896906	0.859624	0.843141	0.853167	0.818631	0.900386		'hit1_pert2_chr2:103909719-103909890_DMRT2_1'	0.902396	0.910364	0.873315	0.836161	0.874753	0.846942	0.893063		'hit1_pert2_chr2:103909719-103909890_DMRT2_1'	0.871292	0.868408	0.918632	0.862561	0.842194	0.826368	0.875984
'hit1_pert2_chr6:98973888-98974059_GFI1B_M1870_1.02'	0.94152	0.941492	0.912616	0.932248	1.02317	0.942483	0.932327		'hit1_pert2_chr6:98973888-98974059_GFI1B_M1870_1.02'	0.945058	0.955918	0.952808	0.920059	0.924369	0.925491	0.937392		'hit1_pert2_chr6:98973888-98974059_GFI1B_M1870_1.02'	0.917008	0.91936	0.935514	0.907184	0.93993	0.880202	0.861185
'Overexpressed_permutation_pert1_chr1:94294747-94294918_TFs-POU3F1_2'	0.990925	0.86248	0.800648	0.946774	0.734586	0.790349	0.72048		'Overexpressed_permutation_pert1_chr1:94294747-94294918_TFs-POU3F1_2'	0.883608	0.950658	0.779592	0.809065	0.826089	0.929587	0.450383		'Overexpressed_permutation_pert1_chr1:94294747-94294918_TFs-POU3F1_2'	0.931224	0.963568	0.729844	0.938042	0.934684	0.903572	0.776144
'hit2_pert2_chr7:151167883-151168054_RHOXF1_5'	0.944814	0.895128	1.00452	1.00555	0.84769	0.793444	0.927669		'hit2_pert2_chr7:151167883-151168054_RHOXF1_5'	0.966463	0.899055	0.838345	0.928764	0.898146	0.945484	0.952863		'hit2_pert2_chr7:151167883-151168054_RHOXF1_5'	0.834808	1.08948	0.899288	0.974925	0.704625	0.940794	1.2696
'Overexpressed_hit1_pert2_chr6:112824499-112824670_SOX1_M6088_1.02'	0	0	0	0	0	0	0		'Overexpressed_hit1_pert2_chr6:112824499-112824670_SOX1_M6088_1.02'	0	0	0	0	0	0	0		'Overexpressed_hit1_pert2_chr6:112824499-112824670_SOX1_M6088_1.02'	0	0	0	0	0	0	0
'hit1_pert3_chr12:114101973-114102144_OTP_M3694_1.02'	0.810579	0.861847	0.797245	0.795595	0.77153	0.808542	0.777389		'hit1_pert3_chr12:114101973-114102144_OTP_M3694_1.02'	0.887736	0.901738	0.924255	0.814227	0.805065	0.790006	0.807974		'hit1_pert3_chr12:114101973-114102144_OTP_M3694_1.02'	0.875422	0.916602	0.861764	0.790693	0.835839	0.759633	0.759833
'hit1_pert1_chr12:7940244-7940415_KLF15_M6321_1.02'	0.801753	0.785049	0.800025	0.80191	0.772538	0.773906	0.787471		'hit1_pert1_chr12:7940244-7940415_KLF15_M6321_1.02'	0.854714	0.922461	0.819648	0.842978	0.77955	0.788094	0.801218		'hit1_pert1_chr12:7940244-7940415_KLF15_M6321_1.02'	0.853258	0.885684	0.814967	0.831994	0.775439	0.756006	0.772305
'hit1_pert2_chr12:132475302-132475473_DMRT1_M0630_1.02'	1.38575	1.05926	1.02614	1.49621	1.48312	1.32368	1.67713		'hit1_pert2_chr12:132475302-132475473_DMRT1_M0630_1.02'	1.31168	1.08829	1.1812	1.15485	0.974711	1.92456	5.51144		'hit1_pert2_chr12:132475302-132475473_DMRT1_M0630_1.02'	1.63403	1.20753	1.04017	0.904075	1.04784	1.55836	0.773502
'nonmotif_seq551_loc115_pert2'	1.57025	1.48748	1.39924	1.40517	1.36609	1.20923	1.49865		'nonmotif_seq551_loc115_pert2'	1.28738	1.22925	1.25669	1.36762	1.22813	1.15315	1.27854		'nonmotif_seq551_loc115_pert2'	1.32205	1.24313	1.42002	1.16592	1.33517	1.14675	1.25678
'nonmotif_seq145_loc119_pert2'	0.936734	0.955759	1.00177	0.925509	0.953267	1.02581	1.03482		'nonmotif_seq145_loc119_pert2'	0.956999	0.957858	0.987474	0.933223	0.943614	0.989767	1.04391		'nonmotif_seq145_loc119_pert2'	0.907067	0.949365	0.919985	0.893063	0.923386	1.04666	1.06517
'hit1_pert3_chr8:128822478-128822649_NKX3-1_6'	2.5206	2.54941	2.89894	3.03163	2.98966	3.02709	2.3799		'hit1_pert3_chr8:128822478-128822649_NKX3-1_6'	2.54078	2.31617	2.65986	3.59024	4.2033	3.47399	3.23217		'hit1_pert3_chr8:128822478-128822649_NKX3-1_6'	2.41518	2.13247	2.88658	3.93802	3.27826	3.80782	3.45569
'hit1_pert2_chr6:144651799-144651970_TEAD1_M4047_1.02'	0.765405	0.761153	0.74793	0.761101	0.738704	0.698296	0.788331		'hit1_pert2_chr6:144651799-144651970_TEAD1_M4047_1.02'	0.869161	0.914919	0.835714	0.816728	0.799118	0.745099	0.798585		'hit1_pert2_chr6:144651799-144651970_TEAD1_M4047_1.02'	0.843715	0.872385	0.807244	0.78567	0.794709	0.758965	0.732378
'hit2_pert1_chr8:128284887-128285058_NFIB_1'	0.958031	1.10562	0.894289	0.83352	1.16198	1.00187	0.942594		'hit2_pert1_chr8:128284887-128285058_NFIB_1'	0.862674	0.934198	0.927086	0.797012	0.941801	0.918869	0.816999		'hit2_pert1_chr8:128284887-128285058_NFIB_1'	1.04528	1.12522	0.924032	1.05096	0.859166	0.826365	0.797691
'hit1_pert1_chr19:9760174-9760345_RELA_M4497_1.02'	0.719989	0.714523	0.700412	0.696953	0.620949	0.649757	0.694528		'hit1_pert1_chr19:9760174-9760345_RELA_M4497_1.02'	0.802432	0.859954	0.791394	0.755033	0.712629	0.697721	0.675953		'hit1_pert1_chr19:9760174-9760345_RELA_M4497_1.02'	0.819847	0.885343	0.763589	0.733688	0.726124	0.706058	0.68144
'hit2diff_2_pert3_chr8:10192311-10192482_BHLHE40_disc2'	1.29859	1.28718	1.26357	1.22551	1.25831	1.26163	1.22232		'hit2diff_2_pert3_chr8:10192311-10192482_BHLHE40_disc2'	1.16413	1.10277	1.21046	1.16262	1.18066	1.20259	1.16222		'hit2diff_2_pert3_chr8:10192311-10192482_BHLHE40_disc2'	1.20453	1.16215	1.14564	1.18346	1.20727	1.28236	1.24996
'nonmotif_seq589_loc130_pert3'	0.805679	0.844243	0.787101	0.754697	0.78522	0.744649	0.796624		'nonmotif_seq589_loc130_pert3'	0.8466	0.916507	0.83479	0.801023	0.826772	0.752442	0.859242		'nonmotif_seq589_loc130_pert3'	0.828609	0.864422	0.85893	0.830382	0.778991	0.780713	0.762106
'hit1_pert3_chr18:6752628-6752799_HSF_known3'	0.912052	0.902593	0.894026	0.876716	0.858637	0.861359	0.899137		'hit1_pert3_chr18:6752628-6752799_HSF_known3'	0.904861	0.945783	0.903382	0.877525	0.848718	0.866415	0.920393		'hit1_pert3_chr18:6752628-6752799_HSF_known3'	0.908974	0.872438	0.896736	0.905934	0.88202	0.830217	0.878509
'scram_seq51'	0.871566	0.854172	0.797874	0.838914	0.807057	0.76205	0.895932		'scram_seq51'	0.877822	0.903004	0.843412	0.842604	0.836178	0.805009	0.889096		'scram_seq51'	0.824787	0.889553	0.853054	0.861011	0.840705	0.848961	0.77318
'hit1_pert2_chr5:15554693-15554864_FOXP3_1'	0.949996	1.00283	1.01375	0.999631	1.08312	1.2111	1.02845		'hit1_pert2_chr5:15554693-15554864_FOXP3_1'	0.984021	1.01538	0.977717	0.969335	0.981283	1.1165	1.05762		'hit1_pert2_chr5:15554693-15554864_FOXP3_1'	1.00644	1.00605	0.982619	0.972327	0.959192	1.22596	1.09147
'hit1_pert1_chr7:70165152-70165323_FOXJ3_8'	0.968488	0.926713	0.761435	1.07687	0.811803	0.739861	0.991233		'hit1_pert1_chr7:70165152-70165323_FOXJ3_8'	0.906855	0.809193	0.958334	0.894878	0.692362	0.835552	1.17063		'hit1_pert1_chr7:70165152-70165323_FOXJ3_8'	0.920781	0.867314	0.788296	0.846181	0.968127	0.642006	1.01935
'nonmotif_seq325_loc21_pert1'	0.741178	0.73701	0.680871	0.720537	0.69521	0.697926	0.736027		'nonmotif_seq325_loc21_pert1'	0.923595	0.850771	0.748537	0.749074	0.741561	0.652117	0.773722		'nonmotif_seq325_loc21_pert1'	0.740041	0.895942	0.810779	0.719035	0.698547	0.738325	0.716566
'Overexpressed_permutation_pert1_chr11:130016427-130016598_TFs-MEIS2_4-SOX1_M6134_1.02'	0.801037	0.846491	0.784408	0.784389	0.813999	0.77086	0.836209		'Overexpressed_permutation_pert1_chr11:130016427-130016598_TFs-MEIS2_4-SOX1_M6134_1.02'	0.878962	0.932148	0.838518	0.80827	0.839745	0.845194	0.797791		'Overexpressed_permutation_pert1_chr11:130016427-130016598_TFs-MEIS2_4-SOX1_M6134_1.02'	0.891734	0.903022	0.832402	0.86329	0.845146	0.731147	0.819982
'hit1_pert3_chr11:113259992-113260163_NKX2-4_1'	0.716144	0.790273	0.764021	0.749236	0.720175	0.735949	0.795796		'hit1_pert3_chr11:113259992-113260163_NKX2-4_1'	0.830953	0.881628	0.817315	0.755208	0.766976	0.727477	0.740175		'hit1_pert3_chr11:113259992-113260163_NKX2-4_1'	0.819514	0.887438	0.773482	0.738235	0.740765	0.750223	0.688975
'scram_seq5'	0.718766	0.74936	0.722484	0.697097	0.661615	0.694771	0.7564		'scram_seq5'	0.837241	0.891327	0.801274	0.744723	0.763907	0.692722	0.716273		'scram_seq5'	0.820145	0.902152	0.78806	0.714012	0.723961	0.656565	0.699807
'hit1_pert2_chr2:17720204-17720375_TRIM28_M3835_1.02'	1.13382	1.10664	0.961245	1.03076	0.990333	1.00086	1.06803		'hit1_pert2_chr2:17720204-17720375_TRIM28_M3835_1.02'	1.0711	1.08459	0.986859	0.96697	0.976332	1.09593	1.11328		'hit1_pert2_chr2:17720204-17720375_TRIM28_M3835_1.02'	1.03741	0.96755	1.03279	1.02343	0.985996	1.01477	1.08892
'Overexpressed_permutation_pert1_chr21:37477109-37477280_TFs-ZIC2_1-SP8_1'	0.861314	0.88571	0.851239	0.884036	0.846389	0.865611	0.870632		'Overexpressed_permutation_pert1_chr21:37477109-37477280_TFs-ZIC2_1-SP8_1'	0.898831	0.93808	0.913791	0.896288	0.864132	0.851228	0.845441		'Overexpressed_permutation_pert1_chr21:37477109-37477280_TFs-ZIC2_1-SP8_1'	0.857803	0.881404	0.937061	0.826881	0.893614	0.819239	0.807982
'hit1_pert2_chr9:84236931-84237102_CTCFL_disc1'	0.81961	0.812208	0.784236	0.773886	0.742873	0.840073	0.813071		'hit1_pert2_chr9:84236931-84237102_CTCFL_disc1'	0.879718	0.873195	0.841369	0.804033	0.799226	0.76862	0.802315		'hit1_pert2_chr9:84236931-84237102_CTCFL_disc1'	0.832562	0.863286	0.814234	0.777776	0.769319	0.782799	0.817504
'hit1_pert1_chr7:27950066-27950237_BX088580.2_M6121_1.02'	0.859882	0.769589	0.870828	0.882189	0.755487	0.392737	0.743614		'hit1_pert1_chr7:27950066-27950237_BX088580.2_M6121_1.02'	0.907881	0.817795	0.860261	0.899772	0.702803	0.80583	0.767349		'hit1_pert1_chr7:27950066-27950237_BX088580.2_M6121_1.02'	0.871841	0.902629	0.779201	1.02866	0.786863	0.565473	0.877174
'hit1_pert1_chr1:51887751-51887922_MXI1_M4678_1.02'	1.31694	1.34713	1.22295	1.26016	1.2792	1.36259	1.17833		'hit1_pert1_chr1:51887751-51887922_MXI1_M4678_1.02'	1.21293	1.15068	1.20816	1.27167	1.26198	1.27286	1.30171		'hit1_pert1_chr1:51887751-51887922_MXI1_M4678_1.02'	1.24347	1.18428	1.23201	1.27639	1.21229	1.3291	1.28686
'hit1_pert1_chr12:111374875-111375046_ATF5_M2977_1.02'	0.918066	0.951128	0.947683	0.987606	1.12516	1.29125	1.15115		'hit1_pert1_chr12:111374875-111375046_ATF5_M2977_1.02'	0.944145	1.01655	0.998928	0.991746	1.03815	1.1442	1.16428		'hit1_pert1_chr12:111374875-111375046_ATF5_M2977_1.02'	0.912022	0.956521	0.951472	1.02748	1.00157	1.08511	1.03795
'hit2diff_1_pert3_chr8:142692020-142692191_SP8_1'	0.825493	0.952799	0.909792	0.966956	1.04516	1.12259	1.47707		'hit2diff_1_pert3_chr8:142692020-142692191_SP8_1'	0.944069	0.940032	1.01735	0.954625	1.03398	1.01773	1.04749		'hit2diff_1_pert3_chr8:142692020-142692191_SP8_1'	1.03063	1.01822	0.949417	1.06546	1.03586	1.0515	1.08232
'hit1_pert2_chr20:36356086-36356257_RARG_4'	0.778499	0.781245	0.790284	0.788734	0.749852	0.751495	0.80452		'hit1_pert2_chr20:36356086-36356257_RARG_4'	0.883423	0.924359	0.858554	0.762402	0.783888	0.769409	0.85877		'hit1_pert2_chr20:36356086-36356257_RARG_4'	0.835563	0.859687	0.818135	0.787103	0.749621	0.758837	0.830241
'hit1_pert1_chr14:74100436-74100607_KLF15_M6321_1.02'	0.877095	0.93906	0.960841	0.843867	0.827	0.802354	0.86559		'hit1_pert1_chr14:74100436-74100607_KLF15_M6321_1.02'	0.88543	0.971869	0.874595	0.867779	0.880309	0.870788	0.88683		'hit1_pert1_chr14:74100436-74100607_KLF15_M6321_1.02'	0.875126	0.891732	0.885517	0.853516	0.84843	0.802353	0.872727
'scram_seq313'	0.819589	0.816892	0.773082	0.79316	0.774577	0.814725	0.853655		'scram_seq313'	0.890042	0.894624	0.866683	0.820431	0.774095	0.794282	0.811397		'scram_seq313'	0.818177	0.846552	0.815196	0.8196	0.7959	0.834945	0.822599
'hit1_pert3_chr10:74020531-74020702_BHLHE40_disc2'	1.69037	1.58025	1.84882	1.75133	2.15398	1.98948	2.168		'hit1_pert3_chr10:74020531-74020702_BHLHE40_disc2'	1.40522	1.49757	1.5636	1.56695	1.53252	1.8651	2.17104		'hit1_pert3_chr10:74020531-74020702_BHLHE40_disc2'	1.60506	1.49263	1.53179	1.57364	1.7516	2.20572	2.10121
'hit1_pert1_chr10:102576599-102576770_NKX3-2_3'	1.07945	0	0.820685	0.762207	0	0	0.962061		'hit1_pert1_chr10:102576599-102576770_NKX3-2_3'	1.01603	0.973231	0	0.906014	0	0	0		'hit1_pert1_chr10:102576599-102576770_NKX3-2_3'	0.861653	0	0.829363	0.643828	0.711192	0	0
'nonmotif_seq318_loc106_pert1'	0.86427	0.872522	0.838465	0.830401	0.838728	0.88649	0.908135		'nonmotif_seq318_loc106_pert1'	0.915966	0.932209	0.922513	0.816705	0.847098	0.85213	0.886734		'nonmotif_seq318_loc106_pert1'	0.84841	0.907572	0.843634	0.861094	0.867065	0.833537	0.828625
'hit1_pert1_chr3:181429414-181429585_CTCF_M4592_1.02'	0.862302	0.905689	0.828202	0.824006	0.833855	0.844082	0.805807		'hit1_pert1_chr3:181429414-181429585_CTCF_M4592_1.02'	0.948725	0.952532	0.904635	0.887085	0.852061	0.862204	0.859873		'hit1_pert1_chr3:181429414-181429585_CTCF_M4592_1.02'	0.893751	0.985355	0.913085	0.837257	0.839703	0.815029	0.797363
'nonmotif_seq436_loc103_pert2'	0.820812	0.864339	0.909239	0.826117	0.790196	0.83609	0.820302		'nonmotif_seq436_loc103_pert2'	0.886496	0.909687	0.860981	0.909287	0.849571	0.850266	0.846823		'nonmotif_seq436_loc103_pert2'	0.886698	0.886853	0.898276	0.85052	0.822017	0.824038	0.773251
'hit1_pert1_chr4:130947463-130947634_TCF3_2'	0.862097	0.906062	0.878163	0.823464	0.85276	0.845936	0.897503		'hit1_pert1_chr4:130947463-130947634_TCF3_2'	0.906063	0.913403	0.939579	0.850656	0.889828	0.902842	0.967897		'hit1_pert1_chr4:130947463-130947634_TCF3_2'	0.897977	0.874361	0.871895	0.892767	0.869391	0.94005	0.951344
'hit1_pert2_chr7:76302788-76302959_POU3F1_2'	0.901354	0.905261	1.08542	0.965409	0.988567	0.969321	1.00537		'hit1_pert2_chr7:76302788-76302959_POU3F1_2'	0.93827	0.914669	0.937926	0.944818	0.971691	1.13982	1.01091		'hit1_pert2_chr7:76302788-76302959_POU3F1_2'	0.849954	1.04871	0.951487	0.868841	1.04334	0.890425	1.00031
'nonmotif_seq530_loc28_pert1'	1.78895	1.93564	1.89827	2.02185	2.04402	1.81625	1.74629		'nonmotif_seq530_loc28_pert1'	1.57084	1.45195	1.60628	1.70491	1.6981	1.91329	1.66032		'nonmotif_seq530_loc28_pert1'	1.60819	1.47	1.53809	1.86206	1.80005	1.99799	1.90642
'Overexpressed_permutation_pert3_chr17:11572054-11572225_TFs-FOXB1_3-SP8_1'	0.805123	0.864091	0.840178	0.855433	0.802577	0.798242	0.880537		'Overexpressed_permutation_pert3_chr17:11572054-11572225_TFs-FOXB1_3-SP8_1'	0.898292	0.968007	0.861038	0.855777	0.854991	0.817838	0.996992		'Overexpressed_permutation_pert3_chr17:11572054-11572225_TFs-FOXB1_3-SP8_1'	0.832939	0.875491	0.852536	0.840376	0.854032	0.824995	0.792937
'Overexpressed_permutation_pert1_chr13:43167230-43167401_TFs-SOX1_M3910_1.02-SOX1_M6129_1.02-SOX1_M6134_1.02-SOX1_M6475_1.02'	0.755592	0.737719	0.735418	0.744938	0.696832	0.7318	0.750226		'Overexpressed_permutation_pert1_chr13:43167230-43167401_TFs-SOX1_M3910_1.02-SOX1_M6129_1.02-SOX1_M6134_1.02-SOX1_M6475_1.02'	0.801256	0.894621	0.811439	0.7805	0.7353	0.747983	0.744755		'Overexpressed_permutation_pert1_chr13:43167230-43167401_TFs-SOX1_M3910_1.02-SOX1_M6129_1.02-SOX1_M6134_1.02-SOX1_M6475_1.02'	0.817152	0.840866	0.781517	0.753612	0.760578	0.68472	0.732198
'hit1_pert1_chr9:126122582-126122753_RUNX1_5'	1.96842	1.90341	1.83954	1.79449	2.13322	2.26024	2.255		'hit1_pert1_chr9:126122582-126122753_RUNX1_5'	1.61808	1.43957	1.62515	1.68544	1.6759	2.10972	2.15482		'hit1_pert1_chr9:126122582-126122753_RUNX1_5'	1.6095	1.51937	1.66773	1.76761	1.7187	2.27883	2.26674
'hit1_pert3_chr4:55306954-55307125_PITX1_3'	0.721793	0.735483	0.699956	0.744883	0.68193	0.676599	0.702434		'hit1_pert3_chr4:55306954-55307125_PITX1_3'	0.837826	0.927749	0.777731	0.752957	0.759848	0.67518	0.721225		'hit1_pert3_chr4:55306954-55307125_PITX1_3'	0.800578	0.909336	0.80599	0.80076	0.738915	0.694081	0.666884
'hit1_pert2_chr1:205641296-205641467_ESRRA_disc4'	1.04171	1.14518	1.15819	1.16327	1.1226	1.23983	1.12846		'hit1_pert2_chr1:205641296-205641467_ESRRA_disc4'	1.04031	1.09381	1.10911	1.10888	1.09604	1.11638	1.12089		'hit1_pert2_chr1:205641296-205641467_ESRRA_disc4'	1.09226	1.09611	1.12308	1.07114	1.09904	1.15384	1.15614
'hit1_pert2_chr18:56260033-56260204_NKX2-5_M1052_1.02'	0.893098	0.887717	0.874548	0.851072	0.870484	0.863193	0.931741		'hit1_pert2_chr18:56260033-56260204_NKX2-5_M1052_1.02'	0.924443	0.93379	0.92117	0.921257	0.979837	0.910016	0.942205		'hit1_pert2_chr18:56260033-56260204_NKX2-5_M1052_1.02'	0.865037	0.886463	0.892698	0.873384	0.920093	0.829557	0.894194
'hit1_pert1_chr2:42273999-42274170_KLF15_M6321_1.02'	1.21569	1.322	1.28178	1.42435	1.32723	1.5096	1.84037		'hit1_pert1_chr2:42273999-42274170_KLF15_M6321_1.02'	1.09487	1.15964	1.19344	1.2353	1.21113	1.52817	1.93592		'hit1_pert1_chr2:42273999-42274170_KLF15_M6321_1.02'	1.11636	1.11598	1.19019	1.30318	1.26544	1.59255	1.86638
'hit1_pert1_chr14:100842684-100842855_TRIM28_M3835_1.02'	2.51439	2.43381	2.45118	2.51172	2.65901	2.53279	2.62835		'hit1_pert1_chr14:100842684-100842855_TRIM28_M3835_1.02'	1.95434	1.6536	2.29379	2.21006	2.0372	2.60413	2.34152		'hit1_pert1_chr14:100842684-100842855_TRIM28_M3835_1.02'	2.11441	1.91308	2.13042	2.30248	2.32893	2.4019	2.70841
'Overexpressed_hit1_pert1_chr7:116017866-116018037_SOX1_M6129_1.02'	0.74611	0.779	0.757978	0.783709	0.726795	0.702892	0.784989		'Overexpressed_hit1_pert1_chr7:116017866-116018037_SOX1_M6129_1.02'	0.851132	0.893564	0.865326	0.772333	0.744255	0.736292	0.774273		'Overexpressed_hit1_pert1_chr7:116017866-116018037_SOX1_M6129_1.02'	0.833822	0.899326	0.802744	0.761321	0.759648	0.724619	0.735907
'hit1_pert3_chr5:142078767-142078938_CTCF_M4592_1.02'	0.843224	0.859898	0.852597	0.8395	0.89362	0.852696	0.918248		'hit1_pert3_chr5:142078767-142078938_CTCF_M4592_1.02'	0.880383	0.927435	0.937044	0.883123	0.880216	0.845598	0.911039		'hit1_pert3_chr5:142078767-142078938_CTCF_M4592_1.02'	0.897443	0.893541	0.869269	0.886978	0.872461	0.790946	0.847039
'hit1_pert3_chr12:132475302-132475473_DMRT1_M0630_1.02'	2.26429	2.11968	1.97926	2.24016	2.76194	3.76377	4.76254		'hit1_pert3_chr12:132475302-132475473_DMRT1_M0630_1.02'	1.96446	1.65823	1.91383	2.20497	2.46677	2.92147	3.60984		'hit1_pert3_chr12:132475302-132475473_DMRT1_M0630_1.02'	2.13901	1.7077	1.93221	2.2782	2.1884	3.4485	3.96046
'nonmotif_seq197_loc61_pert3'	0.951037	0.933585	0.895627	0.889818	0.881467	0.854717	0.88018		'nonmotif_seq197_loc61_pert3'	0.935961	0.975675	0.967177	0.876325	0.902904	0.887147	0.91375		'nonmotif_seq197_loc61_pert3'	0.964782	0.979296	0.934412	0.905748	0.954819	0.873965	0.94732
'hit1_pert1_chr7:76302788-76302959_BX088580.2_M6121_1.02'	1.26636	1.00717	1.02056	1.10405	1.41081	1.2268	0.842415		'hit1_pert1_chr7:76302788-76302959_BX088580.2_M6121_1.02'	1.15421	1.06861	1.42437	1.57887	1.32565	1.44093	1.11107		'hit1_pert1_chr7:76302788-76302959_BX088580.2_M6121_1.02'	1.16419	0.889779	1.20928	1.39224	1.34611	0.802534	1.04527
'WT_region258_chr14:96494016-96494187'	0.819128	0.887479	0.864432	0.822979	0.867664	0.822626	0.844696		'WT_region258_chr14:96494016-96494187'	0.91726	0.926852	0.929967	0.952703	0.906185	0.876276	0.922147		'WT_region258_chr14:96494016-96494187'	0.844532	0.846991	0.86145	0.935499	0.909999	0.956052	0.875089
'nonmotif_seq403_loc82_pert2'	1.09795	1.12776	1.14345	1.07709	1.07973	1.09528	1.13791		'nonmotif_seq403_loc82_pert2'	1.0593	1.05131	1.09251	1.0496	0.990208	1.10748	1.11586		'nonmotif_seq403_loc82_pert2'	1.08346	1.05222	1.02282	1.0133	1.09864	1.05091	1.14807
'WT_region226_chr1:95057997-95058168'	0.780794	0.85999	0.803442	0.760287	0.771476	0.789401	0.794128		'WT_region226_chr1:95057997-95058168'	0.880102	0.894018	0.889886	0.832171	0.847825	0.852057	0.831103		'WT_region226_chr1:95057997-95058168'	0.844219	0.898933	0.860205	0.854414	0.81715	0.768919	0.795277
'hit1_pert2_chr12:110318405-110318576_PTEN_1'	1.07675	1.17174	1.12264	1.03679	1.17552	1.13094	1.08278		'hit1_pert2_chr12:110318405-110318576_PTEN_1'	0.940206	0.957142	1.01427	0.999287	1.02439	1.05221	1.04591		'hit1_pert2_chr12:110318405-110318576_PTEN_1'	1.00421	0.919311	1.16403	1.01897	1.01246	1.09885	1.08352
'hit1_pert2_chr1:20813188-20813359_BCL6_M6136_1.02'	0.846933	0.93554	0.948032	0.904004	0.863205	1.00152	0.922124		'hit1_pert2_chr1:20813188-20813359_BCL6_M6136_1.02'	0.959836	0.948566	0.907687	0.919224	0.910194	0.949626	0.992745		'hit1_pert2_chr1:20813188-20813359_BCL6_M6136_1.02'	0.890219	0.92245	0.924085	0.906782	0.928497	0.940096	0.936227
'Overexpressed_hit1_pert3_chr16:26188895-26189066_SOX1_M6475_1.02'	0.772241	0.771684	0.784054	0.744158	0.732141	0.712037	0.780714		'Overexpressed_hit1_pert3_chr16:26188895-26189066_SOX1_M6475_1.02'	0.833379	0.837509	0.864541	0.801318	0.782538	0.763028	0.749811		'Overexpressed_hit1_pert3_chr16:26188895-26189066_SOX1_M6475_1.02'	0.796836	0.870142	0.787151	0.761363	0.754696	0.756598	0.742736
'hit1_pert1_chr18:52274870-52275041_IRF_known20'	0.912432	1.12089	1.13606	1.3103	0.875356	0.991303	0.995806		'hit1_pert1_chr18:52274870-52275041_IRF_known20'	0.998316	1.00249	0.768961	1.94641	1.24057	1.21346	1.09678		'hit1_pert1_chr18:52274870-52275041_IRF_known20'	0.959408	0.948893	1.25081	0.877002	1.40665	3.19829	0.888936
'nonmotif_seq338_loc69_pert2'	0.839534	0.834804	0.826606	0.833164	0.839975	0.824134	0.843092		'nonmotif_seq338_loc69_pert2'	0.876317	0.913909	0.890523	0.823733	0.841552	0.832691	0.820115		'nonmotif_seq338_loc69_pert2'	0.850603	0.889716	0.828789	0.810756	0.84999	0.782057	0.765388
'nonmotif_seq121_loc28_pert2'	0.755631	0.787035	0.796142	0.751986	0.75291	0.737905	0.834721		'nonmotif_seq121_loc28_pert2'	0.851834	0.893843	0.855746	0.794864	0.793499	0.806895	0.826713		'nonmotif_seq121_loc28_pert2'	0.886073	0.858277	0.862385	0.789123	0.802969	0.684357	0.842492
'hit2diff_1_pert2_chr9:32344650-32344821_IRF_known20'	2.96235	2.7555	2.58938	2.2794	2.18505	1.53507	1.31405		'hit2diff_1_pert2_chr9:32344650-32344821_IRF_known20'	2.04748	1.83163	2.1461	2.0953	1.91081	1.54372	1.39684		'hit2diff_1_pert2_chr9:32344650-32344821_IRF_known20'	2.18132	1.86709	2.26749	1.99902	2.3196	1.63423	1.40991
'hit2diff_pert1_chr14:77428196-77428367_BHLHE40_disc2'	1.62057	1.69511	1.61038	1.75818	1.57148	1.47651	1.32213		'hit2diff_pert1_chr14:77428196-77428367_BHLHE40_disc2'	1.53023	1.47257	1.52089	1.74042	1.69805	1.70935	1.7389		'hit2diff_pert1_chr14:77428196-77428367_BHLHE40_disc2'	1.53824	1.46302	1.56872	1.90385	1.69988	1.59754	1.64141
'hit1_pert1_chr12:114101960-114102131_OTP_M3694_1.02'	0.762635	0.760969	0.746254	0.715076	0.719859	0.657958	0.763726		'hit1_pert1_chr12:114101960-114102131_OTP_M3694_1.02'	0.870444	0.869554	0.795614	0.759176	0.787935	0.738749	0.745757		'hit1_pert1_chr12:114101960-114102131_OTP_M3694_1.02'	0.798626	0.89066	0.795916	0.778321	0.770126	0.675792	0.702341
'hit1_pert2_chr2:53339840-53340011_RELA_M4497_1.02'	0.875543	0.969471	0.955975	0.94503	0.908229	0.95356	0.932909		'hit1_pert2_chr2:53339840-53340011_RELA_M4497_1.02'	0.934226	0.967525	0.926647	0.951673	0.913273	0.898929	0.891863		'hit1_pert2_chr2:53339840-53340011_RELA_M4497_1.02'	0.884243	0.959444	0.9498	0.895401	0.906474	0.978176	0.846547
'Overexpressed_permutation_pert3_chr11:94964591-94964762_TFs-SP8_1-POU3F1_2'	1.03516	1.08326	1.01981	0.975432	1.02444	1.0848	1.05457		'Overexpressed_permutation_pert3_chr11:94964591-94964762_TFs-SP8_1-POU3F1_2'	0.982484	1.05523	1.02881	0.989255	0.973361	0.986874	0.9707		'Overexpressed_permutation_pert3_chr11:94964591-94964762_TFs-SP8_1-POU3F1_2'	1.03127	1.05951	0.99591	0.995598	1.03226	1.07581	0.949091
'nonmotif_seq329_loc142_pert3'	0.900927	0.934742	0.84576	0.916887	0.910346	0.887235	0.906288		'nonmotif_seq329_loc142_pert3'	0.935228	0.954563	0.911416	0.866328	0.891775	0.861989	0.883155		'nonmotif_seq329_loc142_pert3'	0.872745	0.95289	0.953214	0.880808	0.928745	0.859414	0.901818
'hit1_pert1_chr17:70708892-70709063_DMRT2_M3118_1.02'	0.819915	0.798919	0.801095	0.775158	0.712094	0.768053	0.798976		'hit1_pert1_chr17:70708892-70709063_DMRT2_M3118_1.02'	0.847311	0.881831	0.83342	0.76529	0.81809	0.859593	0.77125		'hit1_pert1_chr17:70708892-70709063_DMRT2_M3118_1.02'	0.845193	0.90944	0.845798	0.81156	0.783007	0.726247	0.865276
'Overexpressed_permutation_pert2_chr15:26375177-26375348_TFs-SOX1_M6134_1.02-SOX1_M6475_1.02'	0.855963	0.658197	0.940931	0.866359	0.797181	0.845281	0.919378		'Overexpressed_permutation_pert2_chr15:26375177-26375348_TFs-SOX1_M6134_1.02-SOX1_M6475_1.02'	0.91338	0.895267	1.01396	0	0.934173	0	1.20467		'Overexpressed_permutation_pert2_chr15:26375177-26375348_TFs-SOX1_M6134_1.02-SOX1_M6475_1.02'	0.912035	0.945836	0.899288	0.645546	0.94814	1.0487	0.708565
'hit1_pert2_chr13:97920066-97920237_TP73_M6117_1.02'	0.870579	0.88749	0.883782	0.877458	0.923095	0.918036	0.975103		'hit1_pert2_chr13:97920066-97920237_TP73_M6117_1.02'	0.917722	0.932527	0.907658	0.908103	0.889011	0.898788	0.988848		'hit1_pert2_chr13:97920066-97920237_TP73_M6117_1.02'	0.879791	0.872043	0.902957	0.913811	0.905606	0.936109	1.02448
'hit1_pert1_chr1:38869457-38869628_FOXD1_M6017_1.02'	0.912372	0.83007	0.9256	0	0.861374	0	0.897605		'hit1_pert1_chr1:38869457-38869628_FOXD1_M6017_1.02'	0	0.996332	1.00365	0.760627	0	0.778718	0.810915		'hit1_pert1_chr1:38869457-38869628_FOXD1_M6017_1.02'	0.84421	1.05693	0	1.10335	0	0.866198	0.67657
'Overexpressed_permutation_pert1_chr10:74008392-74008563_TFs-SOX1_M3910_1.02-SOX1_M6129_1.02-SOX1_M6134_1.02-SOX1_M6475_1.02'	0.797945	0.815876	0.750711	0.798067	0.736149	0.755342	0.807621		'Overexpressed_permutation_pert1_chr10:74008392-74008563_TFs-SOX1_M3910_1.02-SOX1_M6129_1.02-SOX1_M6134_1.02-SOX1_M6475_1.02'	0.864725	0.879381	0.826756	0.837214	0.796145	0.776087	0.812539		'Overexpressed_permutation_pert1_chr10:74008392-74008563_TFs-SOX1_M3910_1.02-SOX1_M6129_1.02-SOX1_M6134_1.02-SOX1_M6475_1.02'	0.852847	0.888385	0.860232	0.818436	0.767811	0.782708	0.785067
'WT_region305_chr6:89186203-89186374'	0.860786	0.912523	0.896309	0.881059	0.922208	0.965164	1.09042		'WT_region305_chr6:89186203-89186374'	0.900342	0.91689	0.916309	0.862099	0.901175	0.905006	0.975457		'WT_region305_chr6:89186203-89186374'	0.895507	0.87686	0.888957	0.901693	0.855788	0.956523	1.03938
'scram_seq392'	0.822917	0.816375	0.766496	0.802033	0.796143	0.837683	0.806108		'scram_seq392'	0.853811	0.899054	0.839518	0.812257	0.83736	0.845705	0.843072		'scram_seq392'	0.827402	0.829995	0.850757	0.846223	0.79342	0.767495	0.788365
'Overexpressed_permutation_pert1_chr2:152128-152299_TFs-SOX1_M1605_1.02-POU3F1_2'	8.70518	7.85409	8.02977	9.06943	9.19189	6.94124	6.02824		'Overexpressed_permutation_pert1_chr2:152128-152299_TFs-SOX1_M1605_1.02-POU3F1_2'	6.56949	5.74926	7.9507	10.3862	10.4854	9.25703	7.82304		'Overexpressed_permutation_pert1_chr2:152128-152299_TFs-SOX1_M1605_1.02-POU3F1_2'	7.63631	6.13718	8.01479	12.4404	10.1857	9.44307	8.6701
'nonmotif_seq293_loc129_pert2'	0.709044	0.731613	0.699957	0.700735	0.712599	0.690757	0.690356		'nonmotif_seq293_loc129_pert2'	0.8133	0.837015	0.771043	0.713151	0.75362	0.685915	0.740227		'nonmotif_seq293_loc129_pert2'	0.785813	0.825614	0.792903	0.749941	0.700716	0.686651	0.695465
'hit1_pert3_chr6:163681520-163681691_HSF1_M3443_1.02'	1.08267	1.08457	1.10718	1.05146	1.04198	1.1148	1.09542		'hit1_pert3_chr6:163681520-163681691_HSF1_M3443_1.02'	1.073	1.06684	1.05168	1.03665	1.02498	1.04369	1.08345		'hit1_pert3_chr6:163681520-163681691_HSF1_M3443_1.02'	1.07868	1.06783	1.04377	0.977318	1.01456	1.04999	1.05199
'WT_region374_chr20:34715156-34715327'	0.929053	0.925338	0.929557	0.885791	0.839367	0.894553	0.958891		'WT_region374_chr20:34715156-34715327'	0.935329	0.929868	0.918045	0.88485	0.879901	0.882333	0.870999		'WT_region374_chr20:34715156-34715327'	0.894738	0.926534	0.888396	0.882001	0.870916	0.802368	0.946303
'hit1_pert2_chr3:33619185-33619356_BX088580.2_M6121_1.02'	0.742841	0.780179	0.737436	0.78847	0.687759	0.724558	0.770508		'hit1_pert2_chr3:33619185-33619356_BX088580.2_M6121_1.02'	0.835858	0.884354	0.830989	0.771335	0.734736	0.753215	0.728389		'hit1_pert2_chr3:33619185-33619356_BX088580.2_M6121_1.02'	0.825723	0.844367	0.81458	0.759592	0.742675	0.71742	0.742542
'hit1_pert1_chr5:87240472-87240643_IRF3_M5572_1.02'	1.3219	0.9171	1.04338	0.800491	1.16806	0.959417	1.00084		'hit1_pert1_chr5:87240472-87240643_IRF3_M5572_1.02'	1.06176	0.965195	1.03526	0.756895	1.05859	0.78513	0.832912		'hit1_pert1_chr5:87240472-87240643_IRF3_M5572_1.02'	1.10759	0.937188	0.973805	0.869291	0.757181	0.892019	0.838499
'scram_seq166'	0.810983	0.794133	0.80376	0.802316	0.754603	0.773279	0.811099		'scram_seq166'	0.919251	0.915076	0.853449	0.819769	0.814814	0.780801	0.825178		'scram_seq166'	0.854319	0.869357	0.867212	0.868232	0.783001	0.770249	0.776144
'hit1_pert1_chr2:145947759-145947930_NFIA_M5662_1.02'	0.753718	0.74429	0.921528	0.774183	0.900255	0.949338	0.84294		'hit1_pert1_chr2:145947759-145947930_NFIA_M5662_1.02'	0.92009	0.916533	1.0649	0.896767	0.693502	0.762148	0.84979		'hit1_pert1_chr2:145947759-145947930_NFIA_M5662_1.02'	0.843526	0.929662	0.99297	0.836122	0.822109	0.76169	0
'hit1_pert1_chr20:55500094-55500265_HOXB13_M0912_1.02'	0.520487	1.24949	1.08919	1.02022	0.73536	1.08397	0.625218		'hit1_pert1_chr20:55500094-55500265_HOXB13_M0912_1.02'	0.800532	0.746519	1.30063	0.844082	1.02673	0.8608	1.02415		'hit1_pert1_chr20:55500094-55500265_HOXB13_M0912_1.02'	1.35575	0.819063	0.725258	0.956524	0.83894	0.968742	0.685125
'hit1_pert3_chr1:27339473-27339644_FOSL1_M6231_1.02'	1.40847	1.26975	1.33496	1.37143	1.42163	1.47594	1.4843		'hit1_pert3_chr1:27339473-27339644_FOSL1_M6231_1.02'	1.19251	1.10626	1.26107	1.17397	1.30066	1.30449	1.36204		'hit1_pert3_chr1:27339473-27339644_FOSL1_M6231_1.02'	1.28439	1.14431	1.2239	1.26576	1.18896	1.4079	1.31843
'hit1_pert3_chr6:149085830-149086001_SOX4_2'	0.830171	0.98789	1.05973	1.00657	0.947589	1.01493	0.922272		'hit1_pert3_chr6:149085830-149086001_SOX4_2'	0.938664	1.02428	1.04561	0.95515	0.950671	0.993595	0.931782		'hit1_pert3_chr6:149085830-149086001_SOX4_2'	0.949157	1.02406	1.01386	0.968233	0.976482	0.906597	0.985472
'hit1_pert3_chr2:80380434-80380605_DMBX1_M5286_1.02'	0.860007	0.883766	0.834379	0.838376	0.792774	0.791286	0.847872		'hit1_pert3_chr2:80380434-80380605_DMBX1_M5286_1.02'	0.877136	0.921187	0.890113	0.841253	0.820394	0.811456	0.838561		'hit1_pert3_chr2:80380434-80380605_DMBX1_M5286_1.02'	0.819123	0.903369	0.871231	0.824411	0.858383	0.802621	0.856812
'hit2diff_pert3_chr11:19838755-19838926_FOXP4_M3284_1.02'	0.980241	0.942063	0.916243	0.899425	0.928568	0.882307	0.919287		'hit2diff_pert3_chr11:19838755-19838926_FOXP4_M3284_1.02'	0.982469	1.01469	1.01642	0.953578	0.932061	0.913447	0.805387		'hit2diff_pert3_chr11:19838755-19838926_FOXP4_M3284_1.02'	0.935305	0.931117	0.986106	0.919129	0.944089	0.847172	0.880608
'hit1_pert1_chr12:33803094-33803265_NANOG_disc2'	0.769852	0.782203	0.760495	0.770519	0.716755	0.697334	0.752857		'hit1_pert1_chr12:33803094-33803265_NANOG_disc2'	0.865952	0.899321	0.847563	0.790643	0.774669	0.742864	0.803095		'hit1_pert1_chr12:33803094-33803265_NANOG_disc2'	0.843853	0.880279	0.796906	0.758571	0.794587	0.771319	0.743662
'hit2diff_2_pert3_chr17:16189363-16189534_SRF_known7'	0.802141	0.839692	0.833826	0.792305	0.777841	0.735295	0.780022		'hit2diff_2_pert3_chr17:16189363-16189534_SRF_known7'	0.859928	0.915371	0.846457	0.839478	0.801864	0.767179	0.803009		'hit2diff_2_pert3_chr17:16189363-16189534_SRF_known7'	0.814567	0.911905	0.852887	0.836309	0.773377	0.81394	0.797017
'hit1_pert2_chr11:10373614-10373785_GFI1_3'	2.95056	2.87635	3.06902	3.45427	4.54801	4.83748	4.31455		'hit1_pert2_chr11:10373614-10373785_GFI1_3'	2.25568	2.06452	2.4511	3.06086	3.50218	4.17121	3.71753		'hit1_pert2_chr11:10373614-10373785_GFI1_3'	2.4754	2.22031	2.55373	3.45901	3.06427	4.70124	3.78757
'nonmotif_seq379_loc136_pert1'	1.09804	1.05907	1.0633	1.09186	1.08533	1.19329	1.14226		'nonmotif_seq379_loc136_pert1'	1.05613	1.00751	1.07272	1.02277	1.04545	1.01931	1.18524		'nonmotif_seq379_loc136_pert1'	0.986737	1.03621	1.05087	1.11436	1.00315	1.14343	1.07127
'WT_region63_chr3:57165008-57165179'	1.83867	1.82818	1.84829	1.76101	1.57225	1.19682	1.06687		'WT_region63_chr3:57165008-57165179'	1.51188	1.47494	1.6722	1.65238	1.43513	1.18987	1.01157		'WT_region63_chr3:57165008-57165179'	1.56521	1.50233	1.71387	1.38126	1.65703	1.22336	1.02451
'hit1_pert3_chr9:110235257-110235428_OTP_M3694_1.02'	0.932523	0.974032	0.897552	0.889569	0.893258	0.954452	0.961322		'hit1_pert3_chr9:110235257-110235428_OTP_M3694_1.02'	0.962606	0.96877	0.913249	0.928979	0.890287	0.864842	0.908736		'hit1_pert3_chr9:110235257-110235428_OTP_M3694_1.02'	0.956223	0.976804	0.982305	0.876696	0.910731	0.885597	0.883542
'nonmotif_seq512_loc123_pert2'	0.85484	0.864564	0.842509	0.822868	0.81234	0.819544	0.830193		'nonmotif_seq512_loc123_pert2'	0.890907	0.920928	0.862987	0.866484	0.865557	0.861475	0.8933		'nonmotif_seq512_loc123_pert2'	0.879462	0.931706	0.879723	0.845653	0.870593	0.809359	0.759493
'Overexpressed_permutation_pert3_chr5:159471587-159471758_TFs-SOX1_M6134_1.02'	0.724079	0.772702	0.736512	0.726035	0.698445	0.69783	0.759358		'Overexpressed_permutation_pert3_chr5:159471587-159471758_TFs-SOX1_M6134_1.02'	0.816478	0.91861	0.823466	0.740257	0.748233	0.715358	0.758732		'Overexpressed_permutation_pert3_chr5:159471587-159471758_TFs-SOX1_M6134_1.02'	0.779666	0.870869	0.814047	0.726707	0.755975	0.680525	0.691414
'hit2diff_1_pert2_chr17:16189363-16189534_SRF_known7'	0.740065	0.793624	0.800498	0.808627	0.740043	0.754978	0.78448		'hit2diff_1_pert2_chr17:16189363-16189534_SRF_known7'	0.844957	0.928927	0.848424	0.813263	0.776111	0.770572	0.776232		'hit2diff_1_pert2_chr17:16189363-16189534_SRF_known7'	0.828693	0.899255	0.880369	0.772438	0.823653	0.7539	0.780122
'WT_region339_chr2:2524343-2524514'	0.816321	0.849433	0.900216	0.866828	0.915756	0.8741	0.97342		'WT_region339_chr2:2524343-2524514'	0.853973	0.914358	0.8696	0.879189	0.961882	0.78411	0.929833		'WT_region339_chr2:2524343-2524514'	0.870973	0.909129	0.854278	0.869442	0.804874	0.890263	0.825376
'nonmotif_seq206_loc111_pert3'	0.821434	0.823024	0.834932	0.819781	0.780033	0.845012	0.842813		'nonmotif_seq206_loc111_pert3'	0.87072	0.882574	0.882402	0.801082	0.796678	0.82858	0.884216		'nonmotif_seq206_loc111_pert3'	0.846429	0.85105	0.836534	0.825074	0.828482	0.792077	0.803708
'hit1_pert2_chr17:63568967-63569138_NR2F2_M5676_1.02'	0.830823	0.867531	0.849648	0.878738	0.813181	0.827547	0.813856		'hit1_pert2_chr17:63568967-63569138_NR2F2_M5676_1.02'	0.917324	0.932428	0.866652	0.893552	0.864143	0.833298	0.840483		'hit1_pert2_chr17:63568967-63569138_NR2F2_M5676_1.02'	0.883495	0.93943	0.902411	0.868965	0.853722	0.80933	0.801611
'hit1_pert3_chr7:70165152-70165323_FOXJ3_8'	0.767671	0.778897	0.783042	0.747161	0.691836	0.729416	0.831909		'hit1_pert3_chr7:70165152-70165323_FOXJ3_8'	0.859667	0.876536	0.826775	0.785185	0.782625	0.749049	0.794333		'hit1_pert3_chr7:70165152-70165323_FOXJ3_8'	0.826231	0.92311	0.83908	0.787483	0.772245	0.743062	0.792169
'hit1_pert2_chr1:117811765-117811936_FOXO6_M4973_1.02'	1.02204	0.984093	1.00446	0.929594	0.938479	0.913452	0.924944		'hit1_pert2_chr1:117811765-117811936_FOXO6_M4973_1.02'	1.00289	0.989903	0.985783	1.01386	0.922573	0.987	1.06493		'hit1_pert2_chr1:117811765-117811936_FOXO6_M4973_1.02'	0.92688	0.931205	0.963799	0.930624	0.964225	0.94558	1.02014
'hit1_pert1_chr7:21811728-21811899_SRY_6'	1.24854	1.14157	0.889789	0.871649	0.873959	0.805508	0.92283		'hit1_pert1_chr7:21811728-21811899_SRY_6'	0.991379	1.00195	0.894571	1.04182	0.865831	0.906326	0.819448		'hit1_pert1_chr7:21811728-21811899_SRY_6'	1.0089	0.961517	1.06067	1.01887	1.14703	0.832724	0.911168
'Overexpressed_permutation_pert3_chr16:64614549-64614720_TFs-SOX1_M6129_1.02-SOX1_M6134_1.02-SOX1_M6475_1.02-POU3F1_2'	0.799843	0.780854	0.804897	0.807714	0.77637	0.784445	0.797777		'Overexpressed_permutation_pert3_chr16:64614549-64614720_TFs-SOX1_M6129_1.02-SOX1_M6134_1.02-SOX1_M6475_1.02-POU3F1_2'	0.874367	0.910849	0.856315	0.85662	0.814303	0.78731	0.836422		'Overexpressed_permutation_pert3_chr16:64614549-64614720_TFs-SOX1_M6129_1.02-SOX1_M6134_1.02-SOX1_M6475_1.02-POU3F1_2'	0.867215	0.863676	0.872426	0.807515	0.812073	0.796605	0.825844
'hit1_pert2_chr10:59546819-59546990_BCL6_M6136_1.02'	0.79991	0.816288	0.837477	0.771066	0.762262	0.785363	0.802291		'hit1_pert2_chr10:59546819-59546990_BCL6_M6136_1.02'	0.88817	0.912436	0.874631	0.80515	0.80188	0.77529	0.817818		'hit1_pert2_chr10:59546819-59546990_BCL6_M6136_1.02'	0.844713	0.888618	0.842907	0.784563	0.798838	0.758436	0.821275
'hit2diff_pert3_chr2:42175711-42175882_LMX1A_1'	2.01726	1.91501	1.84102	1.78785	1.90488	1.88365	1.75773		'hit2diff_pert3_chr2:42175711-42175882_LMX1A_1'	1.77663	1.76056	1.66921	1.74073	1.63381	1.6865	1.49909		'hit2diff_pert3_chr2:42175711-42175882_LMX1A_1'	1.72515	1.68003	1.81076	1.51006	1.88764	1.66729	1.65528
'hit2diff_2_pert3_chr14:77428196-77428367_BHLHE40_disc2'	1.58746	1.57547	1.50254	1.50721	1.42119	1.5773	1.4044		'hit2diff_2_pert3_chr14:77428196-77428367_BHLHE40_disc2'	1.42719	1.315	1.43942	1.56028	1.50916	1.66153	1.69599		'hit2diff_2_pert3_chr14:77428196-77428367_BHLHE40_disc2'	1.45105	1.34745	1.4417	1.51172	1.50398	1.47167	1.43298
'hit1_pert3_chr10:78874276-78874447_KIAA0415_M0752_1.02'	0.790114	0.812877	0.746621	0.740665	0.730072	0.737942	0.757429		'hit1_pert3_chr10:78874276-78874447_KIAA0415_M0752_1.02'	0.852311	0.885758	0.826316	0.806967	0.777075	0.749581	0.738242		'hit1_pert3_chr10:78874276-78874447_KIAA0415_M0752_1.02'	0.81476	0.906869	0.805272	0.816782	0.785678	0.769149	0.756413
'Overexpressed_hit1_pert2_chr10:54212380-54212551_SOX1_M5824_1.02'	0.745775	0.772101	0.743266	0.743932	0.711044	0.714411	0.775992		'Overexpressed_hit1_pert2_chr10:54212380-54212551_SOX1_M5824_1.02'	0.817096	0.877859	0.817572	0.748912	0.746218	0.738787	0.761344		'Overexpressed_hit1_pert2_chr10:54212380-54212551_SOX1_M5824_1.02'	0.816491	0.891843	0.801199	0.728348	0.791599	0.686673	0.73549
'Overexpressed_permutation_pert2_chr13:43167230-43167401_TFs-PAX6_M6410_1.02'	0.854027	0.748461	0.896621	0.875404	0.9432	0.973993	0.654064		'Overexpressed_permutation_pert2_chr13:43167230-43167401_TFs-PAX6_M6410_1.02'	0.931573	0.979185	0.829784	0.741295	0.820789	0.92926	0		'Overexpressed_permutation_pert2_chr13:43167230-43167401_TFs-PAX6_M6410_1.02'	0.661045	0.927662	0.95076	0.737486	0.845565	0.866198	1.15806
'Overexpressed_hit1_pert3_chr1:75540912-75541083_SOX1_M6090_1.02'	0.932247	0.956136	0.976552	0.909077	0.8807	0.85736	0.863229		'Overexpressed_hit1_pert3_chr1:75540912-75541083_SOX1_M6090_1.02'	0.949715	0.947451	0.972345	0.948994	0.901971	0.847211	0.943988		'Overexpressed_hit1_pert3_chr1:75540912-75541083_SOX1_M6090_1.02'	0.903274	0.980306	0.951974	0.911845	0.967594	0.897193	0.877597
'hit1_pert3_chr19:45582397-45582568_GLI2_1'	1.98679	2.10283	2.04849	1.98991	2.1747	2.17213	2.276		'hit1_pert3_chr19:45582397-45582568_GLI2_1'	1.61248	1.5613	1.69242	2.04934	1.85985	1.83828	2.0107		'hit1_pert3_chr19:45582397-45582568_GLI2_1'	1.68717	1.45793	1.77179	1.94724	1.91694	2.22395	2.19506
'hit1_pert1_chr10:47006149-47006320_REST_M4657_1.02'	0.75662	0.777163	0.753997	0.727498	0.678452	0.688366	0.782781		'hit1_pert1_chr10:47006149-47006320_REST_M4657_1.02'	0.861397	0.955145	0.884458	0.793645	0.768453	0.732128	0.76829		'hit1_pert1_chr10:47006149-47006320_REST_M4657_1.02'	0.805141	0.894952	0.823715	0.772616	0.747109	0.752773	0.676479
'WT_region279_chr2:145947759-145947930'	0.764351	0.805811	0.795602	0.823384	0.782608	0.809932	0.783845		'WT_region279_chr2:145947759-145947930'	0.850491	0.921019	0.859551	0.819266	0.820227	0.794044	0.870749		'WT_region279_chr2:145947759-145947930'	0.831364	0.850004	0.860549	0.830184	0.79935	0.862862	0.788447
'scram_seq65'	0.778931	0.796549	0.743694	0.760295	0.747641	0.745645	0.817809		'scram_seq65'	0.885249	0.888856	0.876735	0.774886	0.849047	0.752399	0.78642		'scram_seq65'	0.841511	0.877047	0.827153	0.790371	0.842096	0.752826	0.810999
'nonmotif_seq10_loc10_pert3'	1.07225	1.10037	1.08189	1.22434	1.16109	1.12723	1.07393		'nonmotif_seq10_loc10_pert3'	1.03737	1.01514	1.02755	1.02832	1.14039	1.11693	1.07174		'nonmotif_seq10_loc10_pert3'	1.00527	1.04259	1.08631	1.01682	1.10446	1.17061	1.13139
'nonmotif_seq560_loc120_pert3'	0.846347	0.9161	0.893469	0.926004	0.901122	0.878432	0.956708		'nonmotif_seq560_loc120_pert3'	0.908637	0.915528	0.903773	0.871641	0.902071	0.925837	1.00832		'nonmotif_seq560_loc120_pert3'	0.850112	0.908099	0.834334	0.89357	0.881903	0.889108	0.864743
'hit1_pert2_chr10:47006149-47006320_SIN3A_disc3'	0.84718	0.836821	0.857554	0.83318	0.883523	0.779228	0.872927		'hit1_pert2_chr10:47006149-47006320_SIN3A_disc3'	0.908668	0.940527	0.897233	0.848723	0.854762	0.851668	0.885881		'hit1_pert2_chr10:47006149-47006320_SIN3A_disc3'	0.888024	0.878831	0.891622	0.843475	0.865594	0.856309	0.889785
'scram_seq358'	0.78149	0.790018	0.785329	0.827955	0.781017	0.73214	0.820629		'scram_seq358'	0.881118	0.88928	0.815324	0.833909	0.794434	0.831784	0.811002		'scram_seq358'	0.824551	0.821054	0.823959	0.783262	0.791914	0.769938	0.72544
'hit1_pert2_chr1:18807298-18807469_TEAD1_M4047_1.02'	0.860787	0.881754	0.871288	0.868483	0.846942	0.803003	0.812455		'hit1_pert2_chr1:18807298-18807469_TEAD1_M4047_1.02'	0.909548	0.96078	0.957017	0.861563	0.847728	0.807158	0.790889		'hit1_pert2_chr1:18807298-18807469_TEAD1_M4047_1.02'	0.887218	0.983942	0.876979	0.878246	0.851353	0.768895	0.738309
'hit1_pert2_chr12:17173795-17173966_GBX2_5'	0.781172	0.806204	0.786736	0.764632	0.738264	0.809817	0.776525		'hit1_pert2_chr12:17173795-17173966_GBX2_5'	0.855931	0.918234	0.823769	0.793121	0.755486	0.754081	0.789185		'hit1_pert2_chr12:17173795-17173966_GBX2_5'	0.815331	0.848654	0.839331	0.821414	0.795291	0.699298	0.757593
'Overexpressed_permutation_pert2_chr4:56147528-56147699_TFs-SOX1_M6129_1.02-SOX1_M6475_1.02'	0.889522	0.751558	1.02827	0.966336	1.07519	0.891672	0.821348		'Overexpressed_permutation_pert2_chr4:56147528-56147699_TFs-SOX1_M6129_1.02-SOX1_M6475_1.02'	0.897971	1.02658	0.85417	0.877073	0.83942	0.871193	0.959163		'Overexpressed_permutation_pert2_chr4:56147528-56147699_TFs-SOX1_M6129_1.02-SOX1_M6475_1.02'	0.81108	0.940738	0.796644	0.911547	0.898082	0.807754	0.736786
'Overexpressed_hit1_pert1_chr2:42175711-42175882_SOX1_M6475_1.02'	0.774862	0.766508	0.750026	0.774398	0.720944	0.680305	0.73065		'Overexpressed_hit1_pert1_chr2:42175711-42175882_SOX1_M6475_1.02'	0.88252	0.948654	0.847409	0.811118	0.827463	0.745703	0.757711		'Overexpressed_hit1_pert1_chr2:42175711-42175882_SOX1_M6475_1.02'	0.850918	0.948482	0.832528	0.784563	0.825695	0.682639	0.753426
'nonmotif_seq297_loc32_pert3'	0.715227	0.740492	0.696246	0.695893	0.6863	0.706549	0.707199		'nonmotif_seq297_loc32_pert3'	0.846706	0.886762	0.776584	0.737267	0.818943	0.697391	0.771177		'nonmotif_seq297_loc32_pert3'	0.782623	0.868479	0.805656	0.747964	0.769143	0.780408	0.730761
'hit1_pert1_chr7:115452929-115453100_HOXA5_3'	0.83136	0.810188	0.788673	0.830551	0.795594	0.839666	0.807314		'hit1_pert1_chr7:115452929-115453100_HOXA5_3'	0.885648	0.88588	0.828032	0.82654	0.780933	0.803889	0.833858		'hit1_pert1_chr7:115452929-115453100_HOXA5_3'	0.851621	0.864907	0.798632	0.826581	0.857542	0.818844	0.810975
'scram_seq94'	0.843341	0.877092	0.849373	0.865971	0.830697	0.844011	0.943272		'scram_seq94'	0.883116	0.919023	0.927165	0.8935	0.852298	0.90178	0.892214		'scram_seq94'	0.88937	0.927166	0.884492	0.88677	0.928323	0.92263	0.859522
'nonmotif_seq396_loc67_pert1'	0.830329	0.837684	0.788292	0.843749	0.793971	0.883275	0.895408		'nonmotif_seq396_loc67_pert1'	0.893576	0.996102	0.814892	0.864438	0.854204	0.759882	0.813532		'nonmotif_seq396_loc67_pert1'	0.877313	0.949054	0.850006	0.833114	0.81902	0.78002	0.7726
'nonmotif_seq61_loc72_pert2'	1.01471	1.00077	0.960761	1.03937	0.997197	0.994099	0.923354		'nonmotif_seq61_loc72_pert2'	1.05787	1.01782	1.01119	1.03358	1.01858	1.013	0.907879		'nonmotif_seq61_loc72_pert2'	1.08601	0.995408	1.00043	1.03874	0.956312	1.00584	0.981764
'nonmotif_seq347_loc53_pert2'	0.855334	0.848546	0.80182	0.816341	0.762029	0.78835	0.776905		'nonmotif_seq347_loc53_pert2'	0.913957	0.916372	0.945807	0.82704	0.844165	0.842877	0.828753		'nonmotif_seq347_loc53_pert2'	0.89578	0.950737	0.906503	0.836148	0.869523	0.792641	0.817305
'hit1_pert3_chr8:118370237-118370408_NKX2-4_1'	0.832409	0.824644	0.783761	0.804371	0.7284	0.793627	0.822383		'hit1_pert3_chr8:118370237-118370408_NKX2-4_1'	0.85627	0.895388	0.834095	0.815948	0.798484	0.802067	0.802361		'hit1_pert3_chr8:118370237-118370408_NKX2-4_1'	0.804065	0.869986	0.816212	0.785891	0.772031	0.773426	0.788972
'Overexpressed_hit1_pert3_chr14:65801655-65801826_SOX1_M6134_1.02'	0.735296	0.772659	0.727503	0.744137	0.706197	0.696647	0.745164		'Overexpressed_hit1_pert3_chr14:65801655-65801826_SOX1_M6134_1.02'	0.836166	0.883847	0.83681	0.771753	0.754223	0.725145	0.780629		'Overexpressed_hit1_pert3_chr14:65801655-65801826_SOX1_M6134_1.02'	0.824161	0.846887	0.816673	0.729712	0.781969	0.714861	0.73798
'hit1_pert2_chr18:3554153-3554324_HSF1_M3443_1.02'	0.884712	0.901233	0.874551	0.861598	0.856592	0.828644	0.938231		'hit1_pert2_chr18:3554153-3554324_HSF1_M3443_1.02'	0.891505	0.939019	0.926463	0.891126	0.911624	0.865971	0.952569		'hit1_pert2_chr18:3554153-3554324_HSF1_M3443_1.02'	0.854118	0.858462	0.871766	0.879461	0.882066	0.876036	0.909818
'WT_region121_chr5:141931369-141931540'	0.709992	0.745632	0.76152	0.752186	0.695083	0.699769	0.724593		'WT_region121_chr5:141931369-141931540'	0.853657	0.917106	0.827557	0.759701	0.792543	0.74757	0.761871		'WT_region121_chr5:141931369-141931540'	0.791337	0.925938	0.803996	0.771125	0.764628	0.679532	0.737374
'scram_seq435'	0.750202	0.779616	0.772464	0.734305	0.743252	0.757219	0.760858		'scram_seq435'	0.841222	0.911559	0.821164	0.783493	0.804356	0.762558	0.855195		'scram_seq435'	0.838901	0.884366	0.817146	0.770033	0.786438	0.703494	0.771817
'hit1_pert2_chr20:34715156-34715327_CEBPZ_M6174_1.02'	0.822287	0.840138	0.836308	0.799492	0.789213	0.816589	0.799882		'hit1_pert2_chr20:34715156-34715327_CEBPZ_M6174_1.02'	0.889083	0.871363	0.855037	0.828331	0.854414	0.816976	0.85184		'hit1_pert2_chr20:34715156-34715327_CEBPZ_M6174_1.02'	0.835841	0.876826	0.81193	0.87295	0.889818	0.844665	0.795026
'hit1_pert3_chr18:49573351-49573522_PRRX1_4'	0.704042	0.750592	0.694995	0.703971	0.663401	0.722542	0.756295		'hit1_pert3_chr18:49573351-49573522_PRRX1_4'	0.833107	0.892919	0.768717	0.722121	0.776104	0.69794	0.741273		'hit1_pert3_chr18:49573351-49573522_PRRX1_4'	0.804479	0.898726	0.78803	0.722979	0.773826	0.683764	0.691783
'WT_region160_chr7:73153258-73153429'	1.9873	1.97433	2.03941	2.14652	2.26293	2.70282	2.61803		'WT_region160_chr7:73153258-73153429'	1.70744	1.54228	1.73913	1.94906	1.97094	2.3305	2.47791		'WT_region160_chr7:73153258-73153429'	1.78956	1.68976	1.80137	1.88194	1.90716	2.50825	2.75936
'WT_region249_chr10:21706297-21706468'	0.822591	0.889058	0.851906	0.785833	0.766739	0.733687	0.852748		'WT_region249_chr10:21706297-21706468'	0.954967	0.965103	0.901393	0.832874	0.832958	0.784668	0.790199		'WT_region249_chr10:21706297-21706468'	0.859544	0.908264	0.84525	0.771123	0.826979	0.786961	0.745905
'Overexpressed_hit1_pert3_chr12:30037967-30038138_SOX1_M6088_1.02'	2.36599	2.39768	2.64445	2.50748	2.45757	1.99454	1.79991		'Overexpressed_hit1_pert3_chr12:30037967-30038138_SOX1_M6088_1.02'	1.87861	1.81205	2.08745	2.37215	2.04672	1.91633	1.7611		'Overexpressed_hit1_pert3_chr12:30037967-30038138_SOX1_M6088_1.02'	1.93037	1.80678	2.26667	2.23742	2.24809	2.04596	1.82554
'hit1_pert2_chr14:74100436-74100607_KLF15_M6321_1.02'	0.89915	0.84008	0.828317	0.82396	0.842884	0.817861	0.84947		'hit1_pert2_chr14:74100436-74100607_KLF15_M6321_1.02'	0.872984	0.955887	0.922237	0.915455	0.857693	0.85951	0.895127		'hit1_pert2_chr14:74100436-74100607_KLF15_M6321_1.02'	0.858348	0.907589	0.842269	0.860462	0.846122	0.873121	0.867806
'hit2diff_1_pert3_chr4:56146759-56146930_RFX5_disc3'	0.907105	0.950355	0.903181	0.924811	0.876275	0.951674	0.866046		'hit2diff_1_pert3_chr4:56146759-56146930_RFX5_disc3'	0.929266	0.978437	0.97857	0.920426	0.983143	0.97493	0.992199		'hit2diff_1_pert3_chr4:56146759-56146930_RFX5_disc3'	0.906013	0.966238	0.953737	0.959163	0.977358	0.916239	0.96252
'Overexpressed_hit1_pert1_chr15:66125309-66125480_PAX6_M3728_1.02'	0.841368	0.813267	0.819329	0.827889	0.833593	0.822917	0.825239		'Overexpressed_hit1_pert1_chr15:66125309-66125480_PAX6_M3728_1.02'	0.889216	0.97162	0.921452	0.841594	0.841937	0.829573	0.849929		'Overexpressed_hit1_pert1_chr15:66125309-66125480_PAX6_M3728_1.02'	0.898939	0.922903	0.892364	0.90777	0.869157	0.837643	0.85695
'hit1_pert2_chr2:174989093-174989264_IRF3_M5572_1.02'	0	0.823101	0.666155	0.780743	0.76286	0.691031	0.919651		'hit1_pert2_chr2:174989093-174989264_IRF3_M5572_1.02'	1.05943	1.16423	1.15214	1.15485	1.02332	1.26974	0.922141		'hit1_pert2_chr2:174989093-174989264_IRF3_M5572_1.02'	1.16546	0.960615	0.961321	1.03093	0.680824	0.851542	0.992744
'hit1_pert3_chr4:130947463-130947634_NOBOX_M6380_1.02'	0.795327	0.827007	0.833768	0.822267	0.754434	0.78843	0.888949		'hit1_pert3_chr4:130947463-130947634_NOBOX_M6380_1.02'	0.882889	0.923764	0.869787	0.831756	0.821761	0.804153	0.867967		'hit1_pert3_chr4:130947463-130947634_NOBOX_M6380_1.02'	0.858183	0.866526	0.863196	0.843094	0.86985	0.794088	0.80243
'hit1_pert1_chr14:74101112-74101283_ZIC5_M2259_1.02'	0.940108	0.948959	0.998915	0.959611	1.00187	0.969022	0.978063		'hit1_pert1_chr14:74101112-74101283_ZIC5_M2259_1.02'	0.988774	1.02575	0.969509	0.955457	1.00031	0.927006	0.966553		'hit1_pert1_chr14:74101112-74101283_ZIC5_M2259_1.02'	0.968424	0.97063	0.980051	0.921744	0.906841	0.924684	1.01215
'nonmotif_seq140_loc13_pert3'	1.34163	1.38069	1.34287	1.32105	1.2835	1.41502	1.33297		'nonmotif_seq140_loc13_pert3'	1.25692	1.26019	1.36211	1.30856	1.35366	1.45747	1.42582		'nonmotif_seq140_loc13_pert3'	1.39519	1.41839	1.23883	1.38843	1.35286	1.47491	1.60431
'scram_seq517'	0.780018	0.80706	0.80895	0.798489	0.789519	0.725969	0.78404		'scram_seq517'	0.847023	0.895148	0.846389	0.797066	0.802715	0.774925	0.761171		'scram_seq517'	0.840407	0.878017	0.833483	0.771256	0.775138	0.771686	0.768649
'hit1_pert2_chr1:181939130-181939301_HNF4_known18'	1.09485	0.985094	0.966011	1.03965	0.997841	0.953101	0.938464		'hit1_pert2_chr1:181939130-181939301_HNF4_known18'	1.05743	1.07087	1.09544	1.03355	1.03847	0.981008	1.01432		'hit1_pert2_chr1:181939130-181939301_HNF4_known18'	1.03001	1.06428	1.05477	0.990667	0.939019	0.993906	0.977792
'hit2diff_1_pert3_chr17:63204956-63205127_FOXP4_M3284_1.02'	0.826128	0.90969	0.85071	0.80381	0.854971	0.837814	0.83998		'hit2diff_1_pert3_chr17:63204956-63205127_FOXP4_M3284_1.02'	0.924835	0.941363	0.87443	0.905741	0.869175	0.902693	0.879693		'hit2diff_1_pert3_chr17:63204956-63205127_FOXP4_M3284_1.02'	0.896221	0.866117	0.853154	0.796253	0.861607	0.900065	0.911624
'hit1_pert1_chr5:36725223-36725394_E2F3_M2271_1.02'	1.29143	1.3101	1.30258	1.29011	1.25348	1.26409	1.20249		'hit1_pert1_chr5:36725223-36725394_E2F3_M2271_1.02'	1.14522	1.1255	1.16207	1.19596	1.17716	1.17021	1.16882		'hit1_pert1_chr5:36725223-36725394_E2F3_M2271_1.02'	1.24262	1.11765	1.19666	1.2029	1.18996	1.21348	1.19818
'Overexpressed_hit1_pert3_chr2:151968526-151968697_IRX3_M5582_1.02'	0.838498	0.795583	0.834661	0.788995	0.795751	0.814017	0.833931		'Overexpressed_hit1_pert3_chr2:151968526-151968697_IRX3_M5582_1.02'	0.879192	0.903077	0.859761	0.838386	0.855824	0.863125	0.891206		'Overexpressed_hit1_pert3_chr2:151968526-151968697_IRX3_M5582_1.02'	0.89016	0.890887	0.868973	0.838621	0.860863	0.785109	0.822177
'hit1_pert2_chr17:585088-585259_PITX2_M5720_1.02'	1.07945	0.704278	1.07504	0.836598	0.710874	1.00746	0.613676		'hit1_pert2_chr17:585088-585259_PITX2_M5720_1.02'	0.920608	0.89892	0.903477	0.832187	0.802824	0.897844	0.935762		'hit1_pert2_chr17:585088-585259_PITX2_M5720_1.02'	0.887211	0.854909	0.919966	0.745926	0.87089	0	0.452374
'hit2diff_pert1_chr9:73735655-73735826_LHX3_3'	0.843618	0.736103	0.749022	0.769772	0.794712	0.712842	0.865833		'hit2diff_pert1_chr9:73735655-73735826_LHX3_3'	0.828881	0.969572	0.859672	0.922693	0.863555	0.931347	0.839689		'hit2diff_pert1_chr9:73735655-73735826_LHX3_3'	0.952016	1.02983	0.975154	0.950236	0.676768	0.968212	0.774472
'Overexpressed_hit1_pert3_chr1:94294747-94294918_SOX1_M6475_1.02'	0.740882	0.806356	0.783061	0.746322	0.732967	0.69817	0.798895		'Overexpressed_hit1_pert3_chr1:94294747-94294918_SOX1_M6475_1.02'	0.815428	0.925368	0.820711	0.815359	0.788285	0.767273	0.778608		'Overexpressed_hit1_pert3_chr1:94294747-94294918_SOX1_M6475_1.02'	0.794174	0.846614	0.777323	0.777887	0.754558	0.732484	0.731621
'scram_seq67'	0.734456	0.757234	0.706082	0.698028	0.687886	0.693588	0.757453		'scram_seq67'	0.844502	0.838836	0.807776	0.752097	0.731302	0.801225	0.729738		'scram_seq67'	0.780565	0.834198	0.783542	0.713262	0.755793	0.680217	0.720664
'hit1_pert3_chr1:9774467-9774638_FOXJ3_8'	2.72463	2.45121	2.69128	3.27455	4.79359	5.14296	5.02108		'hit1_pert3_chr1:9774467-9774638_FOXJ3_8'	1.88273	1.83929	2.28398	2.81409	3.04246	3.98202	4.06891		'hit1_pert3_chr1:9774467-9774638_FOXJ3_8'	2.14975	1.94711	2.12951	2.91553	3.02191	4.59856	4.43291
'nonmotif_seq526_loc152_pert2'	0.708892	0.782146	0.790801	0.740266	0.690576	0.747039	0.685256		'nonmotif_seq526_loc152_pert2'	0.846147	0.919392	0.819764	0.800785	0.770342	0.732881	0.725128		'nonmotif_seq526_loc152_pert2'	0.81507	0.856988	0.797286	0.781544	0.745672	0.715126	0.68729
'Overexpressed_hit2diff_2_pert3_chr9:73735655-73735826_POU3F1_1'	0.732511	0.742851	0.698044	0.710238	0.634641	0.682069	0.673675		'Overexpressed_hit2diff_2_pert3_chr9:73735655-73735826_POU3F1_1'	0.863311	0.872424	0.861315	0.780276	0.717149	0.698855	0.711909		'Overexpressed_hit2diff_2_pert3_chr9:73735655-73735826_POU3F1_1'	0.77345	0.876137	0.771721	0.711496	0.725617	0.657819	0.668975
'Overexpressed_permutation_pert2_chr10:2243989-2244160_TFs-IRX3_M5581_1.02-IRX3_M5582_1.02-ZIC2_1-SP8_1'	0.719344	0.757746	0.722893	0.671926	0.694512	0.688861	0.739349		'Overexpressed_permutation_pert2_chr10:2243989-2244160_TFs-IRX3_M5581_1.02-IRX3_M5582_1.02-ZIC2_1-SP8_1'	0.798755	0.859565	0.82231	0.749511	0.750415	0.715578	0.692217		'Overexpressed_permutation_pert2_chr10:2243989-2244160_TFs-IRX3_M5581_1.02-IRX3_M5582_1.02-ZIC2_1-SP8_1'	0.801914	0.853304	0.755623	0.737431	0.737095	0.683603	0.688307
'nonmotif_seq221_loc158_pert3'	1.43856	1.47702	1.56451	1.55464	1.59803	1.81446	1.70216		'nonmotif_seq221_loc158_pert3'	1.27502	1.28708	1.27537	1.20744	1.36448	1.53119	1.57159		'nonmotif_seq221_loc158_pert3'	1.27151	1.30148	1.43128	1.32016	1.39478	1.72551	1.67083
'hit1_pert1_chr3:113873403-113873574_FOSL1_M2279_1.02'	2.09395	1.5717	1.2617	1.52658	1.86596	1.00177	1.93655		'hit1_pert1_chr3:113873403-113873574_FOSL1_M2279_1.02'	1.26295	1.20076	1.43988	1.12295	1.44665	1.79131	1.96265		'hit1_pert1_chr3:113873403-113873574_FOSL1_M2279_1.02'	1.40744	1.31528	1.60885	1.58597	2.71506	1.80362	0.964126
'nonmotif_seq214_loc68_pert3'	1.19763	1.12589	1.07025	1.13282	1.09671	1.08465	1.04555		'nonmotif_seq214_loc68_pert3'	1.08966	1.10808	1.12314	1.05751	1.04462	1.07961	1.01077		'nonmotif_seq214_loc68_pert3'	1.25468	1.1635	1.02007	1.11261	1.08121	1.07537	1.06201
'hit1_pert3_chr9:16810297-16810468_FOXD1_M0757_1.02'	0.826854	0.86159	0.871204	0.820154	0.833702	0.842795	0.899464		'hit1_pert3_chr9:16810297-16810468_FOXD1_M0757_1.02'	0.876806	0.918145	0.874666	0.866275	0.856993	0.872218	0.910515		'hit1_pert3_chr9:16810297-16810468_FOXD1_M0757_1.02'	0.847561	0.872592	0.844668	0.901903	0.872031	0.887806	0.890755
'hit1_pert2_chr12:83436836-83437007_HOMEZ_2'	1.03334	1.03318	1.01006	0.923522	0.983225	1.02769	1.17069		'hit1_pert2_chr12:83436836-83437007_HOMEZ_2'	1.10679	1.04927	1.09004	0.985456	1.08746	1.18804	1.39631		'hit1_pert2_chr12:83436836-83437007_HOMEZ_2'	1.19579	1.09533	1.07063	1.11095	1.04321	1.12459	1.34063
'nonmotif_seq85_loc11_pert3'	0.739775	0.773089	0.708897	0.723055	0.694442	0.679139	0.745457		'nonmotif_seq85_loc11_pert3'	0.846418	0.922186	0.765091	0.755059	0.760145	0.752998	0.741642		'nonmotif_seq85_loc11_pert3'	0.785081	0.846313	0.792949	0.762029	0.776088	0.676026	0.706506
'hit1_pert1_chr11:84254977-84255148_POU4F2_2'	0	0	0	0	0	0	0		'hit1_pert1_chr11:84254977-84255148_POU4F2_2'	0	0	0	0	0	0	0		'hit1_pert1_chr11:84254977-84255148_POU4F2_2'	0	0	0	0	0	0	0
'hit1_pert3_chr9:123638639-123638810_ESRRA_disc4'	1.11052	1.08146	1.14136	1.11273	1.18702	1.33435	1.39059		'hit1_pert3_chr9:123638639-123638810_ESRRA_disc4'	1.07965	0.968563	1.09082	1.18024	1.13069	1.4513	1.32529		'hit1_pert3_chr9:123638639-123638810_ESRRA_disc4'	1.00793	0.972338	1.11485	1.24874	1.11452	1.25259	1.22935
'hit2diff_2_pert3_chr11:61717138-61717309_FOSL1_M6231_1.02'	0.970205	1.02829	1.07911	1.08754	1.07626	1.08253	1.0423		'hit2diff_2_pert3_chr11:61717138-61717309_FOSL1_M6231_1.02'	0.970568	1.0409	1.09564	1.10405	1.06203	1.11968	1.16892		'hit2diff_2_pert3_chr11:61717138-61717309_FOSL1_M6231_1.02'	0.989472	0.968928	1.06563	1.11594	1.06042	1.0794	1.16806
'hit1_pert2_chr10:102576599-102576770_PITX2_M5720_1.02'	0.75972	0.8086	0.796062	0.780573	0.764247	0.748148	0.832606		'hit1_pert2_chr10:102576599-102576770_PITX2_M5720_1.02'	0.843704	0.922541	0.890141	0.804648	0.768082	0.751594	0.830648		'hit1_pert2_chr10:102576599-102576770_PITX2_M5720_1.02'	0.821849	0.86482	0.843143	0.793193	0.808458	0.773692	0.800099
'hit1_pert3_chr4:125380899-125381070_IRF_known14'	0.814271	0.754013	0.778177	0.744121	0.744869	0.747083	0.800684		'hit1_pert3_chr4:125380899-125381070_IRF_known14'	0.873014	0.914766	0.829275	0.839131	0.797039	0.76038	0.781234		'hit1_pert3_chr4:125380899-125381070_IRF_known14'	0.826937	0.909398	0.845733	0.779928	0.839945	0.815761	0.776771
'hit2diff_pert1_chr1:40442528-40442699_ATF5_M2977_1.02'	1.06737	1.14359	1.10143	1.10279	1.07684	1.15363	1.22054		'hit2diff_pert1_chr1:40442528-40442699_ATF5_M2977_1.02'	1.23114	1.23788	1.16564	1.30844	1.31401	1.45076	1.38771		'hit2diff_pert1_chr1:40442528-40442699_ATF5_M2977_1.02'	1.35097	1.24257	1.26651	1.30985	1.24237	1.38334	1.40562
'hit1_pert3_chr8:128822478-128822649_NKX3-2_3'	3.16842	2.56406	2.69595	3.21817	3.1988	3.20313	2.78112		'hit1_pert3_chr8:128822478-128822649_NKX3-2_3'	2.24318	2.19411	2.76438	3.58041	3.88535	4.24939	4.0942		'hit1_pert3_chr8:128822478-128822649_NKX3-2_3'	2.47422	2.19829	2.78109	4.13885	3.29723	4.08323	3.15693
'hit1_pert1_chr1:27339473-27339644_FOSL1_M6231_1.02'	1.19981	1.15774	1.08051	1.10259	1.17143	1.19142	1.02956		'hit1_pert1_chr1:27339473-27339644_FOSL1_M6231_1.02'	1.05043	1.05958	1.06887	1.07283	1.09826	1.08463	1.18052		'hit1_pert1_chr1:27339473-27339644_FOSL1_M6231_1.02'	1.10177	1.0712	1.02852	1.06125	1.09366	1.09398	1.08156
'hit1_pert3_chr17:75738862-75739033_NANOG_disc2'	0.864905	0.853506	0.907645	0.819781	0.853186	0.83776	0.920672		'hit1_pert3_chr17:75738862-75739033_NANOG_disc2'	0.889246	0.897304	0.888672	0.821489	0.829525	0.885793	0.901025		'hit1_pert3_chr17:75738862-75739033_NANOG_disc2'	0.87327	0.891947	0.902585	0.86882	0.791002	0.779628	0.956439
'hit1_pert3_chr13:60053907-60054078_JUN_M4531_1.02'	0.879269	0.875006	0.847531	0.825814	0.829798	0.852294	0.870516		'hit1_pert3_chr13:60053907-60054078_JUN_M4531_1.02'	0.881004	0.930785	0.890563	0.90028	0.805615	0.859707	0.844395		'hit1_pert3_chr13:60053907-60054078_JUN_M4531_1.02'	0.880091	0.879299	0.891306	0.833011	0.878465	0.876487	0.876014
'hit2_pert2_chr6:44630545-44630716_ALX1_5'	1.40166	0.686111	0.814856	0.601888	0.751514	1.05814	0.766648		'hit2_pert2_chr6:44630545-44630716_ALX1_5'	1.03001	0.588505	1.05858	1.40905	0.632579	0.50968	1.27741		'hit2_pert2_chr6:44630545-44630716_ALX1_5'	0.917239	0.708119	0.773419	1.68126	0.389506	0.438336	0.532913
'hit1_pert2_chr10:55264314-55264485_RFX5_disc3'	2.53973	2.11307	2.32945	2.16916	2.28044	1.4937	1.28		'hit1_pert2_chr10:55264314-55264485_RFX5_disc3'	1.73342	1.59388	1.85339	2.12764	1.82445	1.33844	1.18732		'hit1_pert2_chr10:55264314-55264485_RFX5_disc3'	2.06202	1.79744	1.96601	1.64795	1.9979	1.61316	1.09815
'scram_seq95'	0.731652	0.732528	0.748346	0.736214	0.667945	0.710729	0.848891		'scram_seq95'	0.851428	0.894994	0.807122	0.766795	0.768182	0.765189	0.721738		'scram_seq95'	0.805385	0.878632	0.793203	0.741561	0.79565	0.716615	0.729898
'hit1_pert1_chr9:32344650-32344821_IRF3_M5572_1.02'	1.68434	2.12546	1.50732	1.51689	2.62596	1.13737	0.897747		'hit1_pert1_chr9:32344650-32344821_IRF3_M5572_1.02'	2.13368	1.36969	1.54657	1.49335	1.57994	0.852682	1.49138		'hit1_pert1_chr9:32344650-32344821_IRF3_M5572_1.02'	1.62324	1.28163	1.86605	0.968835	1.5846	1.24633	1.07481
'hit1_pert2_chr5:3101526-3101697_KLF15_M6321_1.02'	1.19308	1.18762	1.09915	1.14339	1.10558	1.06317	0.949292		'hit1_pert2_chr5:3101526-3101697_KLF15_M6321_1.02'	1.10083	1.07631	1.10144	1.04502	1.08441	1.00525	0.959694		'hit1_pert2_chr5:3101526-3101697_KLF15_M6321_1.02'	1.13265	1.07706	1.09647	1.06074	1.08685	1.09558	1.04962
'hit1_pert1_chr14:57313784-57313955_TCF4_M0219_1.02'	0.759161	0.835923	0.784424	0.765144	0.747134	0.767633	0.768369		'hit1_pert1_chr14:57313784-57313955_TCF4_M0219_1.02'	0.823016	0.894246	0.814921	0.768154	0.756613	0.766893	0.800677		'hit1_pert1_chr14:57313784-57313955_TCF4_M0219_1.02'	0.842535	0.831771	0.791516	0.761475	0.814207	0.749454	0.736617
'Overexpressed_hit1_pert3_chr10:74008392-74008563_SOX1_M6129_1.02'	0.750357	0.775779	0.767702	0.756495	0.730576	0.72669	0.775944		'Overexpressed_hit1_pert3_chr10:74008392-74008563_SOX1_M6129_1.02'	0.878972	0.932081	0.823112	0.798358	0.756569	0.770393	0.790784		'Overexpressed_hit1_pert3_chr10:74008392-74008563_SOX1_M6129_1.02'	0.791815	0.878929	0.820088	0.786183	0.77501	0.742354	0.786473
'hit2diff_2_pert1_chr7:107573352-107573523_TEAD1_M4047_1.02'	0.895466	0.86273	0.861158	0.8637	0.857013	0.869155	0.880265		'hit2diff_2_pert1_chr7:107573352-107573523_TEAD1_M4047_1.02'	0.909337	0.977481	0.909161	0.886531	0.836487	0.906704	0.904392		'hit2diff_2_pert1_chr7:107573352-107573523_TEAD1_M4047_1.02'	0.912975	0.908654	0.836085	0.888588	0.941132	0.887631	0.870723
'nonmotif_seq433_loc72_pert2'	0.755021	0.815791	0.76303	0.722264	0.693343	0.69356	0.89019		'nonmotif_seq433_loc72_pert2'	0.836332	0.91905	0.817614	0.794985	0.817063	0.79456	0.800159		'nonmotif_seq433_loc72_pert2'	0.829464	0.907551	0.816099	0.778347	0.79406	0.694393	0.806772
'scram_seq38'	0.762427	0.801562	0.757257	0.784614	0.761775	0.782996	0.802013		'scram_seq38'	0.855751	0.903881	0.863163	0.79653	0.809885	0.812306	0.849255		'scram_seq38'	0.840929	0.878598	0.839814	0.851427	0.86046	0.736537	0.783029
'hit2diff_2_pert3_chr1:160983559-160983730_E2F3_M2271_1.02'	1.76124	1.64731	1.77836	1.78126	1.78629	1.58378	1.36194		'hit2diff_2_pert3_chr1:160983559-160983730_E2F3_M2271_1.02'	1.484	1.45776	1.56041	1.63464	1.5508	1.54326	1.48137		'hit2diff_2_pert3_chr1:160983559-160983730_E2F3_M2271_1.02'	1.52701	1.39872	1.60693	1.65802	1.66487	1.59169	1.51738
'nonmotif_seq142_loc39_pert2'	1.11364	1.09575	1.06634	0.990935	1.0601	1.16488	1.2231		'nonmotif_seq142_loc39_pert2'	1.07905	1.02505	1.06623	1.00654	1.07573	1.06817	1.0793		'nonmotif_seq142_loc39_pert2'	1.10496	1.10619	1.05571	1.07609	1.01008	1.10626	1.09831
'hit1_pert3_chr16:85660192-85660363_CTCFL_disc1'	0.825382	0.858153	0.819319	0.844093	0.802701	0.767589	0.861256		'hit1_pert3_chr16:85660192-85660363_CTCFL_disc1'	0.916763	0.95519	0.893363	0.965207	0.744193	0.717209	0.836261		'hit1_pert3_chr16:85660192-85660363_CTCFL_disc1'	0.873103	0.976171	0.858741	0.919511	0.761989	0.753577	0.752845
'hit1_pert2_chr1:101200852-101201023_KIAA0415_M0752_1.02'	0.944133	0.838376	0.879532	0.898334	0.932167	0.726868	0.884449		'hit1_pert2_chr1:101200852-101201023_KIAA0415_M0752_1.02'	0.941645	0.696731	0.685755	0.879754	0.892526	1.50967	0.825911		'hit1_pert2_chr1:101200852-101201023_KIAA0415_M0752_1.02'	0.854288	0.91526	0.826769	1.02029	0	0.828144	0.843115
'hit1_pert3_chr14:64854652-64854823_CEBPZ_M6174_1.02'	1.29938	1.26909	1.23713	1.24028	1.31847	1.23947	1.29465		'hit1_pert3_chr14:64854652-64854823_CEBPZ_M6174_1.02'	1.17165	1.20082	1.26937	1.21861	1.2332	1.29918	1.3995		'hit1_pert3_chr14:64854652-64854823_CEBPZ_M6174_1.02'	1.1268	1.07258	1.15415	1.1649	1.27882	1.33666	1.22301
'nonmotif_seq133_loc14_pert1'	0.761082	0.785092	0.764796	0.771723	0.775037	0.70215	0.763985		'nonmotif_seq133_loc14_pert1'	0.880861	0.879605	0.822559	0.794313	0.788376	0.759375	0.791783		'nonmotif_seq133_loc14_pert1'	0.832543	0.892002	0.842009	0.785892	0.798156	0.704885	0.738993
'hit1_pert2_chr9:123638639-123638810_GFI1B_M5188_1.02'	0.783892	0.753785	0.796019	0.800243	0.746004	0.747719	0.832076		'hit1_pert2_chr9:123638639-123638810_GFI1B_M5188_1.02'	0.800695	0.76147	0.748146	0.747256	0.725495	0.707735	0.864678		'hit1_pert2_chr9:123638639-123638810_GFI1B_M5188_1.02'	0.734281	0.748787	0.749632	0.75053	0.766773	0.736133	0.719827
'nonmotif_seq144_loc77_pert3'	0.830922	1.00382	0.900621	0.845419	0.885068	1.12774	1.07505		'nonmotif_seq144_loc77_pert3'	0.905665	0.938949	0.910222	0.89242	0.887515	0.948629	0.990316		'nonmotif_seq144_loc77_pert3'	0.908017	0.913591	0.955194	0.858551	0.930018	1.00111	0.970217
'Overexpressed_hit1_pert1_chr12:114101973-114102144_SOX1_M6129_1.02'	0.766931	0.786314	0.785428	0.74764	0.740136	0.789678	0.728361		'Overexpressed_hit1_pert1_chr12:114101973-114102144_SOX1_M6129_1.02'	0.882049	0.910611	0.851497	0.795569	0.779423	0.817948	0.774787		'Overexpressed_hit1_pert1_chr12:114101973-114102144_SOX1_M6129_1.02'	0.828852	0.874521	0.872238	0.800143	0.8198	0.733386	0.724925
'Overexpressed_hit1_pert1_chr4:56147528-56147699_SOX1_M6129_1.02'	0.817416	0.91266	0.896968	0.895232	0.83335	0.841814	0.837842		'Overexpressed_hit1_pert1_chr4:56147528-56147699_SOX1_M6129_1.02'	0.884659	0.917789	0.903987	0.878324	0.861184	0.863265	0.83881		'Overexpressed_hit1_pert1_chr4:56147528-56147699_SOX1_M6129_1.02'	0.887041	0.892833	0.871609	0.868291	0.876328	0.819607	0.789855
'hit1_pert1_chr18:74110956-74111127_GLI2_1'	0.844159	0.90234	0.856386	0.824509	0.873073	0.817896	0.893702		'hit1_pert1_chr18:74110956-74111127_GLI2_1'	0.917812	0.900244	0.88225	0.915715	0.867625	0.861275	0.937321		'hit1_pert1_chr18:74110956-74111127_GLI2_1'	0.881935	0.876938	0.908728	0.877493	0.886761	0.83944	0.908799
'hit1_pert2_chr11:78640779-78640950_PRRX1_4'	0.892954	0.839896	0.855718	0.822855	0.843841	0.964308	0.875392		'hit1_pert2_chr11:78640779-78640950_PRRX1_4'	0.960968	0.951166	0.869194	0.797648	0.861499	0.88	0.912564		'hit1_pert2_chr11:78640779-78640950_PRRX1_4'	0.867959	0.87326	0.841478	0.843008	0.895767	0.814122	0.902882
'nonmotif_seq436_loc103_pert1'	0.976481	0.951451	1.01246	0.952989	0.928688	0.899058	0.947437		'nonmotif_seq436_loc103_pert1'	1.00623	0.988129	0.966823	0.99188	0.96822	0.930476	0.98444		'nonmotif_seq436_loc103_pert1'	0.977119	1.00208	1.0002	1.06285	0.967345	0.939258	0.977601
'hit1_pert1_chr4:78096496-78096667_BARHL2_M5296_1.02'	0.585045	0.750364	0.715849	0.792772	0.753113	0.723748	0.676911		'hit1_pert1_chr4:78096496-78096667_BARHL2_M5296_1.02'	0.860255	0.898782	0.868036	0.781369	0.860991	0.530523	0.71267		'hit1_pert1_chr4:78096496-78096667_BARHL2_M5296_1.02'	0.919572	0.828174	0.802602	0.799894	0.69205	1.02146	0.720323
'hit1_pert2_chr11:84254977-84255148_POU4F1_M5742_1.02'	0	0	0.975415	0	0	0	0.97397		'hit1_pert2_chr11:84254977-84255148_POU4F1_M5742_1.02'	0	0	0	0.900648	0.796823	0	0		'hit1_pert2_chr11:84254977-84255148_POU4F1_M5742_1.02'	0	0.986606	0	0	0	0	0
'scram_seq200'	0.931919	0.873793	0.848658	0.83094	0.787241	0.8177	0.855495		'scram_seq200'	0.851076	0.932535	0.850858	0.858638	0.816423	0.774331	0.786109		'scram_seq200'	0.909329	0.935459	0.966099	0.81692	0.934681	0.804349	0.783299
'scram_seq97'	0.756172	0.813997	0.747592	0.770418	0.691526	0.702742	0.799849		'scram_seq97'	0.872598	0.917262	0.829497	0.771088	0.772012	0.747485	0.786044		'scram_seq97'	0.832867	0.885761	0.796248	0.771686	0.755971	0.679976	0.718957
'hit1_pert2_chr2:42257447-42257618_TEAD4_1'	0.773362	0.829577	0.808237	0.776754	0.760194	0.741557	0.781792		'hit1_pert2_chr2:42257447-42257618_TEAD4_1'	0.8672	0.938352	0.862792	0.7873	0.775891	0.801171	0.884399		'hit1_pert2_chr2:42257447-42257618_TEAD4_1'	0.838016	0.872242	0.822704	0.806573	0.727224	0.781176	0.728947
'hit1_pert1_chr12:132475302-132475473_DMRTC2_M0634_1.02'	2.04888	2.66159	0.982828	2.07764	1.44675	2.60633	1.95662		'hit1_pert1_chr12:132475302-132475473_DMRTC2_M0634_1.02'	1.66378	1.16994	1.21649	1.17835	1.72271	1.31466	2.04403		'hit1_pert1_chr12:132475302-132475473_DMRTC2_M0634_1.02'	1.30219	1.34838	1.24917	1.74338	1.53372	2.98572	0
'hit1_pert3_chr3:193656383-193656554_LBX2_1'	0.746591	0.725587	0.70562	0.689757	0.660157	0.70056	0.745949		'hit1_pert3_chr3:193656383-193656554_LBX2_1'	0.851507	0.849528	0.842776	0.718608	0.740729	0.72045	0.735496		'hit1_pert3_chr3:193656383-193656554_LBX2_1'	0.846813	0.884635	0.814592	0.738122	0.743479	0.689926	0.716139
'scram_seq238'	0.902801	0.877751	0.828079	0.848189	0.828721	0.823693	0.815252		'scram_seq238'	0.867946	0.935491	0.896219	0.842094	0.830234	0.842613	0.838879		'scram_seq238'	0.839203	0.875781	0.852545	0.846421	0.930167	0.797357	0.944832
'hit1_pert2_chr17:75738862-75739033_OTX2_1'	0.944125	0.944085	0.944059	0.94693	0.928364	0.966608	1.10844		'hit1_pert2_chr17:75738862-75739033_OTX2_1'	0.950707	0.971881	0.929294	0.914389	0.882533	0.962586	1.12488		'hit1_pert2_chr17:75738862-75739033_OTX2_1'	0.956613	0.953605	0.968882	0.894396	0.954076	1.00059	1.15658
'hit1_pert2_chr6:137278018-137278189_MEIS3_3'	1.46043	1.60752	1.59618	1.563	1.20928	1.58805	1.07723		'hit1_pert2_chr6:137278018-137278189_MEIS3_3'	1.51715	0.867243	1.04355	1.34589	1.21037	0.814081	1.01343		'hit1_pert2_chr6:137278018-137278189_MEIS3_3'	1.65936	1.34701	2.21448	1.09705	1.1927	1.23403	0.888568
'hit1_pert3_chr6:89186203-89186374_PITX2_M5720_1.02'	1.02489	0.901544	0.897756	0.903896	0.94877	0.913872	1.13698		'hit1_pert3_chr6:89186203-89186374_PITX2_M5720_1.02'	0.915202	0.948242	0.955172	0.90475	0.922551	0.993837	1.06016		'hit1_pert3_chr6:89186203-89186374_PITX2_M5720_1.02'	0.946958	0.837156	0.911078	0.865447	0.920036	1.06702	0.99467
'Overexpressed_permutation_pert3_chrX:150070993-150071164_TFs-SOX1_M6129_1.02-SOX1_M6134_1.02-SOX1_M6475_1.02'	0.978639	1.12119	1.00918	0.988661	1.01641	1.08888	1.29921		'Overexpressed_permutation_pert3_chrX:150070993-150071164_TFs-SOX1_M6129_1.02-SOX1_M6134_1.02-SOX1_M6475_1.02'	0.984022	1.01357	0.955181	0.945212	0.989793	0.918193	1.00674		'Overexpressed_permutation_pert3_chrX:150070993-150071164_TFs-SOX1_M6129_1.02-SOX1_M6134_1.02-SOX1_M6475_1.02'	0.961229	1.06921	0.970515	0.950836	0.973937	0.971446	0.989712
'hit1_pert1_chr10:78874276-78874447_FOXD1_M0757_1.02'	0.883033	0.81697	0.749083	0.801764	0.992899	0.990924	0.831988		'hit1_pert1_chr10:78874276-78874447_FOXD1_M0757_1.02'	0.819891	0.96518	0.775878	0.74038	0.818012	0.813141	0.905609		'hit1_pert1_chr10:78874276-78874447_FOXD1_M0757_1.02'	0.908561	0.886957	0.963754	0.884766	0.83584	0.819349	0.880283
'Overexpressed_hit1_pert1_chr3:29517435-29517606_SOX1_M6475_1.02'	1.18834	0.982805	0.962419	0.833908	0.938791	1.0304	0.685975		'Overexpressed_hit1_pert1_chr3:29517435-29517606_SOX1_M6475_1.02'	1.00416	0.9387	1.06785	0.954125	0.926594	0.966084	0.794166		'Overexpressed_hit1_pert1_chr3:29517435-29517606_SOX1_M6475_1.02'	0.853868	0.852426	0.969414	0.889216	0.923783	0.822661	0.767744
'Overexpressed_hit1_pert3_chr7:27950066-27950237_SOX1_M6475_1.02'	0.793081	0.781193	0.814787	0.769625	0.765247	0.762026	0.804275		'Overexpressed_hit1_pert3_chr7:27950066-27950237_SOX1_M6475_1.02'	0.862283	0.901914	0.831869	0.84673	0.818274	0.745317	0.784864		'Overexpressed_hit1_pert3_chr7:27950066-27950237_SOX1_M6475_1.02'	0.841469	0.845551	0.860449	0.823465	0.802142	0.754749	0.72277
'Overexpressed_permutation_pert2_chr3:183152898-183153069_TFs-SOX1_M3910_1.02-SOX1_M6129_1.02-SOX1_M6134_1.02-SOX1_M6475_1.02'	0.802637	0.88023	0.824795	0.814656	0.784962	0.792793	0.81232		'Overexpressed_permutation_pert2_chr3:183152898-183153069_TFs-SOX1_M3910_1.02-SOX1_M6129_1.02-SOX1_M6134_1.02-SOX1_M6475_1.02'	0.881468	0.918602	0.889281	0.826056	0.837922	0.860462	0.840539		'Overexpressed_permutation_pert2_chr3:183152898-183153069_TFs-SOX1_M3910_1.02-SOX1_M6129_1.02-SOX1_M6134_1.02-SOX1_M6475_1.02'	0.877851	0.908868	0.894077	0.830616	0.85508	0.780487	0.881344
'hit1_pert3_chr17:1619583-1619754_RAD21_disc5'	1.91122	1.96147	1.87698	1.90891	1.93397	1.94697	1.70707		'hit1_pert3_chr17:1619583-1619754_RAD21_disc5'	1.46002	1.33826	1.70588	1.62837	1.66254	1.93973	1.71722		'hit1_pert3_chr17:1619583-1619754_RAD21_disc5'	1.64619	1.34063	1.59812	1.61785	1.71434	1.95402	1.7736
'hit1_pert2_chr17:63568967-63569138_HNF4_known18'	0.884149	0.861419	0.894584	0.849174	0.837084	0.855479	0.995006		'hit1_pert2_chr17:63568967-63569138_HNF4_known18'	0.937927	0.960437	0.896436	0.817412	0.827471	0.823351	0.89049		'hit1_pert2_chr17:63568967-63569138_HNF4_known18'	0.925049	0.966411	0.884742	0.841587	0.867535	0.794145	0.841345
'hit2diff_1_pert3_chr15:37387291-37387462_BHLHE40_disc2'	1.04527	1.03911	1.02923	0.99758	1.02413	0.950552	0.911078		'hit2diff_1_pert3_chr15:37387291-37387462_BHLHE40_disc2'	1.04638	1.04931	0.999713	1.02075	0.988432	0.97318	0.991859		'hit2diff_1_pert3_chr15:37387291-37387462_BHLHE40_disc2'	1.06229	1.01188	1.00047	0.999708	0.990739	0.993571	0.967159
'hit1_pert2_chr8:89100767-89100938_GBX2_M6021_1.02'	0.872631	0.908377	0.859731	0.850632	0.821419	0.906794	0.991276		'hit1_pert2_chr8:89100767-89100938_GBX2_M6021_1.02'	0.906501	0.983251	0.899446	0.864469	0.894879	0.885436	0.931805		'hit1_pert2_chr8:89100767-89100938_GBX2_M6021_1.02'	0.875856	0.945913	0.938394	0.836679	0.882091	0.871305	0.932909
'hit1_pert2_chr15:59646517-59646688_SP8_1'	0.850374	0.848839	0.852947	0.845964	0.85269	0.84871	0.848982		'hit1_pert2_chr15:59646517-59646688_SP8_1'	0.885138	0.962328	0.878313	0.869533	0.849662	0.841899	0.937006		'hit1_pert2_chr15:59646517-59646688_SP8_1'	0.852133	0.878309	0.896606	0.882773	0.88605	0.881053	0.89293
'Overexpressed_hit1_pert3_chr3:29517435-29517606_SOX1_M6475_1.02'	0.773163	0.793983	0.760509	0.750436	0.732008	0.753459	0.790904		'Overexpressed_hit1_pert3_chr3:29517435-29517606_SOX1_M6475_1.02'	0.8364	0.897153	0.816798	0.791614	0.848436	0.839514	0.805511		'Overexpressed_hit1_pert3_chr3:29517435-29517606_SOX1_M6475_1.02'	0.839083	0.904162	0.826709	0.772169	0.809996	0.760217	0.739895
'hit1_pert1_chr14:75745408-75745579_TBPL2_M4010_1.02'	0.938507	0.933309	0.986982	0.972611	0.929923	0.94456	0.911494		'hit1_pert1_chr14:75745408-75745579_TBPL2_M4010_1.02'	0.926844	0.924909	0.917457	0.925882	0.913089	0.964109	0.952925		'hit1_pert1_chr14:75745408-75745579_TBPL2_M4010_1.02'	0.944556	0.943197	0.948703	0.931566	0.889523	0.908428	0.945009
'nonmotif_seq27_loc115_pert3'	0.751243	0.768583	0.734242	0.744559	0.674248	0.72108	0.717237		'nonmotif_seq27_loc115_pert3'	0.883689	0.884783	0.799698	0.727421	0.781776	0.781587	0.746548		'nonmotif_seq27_loc115_pert3'	0.826995	0.896036	0.800165	0.752535	0.744304	0.696751	0.697815
'scram_seq104'	0.831185	0.886694	0.916347	0.925107	0.86877	0.819785	0.909515		'scram_seq104'	0.927047	0.951153	0.881113	0.891432	0.857269	1.00862	0.886239		'scram_seq104'	0.857363	0.927548	0.85898	0.917162	0.839594	0.92816	0.858418
'hit1_pert1_chr5:7269040-7269211_TEAD4_1'	2.1471	2.13856	1.9932	2.33266	1.98306	1.61607	1.24485		'hit1_pert1_chr5:7269040-7269211_TEAD4_1'	1.57158	1.65473	1.70371	2.03581	1.98448	1.53871	1.46291		'hit1_pert1_chr5:7269040-7269211_TEAD4_1'	1.74482	1.45665	1.84133	2.01899	2.00642	1.49738	1.29591
'hit1_pert1_chr1:205641296-205641467_ESRRA_disc4'	1.3722	1.34288	1.32305	1.36042	1.64985	1.68174	1.39547		'hit1_pert1_chr1:205641296-205641467_ESRRA_disc4'	1.18392	1.25967	1.25009	1.33834	1.32596	1.54067	1.47347		'hit1_pert1_chr1:205641296-205641467_ESRRA_disc4'	1.17059	1.17922	1.28415	1.34989	1.41605	1.6895	1.52534
'nonmotif_seq496_loc63_pert3'	0.949652	0.970768	0.948491	0.90886	0.943929	0.852921	0.923849		'nonmotif_seq496_loc63_pert3'	0.95294	1.03232	0.944289	1.08503	0.969953	0.938805	0.973508		'nonmotif_seq496_loc63_pert3'	0.885927	0.957672	0.932814	0.910135	0.986281	0.843908	0.899043
'hit1_pert1_chr9:16810297-16810468_KIAA0415_M0752_1.02'	0.831837	0.942105	0.873882	0.907044	0.927297	0.969465	0.953597		'hit1_pert1_chr9:16810297-16810468_KIAA0415_M0752_1.02'	0.947828	0.968992	0.868096	1.22235	0.838809	0.815298	0.979251		'hit1_pert1_chr9:16810297-16810468_KIAA0415_M0752_1.02'	0.937793	0.962246	0.802034	0.863363	1.02636	0.987652	0.877884
'nonmotif_seq166_loc151_pert2'	0.84028	0.814768	0.851464	0.795604	0.837701	0.758907	0.874945		'nonmotif_seq166_loc151_pert2'	0.889813	0.958346	0.895231	0.831489	0.804948	0.799373	0.897553		'nonmotif_seq166_loc151_pert2'	0.857127	0.941746	0.90866	0.840812	0.892877	0.831957	0.812914
'hit2diff_pert1_chr2:42175711-42175882_LMX1A_1'	1.79748	1.68185	1.63528	1.56631	1.45558	1.50097	1.67374		'hit2diff_pert1_chr2:42175711-42175882_LMX1A_1'	1.46813	1.49111	1.53573	1.66881	1.57306	1.34487	1.37711		'hit2diff_pert1_chr2:42175711-42175882_LMX1A_1'	1.58144	1.47188	1.49337	1.70224	1.59093	1.48936	1.56903
'WT_region315_chr8:65936284-65936455'	0.817145	0.77955	0.786145	0.847945	0.755094	0.804863	0.831742		'WT_region315_chr8:65936284-65936455'	0.89389	0.911664	0.822006	0.852024	0.853961	0.821099	0.794267		'WT_region315_chr8:65936284-65936455'	0.86633	0.933615	0.860219	0.779691	0.84154	0.760329	0.729489
'Overexpressed_permutation_pert3_chr2:152128-152299_TFs-SOX1_M1605_1.02-POU3F1_2'	3.4757	3.09614	3.21846	3.35362	3.24873	2.52147	1.96706		'Overexpressed_permutation_pert3_chr2:152128-152299_TFs-SOX1_M1605_1.02-POU3F1_2'	3.01247	2.38935	2.85712	3.19221	3.39627	2.90949	2.35236		'Overexpressed_permutation_pert3_chr2:152128-152299_TFs-SOX1_M1605_1.02-POU3F1_2'	3.02508	2.75275	3.3231	3.59717	3.28758	2.88462	2.32668
'hit1_pert2_chr8:65936284-65936455_PTEN_1'	0.745846	0.777638	0.775854	0.790868	0.76366	0.781228	0.830652		'hit1_pert2_chr8:65936284-65936455_PTEN_1'	0.904005	0.920434	0.829269	0.837236	0.794309	0.745553	0.777673		'hit1_pert2_chr8:65936284-65936455_PTEN_1'	0.822615	0.89058	0.828524	0.847653	0.815021	0.801783	0.78522
'scram_seq529'	0.830533	0.904738	0.869599	0.867439	0.859187	0.843643	0.819999		'scram_seq529'	0.837365	0.886247	0.93455	0.858459	0.887525	0.860253	0.954986		'scram_seq529'	0.871873	0.887339	0.869101	0.821891	0.828547	0.82449	0.856007
'hit2diff_1_pert3_chr1:160983559-160983730_E2F3_M2271_1.02'	1.75053	1.99064	1.77891	1.7365	1.74622	1.64176	1.53366		'hit2diff_1_pert3_chr1:160983559-160983730_E2F3_M2271_1.02'	1.58565	1.53067	1.60665	1.76313	1.63868	1.4797	1.52421		'hit2diff_1_pert3_chr1:160983559-160983730_E2F3_M2271_1.02'	1.67703	1.54661	1.62217	1.65587	1.74121	1.66537	1.57659
'hit1_pert2_chr9:126122582-126122753_SP8_1'	0.897028	0.934319	0.959545	0.851445	0.897077	0.919926	0.835287		'hit1_pert2_chr9:126122582-126122753_SP8_1'	0.907795	0.944782	0.931263	0.857752	0.941015	0.975257	0.917452		'hit1_pert2_chr9:126122582-126122753_SP8_1'	0.907521	1.00416	0.93904	0.913098	0.873087	0.920791	0.818566
'WT_region393_chr11:19838755-19838926'	0.835908	0.89974	0.888611	0.868605	0.793154	0.864443	0.843899		'WT_region393_chr11:19838755-19838926'	0.932087	1.02321	0.898792	0.873266	0.859334	0.964926	0.847401		'WT_region393_chr11:19838755-19838926'	0.896651	0.964007	0.882997	0.853474	0.822138	0.808625	0.811447
'hit1_pert2_chr2:80380434-80380605_OTX1_1'	0.831408	0.89906	0.954898	0.839851	0.875635	1.12152	0.854524		'hit1_pert2_chr2:80380434-80380605_OTX1_1'	0.818042	0.880495	0.827454	0.868523	0.721672	0.824586	0		'hit1_pert2_chr2:80380434-80380605_OTX1_1'	0.772229	0.868838	0.78555	0.844186	0.872959	0.857564	0.83005
'hit1_pert3_chr8:128748376-128748547_ESRRA_disc4'	0.794927	1.00153	0.976205	0.905159	1.03828	0.898475	0.935298		'hit1_pert3_chr8:128748376-128748547_ESRRA_disc4'	0.906907	0.910835	0.847226	1.01591	0.887561	0.85774	0.791145		'hit1_pert3_chr8:128748376-128748547_ESRRA_disc4'	1.10449	0.957346	0.877206	0.925934	0.970071	0.785743	0.860276
'WT_region208_chr9:110436860-110437031'	0.799005	0.78485	0.770697	0.758088	0.739158	0.687018	0.765391		'WT_region208_chr9:110436860-110437031'	0.855324	0.890386	0.840644	0.803387	0.813202	0.769256	0.840748		'WT_region208_chr9:110436860-110437031'	0.816961	0.867365	0.812398	0.779091	0.817242	0.738873	0.73912
'hit2_pert3_chr5:107008316-107008487_ALX1_5'	1.30376	1.38908	1.32897	1.38334	1.46182	1.417	1.2245		'hit2_pert3_chr5:107008316-107008487_ALX1_5'	1.3379	1.28356	1.26985	1.34018	1.26171	1.24188	1.43672		'hit2_pert3_chr5:107008316-107008487_ALX1_5'	1.33222	1.28189	1.26327	1.29324	1.30676	1.46945	1.39165
'nonmotif_seq56_loc18_pert3'	0.926936	0.852637	0.942246	0.895087	0.871833	0.835985	0.872504		'nonmotif_seq56_loc18_pert3'	0.913528	0.918313	0.911143	0.895555	0.890617	0.867136	0.886887		'nonmotif_seq56_loc18_pert3'	0.890801	0.899551	0.884246	0.918155	0.919127	0.810735	0.877254
'hit1_pert2_chr8:41168775-41168946_TEAD1_M4047_1.02'	0.894053	0.92453	0.825861	0.84385	0.883152	0.830095	0.907005		'hit1_pert2_chr8:41168775-41168946_TEAD1_M4047_1.02'	0.916396	0.906269	0.857367	0.844625	0.883428	0.791877	0.900773		'hit1_pert2_chr8:41168775-41168946_TEAD1_M4047_1.02'	0.878434	0.841251	0.853359	0.917907	0.903779	0.834522	0.915845
'WT_region581_chr2:224588788-224588959'	1.10947	1.04585	1.04956	1.08631	1.04045	1.011	1.01142		'WT_region581_chr2:224588788-224588959'	1.02584	1.00336	0.954693	1.0635	1.06243	1.06151	0.944424		'WT_region581_chr2:224588788-224588959'	1.06065	1.05255	1.06043	0.979333	0.934119	1.00068	1.06977
'scram_seq477'	0.848377	0.853904	0.836184	0.834066	0.818038	0.838504	0.864026		'scram_seq477'	0.904884	0.893276	0.928563	0.869746	0.883762	0.827362	0.859773		'scram_seq477'	0.887578	0.901633	0.847626	0.867959	0.826767	0.861807	0.852357
'hit1_pert3_chr5:10102436-10102607_RFX5_disc3'	0.914394	0.946633	0.950929	0.932649	0.937284	0.852909	0.802752		'hit1_pert3_chr5:10102436-10102607_RFX5_disc3'	0.988768	1.03447	1.00978	0.975629	0.906812	0.904641	0.799952		'hit1_pert3_chr5:10102436-10102607_RFX5_disc3'	1.02538	1.06372	0.96806	0.92544	0.925942	0.800861	0.725517
'nonmotif_seq476_loc111_pert1'	1.13674	1.06481	1.07478	0.988555	0.983986	0.894739	0.931448		'nonmotif_seq476_loc111_pert1'	1.12382	1.04378	1.04633	0.949772	0.942215	0.916592	0.927048		'nonmotif_seq476_loc111_pert1'	1.09448	1.06756	1.07177	1.01397	0.959058	0.868274	0.813701
'Overexpressed_hit1_pert1_chr1:75540912-75541083_SOX1_M6090_1.02'	0.775206	0.804819	0.934107	0.789792	0.828337	0.865177	0.773816		'Overexpressed_hit1_pert1_chr1:75540912-75541083_SOX1_M6090_1.02'	0.95415	0.85109	0.940167	0	0.988229	1.15651	0.850517		'Overexpressed_hit1_pert1_chr1:75540912-75541083_SOX1_M6090_1.02'	1.12524	0	0.725258	0.623563	0.816119	0.823859	0.846637
'hit2diff_pert2_chr9:32344650-32344821_IRF_known20'	1.8876	1.87671	1.76024	1.69711	1.50529	1.12929	1.01888		'hit2diff_pert2_chr9:32344650-32344821_IRF_known20'	1.65621	1.39554	1.57489	1.51545	1.43844	1.15723	1.11281		'hit2diff_pert2_chr9:32344650-32344821_IRF_known20'	1.66777	1.35337	1.59097	1.3999	1.53796	1.14386	1.04155
'hit2diff_1_pert3_chr1:33808004-33808175_KLF15_M6321_1.02'	0.790214	0.806172	0.836807	0.824528	0.875549	0.795007	0.933762		'hit2diff_1_pert3_chr1:33808004-33808175_KLF15_M6321_1.02'	0.844754	0.919434	0.939296	0.852548	0.853406	0.825782	0.913733		'hit2diff_1_pert3_chr1:33808004-33808175_KLF15_M6321_1.02'	0.87654	0.916333	0.890865	0.84123	0.900055	0.841148	0.984597
'hit1_pert1_chr7:28929753-28929924_ZEB1_M2954_1.02'	0.901742	0.917948	0.898215	0.843103	0.896668	0.882122	0.842359		'hit1_pert1_chr7:28929753-28929924_ZEB1_M2954_1.02'	1.0596	1.01815	0.934584	0.808828	0.908796	0.853268	0.823992		'hit1_pert1_chr7:28929753-28929924_ZEB1_M2954_1.02'	0.981039	0.989055	0.880349	0.841257	0.793247	0.844172	0.790326
'WT_region146_chr1:204995527-204995698'	0.792636	0.793048	0.775924	0.78825	0.781121	0.740005	0.832139		'WT_region146_chr1:204995527-204995698'	0.866643	0.885607	0.812142	0.811047	0.789985	0.763941	0.821108		'WT_region146_chr1:204995527-204995698'	0.836738	0.852416	0.831687	0.771416	0.873706	0.755382	0.840509
'nonmotif_seq291_loc49_pert1'	0.79728	0.816958	0.809984	0.796931	0.779727	0.802935	0.76088		'nonmotif_seq291_loc49_pert1'	0.861291	0.94566	0.858536	0.821729	0.771937	0.800139	0.776728		'nonmotif_seq291_loc49_pert1'	0.886706	0.942999	0.85744	0.769311	0.829809	0.739147	0.740521
'hit1_pert1_chr4:56146759-56146930_TP73_M6117_1.02'	0.877521	0.949306	0.955339	0.978341	1.05553	0.989318	0.879388		'hit1_pert1_chr4:56146759-56146930_TP73_M6117_1.02'	1.04085	1.0271	1.02682	1.06629	1.17569	1.15714	1.08953		'hit1_pert1_chr4:56146759-56146930_TP73_M6117_1.02'	0.937952	1.03486	0.985748	1.09803	1.03497	1.12089	1.15347
'hit1_pert3_chr17:12623392-12623563_POU3F1_2'	1.03391	1.04396	1.02439	1.03139	0.959551	0.96783	0.935972		'hit1_pert3_chr17:12623392-12623563_POU3F1_2'	1.01656	1.05861	1.00815	1.01762	0.983418	0.983412	0.973664		'hit1_pert3_chr17:12623392-12623563_POU3F1_2'	1.04995	1.05172	1.02359	1.00956	1.01086	0.900469	0.918797
'hit1_pert2_chr3:193656383-193656554_LBX2_1'	0.747001	0.782987	0.729622	0.722829	0.704439	0.684832	0.708773		'hit1_pert2_chr3:193656383-193656554_LBX2_1'	0.833133	0.905117	0.822293	0.756721	0.732884	0.725952	0.761721		'hit1_pert2_chr3:193656383-193656554_LBX2_1'	0.821035	0.887893	0.803091	0.777966	0.765519	0.764448	0.720979
'hit1_pert1_chr14:74101112-74101283_ZEB1_M2954_1.02'	1.11775	1.22177	1.19176	1.18877	1.16535	1.13501	1.10984		'hit1_pert1_chr14:74101112-74101283_ZEB1_M2954_1.02'	1.01658	1.08931	1.1729	1.1251	1.07524	1.10166	1.05601		'hit1_pert1_chr14:74101112-74101283_ZEB1_M2954_1.02'	1.09199	1.08997	1.1208	1.12756	1.13162	1.16802	1.10209
'hit1_pert1_chr4:130947463-130947634_IRF_known14'	0.846323	1.00587	0.93387	0.789792	0.700519	0.715916	0.914496		'hit1_pert1_chr4:130947463-130947634_IRF_known14'	0.823144	0.906507	0.944864	0.985382	0.845554	0	0.935762		'hit1_pert1_chr4:130947463-130947634_IRF_known14'	0.893744	1.00365	0.732873	0.770993	0.753127	1.17515	0
'Overexpressed_permutation_pert3_chr10:54212380-54212551_TFs-SOX1_M5824_1.02-SOX1_M5831_1.02'	0.693181	0.722863	0.732324	0.684595	0.664797	0.678885	0.722651		'Overexpressed_permutation_pert3_chr10:54212380-54212551_TFs-SOX1_M5824_1.02-SOX1_M5831_1.02'	0.860327	0.87994	0.802691	0.736362	0.753645	0.742825	0.724314		'Overexpressed_permutation_pert3_chr10:54212380-54212551_TFs-SOX1_M5824_1.02-SOX1_M5831_1.02'	0.794058	0.876575	0.823927	0.713232	0.767759	0.658201	0.697679
'hit1_pert2_chr13:60162663-60162834_LHX5_1'	0.520487	0.719781	0.823331	0	0.675581	0.868833	0.770806		'hit1_pert2_chr13:60162663-60162834_LHX5_1'	1.21123	0.932801	0	0	0	0.792619	0.640112		'hit1_pert2_chr13:60162663-60162834_LHX5_1'	0.894511	0.885379	0	1.3462	0.628818	0.922258	0
'nonmotif_seq513_loc45_pert3'	0.799866	0.783743	0.737459	0.706411	0.716325	0.738918	0.784043		'nonmotif_seq513_loc45_pert3'	0.855096	0.889604	0.84126	0.772153	0.77429	0.756446	0.792976		'nonmotif_seq513_loc45_pert3'	0.799161	0.878669	0.797268	0.806916	0.769265	0.722664	0.737411
'Overexpressed_hit1_pert2_chr1:75540912-75541083_SOX1_M6134_1.02'	1.28661	1.77207	1.03936	1.18124	1.11799	0.744459	1.17088		'Overexpressed_hit1_pert2_chr1:75540912-75541083_SOX1_M6134_1.02'	0.792327	1.30241	1.30339	1.28248	1.61012	1.32122	0.960154		'Overexpressed_hit1_pert2_chr1:75540912-75541083_SOX1_M6134_1.02'	0.960778	1.1301	1.08117	0.968943	1.00516	1.07402	1.14022
'scram_seq201'	0.762834	0.764649	0.747066	0.733734	0.738404	0.736352	0.793484		'scram_seq201'	0.81711	0.844353	0.851835	0.767305	0.780682	0.749634	0.769425		'scram_seq201'	0.829427	0.876962	0.815787	0.789499	0.847859	0.708447	0.715334
'hit1_pert2_chr10:95550307-95550478_TCF7L2_M5596_1.02'	0.86779	0.818451	0.80917	0.859445	0.771609	0.704303	0.827604		'hit1_pert2_chr10:95550307-95550478_TCF7L2_M5596_1.02'	0.892632	0.930421	0.874482	0.839284	0.807642	0.774699	0.789899		'hit1_pert2_chr10:95550307-95550478_TCF7L2_M5596_1.02'	0.880708	0.939302	0.861292	0.815015	0.849025	0.775196	0.800028
'hit1_pert3_chr8:32987009-32987180_TEAD4_1'	0.758825	0.799421	0.731569	0.722686	0.715318	0.733446	0.776959		'hit1_pert3_chr8:32987009-32987180_TEAD4_1'	0.87516	0.944431	0.863621	0.773916	0.766033	0.725705	0.750276		'hit1_pert3_chr8:32987009-32987180_TEAD4_1'	0.838553	0.926113	0.841089	0.760241	0.791022	0.762956	0.760496
'hit2_pert2_chr6:14640426-14640597_TP53_M6104_1.02'	0.817832	0.780862	0.81134	0.794323	0.730026	0.691274	0.772508		'hit2_pert2_chr6:14640426-14640597_TP53_M6104_1.02'	0.874785	0.91265	0.855765	0.775439	0.796623	0.750469	0.853984		'hit2_pert2_chr6:14640426-14640597_TP53_M6104_1.02'	0.835024	0.872337	0.86584	0.799915	0.824605	0.758189	0.78323
'hit1_pert2_chr6:35181392-35181563_KLF15_M6321_1.02'	0.896273	0.902957	0.95677	0.915518	0.926249	0.966251	0.968188		'hit1_pert2_chr6:35181392-35181563_KLF15_M6321_1.02'	0.949527	0.978685	0.947854	0.963722	0.918816	0.915257	0.973479		'hit1_pert2_chr6:35181392-35181563_KLF15_M6321_1.02'	0.982159	0.929514	0.94814	0.940779	0.992263	0.954439	0.965871
'Overexpressed_hit1_pert3_chr2:42175711-42175882_SOX1_M6088_1.02'	1.26805	1.27102	1.22467	1.16692	1.12525	1.1245	2.17451		'Overexpressed_hit1_pert3_chr2:42175711-42175882_SOX1_M6088_1.02'	1.16206	1.08863	1.12569	1.0837	1.05629	0.98553	1.39003		'Overexpressed_hit1_pert3_chr2:42175711-42175882_SOX1_M6088_1.02'	1.1505	1.15702	1.14817	1.00093	1.13481	1.11778	1.47917
'hit1_pert2_chr8:118370237-118370408_NKX2-2_2'	0.889445	0.828864	0.865134	0.883265	0.854116	0.799468	0.953192		'hit1_pert2_chr8:118370237-118370408_NKX2-2_2'	0.923101	0.791202	0.875141	0.85061	0.714157	0.92453	0.882616		'hit1_pert2_chr8:118370237-118370408_NKX2-2_2'	0.877816	0.890993	0.861725	0.814961	0.828396	0.725164	0.868011
'WT_region342_chr3:181930352-181930523'	1.00732	0.985091	0.998242	0.997272	0.959181	1.00349	0.889317		'WT_region342_chr3:181930352-181930523'	1.0367	1.0304	1.03516	0.984462	1.00455	1.02176	1.04559		'WT_region342_chr3:181930352-181930523'	0.971607	0.988077	0.988785	1.07473	1.01697	0.980278	0.922569
'nonmotif_seq267_loc117_pert2'	1.68054	1.67941	1.67462	1.62179	1.74285	1.47577	1.73958		'nonmotif_seq267_loc117_pert2'	1.40511	1.27861	1.45816	1.57921	1.62578	1.67813	1.7265		'nonmotif_seq267_loc117_pert2'	1.42384	1.27899	1.53102	1.66266	1.65711	1.86212	1.88439
'hit2diff_pert1_chr5:7269040-7269211_RFX5_disc3'	1.54964	1.51134	1.59926	1.6012	1.72178	1.41213	1.20908		'hit2diff_pert1_chr5:7269040-7269211_RFX5_disc3'	1.32268	1.25961	1.39029	1.67063	1.5679	1.42512	1.20563		'hit2diff_pert1_chr5:7269040-7269211_RFX5_disc3'	1.34323	1.23459	1.40656	1.52211	1.50096	1.41908	1.3282
'hit1_pert1_chr18:20674501-20674672_ZIC2_2'	0.754894	0.7751	0.767422	0.685953	0.682401	0.734807	0.676952		'hit1_pert1_chr18:20674501-20674672_ZIC2_2'	0.836212	0.940551	0.790804	0.767721	0.757472	0.689482	0.704429		'hit1_pert1_chr18:20674501-20674672_ZIC2_2'	0.819052	0.877632	0.814071	0.747903	0.730601	0.693907	0.660781
'nonmotif_seq110_loc64_pert3'	0.82731	0.849808	0.832496	0.804609	0.749354	0.784353	0.949962		'nonmotif_seq110_loc64_pert3'	0.873962	0.894415	0.871916	0.833024	0.812762	0.829283	0.88506		'nonmotif_seq110_loc64_pert3'	0.859431	0.8725	0.86303	0.850134	0.864672	0.792796	0.843701
'hit1_pert2_chr22:29385292-29385463_HOXB13_M0912_1.02'	0.764502	0.933577	0.873277	0.889347	0.765643	0.765583	1.02293		'hit1_pert2_chr22:29385292-29385463_HOXB13_M0912_1.02'	0.911647	0.778439	0.938024	1.02909	0.856287	0.973669	1.66105		'hit1_pert2_chr22:29385292-29385463_HOXB13_M0912_1.02'	0.885033	0.999953	0.900922	0.814636	0.809554	1.07978	0.94745
'hit1_pert2_chr19:38887916-38888087_SOX4_2'	0.994887	0.8538	1.02523	0.856456	1.00846	0.731436	0.770577		'hit1_pert2_chr19:38887916-38888087_SOX4_2'	0.937926	0.855741	0.845358	0.840504	1.05841	0.792619	0.76903		'hit1_pert2_chr19:38887916-38888087_SOX4_2'	0.96349	0.808247	0.961321	0.894557	0.78911	0.894228	0.987624
'hit1_pert1_chr10:73368864-73369035_ZIC5_M2259_1.02'	0.968547	0.949286	0.857984	0.881066	0.84543	1.06569	0.905275		'hit1_pert1_chr10:73368864-73369035_ZIC5_M2259_1.02'	1.12512	1.0473	0.981646	0.830311	0.77751	0.812399	0.970754		'hit1_pert1_chr10:73368864-73369035_ZIC5_M2259_1.02'	0.947154	1.02833	0.830946	0.873083	0.964948	1.02643	0.878891
'hit1_pert2_chr5:126175218-126175389_ZIC1_1'	1.04324	1.04613	1.06018	1.07167	0.987388	1.01177	0.977808		'hit1_pert2_chr5:126175218-126175389_ZIC1_1'	1.2024	1.27394	1.142	0.901189	0.963103	0.961242	1.17349		'hit1_pert2_chr5:126175218-126175389_ZIC1_1'	1.59644	0.976365	1.18595	0.832149	0.876604	0.813116	0.955193
'WT_region426_chr1:23885911-23886082'	1.13303	1.12318	1.04947	1.15664	1.11929	1.10284	1.15674		'WT_region426_chr1:23885911-23886082'	1.04127	1.06364	1.0868	1.09449	1.17512	1.18711	1.14847		'WT_region426_chr1:23885911-23886082'	1.07724	1.02368	1.0459	1.07309	1.06938	1.12217	1.04172
'Overexpressed_permutation_pert1_chr4:169762283-169762454_TFs-SOX1_M6129_1.02-SOX1_M6134_1.02-SOX1_M6475_1.02'	0.933142	0.804288	0.88512	0.915799	0.814645	0.981081	1.16596		'Overexpressed_permutation_pert1_chr4:169762283-169762454_TFs-SOX1_M6129_1.02-SOX1_M6134_1.02-SOX1_M6475_1.02'	0.955501	0.979947	0.831997	0.667871	1.21875	0.909435	0.877673		'Overexpressed_permutation_pert1_chr4:169762283-169762454_TFs-SOX1_M6129_1.02-SOX1_M6134_1.02-SOX1_M6475_1.02'	0.815445	1.08051	1.01674	0.761943	0.954695	0.88417	0.987993
'Overexpressed_permutation_pert1_chr13:43167230-43167401_TFs-PAX6_M6410_1.02'	0.929624	0.852919	1.21556	0.949484	1.10738	1.65344	1.08594		'Overexpressed_permutation_pert1_chr13:43167230-43167401_TFs-PAX6_M6410_1.02'	0.937257	0.836804	0.945161	1.07543	0.955369	0.987609	1.11865		'Overexpressed_permutation_pert1_chr13:43167230-43167401_TFs-PAX6_M6410_1.02'	0.90411	1.02659	0.931135	0.819373	0.894184	1.08606	0.933698
'hit1_pert2_chr7:99437335-99437506_TCF4_M0219_1.02'	0.829372	0.793434	0.798916	0.774658	0.787162	0.791102	0.794942		'hit1_pert2_chr7:99437335-99437506_TCF4_M0219_1.02'	0.853871	0.948644	0.861797	0.786866	0.770979	0.814232	0.795007		'hit1_pert2_chr7:99437335-99437506_TCF4_M0219_1.02'	0.829105	0.913261	0.832856	0.779456	0.811339	0.800564	0.748374
'hit1_pert1_chr3:185798008-185798179_IRF3_M5572_1.02'	0.862477	0.804819	0.896621	0.980256	0.654273	0	1.4107		'hit1_pert1_chr3:185798008-185798179_IRF3_M5572_1.02'	0.940737	0.823657	0.850381	0.960377	0.831348	0.749077	0.773355		'hit1_pert1_chr3:185798008-185798179_IRF3_M5572_1.02'	0.891947	0.983334	0.906794	0.944539	0.954036	0.953843	1.01025
'nonmotif_seq107_loc139_pert1'	0.77481	0.781244	0.805995	0.776141	0.805457	0.791298	0.798656		'nonmotif_seq107_loc139_pert1'	0.885124	0.933859	0.86857	0.828201	0.808858	0.87035	0.82412		'nonmotif_seq107_loc139_pert1'	0.877017	0.940254	0.854449	0.789241	0.822181	0.735629	0.776553
'nonmotif_seq551_loc115_pert1'	2.8744	2.61669	2.69965	2.49671	2.30925	2.10684	2.62912		'nonmotif_seq551_loc115_pert1'	2.14882	1.95622	2.12198	2.25745	2.04118	1.74872	2.03254		'nonmotif_seq551_loc115_pert1'	2.22124	2.1252	2.30311	1.98817	2.15656	1.94046	1.94148
'hit1_pert3_chr2:131630174-131630345_BSX_M4780_1.02'	0.823976	0.864952	0.871668	0.833179	0.796195	0.779324	0.835317		'hit1_pert3_chr2:131630174-131630345_BSX_M4780_1.02'	0.863115	0.976464	0.890609	0.808768	0.851783	0.829138	0.801866		'hit1_pert3_chr2:131630174-131630345_BSX_M4780_1.02'	0.897606	0.908163	0.852223	0.868735	0.794433	0.760057	0.791765
'Overexpressed_permutation_pert2_chr8:5023671-5023842_TFs-SOX1_M6129_1.02-SOX1_M6134_1.02'	0.752408	0.754246	0.741625	0.749534	0.737284	0.719754	0.86317		'Overexpressed_permutation_pert2_chr8:5023671-5023842_TFs-SOX1_M6129_1.02-SOX1_M6134_1.02'	0.823067	0.857616	0.820752	0.750072	0.783833	0.760913	0.728196		'Overexpressed_permutation_pert2_chr8:5023671-5023842_TFs-SOX1_M6129_1.02-SOX1_M6134_1.02'	0.828045	0.885297	0.815873	0.790384	0.772777	0.763047	0.742324
'nonmotif_seq440_loc83_pert2'	0.872456	0.85613	0.90779	0.910649	0.8857	0.910317	0.908664		'nonmotif_seq440_loc83_pert2'	0.942936	0.965753	0.943922	0.947177	0.897626	0.851056	0.962511		'nonmotif_seq440_loc83_pert2'	0.915146	0.946018	0.920007	0.981219	0.926317	0.886129	0.900112
'nonmotif_seq441_loc158_pert1'	0.741584	0.81325	0.747515	0.774626	0.754901	0.791797	0.780763		'nonmotif_seq441_loc158_pert1'	0.826619	0.915647	0.827772	0.802995	0.796714	0.799226	0.881608		'nonmotif_seq441_loc158_pert1'	0.838501	0.879295	0.819427	0.765939	0.784517	1.03639	0.776429
'hit1_pert2_chr5:140381870-140382041_SP8_1'	0.785332	0.849547	0.790285	0.836403	0.746596	0.826905	0.772634		'hit1_pert2_chr5:140381870-140382041_SP8_1'	0.892275	0.939011	0.85439	0.832755	0.829679	0.807883	0.787902		'hit1_pert2_chr5:140381870-140382041_SP8_1'	0.842006	0.910924	0.882813	0.840771	0.820717	0.792007	0.770367
'Overexpressed_hit1_pert2_chr15:59646790-59646961_PAX6_M3728_1.02'	0.781349	0.85142	0.796034	0.7415	0.773918	0.75541	0.785254		'Overexpressed_hit1_pert2_chr15:59646790-59646961_PAX6_M3728_1.02'	0.91615	0.909641	0.843948	0.786808	0.859908	0.751377	0.824853		'Overexpressed_hit1_pert2_chr15:59646790-59646961_PAX6_M3728_1.02'	0.8652	0.880282	0.825017	0.769337	0.759652	0.756951	0.71402
'hit1_pert1_chr21:37477109-37477280_ZIC4_M4149_1.02'	0.870786	0.957896	0.917937	0.927197	0.905558	0.946959	0.955422		'hit1_pert1_chr21:37477109-37477280_ZIC4_M4149_1.02'	0.937458	0.95866	0.953646	0.944141	0.921098	0.916028	0.96972		'hit1_pert1_chr21:37477109-37477280_ZIC4_M4149_1.02'	0.930989	0.97019	0.973194	0.900559	0.871175	0.872075	0.930448
'WT_region9_chr9:110235257-110235428'	0.995234	1.04219	0.997462	1.01656	1.01517	1.18633	1.46038		'WT_region9_chr9:110235257-110235428'	1.06004	1.06342	1.03112	0.973043	0.995272	1.0196	1.22403		'WT_region9_chr9:110235257-110235428'	1.04458	1.04334	1.02867	1.01283	0.965649	1.13708	1.28206
'Overexpressed_hit1_pert2_chr2:42175711-42175882_SOX1_M5816_1.02'	0	1.05248	0.956262	0	0	0	0		'Overexpressed_hit1_pert2_chr2:42175711-42175882_SOX1_M5816_1.02'	1.24376	0	0.778228	0	0.657995	1.13352	0		'Overexpressed_hit1_pert2_chr2:42175711-42175882_SOX1_M5816_1.02'	0	0.986606	0	0.910713	0	0	0
'hit1_pert3_chr15:68074393-68074564_ENSG00000250096_M5792_1.02'	0.78872	0.832007	0.800744	0.829529	0.824632	0.757805	0.851094		'hit1_pert3_chr15:68074393-68074564_ENSG00000250096_M5792_1.02'	0.880721	0.91346	0.852627	0.794318	0.806605	0.792191	0.826793		'hit1_pert3_chr15:68074393-68074564_ENSG00000250096_M5792_1.02'	0.835789	0.856902	0.837026	0.824076	0.794813	0.762129	0.795351
'hit1_pert2_chr5:121810074-121810245_ZIC5_M2259_1.02'	0.757308	0.782099	0.752224	0.74731	0.758551	0.745498	0.81926		'hit1_pert2_chr5:121810074-121810245_ZIC5_M2259_1.02'	0.873063	0.929475	0.837136	0.835099	0.834312	0.797136	0.752743		'hit1_pert2_chr5:121810074-121810245_ZIC5_M2259_1.02'	0.822101	0.912678	0.843028	0.770433	0.814125	0.722478	0.7509
'hit1_pert2_chr5:81602082-81602253_LHX3_3'	1.07945	0	0	0	0	0.949338	0.919378		'hit1_pert2_chr5:81602082-81602253_LHX3_3'	0.728212	1.06578	0.831096	0	0.988229	0	0.888665		'hit1_pert2_chr5:81602082-81602253_LHX3_3'	0.964343	0.981697	0.773419	0.696797	0.880181	0	0
'hit1_pert2_chr18:20840315-20840486_BCL6_M6136_1.02'	0.79738	0.78823	0.738215	0.825271	0.754755	0.785425	0.882528		'hit1_pert2_chr18:20840315-20840486_BCL6_M6136_1.02'	0.865104	0.897913	0.846607	0.872229	0.811774	0.756763	0.828188		'hit1_pert2_chr18:20840315-20840486_BCL6_M6136_1.02'	0.828146	0.847344	0.835102	0.801632	0.793867	0.794348	0.735653
'hit2diff_pert2_chr1:160983559-160983730_BCL6_M6136_1.02'	0.970206	1.07198	0.995138	0.982876	0.96932	0.946474	0.877841		'hit2diff_pert2_chr1:160983559-160983730_BCL6_M6136_1.02'	0.955992	0.981512	0.96566	0.983661	0.989867	1.00237	0.914303		'hit2diff_pert2_chr1:160983559-160983730_BCL6_M6136_1.02'	0.925352	0.943572	0.957714	0.997926	0.940414	1.02901	0.928025
'scram_seq581'	0.740771	0.789398	0.758537	0.736549	0.717308	0.716046	0.781426		'scram_seq581'	0.837249	0.883104	0.824373	0.799104	0.759846	0.716521	0.778361		'scram_seq581'	0.78218	0.877518	0.839774	0.782563	0.811324	0.743372	0.737994
'nonmotif_seq516_loc98_pert1'	0.78277	0.808862	0.820928	0.803469	0.793853	0.809494	0.783334		'nonmotif_seq516_loc98_pert1'	0.874305	0.999656	0.871058	0.816422	0.827145	0.785629	0.785936		'nonmotif_seq516_loc98_pert1'	0.834834	0.982728	0.836185	0.751281	0.843517	0.841862	0.74919
'nonmotif_seq480_loc45_pert3'	0.840985	0.823652	0.742032	0.744419	0.637401	0.644293	0.761205		'nonmotif_seq480_loc45_pert3'	0.873155	0.876189	0.730075	0.753683	0.756699	0.62557	0.893132		'nonmotif_seq480_loc45_pert3'	0.798807	0.894618	0.717577	0.725929	0.794631	0.700611	0.714422
'nonmotif_seq350_loc57_pert1'	2.26875	2.26874	2.32846	2.31724	2.67822	2.42017	2.12217		'nonmotif_seq350_loc57_pert1'	2.02564	1.71573	2.00177	1.97808	2.08805	2.26759	2.38548		'nonmotif_seq350_loc57_pert1'	2.02583	1.68248	1.99137	2.2922	2.30713	2.23627	2.19465
'Overexpressed_permutation_pert1_chr13:43167230-43167401_TFs-MEIS2_1-MEIS2_4-PAX6_M6410_1.02-SOX1_M3910_1.02-SOX1_M6129_1.02-SOX1_M6134_1.02-SOX1_M6475_1.02-POU3F1_2'	0.731067	0.773537	0.75626	0.708366	0.702632	0.745297	0.781206		'Overexpressed_permutation_pert1_chr13:43167230-43167401_TFs-MEIS2_1-MEIS2_4-PAX6_M6410_1.02-SOX1_M3910_1.02-SOX1_M6129_1.02-SOX1_M6134_1.02-SOX1_M6475_1.02-POU3F1_2'	0.814461	0.86529	0.784366	0.764418	0.752021	0.735863	0.743476		'Overexpressed_permutation_pert1_chr13:43167230-43167401_TFs-MEIS2_1-MEIS2_4-PAX6_M6410_1.02-SOX1_M3910_1.02-SOX1_M6129_1.02-SOX1_M6134_1.02-SOX1_M6475_1.02-POU3F1_2'	0.858421	0.878677	0.79201	0.775906	0.752854	0.728246	0.692277
'hit1_pert2_chr21:37477109-37477280_SP8_1'	0.813466	0.741512	1.02523	0	0.876989	0.949338	0.919378		'hit1_pert2_chr21:37477109-37477280_SP8_1'	0.814293	0.880329	0	0	0.924427	0.855949	0.888665		'hit1_pert2_chr21:37477109-37477280_SP8_1'	0	0.892291	0.604266	0.767138	0.921685	0.922258	1.0754
'nonmotif_seq335_loc27_pert3'	1.04828	1.11136	1.06805	1.05265	1.03923	1.16177	1.06911		'nonmotif_seq335_loc27_pert3'	1.01744	1.04997	1.04707	1.09619	1.05987	1.19067	1.12467		'nonmotif_seq335_loc27_pert3'	1.0788	1.02661	1.02455	1.05476	1.14096	1.13174	1.00846
'hit1_pert3_chr9:90060679-90060850_SOX1_M5830_1.02'	1.27191	1.31143	1.25906	1.25119	1.29354	1.3247	1.27554		'hit1_pert3_chr9:90060679-90060850_SOX1_M5830_1.02'	1.19804	1.11779	1.15065	1.22131	1.24602	1.33978	1.43599		'hit1_pert3_chr9:90060679-90060850_SOX1_M5830_1.02'	1.24261	1.11736	1.18061	1.29481	1.26554	1.28467	1.37005
'hit1_pert3_chr2:236995714-236995885_ATF5_M2977_1.02'	0.820474	0.844917	0.824834	0.856338	0.787435	0.845971	0.849086		'hit1_pert3_chr2:236995714-236995885_ATF5_M2977_1.02'	0.877354	0.903093	0.88304	0.805975	0.824359	0.862886	0.884698		'hit1_pert3_chr2:236995714-236995885_ATF5_M2977_1.02'	0.831155	0.908162	0.871137	0.822861	0.811137	0.826897	0.858179
'Overexpressed_permutation_pert3_chr2:224588788-224588959_TFs-ZIC2_1'	1.00287	1.00884	1.00044	1.03234	0.983658	1.00631	0.919691		'Overexpressed_permutation_pert3_chr2:224588788-224588959_TFs-ZIC2_1'	1.02523	1.01707	0.995114	0.886848	1.02052	0.992005	1.01655		'Overexpressed_permutation_pert3_chr2:224588788-224588959_TFs-ZIC2_1'	1.00274	0.995796	0.99486	0.958665	0.925672	0.981251	0.935707
'hit1_pert3_chr1:18807298-18807469_TEAD1_M4047_1.02'	0.917654	0.931961	0.906072	0.925017	0.938892	0.882812	0.937528		'hit1_pert3_chr1:18807298-18807469_TEAD1_M4047_1.02'	0.913235	0.9272	0.941661	0.904253	0.921433	0.890923	0.965038		'hit1_pert3_chr1:18807298-18807469_TEAD1_M4047_1.02'	0.938471	0.875225	0.918313	0.911825	0.897102	0.935008	0.900185
'hit1_pert3_chr5:7269040-7269211_TEAD4_1'	1.11834	1.14403	1.1663	1.16147	1.19754	0.940969	1.00231		'hit1_pert3_chr5:7269040-7269211_TEAD4_1'	1.04759	1.02752	1.04989	1.08798	1.15062	0.994723	1.14375		'hit1_pert3_chr5:7269040-7269211_TEAD4_1'	1.04895	0.99671	1.12224	1.13606	1.08546	1.1198	1.02115
'WT_region445_chr13:60162663-60162834'	0.734166	0.746983	0.69531	0.72982	0.67148	0.675929	0.772071		'WT_region445_chr13:60162663-60162834'	0.836334	0.865273	0.828904	0.775658	0.781896	0.731481	0.745596		'WT_region445_chr13:60162663-60162834'	0.82021	0.893159	0.779224	0.751339	0.767594	0.712419	0.690854
'hit1_pert3_chr1:38910332-38910503_GATA2_M0784_1.02'	0.866708	0.865382	0.86153	0.828374	0.904515	0.782006	0.907095		'hit1_pert3_chr1:38910332-38910503_GATA2_M0784_1.02'	0.856269	0.87454	0.867902	0.85373	0.857217	0.831723	0.827531		'hit1_pert3_chr1:38910332-38910503_GATA2_M0784_1.02'	0.806311	0.826459	0.843928	0.777399	0.816461	0.796266	0.852817
'hit1_pert1_chr1:201708818-201708989_ESRRA_disc4'	0.911529	0.929982	0.914994	0.878266	0.913663	0.909902	0.984782		'hit1_pert1_chr1:201708818-201708989_ESRRA_disc4'	0.929609	0.931414	0.949167	0.953916	0.896141	0.897364	0.972464		'hit1_pert1_chr1:201708818-201708989_ESRRA_disc4'	0.905464	0.966182	0.880174	0.896286	1.01489	0.831688	0.897474
'scram_seq269'	0.769437	0.802717	0.779641	0.777077	0.762652	0.751492	0.804627		'scram_seq269'	0.918476	0.940264	0.854049	0.842259	0.820527	0.836914	0.789502		'scram_seq269'	0.842581	0.923299	0.825023	0.862432	0.787571	0.766912	0.780412
'nonmotif_seq487_loc24_pert2'	1.53357	1.59127	1.57929	1.5583	1.65399	1.62443	1.46621		'nonmotif_seq487_loc24_pert2'	1.43509	1.30593	1.3669	1.51579	1.40718	1.4059	1.41505		'nonmotif_seq487_loc24_pert2'	1.43434	1.37063	1.4221	1.45586	1.41154	1.56352	1.64688
'hit1_pert1_chr10:34716435-34716606_RARG_M5768_1.02'	3.4132	3.26158	3.38394	3.69802	3.59652	3.43578	3.21955		'hit1_pert1_chr10:34716435-34716606_RARG_M5768_1.02'	2.44078	2.4198	2.81689	3.53517	3.04545	2.97665	2.87202		'hit1_pert1_chr10:34716435-34716606_RARG_M5768_1.02'	2.79179	2.43242	2.91319	3.04199	3.39447	3.25874	3.08044
'WT_region50_chr22:37033027-37033198'	0.839713	0.916976	0.812498	0.850527	0.888569	1.06969	0.942382		'WT_region50_chr22:37033027-37033198'	0.945602	0.943304	0.92727	0.960535	0.917902	0.816216	0.982181		'WT_region50_chr22:37033027-37033198'	0.848235	0.983025	0.911284	0.863401	0.892242	0.782647	0.987304
'hit1_pert3_chr1:43428484-43428655_ZIC2_1'	1.07927	1.14134	1.07727	1.18236	1.09831	1.13848	1.06667		'hit1_pert3_chr1:43428484-43428655_ZIC2_1'	1.14388	1.06612	1.40106	1.03451	1.09491	1.15557	1.1538		'hit1_pert3_chr1:43428484-43428655_ZIC2_1'	1.06747	1.18161	1.1352	1.07195	1.28391	1.08478	1.12547
'hit1_pert2_chr2:42257447-42257618_ZIC2_2'	0.949805	0.991691	0.903618	0.960105	0.890588	0.917294	0.891662		'hit1_pert2_chr2:42257447-42257618_ZIC2_2'	0.897128	0.956167	0.975364	0.909849	0.892354	0.909076	0.973995		'hit1_pert2_chr2:42257447-42257618_ZIC2_2'	0.899253	0.899031	0.936511	0.903304	0.919046	0.884258	0.908233
'hit1_pert3_chr1:85810070-85810241_E2F3_M2271_1.02'	0.929448	1.00681	1.00222	0.916293	0.895844	0.928321	0.874089		'hit1_pert3_chr1:85810070-85810241_E2F3_M2271_1.02'	0.993903	0.976085	0.956343	0.930211	0.971088	0.923074	0.946777		'hit1_pert3_chr1:85810070-85810241_E2F3_M2271_1.02'	0.996365	0.992621	0.925367	0.970123	0.899657	0.918377	0.858671
'hit1_pert2_chr1:226297636-226297807_GLI2_2'	1.66581	1.36237	1.39712	1.41742	1.63642	1.39195	1.45268		'hit1_pert2_chr1:226297636-226297807_GLI2_2'	1.1971	1.12137	1.2462	1.25317	1.27025	1.40322	1.41701		'hit1_pert2_chr1:226297636-226297807_GLI2_2'	1.15488	1.16288	1.18024	1.36624	1.30492	1.48885	1.57679
'hit1_pert3_chr6:163681520-163681691_GBX2_5'	1.0081	1.02508	1.06026	1.03252	0.962437	0.958173	1.00505		'hit1_pert3_chr6:163681520-163681691_GBX2_5'	1.01115	0.994004	0.988925	0.957612	0.961278	0.970917	1.01787		'hit1_pert3_chr6:163681520-163681691_GBX2_5'	0.971712	0.99991	0.999898	0.887628	0.963339	0.94823	0.975592
'Overexpressed_hit1_pert3_chr16:24150712-24150883_SOX1_M6129_1.02'	0.866712	0.860703	0.856247	0.837338	0.821609	0.812946	0.777785		'Overexpressed_hit1_pert3_chr16:24150712-24150883_SOX1_M6129_1.02'	0.923448	0.942462	0.851118	0.833553	0.891894	0.901703	0.80814		'Overexpressed_hit1_pert3_chr16:24150712-24150883_SOX1_M6129_1.02'	0.888189	0.919252	0.90328	0.889041	0.824282	0.760939	0.89258
'hit1_pert2_chr8:99023456-99023627_LCOR_M1504_1.02'	0.967351	1.00427	0.983716	0.977853	0.948691	0.932657	1.00499		'hit1_pert2_chr8:99023456-99023627_LCOR_M1504_1.02'	0.957351	1.05862	0.983955	1.00587	0.943019	1.00058	1.08205		'hit1_pert2_chr8:99023456-99023627_LCOR_M1504_1.02'	0.95993	0.963032	0.952613	1.01553	0.998325	1.08986	1.12475
'nonmotif_seq104_loc48_pert2'	1.27712	1.36006	1.34915	1.4052	1.62368	2.03568	1.67603		'nonmotif_seq104_loc48_pert2'	1.21135	1.22133	1.23682	1.34754	1.42045	1.73969	1.49781		'nonmotif_seq104_loc48_pert2'	1.29787	1.15352	1.25742	1.37439	1.45956	1.81043	1.5824
'hit1_pert1_chr9:90060679-90060850_CEBPZ_M6174_1.02'	0.927239	0.921245	0.974006	0.922937	0.984429	0.970362	0.967171		'hit1_pert1_chr9:90060679-90060850_CEBPZ_M6174_1.02'	0.969149	0.939774	0.926671	0.947821	0.945854	1.05226	1.02768		'hit1_pert1_chr9:90060679-90060850_CEBPZ_M6174_1.02'	0.983267	0.980813	0.997977	0.916351	0.910636	1.0172	0.983895
'hit1_pert1_chr1:101200852-101201023_FOXD1_M0757_1.02'	0.918168	0.786999	0.802907	0.806985	0.808354	0.662688	0.892326		'hit1_pert1_chr1:101200852-101201023_FOXD1_M0757_1.02'	0.912745	0.954702	0.840133	0.913902	0.780822	0.86059	0.772444		'hit1_pert1_chr1:101200852-101201023_FOXD1_M0757_1.02'	0.881737	0.704324	0.944291	0.833208	0.763626	0.841931	0.883343
'hit1_pert1_chr1:53128634-53128805_REST_M4657_1.02'	0.895963	0.941894	0.973905	0.871317	0.88503	0.90748	0.933674		'hit1_pert1_chr1:53128634-53128805_REST_M4657_1.02'	0.969885	0.9576	0.95363	0.867811	0.92706	0.905567	0.962083		'hit1_pert1_chr1:53128634-53128805_REST_M4657_1.02'	0.907087	0.976005	0.940512	0.916619	0.929732	0.913583	0.905773
'hit1_pert2_chr7:73153258-73153429_ZIC3_4'	1.86148	1.78053	1.79285	1.77291	2.02417	2.20446	2.13945		'hit1_pert2_chr7:73153258-73153429_ZIC3_4'	1.51118	1.46213	1.71322	1.695	1.89421	2.00644	2.19971		'hit1_pert2_chr7:73153258-73153429_ZIC3_4'	1.6138	1.6487	1.62289	1.88048	1.80883	2.26256	2.37492
'scram_seq102'	0.747909	0.770308	0.775224	0.700733	0.752521	0.705015	0.709816		'scram_seq102'	0.850357	0.878701	0.814768	0.748955	0.767738	0.756	0.76562		'scram_seq102'	0.814142	0.872192	0.804245	0.758814	0.760274	0.727767	0.750141
'Overexpressed_hit1_pert1_chr12:132475302-132475473_PAX6_M3727_1.02'	2.98988	2.82394	3.19328	3.10715	4.11085	5.80289	5.92858		'Overexpressed_hit1_pert1_chr12:132475302-132475473_PAX6_M3727_1.02'	2.60418	2.21002	2.60362	3.12849	3.6846	4.72387	4.83573		'Overexpressed_hit1_pert1_chr12:132475302-132475473_PAX6_M3727_1.02'	2.62845	2.22572	2.72922	3.5395	3.08356	4.92384	5.36998
'scram_seq187'	0.805995	0.817974	0.851149	0.853132	0.790005	0.813538	0.857329		'scram_seq187'	0.859497	0.908149	0.920469	0.856761	0.835896	0.848493	0.856574		'scram_seq187'	0.836803	0.886774	0.867821	0.907795	0.836048	0.830727	0.849071
'hit1_pert2_chr6:98973888-98974059_GFI1_3'	0.861461	0.867058	0.872204	0.863253	0.818772	0.877662	0.882649		'hit1_pert2_chr6:98973888-98974059_GFI1_3'	0.906103	0.942644	0.920036	0.963795	0.815626	0.841607	0.867663		'hit1_pert2_chr6:98973888-98974059_GFI1_3'	0.871634	0.953348	0.884493	0.862397	0.878637	0.866367	0.85125
'hit1_pert1_chr8:103918611-103918782_SRF_known1'	1.00251	1.00298	0.996771	0.966891	0.930855	0.906981	0.866453		'hit1_pert1_chr8:103918611-103918782_SRF_known1'	1.01786	0.975124	1.03413	1.03414	1.04952	0.984419	0.973854		'hit1_pert1_chr8:103918611-103918782_SRF_known1'	1.00615	1.02645	0.992777	1.06457	0.990227	0.973199	0.879824
'hit1_pert2_chr2:120995685-120995856_STAT_disc6'	0.89878	0.93241	0.920569	0.92047	0.880041	0.878496	0.956016		'hit1_pert2_chr2:120995685-120995856_STAT_disc6'	0.936834	0.957549	0.958835	0.906768	0.919735	0.945385	0.97312		'hit1_pert2_chr2:120995685-120995856_STAT_disc6'	0.894712	0.868756	0.932234	0.902353	0.916332	0.975117	1.01996
'hit1_pert2_chr6:112824499-112824670_E2F_known18'	0.821591	0.813217	0.828128	0.785277	0.824794	0.817948	0.852525		'hit1_pert2_chr6:112824499-112824670_E2F_known18'	0.866685	0.916981	0.866848	0.822558	0.863304	0.833185	0.845547		'hit1_pert2_chr6:112824499-112824670_E2F_known18'	0.863669	0.887965	0.822755	0.836671	0.859377	0.75917	0.866303
'Overexpressed_hit1_pert1_chr15:39637365-39637536_SOX1_M3910_1.02'	0.755044	0.76117	0.734371	0.696621	0.718169	0.667512	0.734974		'Overexpressed_hit1_pert1_chr15:39637365-39637536_SOX1_M3910_1.02'	0.807671	0.915603	0.802303	0.780095	0.74846	0.703997	0.789798		'Overexpressed_hit1_pert1_chr15:39637365-39637536_SOX1_M3910_1.02'	0.80016	0.874403	0.788414	0.734216	0.745302	0.64089	0.701106
'nonmotif_seq379_loc136_pert2'	0.956952	0.980428	0.960313	0.903117	0.904509	0.919322	0.928011		'nonmotif_seq379_loc136_pert2'	0.94692	0.950656	0.977171	0.910627	0.94051	0.954999	1.08871		'nonmotif_seq379_loc136_pert2'	0.927394	0.912178	0.921831	0.872566	0.974143	0.929249	0.933295
'nonmotif_seq331_loc50_pert3'	0.810374	0.801324	0.780611	0.816595	0.824298	0.796005	0.850678		'nonmotif_seq331_loc50_pert3'	0.827877	0.895882	0.819152	0.793999	0.809295	0.850268	0.860455		'nonmotif_seq331_loc50_pert3'	0.874953	0.830381	0.785479	0.811285	0.838758	0.818821	0.831834
'hit1_pert3_chr4:185609702-185609873_HSF1_M3443_1.02'	0.758762	0.814793	0.811774	0.779249	0.797526	0.799838	0.825124		'hit1_pert3_chr4:185609702-185609873_HSF1_M3443_1.02'	0.886271	0.933118	0.874213	0.77349	0.868842	0.897774	0.797699		'hit1_pert3_chr4:185609702-185609873_HSF1_M3443_1.02'	0.86341	0.871556	0.847681	0.895253	0.817185	0.966556	0.825115
'hit1_pert3_chr9:110512103-110512274_CEBPZ_M6174_1.02'	4.79825	4.66989	4.70934	4.69774	5.1624	5.06361	5.22717		'hit1_pert3_chr9:110512103-110512274_CEBPZ_M6174_1.02'	3.66955	3.08432	3.75181	4.58903	4.34347	5.21506	5.39904		'hit1_pert3_chr9:110512103-110512274_CEBPZ_M6174_1.02'	3.72054	3.15147	3.91625	4.42425	4.64913	5.38865	4.99995
'hit1_pert1_chr9:138232060-138232231_HBP1_1'	0.773958	0.863293	0.839123	0.790503	0.779616	0.83345	0.899743		'hit1_pert1_chr9:138232060-138232231_HBP1_1'	0.880248	0.897335	0.877114	0.768384	0.797092	0.847611	0.859507		'hit1_pert1_chr9:138232060-138232231_HBP1_1'	0.81697	0.911016	0.84549	0.806932	0.824064	0.77727	0.817885
'WT_region511_chr17:65970854-65971025'	0.772794	0.802379	0.783309	0.726718	0.697189	0.693043	0.778675		'WT_region511_chr17:65970854-65971025'	0.838949	0.922964	0.856458	0.7726	0.795101	0.733685	0.77289		'WT_region511_chr17:65970854-65971025'	0.822321	0.906807	0.810473	0.781639	0.763272	0.7034	0.73446
'hit1_pert2_chr12:6233812-6233983_LBX2_1'	0.858374	0.820782	0.801449	0.834167	0.768582	0.802838	0.861723		'hit1_pert2_chr12:6233812-6233983_LBX2_1'	0.878491	0.932898	0.829313	0.812875	0.818295	0.80476	0.80084		'hit1_pert2_chr12:6233812-6233983_LBX2_1'	0.861612	0.873843	0.863931	0.835151	0.836073	0.791905	0.79743
'hit2diff_1_pert1_chr16:75279057-75279228_SRF_known7'	1.04645	0.98404	1.0168	1.06227	1.00735	1.05348	0.95814		'hit2diff_1_pert1_chr16:75279057-75279228_SRF_known7'	1.02026	1.02281	1.0559	1.08002	1.14398	1.075	1.1384		'hit2diff_1_pert1_chr16:75279057-75279228_SRF_known7'	1.03692	0.98874	1.04664	1.11282	1.06376	1.106	1.25293
'Overexpressed_permutation_pert2_chr7:151167883-151168054_TFs-PAX6_2-PAX6_M3728_1.02'	0.686578	0.853943	0.799873	1.07537	0.801043	0.750487	0.826842		'Overexpressed_permutation_pert2_chr7:151167883-151168054_TFs-PAX6_2-PAX6_M3728_1.02'	0.764243	0.960899	0.912051	1.00904	0.72902	0.778543	0.769838		'Overexpressed_permutation_pert2_chr7:151167883-151168054_TFs-PAX6_2-PAX6_M3728_1.02'	0.762035	0.958168	0.927351	0.824605	0.845069	0.535861	0.755365
'hit1_pert1_chr17:12623392-12623563_POU4F1_M5742_1.02'	0.954686	1.04672	0.758125	0.92855	1.07593	0.913066	0.884438		'hit1_pert1_chr17:12623392-12623563_POU4F1_M5742_1.02'	0.948272	0.854728	1.18292	0.791433	0.990237	0.954057	0.829014		'hit1_pert1_chr17:12623392-12623563_POU4F1_M5742_1.02'	0.893859	0.99098	0.814192	0.909509	0.92662	0.810286	0.924482
'Overexpressed_permutation_pert1_chr17:12623392-12623563_TFs-FOXB1_1-POU3F1_2'	0.839729	0.86035	0.814401	0.824434	0.770428	0.797664	0.856285		'Overexpressed_permutation_pert1_chr17:12623392-12623563_TFs-FOXB1_1-POU3F1_2'	0.903548	0.948711	0.856488	0.841078	0.80307	0.82315	0.843054		'Overexpressed_permutation_pert1_chr17:12623392-12623563_TFs-FOXB1_1-POU3F1_2'	0.905388	0.920095	0.874329	0.80559	0.830286	0.789929	0.780643
'hit1_pert1_chr10:125242721-125242892_HNF4_disc3'	0.720639	0.759309	0.729584	0.67459	0.694919	0.676599	0.701421		'hit1_pert1_chr10:125242721-125242892_HNF4_disc3'	0.835547	0.876722	0.809419	0.770777	0.720009	0.715313	0.747437		'hit1_pert1_chr10:125242721-125242892_HNF4_disc3'	0.77968	0.865988	0.782708	0.71778	0.741247	0.676433	0.688068
'hit1_pert3_chr16:69106323-69106494_TCF7L2_M5596_1.02'	1.21097	1.25718	1.1681	1.14213	1.08873	1.04642	0.925205		'hit1_pert3_chr16:69106323-69106494_TCF7L2_M5596_1.02'	1.10632	1.09027	1.04449	1.09753	1.07933	0.971837	0.912394		'hit1_pert3_chr16:69106323-69106494_TCF7L2_M5596_1.02'	1.15147	1.08343	1.11093	0.949917	1.10008	0.907025	0.916474
'scram_seq8'	0.86502	0.865604	0.854292	0.845521	0.770466	0.881004	0.895356		'scram_seq8'	0.903903	0.913137	0.911639	0.911954	0.877891	0.88341	0.912307		'scram_seq8'	0.840481	0.857745	0.898943	0.871794	0.834	0.861433	0.88468
'nonmotif_seq84_loc77_pert3'	0.76052	0.80565	0.799276	0.790699	0.763722	0.826257	0.842854		'nonmotif_seq84_loc77_pert3'	0.881566	0.960934	0.876037	0.824091	0.790014	0.835456	0.828481		'nonmotif_seq84_loc77_pert3'	0.859664	0.924607	0.868819	0.781447	0.856993	0.798271	0.873211
'hit1_pert2_chr11:31832760-31832931_E2F7_M6196_1.02'	0.826615	0.854302	0.864765	0.833901	0.900352	0.872851	0.882956		'hit1_pert2_chr11:31832760-31832931_E2F7_M6196_1.02'	0.928853	0.949411	0.899927	0.868369	0.877112	0.864378	0.878586		'hit1_pert2_chr11:31832760-31832931_E2F7_M6196_1.02'	0.845502	0.894634	0.897482	0.824982	0.846742	0.886795	0.958039
'scram_seq339'	0.817907	0.983216	0.879717	0.949058	0.975961	0.855077	0.916129		'scram_seq339'	0.914369	0.98325	0.988794	0.847912	0.871483	0.83696	0.962164		'scram_seq339'	0.866111	0.866828	0.981409	0.938127	0.920436	0.815204	0.954315
'Overexpressed_permutation_pert1_chr17:12623392-12623563_TFs-FOXB1_1-SOX1_M6129_1.02-SOX1_M6134_1.02-SOX1_M6475_1.02'	0.915809	0.877616	0.920031	0.877579	0.892037	0.877687	0.87604		'Overexpressed_permutation_pert1_chr17:12623392-12623563_TFs-FOXB1_1-SOX1_M6129_1.02-SOX1_M6134_1.02-SOX1_M6475_1.02'	0.962363	0.980183	0.970469	0.930416	0.945135	0.8503	0.841604		'Overexpressed_permutation_pert1_chr17:12623392-12623563_TFs-FOXB1_1-SOX1_M6129_1.02-SOX1_M6134_1.02-SOX1_M6475_1.02'	0.932289	0.960549	0.916353	0.885226	0.872067	0.908298	0.818772
'hit1_pert3_chr18:34379252-34379423_GBX2_5'	0.769573	0.753596	0.74551	0.745922	0.707707	0.730333	0.776785		'hit1_pert3_chr18:34379252-34379423_GBX2_5'	0.871003	0.889599	0.8272	0.79727	0.802216	0.796226	0.768535		'hit1_pert3_chr18:34379252-34379423_GBX2_5'	0.779261	0.92444	0.794972	0.764003	0.748652	0.685627	0.742402
'hit2diff_2_pert1_chr10:69621992-69622163_KLF15_M6321_1.02'	0.726075	0.785391	0.757604	0.771212	0.69103	0.725203	0.764118		'hit2diff_2_pert1_chr10:69621992-69622163_KLF15_M6321_1.02'	0.865128	0.928277	0.830589	0.795354	0.775847	0.718847	0.753621		'hit2diff_2_pert1_chr10:69621992-69622163_KLF15_M6321_1.02'	0.811336	0.882293	0.804402	0.792011	0.811328	0.761123	0.706885
'hit1_pert2_chr9:140573807-140573978_ZIC1_1'	0.834479	0.931765	0.847955	0.895696	0.809752	0.856083	0.896053		'hit1_pert2_chr9:140573807-140573978_ZIC1_1'	0.90363	0.931338	0.906594	0.89068	0.877718	0.838442	0.931758		'hit1_pert2_chr9:140573807-140573978_ZIC1_1'	0.877045	0.893172	0.908556	0.85775	0.825133	0.881474	0.860473
'hit1_pert1_chr1:38869457-38869628_FOXJ3_8'	0.80688	1.09692	0.862619	0.689032	0.927727	0.854357	0.888871		'hit1_pert1_chr1:38869457-38869628_FOXJ3_8'	0.875052	0.905487	0.882291	0.928892	0.948807	1.01865	0.73126		'hit1_pert1_chr1:38869457-38869628_FOXJ3_8'	0.92412	0.986606	0.814451	0.951643	1.02094	0.880609	0
'nonmotif_seq239_loc74_pert3'	0.71516	0.777857	0.716457	0.752245	0.699712	0.679578	0.793917		'nonmotif_seq239_loc74_pert3'	0.844051	0.880185	0.816859	0.751605	0.752952	0.761559	0.720844		'nonmotif_seq239_loc74_pert3'	0.80747	0.877361	0.807952	0.80381	0.753215	0.771008	0.751636
'nonmotif_seq207_loc11_pert3'	0.836702	0.843444	0.882317	0.811509	0.79999	0.811904	0.872973		'nonmotif_seq207_loc11_pert3'	0.896073	0.910548	0.875952	0.853034	0.862938	0.930752	0.888245		'nonmotif_seq207_loc11_pert3'	0.864035	0.891255	0.850778	0.888287	0.865484	0.842055	0.829725
'hit1_pert1_chr12:33741074-33741245_JUN_M4531_1.02'	0.765952	0.802778	0.724891	0.74015	0.697247	0.707808	0.755876		'hit1_pert1_chr12:33741074-33741245_JUN_M4531_1.02'	0.822643	0.898509	0.801709	0.787019	0.789053	0.728387	0.761951		'hit1_pert1_chr12:33741074-33741245_JUN_M4531_1.02'	0.799566	0.856085	0.811936	0.780509	0.781015	0.707463	0.777241
'hit1_pert2_chr10:83011341-83011512_ATF5_M2977_1.02'	0.731139	0.709215	0.742451	0.737905	0.741717	0.68484	0.766195		'hit1_pert2_chr10:83011341-83011512_ATF5_M2977_1.02'	0.81384	0.862812	0.795724	0.738463	0.748518	0.735089	0.742383		'hit1_pert2_chr10:83011341-83011512_ATF5_M2977_1.02'	0.818481	0.839967	0.782954	0.739943	0.748796	0.691929	0.709561
'hit1_pert1_chr18:48274876-48275047_HOXC13_3'	0	0.413757	0.956262	0	1.07688	0.949338	0		'hit1_pert1_chr18:48274876-48275047_HOXC13_3'	0	0	0.876681	0.760627	0.570734	0	0		'hit1_pert1_chr18:48274876-48275047_HOXC13_3'	0	1.05693	0	1.03914	0	0.620583	0
'hit1_pert3_chr7:105631355-105631526_FOXP3_1'	0.805073	0.805313	0.807492	0.730936	0.734106	0.751001	0.786145		'hit1_pert3_chr7:105631355-105631526_FOXP3_1'	0.878893	0.936933	0.814503	0.751707	0.75027	0.727895	0.777131		'hit1_pert3_chr7:105631355-105631526_FOXP3_1'	0.847137	0.903342	0.849455	0.789272	0.768512	0.726896	0.734694
'hit2diff_pert2_chr1:33808004-33808175_KLF15_M6321_1.02'	0.805559	0.834363	0.847809	0.847334	0.798606	0.911681	0.872907		'hit2diff_pert2_chr1:33808004-33808175_KLF15_M6321_1.02'	0.884952	0.924654	0.877735	0.850156	0.830822	0.85391	0.864054		'hit2diff_pert2_chr1:33808004-33808175_KLF15_M6321_1.02'	0.832548	0.856808	0.836718	0.846105	0.848216	0.842929	0.86267
'hit1_pert1_chr12:112251019-112251190_GLI2_2'	0.827453	0.874252	0.850397	0.850512	0.800667	0.80459	0.887988		'hit1_pert1_chr12:112251019-112251190_GLI2_2'	0.881217	0.902981	0.867487	0.841936	0.849415	0.839232	0.85022		'hit1_pert1_chr12:112251019-112251190_GLI2_2'	0.856105	0.875253	0.859988	0.887865	0.859149	0.844444	0.819515
'hit1_pert3_chr5:87240472-87240643_IRF3_M5572_1.02'	0.866348	0.964452	0.886242	0.871922	0.84704	0.834611	1.01164		'hit1_pert3_chr5:87240472-87240643_IRF3_M5572_1.02'	0.900356	0.936827	0.916152	0.851487	0.871385	0.873326	0.923302		'hit1_pert3_chr5:87240472-87240643_IRF3_M5572_1.02'	0.926005	0.910582	0.916173	0.88966	0.874328	0.864748	0.892393
'hit1_pert1_chr5:15554693-15554864_FOXP3_1'	1.53157	1.46679	1.49392	1.43582	1.88936	2.24195	1.96399		'hit1_pert1_chr5:15554693-15554864_FOXP3_1'	1.37891	1.31137	1.4196	1.4504	1.50951	1.76588	1.72167		'hit1_pert1_chr5:15554693-15554864_FOXP3_1'	1.39037	1.38626	1.42473	1.52584	1.40857	2.02028	1.64159
'hit1_pert1_chr10:95550307-95550478_BCL6_M6136_1.02'	0.831026	0.813351	0.832683	0.82515	0.826226	0.858108	0.814945		'hit1_pert1_chr10:95550307-95550478_BCL6_M6136_1.02'	0.852468	0.943627	0.860196	0.843327	0.860031	0.868465	0.876703		'hit1_pert1_chr10:95550307-95550478_BCL6_M6136_1.02'	0.846636	0.902213	0.858618	0.825325	0.867747	0.830855	0.827355
'WT_region13_chr9:110857574-110857745'	0.81284	0.841101	0.850068	0.826137	0.780919	0.779561	0.895349		'WT_region13_chr9:110857574-110857745'	0.885391	0.916398	0.84182	0.867837	0.84097	0.86964	0.780067		'WT_region13_chr9:110857574-110857745'	0.851125	0.848179	0.853311	0.82779	0.8109	0.781307	0.86513
'hit1_pert3_chr6:63226285-63226456_STAT_disc6'	0.934531	0.952674	0.93058	0.873293	0.873548	0.904009	0.916269		'hit1_pert3_chr6:63226285-63226456_STAT_disc6'	0.97393	0.980108	0.971416	0.870339	0.877351	0.854331	0.93556		'hit1_pert3_chr6:63226285-63226456_STAT_disc6'	0.943686	0.952613	0.921415	0.908585	0.918094	0.951939	0.891804
'hit1_pert3_chr9:123638639-123638810_GFI1B_M5188_1.02'	0.760381	0.732223	0.714655	0.689728	0.702578	0.754166	0.728183		'hit1_pert3_chr9:123638639-123638810_GFI1B_M5188_1.02'	0.732005	0.739347	0.747156	0.702353	0.734298	0.717377	0.702081		'hit1_pert3_chr9:123638639-123638810_GFI1B_M5188_1.02'	0.71733	0.727808	0.723116	0.700915	0.759065	0.743417	0.705844
[truncated: 9,155 more rows]

## Sheet: Supp Fig. 3d-e
Supp Fig. 3d-f
Rep 1									Rep2									Rep3
[truncated: 9,949 more rows]

## Sheet: Supp Fig. 4
region	original_cluster	Nuero_alpha_0hr	Nuero_alpha_3hr	Nuero_alpha_6hr	Nuero_alpha_12hr	Nuero_alpha_24hr	Nuero_alpha_48hr	Nuero_alpha_72hr	Pert_alpha_0hr	Pert_alpha_3hr	Pert_alpha_6hr	Pert_alpha_12hr	Pert_alpha_24hr	Pert_alpha_48hr	Pert_alpha_72hr	Nuero_ratio_0hr	Nuero_ratio_3hr	Nuero_ratio_6hr	Nuero_ratio_12hr	Nuero_ratio_24hr	Nuero_ratio_48hr	Nuero_ratio_72hr	Pert_ratio_0hr	Pert_ratio_3hr	Pert_ratio_6hr	Pert_ratio_12hr	Pert_ratio_24hr	Pert_ratio_48hr	Pert_ratio_72hr
[truncated: 587 more rows]

[truncated: 8 more sheets: Supp Figs. 5-6,8, Supp Fig. 7, Supp Fig. 9a-b, Supp Fig. 9, Supp Fig. 9e, Supp Fig. 10, Supp Fig. 11, Supp Fig. 12]
